# Supplementary material for: Integrated Proteomic and Transcriptomic Analyses Reveal the Roles of Brucella Homolog of BAX Inhibitor 1 in Cell Division and Membrane Homeostasis of Brucella suis S2
Source: Front Microbiol. 2021 Jan 28;12:632095. doi: 10.3389/fmicb.2021.632095 (PMC7876416; doi:10.3389/fmicb.2021.632095)
Supplement: Supplementary file 1 [file Data_Sheet_1.zip]

Archive with 12 entries (11 files):
- Supplementary Material/
- Supplementary Material/Supplementary Materials.doc
- Supplementary Material/Table S1_Protein quantification and analysis of differentially expressed proteins.xlsx
- Supplementary Material/Table S2_Overlapped DEPs.xlsx
- Supplementary Material/Table S3_GO enrichment of differentially expressed proteins.xlsx
- Supplementary Material/Table S4_Integrated analysis_añbrbIvsB. suis S2.xlsx
- Supplementary Material/Table S5_Gene quantification .xlsx
- Supplementary Material/Table S6_Differentially expressed genes .xlsx
- Supplementary Material/Table S7_Overlapped DEGs.xlsx
- Supplementary Material/Table S8_GO enrichment of differentially expressed mRNAs.xlsx
- Supplementary Material/Table S9_Concerned genes identified in transcriptomic and proteomic profiles.docx
- Supplementary Material/~$pplementary Materials.doc
