# Supplementary material for: Integrated Proteomic and Transcriptomic Analyses Reveal the Roles of Brucella Homolog of BAX Inhibitor 1 in Cell Division and Membrane Homeostasis of Brucella suis S2
Source: Front Microbiol. 2021 Jan 28;12:632095. doi: 10.3389/fmicb.2021.632095 (PMC7876416; doi:10.3389/fmicb.2021.632095)
Supplement: Supplementary file 1 [file Data_Sheet_1.zip › Supplementary Material/Table S1_Protein quantification and analysis of differentially expressed proteins.xlsx]

## Sheet: ΔbrbI vs B. suis S2
Accession	Description	Coverage [%]	# Peptides	# PSMs	# Unique Peptides	# AAs	MW [kDa]	calc. pI	Abundances B. suis S2_1	Abundances B. suis S2_2	Abundances B. suis S2_3	Abundances ΔbrbI_1	Abundances ΔbrbI_2	Abundances ΔbrbI_3	Abundances ΔbrbI::brbI_1	Abundances ΔbrbI::brbI_2	Abundances ΔbrbI::brbI_3	Average B. suis S2	Average ΔbrbI	Average ΔbrbI::brbI	ΔbrbI/B. suis S2	P value	FDR
WP_006190960.1	MULTISPECIES: MFS transporter [Brucella]	12	5	5	5	435	46.6	9.28	35.8	39	36.6	227.6	231.1	231.6	32	32.9	33.2	37.1333	230.1	32.7	6.19659	2.72023e-08	2.39728e-06
WP_002975819.1	MULTISPECIES: calcium-binding protein [Brucella]	47	11	15	11	179	19.7	9.57	43.6	46.3	44.1	198.4	204	218.9	45.6	49.1	50	44.6667	207.1	48.2333	4.63657	1.23989e-05	5.67118e-05
WP_004685263.1	MULTISPECIES: DUF4354 family protein [Brucella]	20	3	5	3	131	13.9	7.91	43.6	40.5	45.1	198.4	201.6	194.9	55	58.8	62	43.0667	198.3	58.6	4.60449	3.2097e-07	7.21388e-06
WP_002964582.1	MULTISPECIES: hypothetical protein [Brucella]	18	2	8	2	114	12.2	11.88	49.2	50.2	49.6	202.2	201.6	208	47.2	46	46.1	49.6667	203.933	46.4333	4.10604	1.91028e-07	5.8553e-06
WP_006189877.1	MULTISPECIES: hypothetical protein [Brucella]	15	1	1	1	78	8	9.19	33.9	27.7	42.4	116	125.7	127.2	114.5	127.3	185.5	34.6667	122.967	142.433	3.54712	8.93262e-05	0.000245485
WP_004691106.1	MULTISPECIES: asparaginase [Brucella]	17	4	4	4	329	35.3	6.55	52.7	53	55.6	175.9	179.4	189.4	62.2	67.3	64.5	53.7667	181.567	64.6667	3.37694	6.61438e-06	3.7443e-05
WP_006191807.1	MULTISPECIES: mannose-1-phosphate guanylyltransferase/mannose-6-phosphate isomerase [Brucella]	32	12	16	11	471	51.7	5.82	37.9	39.7	40.5	120.5	121.2	121.5	143.8	136.5	138.4	39.3667	121.067	139.567	3.07536	6.20249e-08	3.80531e-06
WP_002965178.1	MULTISPECIES: DUF2852 domain-containing protein [Brucella]	26	3	35	3	148	16.9	8.85	48.8	50.1	52.2	155.2	156.8	151.9	91.7	95.7	97.5	50.3667	154.633	94.9667	3.07015	4.75147e-07	8.56019e-06
WP_006190898.1	MULTISPECIES: ATP-dependent chaperone ClpB [Brucella]	78	66	807	66	874	96.8	5.33	52.6	53.9	53.9	151	149.9	150.6	95.8	95.5	96.7	53.4667	150.5	96	2.81484	5.7345e-09	1.18339e-06
WP_006191203.1	MULTISPECIES: sulfate transporter family protein [Brucella]	11	2	2	2	237	26	9.52	54.7	55.4	57.6	160.9	154.3	147.6	88.4	93.3	87.9	55.9	154.267	89.8667	2.75969	1.52422e-05	6.55411e-05
WP_004690976.1	MULTISPECIES: FtsH protease activity modulator HflK [Brucella]	54	21	74	21	382	42.3	5.44	57	57.2	57.4	155.7	157.3	159.3	86.2	84.9	85	57.2	157.433	85.3667	2.75233	7.15839e-08	3.83854e-06
WP_004691170.1	MULTISPECIES: molecular chaperone DnaK [Brucella]	85	52	1206	52	637	68.2	4.98	52.2	54	53.6	145.7	144.8	147.5	100.5	101.6	100.1	53.2667	146	100.733	2.74093	6.97884e-08	3.83854e-06
WP_002964505.1	MULTISPECIES: protease modulator HflC [Brucella]	57	17	66	17	300	34.1	8.82	55.4	56.9	57.1	151.6	151	152.6	89.4	95.6	90.3	56.4667	151.733	91.7667	2.68713	1.86108e-08	2.12079e-06
WP_002965143.1	MULTISPECIES: ATP-dependent protease ATPase subunit HslU [Brucella]	59	28	172	27	434	47.9	5.43	54.5	55.4	54.8	146.3	147.1	148.3	98.6	97.5	97.4	54.9	147.233	97.8333	2.68185	1.37223e-08	2.12079e-06
WP_006133154.1	MULTISPECIES: polysaccharide deacetylase family protein [Brucella]	55	10	25	10	233	26.4	9.16	56.5	59.5	58.7	148	149.3	147.4	94	94.6	92.2	58.2333	148.233	93.6	2.54551	1.14381e-07	4.72082e-06
WP_002967827.1	MULTISPECIES: BA14K family protein [Brucella]	43	4	9	4	169	18.7	9.94	67.3	64.9	63.7	162.6	173.5	161.9	67.5	69.8	68.9	65.3	166	68.7333	2.54211	1.33881e-05	6.00612e-05
WP_002963760.1	MULTISPECIES: DegQ family serine endoprotease [Brucella]	61	30	143	30	513	53.5	6.11	61.3	62.2	61.1	155.2	155.7	156.1	83.4	82	83	61.5333	155.667	82.8	2.52979	2.537e-09	7.19874e-07
WP_002963895.1	MULTISPECIES: RDD family protein [Brucella]	26	4	8	4	156	17.4	9.31	59.6	62	64.6	160.7	153.7	153.7	80.1	83	82.4	62.0667	156.033	81.8333	2.51396	4.33764e-06	2.80525e-05
WP_002965297.1	MULTISPECIES: L,D-transpeptidase [Brucella]	42	7	16	7	241	26.7	9.23	58.2	60	59.4	146.1	145.1	144.9	93.5	97.1	95.8	59.2	145.367	95.4667	2.45552	1.89899e-08	2.12079e-06
WP_006073923.1	MULTISPECIES: ABC transporter permease [Brucella]	3	1	1	1	280	30.8	10.05	49.9	68.9	59.3	135.1	164.3	136.6	54	138.8	93.1	59.3667	145.333	95.3	2.44806	0.00142888	0.00244428
WP_002966020.1	MULTISPECIES: nucleoside diphosphate kinase regulator [Brucella]	52	9	28	9	169	18.3	5.06	51.1	51.1	51.8	125.1	125.7	125	126.3	121.9	121.9	51.3333	125.267	123.367	2.44026	2.0981e-09	6.80384e-07
WP_002963551.1	MULTISPECIES: hypothetical protein [Brucella]	9	1	1	1	75	7.8	7.42	47.2	47.2	54.9	110.8	122.5	130	114.1	125.3	147.9	49.7667	121.1	129.1	2.43336	0.000315288	0.000671392
WP_004687887.1	MULTISPECIES: Hsp20 family protein [Brucella]	63	9	80	9	140	15.9	5.43	55.6	55.6	55.3	130.4	128.5	132.8	114.9	113.4	113.4	55.5	130.567	113.9	2.35255	4.57692e-07	8.31169e-06
WP_004690620.1	MULTISPECIES: hypothetical protein [Brucella]	31	5	7	5	266	28.2	5.36	50.4	51	47.4	112.9	113.7	121.6	156.1	122.3	124.7	49.6	116.067	134.367	2.34005	2.42842e-05	9.06663e-05
WP_002964259.1	MULTISPECIES: septum formation initiator family protein [Brucella]	29	3	5	3	109	12.6	9.57	62.9	63.6	62.9	151.8	143.9	143.8	88.4	88.5	94.3	63.1333	146.5	90.4	2.32049	6.18063e-06	3.57909e-05
WP_004690064.1	MULTISPECIES: regulatory protein NosR [Brucella]	2	1	2	1	752	82.7	7.58	27.3	82	38.9	97.4	135.3	110.4	42.4	177.6	188.7	49.4	114.367	136.233	2.31511	0.0314901	0.0398676
WP_004688685.1	MULTISPECIES: TerC family protein [Brucella]	3	1	1	1	247	26.5	6.96	69.1	66.3	64.4	155.3	149.2	157.9	75.7	76.8	85.2	66.6	154.133	79.2333	2.31431	7.34887e-06	4.01974e-05
WP_002964004.1	MULTISPECIES: tellurite resistance TerB family protein [Brucella]	74	16	129	16	235	24.8	5.12	63.8	62.4	66.8	147	146.7	144.4	86.9	89	92.9	64.3333	146.033	89.6	2.26995	7.47576e-07	1.06062e-05
WP_002972130.1	MULTISPECIES: hypothetical protein [Brucella]	13	1	1	1	75	8.1	10.49	52.8	48.7	57.4	115	118.3	117.5	135	127.2	128.2	52.9667	116.933	130.133	2.20768	1.88841e-05	7.57366e-05
WP_004688021.1	MULTISPECIES: S49 family peptidase [Brucella]	32	7	15	7	290	31.2	9.45	62.8	65.7	61.4	143.7	141.7	133.4	105.8	88.1	97.3	63.3	139.6	97.0667	2.20537	2.32941e-05	8.85722e-05
WP_004691256.1	MULTISPECIES: hypothetical protein [Brucella]	5	1	1	1	287	30.2	9.96	61.4	50.5	61.3	140.5	122.1	109.1	113.3	132.4	109.4	57.7333	123.9	118.367	2.14607	0.00250977	0.00396187
WP_002963462.1	MULTISPECIES: polyphosphate kinase 2 [Brucella]	71	19	74	19	319	36.5	9.28	64.2	65.1	66.3	137.3	138.5	139.9	95.9	97.2	95.6	65.2	138.567	96.2333	2.12526	1.80618e-07	5.70993e-06
WP_006191566.1	MULTISPECIES: branched-chain amino acid ABC transporter permease [Brucella]	3	1	1	1	406	42.7	9.23	77.5	84.4	74	169.8	161.1	162.4	54	60.8	55.9	78.6333	164.433	56.9	2.09114	3.03272e-05	0.000106239
WP_002969591.1	MULTISPECIES: DUF2333 family protein [Brucella]	58	18	25	18	398	44.5	6.29	69.5	70.2	66.9	145.2	143	142.5	85.9	89	87.8	68.8667	143.567	87.5667	2.0847	5.52858e-07	9.23317e-06
WP_002965144.1	MULTISPECIES: ATP-dependent protease subunit HslV [Brucella]	84	11	164	11	184	19.8	6.58	61.7	63.1	67	134.6	131.9	131.9	101.9	102.9	105	63.9333	132.8	103.267	2.07716	2.93445e-06	2.16273e-05
WP_004691599.1	MULTISPECIES: cell division protein FtsQ/DivIB [Brucella]	37	9	17	9	311	34.1	9.52	67.5	69	70	141	137.6	139.7	91.3	89.3	94.5	68.8333	139.433	91.7	2.02567	5.48746e-07	9.23317e-06
WP_004688556.1	MULTISPECIES: hypothetical protein [Brucella]	55	4	8	4	133	14.8	5.01	68.7	69.7	73.1	144.3	142.1	137.5	86	89.7	88.8	70.5	141.3	88.1667	2.00426	7.93488e-06	4.2582e-05
WP_006190491.1	MULTISPECIES: XRE family transcriptional regulator [Brucella]	41	14	16	14	470	52.5	7.52	74.8	73.2	74.6	145.4	143.2	140.5	82.3	83.3	82.7	74.2	143.033	82.7667	1.92767	1.36213e-06	1.41189e-05
WP_006191573.1	MULTISPECIES: Hsp20 family protein [Brucella]	76	10	43	10	156	17.5	6.2	49.4	51	51.2	94.8	97	98.1	154.6	149.9	154	50.5333	96.6333	152.833	1.91227	2.11928e-06	1.80856e-05
WP_002966091.1	MULTISPECIES: RcnB family protein [Brucella]	25	2	3	2	115	13.6	11.12	74.3	67.4	73.6	121.5	144.4	144.9	88.1	91	94.8	71.7667	136.933	91.3	1.90804	0.00124976	0.00217392
WP_006189991.1	MULTISPECIES: HAMP domain-containing histidine kinase [Brucella]	42	16	29	16	468	50.9	5.69	71.3	71.2	73.9	135.3	135.7	140.4	85.3	90.5	96.4	72.1333	137.133	90.7333	1.90111	4.00718e-06	2.66754e-05
WP_004685378.1	MULTISPECIES: nucleotide exchange factor GrpE [Brucella]	68	16	135	16	230	25.3	4.84	70.9	70.8	70.4	133.5	133.9	133.6	93.4	95.9	97.4	70.7	133.667	95.5667	1.89062	5.44695e-10	4.12153e-07
WP_006192190.1	MULTISPECIES: thioredoxin [Brucella]	50	19	121	19	329	35.1	5.02	69.1	67.9	71.5	130.6	131.1	131.3	98.1	98.5	102	69.5	131	99.5333	1.88489	5.6646e-07	9.27878e-06
WP_002969365.1	MULTISPECIES: class 1b ribonucleoside-diphosphate reductase subunit alpha [Brucella]	22	15	19	15	738	83.2	5.82	70.6	72.8	70.9	133.6	135.6	134.3	95	95.6	91.5	71.4333	134.5	94.0333	1.88287	2.53295e-07	6.41419e-06
WP_004688257.1	MULTISPECIES: serine hydrolase family protein [Brucella]	45	7	24	7	188	20.7	7.33	68.8	69.4	68.5	128.2	127.2	132	101.2	102.6	102.1	68.9	129.133	101.967	1.87421	2.21286e-06	1.84e-05
WP_006191660.1	MULTISPECIES: flagellar protein export ATPase FliI [Brucella]	9	3	3	3	422	45.2	6.74	70.8	68.6	68.5	128.4	127.4	131.6	104.4	101.3	99.1	69.3	129.133	101.6	1.8634	2.19107e-06	1.8376e-05
WP_002964077.1	MULTISPECIES: molybdenum cofactor guanylyltransferase [Brucella]	77	13	22	13	221	23.7	7.9	64.8	67	66.2	123.6	120.8	120.5	109.5	118.8	108.8	66	121.633	112.367	1.84293	1.20269e-06	1.32446e-05
WP_006191215.1	MULTISPECIES: BA14K family protein [Brucella]	10	1	1	1	129	15.6	9.95	70.4	66	60.9	119.5	120.2	121.3	116.5	112.5	112.7	65.7667	120.333	113.9	1.8297	4.05569e-05	0.000130959
WP_006070824.1	MULTISPECIES: efflux RND transporter periplasmic adaptor subunit [Brucella]	47	13	32	13	382	40.7	8.19	71.6	72.1	74.2	130.3	131.2	133.5	96.5	95.4	95.2	72.6333	131.667	95.7	1.81276	1.17159e-06	1.30368e-05
WP_002965799.1	MULTISPECIES: M48 family metallopeptidase [Brucella]	22	5	5	5	246	28.1	10.46	63.8	71	62.6	114.6	117.3	124.6	111.2	120.5	114.4	65.8	118.833	115.367	1.80598	0.000182489	0.000427944
WP_006133085.1	MULTISPECIES: ABC transporter permease [Brucella]	16	12	15	12	849	89.3	9.98	71.6	71.5	70.7	127.6	128.8	129.6	100.7	100.3	99.1	71.2667	128.667	100.033	1.80543	9.69021e-08	4.37752e-06
WP_004690835.1	MULTISPECIES: TIGR01620 family protein [Brucella]	30	9	14	9	357	38.9	9.42	71.2	72.3	70.5	129	129.2	128.1	95.9	105.8	98.1	71.3333	128.767	99.9333	1.80514	8.33307e-08	3.94085e-06
WP_002964855.1	MULTISPECIES: heme-binding protein [Brucella]	93	10	37	10	143	14.4	5.25	75.9	74.4	74.4	134.9	132.9	135.1	92.7	90	89.6	74.9	134.3	90.7667	1.79306	2.65927e-07	6.63356e-06
WP_002965137.1	MULTISPECIES: membrane protein FxsA [Brucella]	18	2	4	2	165	18.4	7.52	75.4	73.2	72.2	129.4	133.3	131	84.7	116.4	84.4	73.6	131.233	95.1667	1.78306	2.56012e-06	2.01089e-05
WP_002964021.1	MULTISPECIES: preprotein translocase subunit YajC [Brucella]	50	8	112	8	113	12.6	9.77	75.8	75.9	75.4	135.7	134.1	134.7	87.8	89.4	91.1	75.7	134.833	89.4333	1.78115	2.85139e-08	2.39728e-06
WP_006190018.1	MULTISPECIES: M23 family metallopeptidase [Brucella]	2	1	1	1	577	61.9	9.16	63.6	80.2	69	114.8	136.1	125.7	112	103.5	95.2	70.9333	125.533	103.567	1.76974	0.00225136	0.0036194
WP_004690513.1	MULTISPECIES: GNAT family N-acetyltransferase [Brucella]	13	2	3	2	216	23.8	6.43	75.7	77.9	78.8	145.2	131.3	134.2	85.9	80.8	90.2	77.4667	136.9	85.6333	1.76721	0.000163599	0.000392568
WP_004687275.1	MULTISPECIES: BA14K family protein [Brucella]	12	2	4	1	166	18.7	10.08	81.1	76.3	69.6	130.8	138.2	131.8	83.6	91.9	96.8	75.6667	133.6	90.7667	1.76564	0.000140287	0.000347654
WP_004690345.1	MULTISPECIES: aspartate-semialdehyde dehydrogenase [Brucella]	85	22	133	22	344	37.5	5.52	78.3	78.9	77	136.1	137.1	137.8	83.6	85.4	85.8	78.0667	137	84.9333	1.75491	1.54584e-07	5.4829e-06
WP_006190072.1	MULTISPECIES: riboflavin synthase [Brucella]	69	11	34	11	202	22.2	5.11	71.1	72.8	72.7	128.1	126.9	124.8	101.2	100.3	102.2	72.2	126.6	101.233	1.75346	1.03923e-06	1.24161e-05
WP_004690679.1	MULTISPECIES: heme lyase CcmF/NrfE family subunit [Brucella]	3	3	4	3	663	71.3	9.54	72.1	77.7	75.4	126.1	134.3	133.5	92.5	97.5	90.9	75.0667	131.3	93.6333	1.74911	5.25824e-05	0.000162462
WP_004690819.1	MULTISPECIES: glucan ABC transporter ATP-binding protein/ permease [Brucella]	7	4	5	4	599	65.9	7.49	77.7	80.2	78.4	137.1	137	138.7	83.3	83.3	84.3	78.7667	137.6	83.6333	1.74693	3.67866e-07	7.44889e-06
WP_006190549.1	MULTISPECIES: UPF0104 family protein [Brucella]	11	4	4	4	323	35.7	7.94	83.7	83.4	75	143.8	137.4	141.5	78.4	85	71.8	80.7	140.9	78.4	1.74597	6.05252e-05	0.000181976
WP_002966700.1	MULTISPECIES: J domain-containing protein [Brucella]	74	22	126	22	313	33.6	8.91	72.9	73.5	73.3	125.5	127	128.4	101.5	98.4	99.4	73.2333	126.967	99.7667	1.73373	3.85237e-07	7.44889e-06
WP_004689693.1	MULTISPECIES: hypothetical protein [Brucella]	60	23	58	23	486	53.6	6.16	73.4	73.5	73.9	126.6	128.7	126.6	99.7	97.4	100.2	73.6	127.3	99.1	1.72962	1.89906e-07	5.8553e-06
WP_006011906.1	MULTISPECIES: AMP nucleosidase [Brucella]	47	17	37	17	500	55.9	6.68	77.2	77.6	78.3	132.7	134.6	135.8	88.3	88	87.6	77.7	134.367	87.9667	1.7293	4.89202e-07	8.63959e-06
WP_002968836.1	MULTISPECIES: LON peptidase substrate-binding domain-containing protein [Brucella]	85	14	52	14	234	26	4.83	72.4	73.5	73.3	125.2	124.8	125.9	102.1	100.5	102.3	73.0667	125.3	101.633	1.71487	3.82082e-08	3.09759e-06
WP_004689947.1	MULTISPECIES: ABC transporter ATP-binding protein [Brucella]	3	1	1	1	238	26.2	6.55	87	68.6	84	134.5	132.3	141.6	75.9	88.1	88	79.8667	136.133	84	1.70451	0.000897406	0.00163623
WP_006190489.1	MULTISPECIES: D-alanyl-D-alanine carboxypeptidase [Brucella]	2	1	2	1	472	50.1	10.3	79.8	80.5	77.4	137.6	134.2	132	86.5	82.1	89.9	79.2333	134.6	86.1667	1.69878	7.91533e-06	4.25777e-05
WP_002969186.1	MULTISPECIES: hypothetical protein [Brucella]	6	1	1	1	125	13.7	8.72	71.7	73.4	69.7	119.3	118.8	126.2	106.8	105.9	108.2	71.6	121.433	106.967	1.696	4.47517e-05	0.000140507
WP_006190449.1	MULTISPECIES: MarC family protein [Brucella]	23	3	4	3	209	22.4	9.86	79.7	80.5	72	132.4	125.3	135.7	90.8	87.9	95.7	77.4	131.133	91.4667	1.69423	0.000194531	0.000450597
WP_002967589.1	MULTISPECIES: VOC family protein [Brucella]	42	8	14	8	291	32	5.83	72.4	75.2	72.6	122.7	124.6	124.5	103.4	102.3	102.4	73.4	123.933	102.7	1.68847	1.30863e-06	1.38813e-05
WP_002967948.1	MULTISPECIES: N-acetyltransferase [Brucella]	46	6	9	6	185	20.9	8.44	76.6	76.1	82.2	127.9	131.5	134.1	86.9	94.3	90.4	78.3	131.167	90.5333	1.67518	3.75904e-05	0.000124961
WP_004690824.1	MULTISPECIES: glutathione-disulfide reductase [Brucella]	48	20	53	20	464	50.7	6.06	76.1	76.5	75.8	129.3	126	127.2	97.4	95.8	96	76.1333	127.5	96.4	1.67469	8.10772e-07	1.10287e-05
WP_004688661.1	MULTISPECIES: RNA polymerase sigma factor RpoH [Brucella]	68	19	50	19	303	34.7	6.67	71.7	71.1	73.6	122.9	119.2	119	105.8	107.5	109.2	72.1333	120.367	107.5	1.66867	5.21435e-06	3.20774e-05
WP_004691845.1	MULTISPECIES: 3-deoxy-7-phosphoheptulonate synthase class II [Brucella]	71	26	89	26	462	51.5	6.76	72.3	72.9	73.7	121.5	120.3	121.9	104.4	107.8	105.3	72.9667	121.233	105.833	1.66149	1.72777e-07	5.70993e-06
WP_006189806.1	MULTISPECIES: multidrug efflux RND transporter permease subunit BepE [Brucella]	28	22	49	22	1051	113	6.06	77.7	79.7	76.5	127.6	133	127.7	96.5	89.9	91.3	77.9667	129.433	92.5667	1.66011	1.39001e-05	6.18691e-05
WP_002963536.1	MULTISPECIES: peptide antibiotic transporter SbmA [Brucella]	13	5	6	5	415	47.3	9.17	77	77.4	75.1	126.8	121.9	132.1	96.4	98.8	94.5	76.5	126.933	96.5667	1.65926	7.62746e-05	0.000216877
WP_002964545.1	MULTISPECIES: penicillin-binding protein 2 [Brucella]	31	13	16	13	607	66.1	9.58	77.1	74.5	77.6	123.9	128.9	127.3	98.5	98.4	93.8	76.4	126.7	96.9	1.65838	8.91524e-06	4.53758e-05
WP_004689964.1	MULTISPECIES: lytic murein transglycosylase [Brucella]	10	3	3	3	408	45.7	9.8	75.1	77.4	88.1	132.5	132.9	132.9	83.3	86.7	91	80.2	132.767	87	1.65544	0.000195082	0.000451413
WP_004690853.1	MULTISPECIES: D-alanyl-D-alanine carboxypeptidase [Brucella]	2	1	1	1	410	44	10.11	69.5	83.2	93.5	148.2	135.6	123.5	60.1	83.4	103.1	82.0667	135.767	82.2	1.65435	0.00572089	0.00830865
WP_004691143.1	MULTISPECIES: LLM class flavin-dependent oxidoreductase [Brucella]	50	13	18	13	340	37.6	6.47	77.5	77.9	79.5	129.6	130.1	127.4	91.5	93.8	92.8	78.3	129.033	92.7	1.64794	1.01697e-06	1.22866e-05
WP_002964777.1	MULTISPECIES: bile acid:sodium symporter family protein [Brucella]	18	4	4	4	318	33.1	8.57	86.5	86.3	83	138.6	140	142.3	75.5	73.3	74.4	85.2667	140.3	74.4	1.64543	3.90872e-06	2.61734e-05
WP_004690473.1	MULTISPECIES: DUF2312 domain-containing protein [Brucella]	71	8	60	8	86	10	4.88	82.1	77	82.4	131.7	132	133.1	85.3	86	90.4	80.5	132.267	87.2333	1.64306	8.76011e-06	4.52679e-05
WP_006189975.1	MULTISPECIES: S9 family peptidase [Brucella]	54	30	69	30	702	78.2	5.57	76.9	77.6	75.8	125.7	124.9	127.3	97.6	98.5	95.8	76.7667	125.967	97.3	1.6409	6.0933e-07	9.7407e-06
WP_002963465.1	MULTISPECIES: aspartate aminotransferase family protein [Brucella]	74	24	89	24	403	43.4	5.94	73	74.1	74.6	122.4	120.2	119.9	104.3	106.4	105.1	73.9	120.833	105.267	1.63509	8.79546e-07	1.13165e-05
WP_004691191.1	MULTISPECIES: bifunctional DNA-formamidopyrimidine glycosylase/DNA-(apurinic or apyrimidinic site) lyase [Brucella]	49	12	18	12	293	32	8.35	73.6	73.7	74.2	120.7	120.8	119.4	103.1	109	105.6	73.8333	120.3	105.9	1.62935	7.27125e-08	3.83854e-06
WP_006190647.1	MULTISPECIES: GatB/YqeY domain-containing protein [Brucella]	55	9	17	9	150	16.8	5.81	78.2	77.7	80	129.3	126.7	128.1	92.8	92.9	94.3	78.6333	128.033	93.3333	1.62823	1.11227e-06	1.26463e-05
WP_004690412.1	MULTISPECIES: coniferyl aldehyde dehydrogenase [Brucella]	45	17	38	17	470	51.9	7.36	75.7	74.7	76.6	123.6	123.3	122	101.3	100.6	102.1	75.6667	122.967	101.333	1.62511	3.51852e-07	7.44636e-06
WP_002965138.1	MULTISPECIES: Tim44 domain-containing protein [Brucella]	62	13	59	13	231	25.3	4.81	79	78.1	79.5	127.2	126.5	128.7	92.8	92.8	95.4	78.8667	127.467	93.6667	1.61623	3.7235e-07	7.44889e-06
WP_006189986.1	MULTISPECIES: c-type cytochrome biogenesis protein CcmI [Brucella]	43	13	17	13	379	40.9	5.58	77.2	74.7	81.4	124.3	125.2	126.9	96.1	96.4	98	77.7667	125.467	96.8333	1.61337	2.21738e-05	8.57292e-05
WP_006072128.1	MULTISPECIES: ornithine carbamoyltransferase [Brucella]	82	18	39	18	312	34.2	5.8	75.5	75.8	75.6	122.2	121.1	120.7	100.7	103.4	105.1	75.6333	121.333	103.067	1.60423	5.99829e-08	3.78226e-06
WP_004689834.1	MULTISPECIES: DUF475 domain-containing protein [Brucella]	7	2	3	2	353	39.2	5.74	78.8	80.1	81.4	129.5	126.7	129	88.2	93.9	92.3	80.1	128.4	91.4667	1.603	1.87531e-06	1.73047e-05
WP_004689354.1	MULTISPECIES: beta-ketoacyl-ACP synthase I [Brucella]	64	16	111	16	407	43.3	5.38	79.6	80.6	80.6	128.7	127.6	128.5	91.5	91	91.8	80.2667	128.267	91.4333	1.59801	5.74659e-08	3.78226e-06
WP_002966556.1	MULTISPECIES: branched-chain amino acid ABC transporter substrate-binding protein [Brucella]	58	18	25	18	416	44.3	6.34	94	91.1	90.5	144	143.6	147.5	61.3	64.6	63.3	91.8667	145.033	63.0667	1.57874	5.44845e-06	3.29813e-05
WP_004684048.1	MULTISPECIES: ABC transporter ATP-binding protein/permease [Brucella]	31	16	19	16	621	68.9	9.13	74.2	77.3	75.4	118.8	116.9	119.4	104.1	110.8	103.2	75.6333	118.367	106.033	1.56501	3.4202e-06	2.40468e-05
WP_002963810.1	MULTISPECIES: folate-binding protein YgfZ [Brucella]	67	12	37	12	287	31.1	6.24	75.3	77.9	76.8	119.7	120.3	119.7	103.3	103.8	103.1	76.6667	119.9	103.4	1.56391	6.33031e-07	9.91021e-06
WP_004690253.1	MULTISPECIES: hypothetical protein [Brucella]	7	1	1	1	133	14.8	9.2	88.2	75.7	72.6	113.3	123.3	133.2	99.5	98.7	95.5	78.8333	123.267	97.9	1.56364	0.00399914	0.00601992
WP_002963467.1	MULTISPECIES: Hsp33 family molecular chaperone [Brucella]	59	14	41	14	340	37.5	4.78	81.2	82.5	81	127.6	126.1	127.8	93.3	90.4	90.2	81.5667	127.167	91.3	1.55905	3.58781e-07	7.44889e-06
WP_004691511.1	MULTISPECIES: isocitrate lyase [Brucella]	41	15	19	15	429	46.7	5.87	83.2	80.3	81.4	127.4	123.6	126.9	92.2	92.3	92.6	81.6333	125.967	92.3667	1.54308	7.03254e-06	3.90315e-05
WP_002966912.1	MULTISPECIES: prolipoprotein diacylglyceryl transferase [Brucella]	13	3	4	3	281	31	9.55	81.8	84.5	80.1	128.1	124.9	127	91	90.7	91.9	82.1333	126.667	91.2	1.54221	9.62285e-06	4.7694e-05
WP_004691907.1	MULTISPECIES: 6,7-dimethyl-8-ribityllumazine synthase [Brucella]	54	5	9	5	153	16.3	4.64	82.2	79.1	77.8	124	123.4	120.8	98.2	95.9	98.7	79.7	122.733	97.6	1.53994	1.23331e-05	5.66014e-05
WP_002965308.1	MULTISPECIES: alpha/beta hydrolase [Brucella]	38	9	11	9	307	33.2	5.54	81.9	80.7	81.5	125	127.7	123	94	94.6	91.6	81.3667	125.233	93.4	1.53912	6.30208e-06	3.64013e-05
WP_002963553.1	MULTISPECIES: 4-(cytidine 5'-diphospho)-2-C-methyl-D-erythritol kinase [Brucella]	41	6	9	6	299	31.2	5.92	76.8	77.8	76.5	113.2	120.5	121.2	104.1	102.4	107.4	77.0333	118.3	104.633	1.5357	9.043e-05	0.000247918
WP_004687685.1	MULTISPECIES: 2-oxoglutarate dehydrogenase E1 component [Brucella]	74	57	287	57	1004	112.6	6.71	81.3	82.2	81.8	125.6	125.2	125.9	93.3	92.1	92.5	81.7667	125.567	92.6333	1.53567	1.93222e-08	2.12079e-06
WP_002963712.1	MULTISPECIES: hypothetical protein [Brucella]	61	6	38	6	120	12	4.67	73.4	68.6	100.4	124.2	125.4	122.6	91.8	95.2	98.4	80.8	124.067	95.1333	1.53548	0.0120916	0.0165449
WP_002964393.1	MULTISPECIES: class II fructose-bisphosphatase [Brucella]	73	22	94	22	328	35	5.76	76.3	76.7	77.3	118.8	116.4	116.2	108.1	105.9	104.3	76.7667	117.133	106.1	1.52584	1.37826e-06	1.42027e-05
WP_002963809.1	MULTISPECIES: HD family hydrolase [Brucella]	47	9	18	9	206	22.8	9.31	76.9	77.8	77.9	118.1	118.7	117.3	103.7	104.9	104.8	77.5333	118.033	104.467	1.52236	1.57099e-07	5.48638e-06
WP_006190972.1	MULTISPECIES: TlpA family protein disulfide reductase [Brucella]	58	12	26	12	238	24.8	5.34	84.1	84.4	82.4	126.9	126.8	127.6	89.9	88.1	89.7	83.6333	127.1	89.2333	1.51973	3.41509e-07	7.3831e-06
WP_004687692.1	MULTISPECIES: phosphoethanolamine transferase [Brucella]	22	12	16	12	544	59.9	8.27	88	88.5	87.9	132.9	132.3	136.5	79.4	78.4	76	88.1333	133.9	77.9333	1.51929	4.18612e-06	2.73847e-05
WP_004689948.1	MULTISPECIES: SDR family oxidoreductase [Brucella]	9	2	3	2	245	26.1	5.71	87.1	93.7	88.9	132	141	136.4	72.8	73.6	74.6	89.9	136.467	73.6667	1.51798	0.000139619	0.000346377
WP_006190456.1	MULTISPECIES: endopeptidase La [Brucella]	68	53	222	52	812	89.7	6.44	78.7	80.1	79.8	121.5	120.4	119.4	101.5	100.1	98.5	79.5333	120.433	100.033	1.51425	6.44581e-07	1.00219e-05
WP_002964522.1	MULTISPECIES: CreA family protein [Brucella]	52	5	17	5	165	18	8.75	77.9	77.7	75	118.7	114.4	115.6	111.6	102.7	106.5	76.8667	116.233	106.933	1.51214	1.56394e-05	6.68577e-05
WP_002964014.1	MULTISPECIES: twin-arginine translocase subunit TatC [Brucella]	28	6	10	6	274	30.5	6.58	86	86	83.6	128.5	127.9	128.4	89.5	86.3	83.9	85.2	128.267	86.5667	1.50548	7.91455e-07	1.09549e-05
WP_006014249.1	MULTISPECIES: 2-oxoglutarate dehydrogenase complex dihydrolipoyllysine-residue succinyltransferase [Brucella]	53	16	212	16	408	42.8	5.68	81.6	83.5	81.9	122.6	124.2	124.5	93.1	93.4	95.2	82.3333	123.767	93.9	1.50324	9.82298e-07	1.21186e-05
WP_004692532.1	MULTISPECIES: aldo/keto reductase [Brucella]	80	20	61	20	275	30.6	6.62	76.7	77.9	77.1	116.3	115	115.3	109.1	106.4	106.2	77.2333	115.533	107.233	1.4959	2.16605e-07	6.1272e-06
WP_002964417.1	MULTISPECIES: cobalt-precorrin-6A reductase [Brucella]	4	1	2	1	248	26	8.18	76.6	70.4	71.8	94.2	117.1	115.6	93.6	127.5	133.3	72.9333	108.967	118.133	1.49406	0.00915644	0.0128066
WP_004684011.1	MULTISPECIES: SCO family protein [Brucella]	74	9	33	9	196	21.7	5.96	81.1	81.9	83.7	123.6	121.6	122.8	97	94.4	93.8	82.2333	122.667	95.0667	1.49169	1.92964e-06	1.75094e-05
WP_002966380.1	MULTISPECIES: cytochrome b [Brucella]	25	5	9	5	186	20.6	10.21	78	76	80.8	116.4	115.5	118	103.7	99.1	112.5	78.2667	116.633	105.1	1.4902	1.67364e-05	6.96649e-05
WP_002966682.1	MULTISPECIES: hypothetical protein [Brucella]	60	8	21	8	151	16.4	6.16	78.4	77.5	76.5	114.7	115.7	114.1	103.8	109.9	109.4	77.4667	114.833	107.7	1.48236	8.26585e-07	1.10865e-05
WP_004684490.1	MULTISPECIES: ABC transporter permease [Brucella]	36	9	16	9	333	35.8	5.72	82.8	82.4	80.7	121.5	121.5	120.9	89.2	109.2	91.6	81.9667	121.3	96.6667	1.47987	5.16678e-07	8.95312e-06
WP_004683937.1	MULTISPECIES: Tim44 domain-containing protein [Brucella]	65	18	59	18	342	35.6	5.39	79.3	80.7	79.5	117.8	118.7	117.9	102.6	101.2	102.3	79.8333	118.133	102.033	1.47975	2.06379e-07	5.93013e-06
WP_002964320.1	MULTISPECIES: TRAP transporter permease [Brucella]	7	4	4	4	682	73	8.6	82.1	84	86.3	124	124.9	124.1	89.9	93.5	91.2	84.1333	124.333	91.5333	1.47781	5.52378e-06	3.32599e-05
WP_004690660.1	MULTISPECIES: superoxide dismutase [Brucella]	79	11	170	11	199	22.4	6.44	79.9	79	79.5	116.9	116.2	117.7	105.6	103	102.2	79.4667	116.933	103.6	1.47148	1.98616e-07	5.8553e-06
WP_002965062.1	MULTISPECIES: cell division ATP-binding protein FtsE [Brucella]	50	8	11	8	219	24.9	9.57	78.7	81.9	81.1	118.9	121.4	114.9	107.2	96	99.9	80.5667	118.4	101.033	1.46959	5.82793e-05	0.000176392
WP_002966894.1	MULTISPECIES: putative lipid II flippase FtsW [Brucella]	7	2	2	2	385	41.9	9.58	88.5	82.8	84.9	123.8	127.8	124.5	88	91.1	88.6	85.4	125.367	89.2333	1.46799	4.25364e-05	0.000135424
WP_006190550.1	MULTISPECIES: TerC family protein [Brucella]	23	11	22	11	522	57.6	5.2	81.2	82	81	117.9	120.4	119.1	102.4	97.3	98.8	81.4	119.133	99.5	1.46355	1.11421e-06	1.26463e-05
WP_002963780.1	MULTISPECIES: hypothetical protein [Brucella]	51	8	23	8	216	22.1	9.31	65.3	65.7	63.7	94.3	96.4	94.2	146.2	136.8	137.5	64.9	94.9667	140.167	1.46328	5.74885e-06	3.39841e-05
WP_002964572.1	MULTISPECIES: hypothetical protein [Brucella]	55	3	9	3	88	9.8	8.18	78.8	76.4	84.5	112.8	120.1	117.2	100.4	100.5	109.3	79.9	116.7	103.4	1.46058	0.000328497	0.000691733
WP_002965468.1	MULTISPECIES: Cu(I)-responsive transcriptional regulator [Brucella]	67	9	24	9	149	16.9	9.33	79.3	78.4	78.2	114.6	113.2	115.5	109.5	105.4	105.9	78.6333	114.433	106.933	1.45528	1.15124e-06	1.29372e-05
WP_002963597.1	MULTISPECIES: hypothetical protein [Brucella]	55	4	63	4	121	12.9	5.15	84.5	84.8	84.5	123.2	123.4	121.7	92.1	93.3	92.5	84.6	122.767	92.6333	1.45114	2.50384e-07	6.41419e-06
WP_006190460.1	MULTISPECIES: ATP-dependent Clp protease proteolytic subunit [Brucella]	50	10	59	10	209	23.4	5.86	82.3	82.6	81.2	119.5	117.8	119.5	99.8	99.1	98.2	82.0333	118.933	99.0333	1.44982	8.14274e-07	1.10287e-05
WP_002966460.1	MULTISPECIES: HTH-type quorum sensing-dependent transcriptional regulator VjbR [Brucella]	54	10	39	10	259	28.6	6.77	81.5	84.3	84.4	120.5	121.3	120.7	96.1	94.9	96.4	83.4	120.833	95.8	1.44884	2.80984e-06	2.12423e-05
WP_004690785.1	MULTISPECIES: peptidoglycan DD-metalloendopeptidase family protein [Brucella]	56	18	31	18	432	44.2	9.64	75.8	74.4	76.6	109.6	108.8	109.4	115.6	115.5	114.2	75.6	109.267	115.1	1.44533	1.0337e-06	1.24153e-05
WP_002969419.1	MULTISPECIES: heme A synthase [Brucella]	7	3	4	3	358	40	10.02	89.8	87.1	81	120.9	124	126.8	91	86.7	92.8	85.9667	123.9	90.1667	1.44126	0.000259652	0.000571688
WP_004690871.1	MULTISPECIES: excinuclease ABC subunit UvrA [Brucella]	59	43	91	43	974	107.4	6.58	80.4	80.7	78.7	115.5	115.3	114.7	106.5	104.5	103.7	79.9333	115.167	104.9	1.44078	7.71084e-07	1.07384e-05
WP_002965343.1	MULTISPECIES: heme exporter protein CcmB [Brucella]	6	1	1	1	221	22.7	6.54	77.1	86.5	88.2	121.1	121.7	119.7	87	94.4	104.2	83.9333	120.833	95.2	1.43963	0.000458964	0.000915508
WP_004687762.1	MULTISPECIES: phosphoenolpyruvate carboxykinase [Brucella]	73	30	74	30	536	58.5	5.74	81.6	81.1	82.8	119.3	116.8	117.3	99.8	101.2	100.2	81.8333	117.8	100.4	1.43951	2.50574e-06	2.00283e-05
WP_006190727.1	MULTISPECIES: sugar ABC transporter ATP-binding protein [Brucella]	7	4	4	2	492	53.6	7.11	87.1	85	80.9	115.9	118.4	129	81.8	99.6	102.2	84.3333	121.1	94.5333	1.43597	0.00113006	0.00199765
WP_002967402.1	MULTISPECIES: long-chain fatty acid--CoA ligase [Brucella]	28	12	21	12	581	63.7	8.37	89.8	89	91	129.9	128.2	129.1	80.5	81.6	80.7	89.9333	129.067	80.9333	1.43514	8.55186e-07	1.12697e-05
WP_006190123.1	MULTISPECIES: TIGR02281 family clan AA aspartic protease [Brucella]	24	4	4	4	234	24.5	6.8	80.1	82.1	85.3	122.4	115.7	116.7	96.4	102.8	98.5	82.5	118.267	99.2333	1.43354	0.000156564	0.000379463
WP_004689060.1	MULTISPECIES: hypothetical protein [Brucella]	37	4	4	4	157	18.1	5.05	75.6	78.2	80	109.3	112.8	113	108.1	110.7	112.3	77.9333	111.7	110.367	1.43328	4.28514e-05	0.000136038
WP_086440136.1	MULTISPECIES: molecular chaperone DnaJ [Brucella]	47	19	81	19	378	41.2	6.89	79.4	80	76.5	112.4	113.6	112.1	112.3	107.6	106	78.6333	112.7	108.633	1.43323	8.38999e-06	4.40863e-05
WP_004688727.1	MULTISPECIES: zinc metalloprotease HtpX [Brucella]	50	10	35	10	325	34.5	7.14	73.3	74.9	83.8	112	109.7	109.7	105.8	111.9	119	77.3333	110.467	112.233	1.42845	0.000589805	0.00113752
WP_094283709.1	MULTISPECIES: acyl-CoA dehydrogenase [Brucella]	57	13	48	13	395	43.3	6.28	83.1	84	85	119.5	120	119.9	96.5	96	96.1	84.0333	119.8	96.2	1.42562	3.85287e-07	7.44889e-06
WP_006189842.1	MULTISPECIES: xanthine dehydrogenase small subunit [Brucella]	20	7	8	7	492	52.7	6.35	80.1	86.7	85.8	120.4	119.5	119.8	87.7	105.7	94.4	84.2	119.9	95.9333	1.42399	6.8024e-05	0.000200017
WP_004690324.1	MULTISPECIES: hypothetical protein [Brucella]	34	9	10	9	309	34.9	5.17	79.9	80.6	80.2	114.4	112.5	115.1	105.7	106.3	105.3	80.2333	114	105.767	1.42086	1.90957e-06	1.75094e-05
WP_006192075.1	MULTISPECIES: Fe(3+) ABC transporter substrate-binding protein [Brucella]	76	23	220	23	338	36.4	5.39	87.6	88.6	86.5	124.3	123.8	124.7	89.5	87.5	87.6	87.5667	124.267	88.2	1.41911	6.26092e-07	9.91021e-06
WP_004685664.1	MULTISPECIES: phosphonate metabolism protein/1,5-bisphosphokinase (PRPP-forming) PhnN [Brucella]	11	2	2	2	192	20.7	7.21	76.1	81.3	69.5	118	105.5	98.1	104.5	102.7	144.1	75.6333	107.2	117.1	1.41736	0.0094065	0.0131159
WP_004692827.1	MULTISPECIES: hypothetical protein [Brucella]	9	3	3	3	299	34.6	8.72	77.5	84.3	80.7	120.2	110.7	112.2	103.8	107.4	103.2	80.8333	114.367	104.8	1.41485	0.000695086	0.00131597
WP_004689118.1	MULTISPECIES: efflux RND transporter permease subunit [Brucella]	18	16	19	16	1024	112.6	6.27	85.2	86.2	86.7	121.6	121.2	122.3	93.3	92	91.4	86.0333	121.7	92.2333	1.41457	3.28253e-07	7.23431e-06
WP_002965420.1	MULTISPECIES: heat-inducible transcriptional repressor HrcA [Brucella]	53	15	33	15	356	39.1	6.1	79.8	81.7	80.4	113.3	112.7	115.8	104.8	107.5	104.1	80.6333	113.933	105.467	1.41298	7.15742e-06	3.94479e-05
WP_004689343.1	MULTISPECIES: phosphate ABC transporter permease subunit PstC [Brucella]	16	6	9	6	496	52.9	9.41	87.2	89.7	91.6	127.2	124.8	126.4	82.5	83.9	86.8	89.5	126.133	84.4	1.40931	1.48323e-05	6.45006e-05
WP_004690332.1	MULTISPECIES: ABC transporter permease [Brucella]	11	5	10	5	346	36	9.26	85.3	84.3	86.1	121.8	117	119.7	97.8	96.4	91.7	85.2333	119.5	95.3	1.40203	2.08228e-05	8.20621e-05
WP_006192491.1	MULTISPECIES: ATP-dependent metallopeptidase FtsH/Yme1/Tma family protein [Brucella]	66	35	122	35	644	70.2	7.21	85	84.7	85.8	118.9	119.2	120	96.5	95.2	94.8	85.1667	119.367	95.5	1.40157	2.03532e-07	5.9233e-06
WP_004689599.1	MULTISPECIES: phosphatase PAP2 family protein [Brucella]	11	2	7	2	255	27.9	9.06	85.4	87.8	91.1	125	121.6	123.7	84.4	91.7	89.5	88.1	123.433	88.5333	1.40106	5.19832e-05	0.000160985
WP_006190925.1	MULTISPECIES: DNA translocase FtsK [Brucella]	31	23	29	20	854	92.7	5.47	82.1	85	81.2	115.7	116.7	115.3	101.9	99	103.2	82.7667	115.9	101.367	1.40032	1.09208e-05	5.17541e-05
WP_002965403.1	MULTISPECIES: LPS export ABC transporter periplasmic protein LptC [Brucella]	24	5	6	5	240	25.3	9.09	78.6	81.2	80.8	114.6	109.7	112.5	107.6	104.6	110.3	80.2	112.267	107.5	1.39983	3.96973e-05	0.000129473
WP_004687526.1	MULTISPECIES: hydroxypyruvate isomerase family protein [Brucella]	41	8	18	8	261	29.4	5.25	84.1	81.6	82.9	116	115.3	116.3	100.4	105.5	98.1	82.8667	115.867	101.333	1.39823	1.86876e-06	1.73047e-05
WP_004689280.1	MULTISPECIES: dihydrolipoyl dehydrogenase [Brucella]	63	25	265	24	467	49	6.43	86	86.8	86	120.6	119.7	121.3	93.9	92.3	93.2	86.2667	120.533	93.1333	1.39722	3.54276e-07	7.44636e-06
WP_004687445.1	MULTISPECIES: ABC transporter ATP-binding protein [Brucella]	5	1	2	1	333	36.8	6.76	84.7	102.2	89.9	140.2	126.8	119.2	80.6	75.2	81.2	92.2667	128.733	79	1.39523	0.0105217	0.0145017
WP_006189903.1	MULTISPECIES: 4-hydroxybenzoate octaprenyltransferase [Brucella]	7	2	2	2	333	36.7	9.32	53	55.7	59.7	70.6	87	77.1	77.6	343	76.2	56.1333	78.2333	165.6	1.39371	0.0127332	0.0173495
WP_004690390.1	MULTISPECIES: GTP-binding protein [Brucella]	51	16	73	16	374	41.7	5.64	83.2	84.5	84.4	117.2	116.8	117	99.9	97.9	99.1	84.0333	117	98.9667	1.3923	1.78912e-07	5.70993e-06
WP_004690885.1	MULTISPECIES: 3-deoxy-8-phosphooctulonate synthase [Brucella]	82	17	67	17	277	29.5	6.4	84.6	83.7	82.1	115.9	116.4	116.2	103	100.5	97.7	83.4667	116.167	100.4	1.39177	1.61403e-06	1.57247e-05
WP_006189937.1	MULTISPECIES: endolytic transglycosylase MltG [Brucella]	39	14	27	14	412	44.7	8.84	82.5	82	82.1	115.4	112.9	114.7	103.9	102.7	103.8	82.2	114.333	103.467	1.39092	1.87168e-06	1.73047e-05
WP_004690004.1	MULTISPECIES: four-carbon acid sugar kinase family protein [Brucella]	22	7	11	7	424	44.7	5.5	84.8	85.6	89.3	119.4	120	121.6	90.3	95.9	93	86.5667	120.333	93.0667	1.39007	2.51887e-05	9.27693e-05
WP_006160775.1	MULTISPECIES: DUF2336 domain-containing protein [Brucella]	27	7	11	7	358	39.1	5.95	80.7	81.4	83.5	116.9	114.5	109.5	104.4	103.5	105.5	81.8667	113.633	104.467	1.38803	0.000169422	0.000403555
WP_004684052.1	MULTISPECIES: thioredoxin-disulfide reductase [Brucella]	62	12	69	12	324	34.6	5.38	86.2	86.1	86.5	119.6	119.8	119.6	94.7	94	93.3	86.2667	119.667	94	1.38717	1.72e-09	6.50733e-07
WP_004688851.1	MULTISPECIES: chaperonin GroEL [Brucella]	78	48	2375	48	546	57.5	5.15	85.7	88.8	85.7	121	119.1	120.1	91.9	93.7	94.1	86.7333	120.067	93.2333	1.38432	9.03263e-06	4.5768e-05
WP_004688689.1	MULTISPECIES: zinc-binding dehydrogenase [Brucella]	37	9	32	9	334	35.8	7.24	81.6	81.9	81	113.7	111.1	112.4	107.2	105.5	105.6	81.5	112.4	106.1	1.37914	2.62823e-06	2.03848e-05
WP_002966271.1	MULTISPECIES: class 1b ribonucleoside-diphosphate reductase subunit beta [Brucella]	39	9	13	9	329	37.7	5	86.4	87.2	87.3	119.1	119.3	121.4	96.1	91.4	91.8	86.9667	119.933	93.1	1.37907	1.95923e-06	1.75094e-05
WP_004690795.1	MULTISPECIES: ferritin-like domain-containing protein [Brucella]	18	5	6	5	275	31.1	9.23	82	80.2	78.8	108.4	113.8	110.1	106.6	109.1	111	80.3333	110.767	108.9	1.37884	7.88635e-05	0.000221286
WP_002963791.1	MULTISPECIES: SsrA-binding protein SmpB [Brucella]	10	2	3	2	158	18.6	10.36	86.3	81	82.1	113	116.2	113.9	103.8	104.1	99.6	83.1333	114.367	102.5	1.3757	7.60857e-05	0.000216706
WP_002964297.1	MULTISPECIES: ATP-dependent Clp protease adapter ClpS [Brucella]	46	4	5	4	116	13.3	9.2	79.7	81.8	81.3	113.5	110.1	108.4	106.5	109	109.8	80.9333	110.667	108.433	1.36738	5.28055e-05	0.000162644
WP_002972182.1	MULTISPECIES: MFS transporter [Brucella]	2	1	1	1	433	47.4	8.68	97.9	94.8	87.6	134.5	122	126.5	76	80	80.8	93.4333	127.667	78.9333	1.36639	0.00198238	0.00322581
WP_004690656.1	MULTISPECIES: transcription elongation factor [Brucella]	68	8	15	8	156	17.3	5.41	81.5	81.9	81.1	111.5	111.2	110.8	108.4	105.6	107.9	81.5	111.167	107.3	1.36401	6.90428e-08	3.83854e-06
WP_006190668.1	MULTISPECIES: MBL fold metallo-hydrolase [Brucella]	75	13	19	13	218	23.4	5.4	80.8	79.1	82.1	106.8	112.6	110.2	107.3	108.8	112.2	80.6667	109.867	109.433	1.36198	0.000103194	0.000272701
WP_002965009.1	MULTISPECIES: bifunctional glutamate N-acetyltransferase/amino-acid acetyltransferase ArgJ [Brucella]	78	26	95	26	413	43.2	6.71	83	82.5	82.7	112.8	112	111.7	106.8	103.9	104.7	82.7333	112.167	105.133	1.35576	1.32676e-07	4.97655e-06
WP_006160588.1	MULTISPECIES: HAMP domain-containing histidine kinase [Brucella]	37	15	19	15	517	56.9	6.83	80.7	82.6	82.7	110.9	108.2	113.2	100.4	113.6	107.8	82	110.767	107.267	1.35081	5.41489e-05	0.000165435
WP_006191100.1	MULTISPECIES: leucyl aminopeptidase family protein [Brucella]	74	24	72	24	460	48.7	5.69	84.7	84.4	83	113.7	114	112.8	105.3	101.1	100.9	84.0333	113.5	102.433	1.35065	1.29777e-06	1.38337e-05
WP_004683816.1	MULTISPECIES: CoA transferase [Brucella]	49	14	25	14	381	41.3	6	85.1	84.7	84.7	114.9	115.1	113.5	101.1	100.5	100.3	84.8333	114.5	100.633	1.34971	5.68172e-07	9.27878e-06
WP_002969308.1	MULTISPECIES: hypothetical protein [Brucella]	28	6	8	6	240	27.3	8.18	79.5	80.9	80.2	108.8	107.4	108.3	115.3	107.8	111.8	80.2	108.167	111.633	1.34871	1.07229e-06	1.25469e-05
WP_006071860.1	MULTISPECIES: chromosomal replication initiator protein DnaA [Brucella]	57	25	47	25	546	60.3	8.98	85.1	87.7	87.1	115.9	115.7	117.9	96.4	96.4	97.8	86.6333	116.5	96.8667	1.34475	9.23254e-06	4.6573e-05
WP_004691008.1	MULTISPECIES: DNA primase [Brucella]	41	21	37	21	655	71.9	7.17	87	87.6	88.8	118.2	116.6	119.1	92.2	94.7	95.8	87.8	117.967	94.2333	1.34358	4.77725e-06	2.98743e-05
WP_004690509.1	MULTISPECIES: murein hydrolase activator EnvC [Brucella]	30	12	21	12	449	48.3	6.35	86.1	87.4	85.6	115.6	116.9	115.5	96.5	97.2	99.2	86.3667	116	97.6333	1.34311	1.8697e-06	1.73047e-05
WP_004688544.1	MULTISPECIES: antibiotic acetyltransferase [Brucella]	29	6	10	6	229	25.8	8.59	84.3	87.9	82.5	114.2	114.5	112.9	100.9	99.8	102.9	84.9	113.867	101.2	1.34119	6.35707e-05	0.000189626
WP_004690350.1	MULTISPECIES: group III truncated hemoglobin [Brucella]	58	7	12	7	136	15.9	7.23	74.7	77.2	76.2	97.6	104.1	104.2	120.1	121.9	124.1	76.0333	101.967	122.033	1.34108	0.000353249	0.000734991
WP_006190672.1	MULTISPECIES: ATP-binding protein [Brucella]	31	14	20	14	513	55.6	5.33	88.3	88.7	86.6	116.7	118.7	117.8	91.5	95.8	95.8	87.8667	117.733	94.3667	1.33991	4.20545e-06	2.74321e-05
WP_004690604.1	MULTISPECIES: DNA repair protein RadA [Brucella]	48	15	28	15	467	49	7.01	86.8	88.6	86.8	116.8	117.1	117.2	95.8	94.9	96	87.4	117.033	95.5667	1.33905	1.08785e-06	1.25858e-05
WP_006190196.1	MULTISPECIES: hypothetical protein [Brucella]	17	5	6	5	250	26.7	10.04	82.7	80.5	81.9	108.8	109.3	110.1	110.3	105.8	110.7	81.7	109.4	108.933	1.33905	3.14286e-06	2.27207e-05
WP_002965744.1	MULTISPECIES: helix-turn-helix transcriptional regulator [Brucella]	39	4	4	4	102	11.2	6.92	80.9	78.1	89.2	113.5	109.5	108.6	110.7	105	104.6	82.7333	110.533	106.767	1.33602	0.00160723	0.00269853
WP_002966917.1	MULTISPECIES: aspartyl/asparaginyl beta-hydroxylase domain-containing protein [Brucella]	10	1	1	1	200	22.6	9.48	90.1	74.6	94.8	124.3	111.6	110.5	113.3	94.7	86.1	86.5	115.467	98.0333	1.33487	0.018432	0.0243968
WP_004687959.1	MULTISPECIES: efflux RND transporter permease subunit [Brucella]	23	18	23	18	1043	110.5	5.12	88.8	89.3	88.7	117.2	119.3	119.2	87.9	98	91.7	88.9333	118.567	92.5333	1.33321	1.95509e-06	1.75094e-05
WP_011068981.1	MULTISPECIES: GTPase HflX [Brucella]	51	19	36	19	472	52	6.51	83.6	83.8	86.6	114.1	111.7	112.7	101.1	103.9	102.4	84.6667	112.833	102.467	1.33268	1.90534e-05	7.61465e-05
WP_004692077.1	MULTISPECIES: murein transglycosylase A [Brucella]	60	17	26	17	369	40	5.44	83.3	86.8	83.1	118.4	109.3	109.7	102.6	105.3	101.7	84.4	112.467	103.2	1.33254	0.000934765	0.00169618
WP_002966538.1	MULTISPECIES: two-component sensor histidine kinase [Brucella]	7	3	3	2	356	38.2	7.12	90.4	91	86.1	118.3	117.3	120.3	91.4	93	92.2	89.1667	118.633	92.2	1.33047	7.75239e-05	0.000219152
WP_002969594.1	MULTISPECIES: DegT/DnrJ/EryC1/StrS aminotransferase family protein [Brucella]	61	19	79	19	374	40.5	5.48	81.3	81.2	83.1	107.9	109.5	109.3	110.6	107.5	109.6	81.8667	108.9	109.233	1.33021	4.49605e-06	2.85085e-05
WP_004690676.1	MULTISPECIES: response regulator transcription factor [Brucella]	47	9	16	9	229	25.6	5.52	95	95.1	91.9	125.7	123.4	125.6	81.2	81.1	80.9	94	124.9	81.0667	1.32872	1.80708e-05	7.31207e-05
WP_002967049.1	MULTISPECIES: alpha/beta hydrolase [Brucella]	7	1	1	1	233	25.5	6.15	81.8	66.4	82.4	92.2	102.2	111.8	111.6	127	124.7	76.8667	102.067	121.1	1.32784	0.0308264	0.0390927
WP_002964542.1	MULTISPECIES: phospho-N-acetylmuramoyl-pentapeptide-transferase [Brucella]	6	2	5	2	360	38.7	9.67	90	94.8	89.4	118	122.5	122.8	87.8	86.1	88.6	91.4	121.1	87.5	1.32495	0.000210516	0.000481567
WP_004689582.1	MULTISPECIES: META domain-containing protein [Brucella]	58	10	26	10	267	28.3	4.96	81.7	81.6	80.3	108	106.4	108.2	112.9	109.7	111.2	81.2	107.533	111.267	1.3243	3.45804e-06	2.40468e-05
WP_004691617.1	MULTISPECIES: NAD(P)/FAD-dependent oxidoreductase [Brucella]	28	8	9	8	393	42.5	8.72	79.8	81.3	84.3	105	109.7	110.1	105.6	115.9	108.2	81.8	108.267	109.9	1.32355	0.000230294	0.000515042
WP_004689665.1	MULTISPECIES: molybdopterin-guanine dinucleotide biosynthesis protein B [Brucella]	33	4	11	4	167	18.5	6.6	79.9	78.7	79.9	102.6	104.9	106.6	119.3	113	115.1	79.5	104.7	115.8	1.31698	3.31006e-05	0.000113502
WP_002963808.1	MULTISPECIES: hypothetical protein [Brucella]	45	6	9	6	169	18.4	9.36	86.2	84.9	91.2	118.2	108.5	118.5	93.9	100.7	97.9	87.4333	115.067	97.5	1.31605	0.00190855	0.00312356
WP_002965663.1	MULTISPECIES: WD40 repeat domain-containing protein, partial [Brucella]	53	15	32	15	324	34.6	7.21	82.4	82.9	83.4	109.2	108.7	108.8	110.1	107.9	106.7	82.9	108.9	108.233	1.31363	1.49231e-07	5.37705e-06
WP_004688535.1	MULTISPECIES: DegQ family serine endoprotease [Brucella]	48	20	99	20	524	55.2	5.05	86	87.5	85.9	113.4	113.9	113.2	100.7	99.2	100.2	86.4667	113.5	100.033	1.31264	1.08431e-06	1.25858e-05
WP_002964296.1	MULTISPECIES: ATP-dependent Clp protease ATP-binding subunit ClpA [Brucella]	76	50	176	50	824	91	6.8	84.4	83.7	84.9	111.6	110	110.4	106.2	104	104.6	84.3333	110.667	104.933	1.31225	1.54274e-06	1.54274e-05
WP_002964383.1	MULTISPECIES: DUF3126 family protein [Brucella]	26	3	5	3	68	8	4.72	88.5	82.8	83.5	112.3	110.8	111.2	106	106.3	98.6	84.9333	111.433	103.633	1.31201	0.000137976	0.000344182
WP_002964095.1	MULTISPECIES: DUF1508 domain-containing protein [Brucella]	34	2	2	2	56	6.3	9.41	86.3	81.7	91.4	114.9	112.5	112.3	100.1	100.9	99.8	86.4667	113.233	100.267	1.30956	0.000789744	0.00147185
WP_005977661.1	MULTISPECIES: DUF1223 domain-containing protein [Brucella]	44	9	13	9	244	26.6	8.4	76.4	73.6	75.9	94.9	100.7	99.9	126.3	126.7	125.6	75.3	98.5	126.2	1.3081	0.000321246	0.000680886
WP_002964499.1	MULTISPECIES: acetolactate synthase 3 large subunit [Brucella]	45	19	63	19	607	66.2	5.92	95.8	95.1	96.1	125.5	124	125.8	78.9	77.8	81	95.6667	125.1	79.2333	1.30767	1.26109e-06	1.37078e-05
WP_002965770.1	MULTISPECIES: magnesium transporter [Brucella]	37	10	19	10	465	50.7	4.94	94	94.4	93.3	122.9	121.9	123.3	83.8	82.8	83.6	93.9	122.7	83.4	1.30671	6.66085e-07	1.01232e-05
WP_006191070.1	MULTISPECIES: phosphate ABC transporter permease PstA [Brucella]	18	6	6	6	436	47.3	9.69	84.9	111.4	88.5	126.2	121.4	124.1	82	80.3	81.2	94.9333	123.9	81.1667	1.30513	0.0262309	0.0336028
WP_004690887.1	MULTISPECIES: peptidyl-prolyl cis-trans isomerase [Brucella]	67	32	126	32	628	68	4.88	88	89.5	90.4	117.6	116.1	115.4	94.8	94.8	93.3	89.3	116.367	94.3	1.3031	9.2037e-06	4.6531e-05
WP_006190946.1	MULTISPECIES: preprotein translocase subunit SecA [Brucella]	74	54	210	54	906	102.8	5.22	86.7	88	87	113.7	114.2	112.8	97.8	101	98.9	87.2333	113.567	99.2333	1.30187	1.2915e-06	1.38337e-05
WP_002963840.1	MULTISPECIES: CDP-diacylglycerol--glycerol-3-phosphate 3-phosphatidyltransferase [Brucella]	21	4	10	4	194	21.4	8.79	92.6	87.5	88.3	110.8	114.9	122.8	96.4	93	93.8	89.4667	116.167	94.4	1.29844	0.00229482	0.00366878
WP_006192225.1	MULTISPECIES: NAD(P) transhydrogenase subunit alpha [Brucella]	9	1	1	1	139	14.4	7.42	87.4	86.6	91.2	119.7	108.6	115	91.2	95.7	104.6	88.4	114.433	97.1667	1.29449	0.00177461	0.00293152
WP_004690926.1	MULTISPECIES: D-alanine--D-alanine ligase A [Brucella]	63	16	20	16	353	37.5	5.06	90.5	86.5	86	111.7	113.3	115.4	99.3	98.1	99.1	87.6667	113.467	98.8333	1.2943	0.00013232	0.000334857
WP_002963944.1	MULTISPECIES: NADH-quinone oxidoreductase subunit NuoH [Brucella]	6	3	4	3	347	38.4	7.05	95	95.7	86.6	118.8	118.5	121.6	94.8	86.9	82.1	92.4333	119.633	87.9333	1.29427	0.000914066	0.00166527
WP_006133687.1	MULTISPECIES: trehalose utilization protein ThuA [Brucella]	21	4	5	4	261	29.5	6.27	87.8	88.8	98.3	120.9	115.1	119.7	88.5	89.8	91.2	91.6333	118.567	89.8333	1.29393	0.00205928	0.00333659
WP_002965402.1	MULTISPECIES: signal peptide peptidase SppA [Brucella]	52	12	29	12	327	35.5	8.69	88.1	89.2	87.8	115.2	112.7	115.1	97.2	97.5	97.1	88.3667	114.333	97.2667	1.29385	9.43087e-06	4.70507e-05
WP_004690598.1	MULTISPECIES: 3,4-dihydroxy-2-butanone-4-phosphate synthase [Brucella]	61	21	95	21	371	40.8	6.07	89	88.7	90.8	117.2	114.5	115.2	94.5	95.3	94.8	89.5	115.633	94.8667	1.29199	1.49694e-05	6.47248e-05
WP_006191568.1	MULTISPECIES: pyruvate dehydrogenase complex dihydrolipoamide acetyltransferase [Brucella]	8	3	4	3	421	43.6	5.54	107.4	92.9	100	124.9	128.9	133.9	68.8	70.5	72.6	100.1	129.233	70.6333	1.29104	0.00410375	0.00616105
WP_004689866.1	MULTISPECIES: 2-isopropylmalate synthase [Brucella]	57	23	47	23	575	63.6	5.31	84.7	86.2	87.7	113	110.3	110.1	102	102.8	103.2	86.2	111.133	102.667	1.28925	4.02635e-05	0.000130633
WP_002964107.1	MULTISPECIES: arsenate reductase (glutaredoxin) [Brucella]	79	6	11	6	115	12.9	6.54	80.5	79.3	88.7	107.8	108	104.3	107.8	110.4	113.3	82.8333	106.7	110.5	1.28813	0.0017039	0.00282945
WP_004690863.1	MULTISPECIES: LLM class flavin-dependent oxidoreductase [Brucella]	35	8	10	8	327	35.5	6.38	78.8	79.9	82.1	104.8	103	102.3	109	121.7	118.4	80.2667	103.367	116.367	1.28779	4.62633e-05	0.000144652
WP_002964121.1	MULTISPECIES: type I glutamate--ammonia ligase [Brucella]	62	21	121	21	469	52.1	5.63	98.4	99.6	97.8	127.8	125.7	127.4	76.3	74	73	98.6	126.967	74.4333	1.28769	4.44323e-06	2.83318e-05
WP_002963919.1	MULTISPECIES: polysaccharide export protein [Brucella]	48	7	13	7	195	21.2	9.23	88.5	87.4	93.2	116.2	119.3	110	94.3	97.3	93.8	89.7	115.167	95.1333	1.28391	0.0014518	0.00247045
WP_004688221.1	MULTISPECIES: transcription antitermination factor NusB [Brucella]	67	9	20	9	171	19	6.6	85	85.5	83.2	108.6	107.2	109.6	107	107.7	106.1	84.5667	108.467	106.933	1.28262	1.71862e-05	7.10613e-05
WP_002963601.1	MULTISPECIES: CDP-diacylglycerol--serine O-phosphatidyltransferase [Brucella]	3	1	1	1	278	30.1	9.13	91.9	90.2	93.1	122.9	117.3	112	88.9	95.2	88.5	91.7333	117.4	90.8667	1.2798	0.00140263	0.00240118
WP_002966447.1	MULTISPECIES: phosphatase PAP2 family protein [Brucella]	7	2	2	2	325	35.9	9.35	89.5	88.1	86.2	108.7	116.8	112.1	98	98.5	102.2	87.9333	112.533	99.5667	1.27976	0.000631734	0.00120774
WP_002965156.1	MULTISPECIES: response regulator transcription factor [Brucella]	79	14	135	14	239	27	6.06	87.9	88	87.8	110.6	112.7	114	97.9	100.5	100.5	87.9	112.433	99.6333	1.27911	1.58777e-05	6.74951e-05
WP_004683622.1	MULTISPECIES: NADH-quinone oxidoreductase subunit M [Brucella]	6	4	8	4	502	55.4	6.64	94.7	93.8	88.6	117.6	116.1	120.3	91.1	89.5	88.3	92.3667	118	89.6333	1.27752	0.000346717	0.000724722
WP_002965761.1	MULTISPECIES: organic hydroperoxide resistance protein [Brucella]	65	5	27	5	140	14.2	5.91	93	95.4	97.2	121.4	120.1	122.2	83.5	82.9	84.4	95.2	121.233	83.6	1.27346	4.41142e-05	0.000138889
WP_006190218.1	MULTISPECIES: threonine ammonia-lyase IlvA [Brucella]	29	12	16	12	409	45.3	9.14	81.4	80.2	82.1	103.4	101.8	103.9	114.4	116.6	116.3	81.2333	103.033	115.767	1.26836	1.32183e-05	5.94169e-05
WP_002964012.1	MULTISPECIES: twin-arginine translocase TatA/TatE family subunit [Brucella]	47	5	16	5	72	8	8.46	89.9	84.6	91.9	115	110.8	111.8	101.2	95.5	99.4	88.8	112.533	98.7	1.26727	0.000707972	0.00133369
WP_004690726.1	MULTISPECIES: TniQ family protein [Brucella]	6	3	3	3	525	58.7	9.51	76.9	83.1	87.3	102.8	101.6	108.6	115.1	115.5	109.1	82.4333	104.333	113.233	1.26567	0.00413852	0.00620915
WP_004687834.1	MULTISPECIES: cytochrome o ubiquinol oxidase subunit I [Brucella]	10	5	12	5	659	73.6	8.32	101.4	96.6	94	121.8	122.8	124.9	81.1	78.6	78.8	97.3333	123.167	79.5	1.26541	0.000390482	0.000798553
WP_006190085.1	MULTISPECIES: hypothetical protein [Brucella]	64	8	14	8	133	14.5	9.63	87.4	84.3	84.7	107.4	107.5	109.2	109.5	106.6	103.4	85.4667	108.033	106.5	1.26404	3.77938e-05	0.000125125
WP_002966273.1	MULTISPECIES: class Ib ribonucleoside-diphosphate reductase assembly flavoprotein NrdI [Brucella]	15	2	2	2	135	14.6	9.41	86.6	87	91.4	115	115.2	104.3	101.3	99.4	99.6	88.3333	111.5	100.1	1.26226	0.0040849	0.00613681
WP_004689066.1	MULTISPECIES: FUSC family protein [Brucella]	1	1	1	1	698	77.1	8.63	92.3	85	94.6	117.2	113.8	112.1	85.5	97.6	101.9	90.6333	114.367	95	1.26186	0.00188986	0.00309969
WP_002964166.1	MULTISPECIES: universal stress protein [Brucella]	51	13	40	13	281	30.7	5.3	80.9	81.6	81.5	103.1	102.4	102.1	116.1	115.5	116.7	81.3333	102.533	116.1	1.26066	5.44715e-07	9.23317e-06
WP_006190664.1	MULTISPECIES: excinuclease ABC subunit UvrB [Brucella]	51	40	66	40	940	104.6	6.34	83.8	85.8	85.8	107.2	107.7	106.9	106.2	107.8	108.7	85.1333	107.267	107.567	1.25998	6.18057e-06	3.57909e-05
WP_004690711.1	MULTISPECIES: leucyl aminopeptidase [Brucella]	76	27	149	27	497	52.5	5.86	91.1	91.6	91.4	117.5	114	113.8	94.3	94	92.4	91.3667	115.1	93.5667	1.25976	3.98632e-05	0.000129827
WP_002966282.1	MULTISPECIES: ABC transporter substrate-binding protein [Brucella]	34	12	17	12	421	45.7	4.92	96.9	98.5	97.6	121.6	122.6	124.4	76.6	80	81.8	97.6667	122.867	79.4667	1.25802	1.15599e-05	5.3553e-05
WP_006191558.1	MULTISPECIES: (2,3-dihydroxybenzoyl)adenylate synthase [Brucella]	9	3	4	3	539	58.8	6.23	86.2	91.9	96.2	117.7	113.1	113.7	84.1	96.4	100.8	91.4333	114.833	93.7667	1.25592	0.00194055	0.00316455
WP_002966386.1	MULTISPECIES: co-chaperone GroES [Brucella]	74	8	134	8	98	10.4	5.57	86.3	87	84.6	108	105.1	110.6	103.6	110.9	103.8	85.9667	107.9	106.1	1.25514	0.000228513	0.000512068
WP_002967538.1	MULTISPECIES: AI-2E family transporter [Brucella]	9	3	4	3	382	41.5	7.97	92.7	91.1	92.9	115.2	113.5	118.3	89.7	94.1	92.5	92.2333	115.667	92.1	1.25407	0.000102288	0.000270938
WP_005970225.1	MULTISPECIES: MmcB family DNA repair protein [Brucella]	29	4	7	4	164	18.2	6.93	78.6	89.5	81.6	99.8	104.6	108.7	102.6	116.4	118.1	83.2333	104.367	112.367	1.2539	0.00699071	0.0100119
WP_002964658.1	MULTISPECIES: CoA pyrophosphatase [Brucella]	43	7	8	7	207	23	5.82	87.7	88.8	88.6	109.9	112.3	110.2	97.2	101.4	104	88.3667	110.8	100.867	1.25387	1.09983e-05	5.20128e-05
WP_006190076.1	MULTISPECIES: phosphate acyltransferase PlsX [Brucella]	65	14	89	14	346	36.9	6.46	89.3	92	91.2	112.5	115.7	112.4	97.6	95.8	93.5	90.8333	113.533	95.6333	1.24991	7.27669e-05	0.000210154
WP_011068872.1	MULTISPECIES: GNAT family N-acetyltransferase [Brucella]	48	12	19	12	281	31.7	6.73	90.1	90.3	97.2	115.4	115.5	115.5	93	93.7	89.3	92.5333	115.467	92	1.24784	0.000601842	0.00115778
WP_002969141.1	MULTISPECIES: hypothetical protein [Brucella]	59	3	3	3	61	7.5	8.84	88.6	84.7	92.6	114.6	110	107.2	88.5	122.4	91.3	88.6333	110.6	100.733	1.24784	0.00219497	0.00353876
WP_006191159.1	MULTISPECIES: aconitate hydratase AcnA [Brucella]	79	55	451	55	895	97	5.8	88.1	89	87.3	109.8	109.6	110.2	103.3	101.4	101.3	88.1333	109.867	102	1.2466	1.9853e-06	1.7604e-05
WP_004690694.1	MULTISPECIES: lytic transglycosylase domain-containing protein [Brucella]	12	6	6	6	685	74.6	9.94	97.2	89.1	93.8	113.9	119	116.2	89.5	91.8	89.4	93.3667	116.367	90.2333	1.24634	0.00115349	0.00202979
WP_004683671.1	MULTISPECIES: beta-ketoacyl-ACP synthase [Brucella]	75	20	144	20	393	40.9	6.39	88.9	89.2	89.1	109.9	112.3	110.8	97.8	101	100.9	89.0667	111	99.9	1.24626	6.3799e-06	3.66642e-05
WP_006190103.1	MULTISPECIES: proline--tRNA ligase [Brucella]	78	25	104	25	442	49.4	5.69	90.2	91.2	89.7	113.2	112.6	111.8	99	95.4	97	90.3667	112.533	97.1333	1.2453	3.18536e-06	2.28822e-05
WP_004690729.1	MULTISPECIES: amino acid ABC transporter permease [Brucella]	33	11	34	11	385	42.4	9.41	94.8	94.5	94.2	117.9	116.9	118.2	88.2	87.7	87.4	94.5	117.667	87.7667	1.24515	7.07023e-07	1.02977e-05
WP_011068983.1	MULTISPECIES: tRNA dihydrouridine synthase DusB [Brucella]	30	7	8	7	333	36.3	7.31	86.2	89.4	89	111.1	111.2	107	96.6	103.2	106.2	88.2	109.767	102	1.24452	0.00022808	0.000511602
WP_004688737.1	MULTISPECIES: pyridoxal kinase PdxY [Brucella]	52	9	22	9	298	31.5	5.82	82.8	83.6	84	105	102.5	103.8	113.2	113.3	111.7	83.4667	103.767	112.733	1.24321	1.45718e-05	6.37341e-05
WP_002965677.1	MULTISPECIES: NAD(P)(+) transhydrogenase (Re/Si-specific) subunit beta [Brucella]	20	8	14	8	466	48.5	6.87	92.4	92.1	90.3	114.5	114.1	112.6	97.4	95.2	91.5	91.6	113.733	94.7	1.24163	1.44594e-05	6.34871e-05
WP_002965745.1	MULTISPECIES: alkene reductase [Brucella]	77	21	74	21	371	40	6.2	95	93.6	95.6	118.2	117.2	117.3	86.5	88.6	88	94.7333	117.567	87.7	1.24103	4.48818e-06	2.85085e-05
WP_002966765.1	MULTISPECIES: transcriptional repressor NrdR [Brucella]	59	8	21	8	158	17.9	7.08	85.2	84.1	83.1	104.2	105.4	103.4	111.8	112.4	110.4	84.1333	104.333	111.533	1.2401	1.77345e-05	7.22753e-05
WP_006190447.1	MULTISPECIES: MMPL family transporter [Brucella]	13	10	16	10	1029	110.2	5.19	88.2	88.6	88.1	108.3	110.3	109.9	101.2	102.1	103.3	88.3	109.5	102.2	1.24009	4.64631e-06	2.92164e-05
WP_006190552.1	MULTISPECIES: DedA family protein [Brucella]	6	2	3	2	220	24	11.19	88.2	90.5	95	114.7	112.7	111.6	94.4	95.9	96.9	91.2333	113	95.7333	1.23858	0.000578937	0.00111941
WP_002964948.1	MULTISPECIES: carbon-nitrogen hydrolase family protein [Brucella]	63	14	25	14	284	30.5	5.78	95.1	94.5	93.9	116.4	117.7	117	88.1	88.9	88.4	94.5	117.033	88.4667	1.23845	1.58129e-06	1.55591e-05
WP_002963565.1	MULTISPECIES: type II toxin-antitoxin system RelE/ParE family toxin [Brucella]	30	3	3	3	105	12.1	7.42	91.9	89.6	90.7	114.6	112.2	110.1	102.3	95.9	92.7	90.7333	112.3	96.9667	1.23769	0.000122203	0.00031487
WP_004690467.1	MULTISPECIES: transketolase [Brucella]	71	37	178	37	663	71.5	6.24	93.1	93.3	93.3	115.2	114.8	115.9	91.4	91.8	91.3	93.2333	115.3	91.5	1.23668	2.9351e-07	6.94029e-06
WP_002964534.1	MULTISPECIES: cell division protein FtsA [Brucella]	38	14	19	14	440	46.3	7.94	85.4	86.3	83.6	104.5	107.7	103.5	107.3	110.7	110.9	85.1	105.233	109.633	1.23658	0.000175806	0.000415275
WP_006189966.1	MULTISPECIES: xylose isomerase [Brucella]	78	28	71	28	435	48.9	5.54	96.5	97.9	96.2	122.2	118.9	118	85.3	82.9	82.1	96.8667	119.7	83.4333	1.23572	7.81462e-05	0.000219816
WP_004684415.1	MULTISPECIES: methyltransferase domain-containing protein [Brucella]	41	11	15	11	297	32.2	6.28	88.8	87.6	92.2	110	111.7	110.1	97.5	100.3	101.8	89.5333	110.6	99.8667	1.23529	0.000142832	0.00035204
WP_004688312.1	MULTISPECIES: ABC transporter permease [Brucella]	10	2	3	2	277	31.4	10.02	86.5	96.2	85.1	111.2	106	113.6	93.7	114	93.9	89.2667	110.267	100.533	1.23525	0.00717173	0.0102528
WP_004684121.1	MULTISPECIES: disulfide bond formation protein B [Brucella]	13	2	6	2	172	18.2	8.07	92.7	88.3	93.1	110.1	111.6	116.7	95.7	94.8	96.9	91.3667	112.8	95.8	1.23459	0.00104936	0.00188155
WP_004685573.1	MULTISPECIES: lipoprotein-releasing ABC transporter permease subunit [Brucella]	37	16	30	16	437	47.4	8.53	91.3	92.4	91.9	113	113.5	113.4	93.4	94.4	96.7	91.8667	113.3	94.8333	1.23331	4.39501e-07	8.1776e-06
WP_002965334.1	MULTISPECIES: ABC transporter ATP-binding protein [Brucella]	47	8	13	8	242	25.5	5.95	84.4	83.7	86.1	106.9	102.7	103.9	112.3	109.2	110.7	84.7333	104.5	110.733	1.23328	0.000162277	0.000390221
WP_002963470.1	MULTISPECIES: 2'-deoxycytidine 5'-triphosphate deaminase [Brucella]	61	15	53	15	363	39.5	6.13	91.7	90.5	89.9	110.7	111.9	112.7	98.4	98	96.2	90.7	111.767	97.5333	1.23227	1.1519e-05	5.3553e-05
WP_004691891.1	MULTISPECIES: RNA-binding protein [Brucella]	17	18	20	18	1132	120.6	7.12	87.5	87.4	87	106.9	106.9	108.8	104.3	104.3	106.9	87.3	107.533	105.167	1.23177	6.40512e-06	3.67162e-05
WP_004687586.1	MULTISPECIES: SDR family oxidoreductase [Brucella]	7	2	2	2	250	25.6	5.6	99.2	94.3	99.1	119	121.5	119.6	77.6	87.8	81.9	97.5333	120.033	82.4333	1.23069	0.000227457	0.00051071
WP_002964193.1	MULTISPECIES: iron-sulfur cluster assembly scaffold protein [Brucella]	68	10	18	10	146	16.1	6.79	91	89.5	90	111.2	110.4	110.8	101.1	99.1	96.8	90.1667	110.8	99	1.22884	2.02449e-06	1.77187e-05
WP_004688070.1	MULTISPECIES: hypothetical protein [Brucella]	62	11	50	10	192	20.8	9	89.8	88.5	88	107.7	110	109.5	104.8	101.4	100.3	88.7667	109.067	102.167	1.22869	2.09876e-05	8.24253e-05
WP_004684318.1	MULTISPECIES: 23S rRNA (pseudouridine(1915)-N(3))-methyltransferase RlmH [Brucella]	60	7	15	7	174	18.6	9.39	88.1	86.2	86.5	103.9	108.1	108.3	106.5	108.3	104.1	86.9333	106.767	106.3	1.22814	0.000215525	0.000489731
WP_002963757.1	MULTISPECIES: cytochrome c maturation protein CcmE [Brucella]	44	7	22	7	165	18	9.79	88.3	84.2	89	107.2	107	106.4	103.7	106.2	108	87.1667	106.867	105.967	1.226	0.000202471	0.000466608
WP_006189996.1	MULTISPECIES: electron transfer flavoprotein-ubiquinone oxidoreductase [Brucella]	55	22	29	22	563	61	6.29	93.4	91.9	91.1	112.6	113	113.1	97.3	95.5	92.2	92.1333	112.9	95	1.2254	7.3103e-06	4.0083e-05
WP_002964504.1	MULTISPECIES: DUF2065 domain-containing protein [Brucella]	18	1	1	1	61	6.3	6.57	93.8	76.6	90.3	106.5	106.6	106.3	102.7	104.9	112.2	86.9	106.467	106.6	1.22516	0.0203366	0.0266536
WP_006192249.1	MULTISPECIES: membrane protein insertase YidC [Brucella]	34	16	49	16	610	69	9.17	98.6	97.2	94.8	118.4	117.5	119.9	85.9	84.7	83	96.8667	118.6	84.5333	1.22436	7.77655e-05	0.000219289
WP_002964949.1	MULTISPECIES: glutaredoxin 3 [Brucella]	19	2	7	2	88	9.6	5.45	93.7	94.7	90.7	113.4	115.4	112.9	90.7	91.4	97.1	93.0333	113.9	93.0667	1.22429	0.000126187	0.000323411
WP_004689787.1	MULTISPECIES: protein translocase subunit SecD [Brucella]	39	28	58	28	845	91.9	9.07	95.5	97.7	96.9	118.9	118.1	117.7	82	88.7	84.7	96.7	118.233	85.1333	1.22268	8.00869e-06	4.27758e-05
WP_002963985.1	MULTISPECIES: acyl carrier protein [Brucella]	48	5	23	5	93	10.4	4.41	88.1	84.3	95.7	108.1	110.5	109.2	93.5	100.1	110.3	89.3667	109.267	101.3	1.22268	0.00435408	0.00651104
WP_004692299.1	MULTISPECIES: N-acetylglucosamine kinase [Brucella]	31	5	7	5	295	30.7	6.05	90.2	91.2	92.6	110.8	109.1	115.1	94.7	99.3	97	91.3333	111.667	97	1.22263	0.000446567	0.000897086
WP_024768050.1	MULTISPECIES: helix-turn-helix transcriptional regulator [Brucella]	9	2	2	2	267	30	9.52	92.3	92	92.5	108.8	114.3	115.3	93.4	96.3	95	92.2667	112.8	94.9	1.22254	0.000533518	0.00104135
WP_002964735.1	MULTISPECIES: NAD-dependent succinate-semialdehyde dehydrogenase [Brucella]	56	19	69	19	483	51.2	5.96	91.6	90.1	89.9	111.2	110	110.8	99.9	97.1	99.4	90.5333	110.667	98.8	1.22239	6.16329e-06	3.57909e-05
WP_004689226.1	MULTISPECIES: acetyl-CoA C-acetyltransferase [Brucella]	58	13	33	13	394	40.7	5.76	87.3	89.6	89.4	110.3	106.3	108.8	103	103	102.3	88.7667	108.467	102.767	1.22193	0.000139556	0.000346377
WP_004692002.1	MULTISPECIES: urease subunit alpha [Brucella]	54	22	203	22	570	61	5.83	98	100.4	99.1	120.1	120.6	122.7	78.3	80.3	80.5	99.1667	121.133	79.7	1.22151	3.15801e-05	0.000109365
WP_004691198.1	MULTISPECIES: microcin C ABC transporter permease YejB [Brucella]	19	5	7	5	365	40.8	8.24	92.7	94.3	86.7	109.4	109.6	115.3	97.8	101.8	92.4	91.2333	111.433	97.3333	1.22141	0.0025833	0.00406634
WP_004692024.1	MULTISPECIES: DNA polymerase I [Brucella]	63	46	89	46	979	106.9	5.47	89.9	88.7	88.3	107.5	109	109.3	103.9	102.3	101.2	88.9667	108.6	102.467	1.22068	1.17137e-05	5.4155e-05
WP_002965068.1	MULTISPECIES: response regulator transcription factor [Brucella]	56	8	24	8	227	25.3	5.4	89.5	90	87.8	106.9	110.5	108.8	105.3	101.5	99.7	89.1	108.733	102.167	1.22035	9.14185e-05	0.000249689
WP_006190036.1	MULTISPECIES: SDR family oxidoreductase [Brucella]	64	13	25	13	272	30.1	6.7	89.7	88.7	88.7	109.4	108.8	107.4	101.4	102.7	103.2	89.0333	108.533	102.433	1.21902	8.79434e-06	4.52679e-05
WP_006190011.1	MULTISPECIES: helix-turn-helix transcriptional regulator [Brucella]	28	5	6	5	260	29.1	7.25	83.4	82.3	85.8	103.8	103	99.6	109.8	117.3	115	83.8333	102.133	114.033	1.21829	0.00037675	0.000773957
WP_002966950.1	MULTISPECIES: flagellar motor protein MotA [Brucella]	22	6	13	6	349	38.6	6.67	89.8	85.5	85.1	104.8	106	106.4	110.2	105.4	106.8	86.8	105.733	107.467	1.21813	0.000277528	0.000606925
WP_004687565.1	MULTISPECIES: NfeD family protein [Brucella]	14	2	3	2	155	17.1	5.41	97.6	96	88.8	114	117.9	111.9	94	86.2	93.5	94.1333	114.6	91.2333	1.21742	0.00316573	0.00489523
WP_002967591.1	MULTISPECIES: beta-ketoacyl-ACP synthase [Brucella]	67	21	173	21	425	44.3	5.48	89.7	89.3	89.1	107.9	108.8	109.2	101.9	102.7	101.5	89.3667	108.633	102.033	1.21559	1.38899e-06	1.42027e-05
WP_004689071.1	MULTISPECIES: winged helix-turn-helix transcriptional regulator [Brucella]	32	5	7	5	145	16.2	6.8	82.7	87.5	86.6	107.8	103.1	101.2	106.7	115.1	109.3	85.6	104.033	110.367	1.21534	0.00167879	0.00280209
WP_002969610.1	MULTISPECIES: DUF1674 domain-containing protein [Brucella]	10	1	2	1	72	8.1	7.27	101	85.4	91.6	113.2	117.6	107	91.2	89.7	103.3	92.6667	112.6	94.7333	1.21511	0.021999	0.0286669
WP_004691033.1	MULTISPECIES: hypothetical protein [Brucella]	27	13	19	13	691	75.5	6.04	95.3	96.3	95.7	117.3	116.8	114.9	87.7	86.8	89.2	95.7667	116.333	87.9	1.21476	1.27203e-05	5.75201e-05
WP_002967234.1	MULTISPECIES: M3 family metallopeptidase [Brucella]	62	38	147	38	682	76	5.87	89.6	90.4	89.9	110.4	108.4	108.5	101.8	100.6	100.4	89.9667	109.1	100.933	1.21267	1.01314e-05	4.92468e-05
WP_006189921.1	MULTISPECIES: LysM peptidoglycan-binding domain-containing protein [Brucella]	40	10	16	10	404	42.1	5.52	85.9	92.6	87.7	108.2	107.5	106.9	103.9	105.6	101.7	88.7333	107.533	103.733	1.21187	0.000765841	0.00143674
WP_002963904.1	MULTISPECIES: bifunctional diaminohydroxyphosphoribosylaminopyrimidine deaminase/5-amino-6-(5-phosphoribosylamino)uracil reductase RibD [Brucella]	61	16	22	16	373	39.3	7.14	84.5	86.4	89.4	105.5	104.5	105.4	106.7	109.2	108.5	86.7667	105.133	108.133	1.21168	0.000230644	0.000515317
WP_002963999.1	MULTISPECIES: uracil-DNA glycosylase family protein [Brucella]	24	6	8	6	213	24.7	7.8	88.4	86.6	87.8	106	104.9	107.4	102.5	109.8	106.8	87.6	106.1	106.367	1.21119	3.25455e-05	0.000112107
WP_002964454.1	MULTISPECIES: sugar ABC transporter ATP-binding protein [Brucella]	3	1	1	1	259	28	7.59	92.3	85.8	94.4	109.3	107.3	113.2	96.7	103.9	97	90.8333	109.933	99.2	1.21028	0.00358452	0.00545732
WP_004690500.1	MULTISPECIES: MFS transporter [Brucella]	51	14	22	14	465	50.2	7.34	89.5	87.7	89.7	106.7	109.3	107	99.3	106	104.8	88.9667	107.667	103.367	1.21019	5.59574e-05	0.00017073
WP_002963911.1	MULTISPECIES: DUF177 domain-containing protein [Brucella]	86	8	35	8	185	20.3	4.58	87.1	89.8	90.5	106.5	110	107	103.2	103	102.9	89.1333	107.833	103.033	1.2098	0.000242022	0.000536028
WP_004688478.1	MULTISPECIES: LL-diaminopimelate aminotransferase [Brucella]	57	19	63	19	406	44.7	7.99	85.2	86.3	88.8	105.6	104.7	103.8	109.5	107.9	108.2	86.7667	104.7	108.533	1.20668	0.000111167	0.00029039
WP_004688265.1	MULTISPECIES: alpha-D-ribose 1-methylphosphonate 5-triphosphate diphosphatase [Brucella]	28	9	12	9	379	41.3	6.07	90.7	87.4	86	106.7	104.5	107.2	104.7	107.8	105	88.0333	106.133	105.833	1.2056	0.00036652	0.000755677
WP_006189873.1	MULTISPECIES: tetratricopeptide repeat protein [Brucella]	67	15	37	15	223	23.7	5.35	91.9	86.6	93.2	109.3	108.4	109.7	100.2	98.7	102	90.5667	109.133	100.3	1.20501	0.000831079	0.00152881
WP_006192080.1	MULTISPECIES: FAD-binding oxidoreductase [Brucella]	57	22	46	22	442	48.1	8.18	90	89.1	90.1	107.9	107.9	108.4	103.4	101.5	101.8	89.7333	108.067	102.233	1.20431	8.80049e-07	1.13165e-05
WP_002966436.1	MULTISPECIES: NAD-dependent epimerase/dehydratase family protein [Brucella]	33	9	12	9	321	33.9	5.41	89.4	92.3	92.4	112.4	110.4	107.3	93.4	99.4	103	91.3667	110.033	98.6	1.2043	0.000467537	0.000930157
WP_004683693.1	MULTISPECIES: exodeoxyribonuclease III [Brucella]	68	15	24	15	260	29.5	5.68	88.3	88.7	89	106.5	105.7	108	104.3	103.4	106.1	88.6667	106.733	104.6	1.20376	1.36912e-05	6.11792e-05
WP_004684639.1	MULTISPECIES: DUF1232 domain-containing protein [Brucella]	33	3	3	3	127	14.1	7.36	86.1	87.5	90.7	106.3	102.5	109.3	103.9	111	102.6	88.1	106.033	105.833	1.20356	0.0016948	0.00281846
WP_004690758.1	MULTISPECIES: NADH-quinone oxidoreductase subunit L [Brucella]	9	4	7	4	661	72.8	8.44	97.8	89.5	90.8	111.6	110	113.1	98.9	93.3	95	92.7	111.567	95.7333	1.20352	0.00229501	0.00366878
WP_006190137.1	MULTISPECIES: GDYXXLXY domain-containing protein [Brucella]	12	2	2	2	189	20.7	5.14	75.4	71.7	79.5	91.1	91.2	90.4	132.6	135.3	132.8	75.5333	90.9	133.567	1.20344	0.00247101	0.00391703
WP_004688254.1	MULTISPECIES: phosphoribosylaminoimidazolesuccinocarboxamide synthase [Brucellaceae]	64	19	70	19	254	28.9	5.77	92.3	91.5	90.5	110.5	109.9	109.6	99.3	98.9	97.5	91.4333	110	98.5667	1.20306	5.83644e-06	3.44123e-05
WP_002963761.1	MULTISPECIES: response regulator transcription factor [Brucella]	46	10	20	10	235	26.2	6.33	89.3	90	90.5	107.9	109	107.4	100.6	102.7	102.5	89.9333	108.1	101.933	1.202	6.49042e-06	3.71115e-05
WP_006191026.1	MULTISPECIES: 16S rRNA (guanine(527)-N(7))-methyltransferase RsmG [Brucella]	48	8	15	8	213	23.5	7.46	88.3	86.5	87.5	104.7	104.1	106.3	116.3	99.7	106.6	87.4333	105.033	107.533	1.2013	3.03749e-05	0.000106242
WP_002963769.1	MULTISPECIES: uracil-DNA glycosylase [Brucella]	36	9	12	9	290	31.6	6.06	86	86.7	87.8	106.4	106.1	100.2	109.7	107.8	109.3	86.8333	104.233	108.933	1.20038	0.00112778	0.00199694
WP_002970104.1	MULTISPECIES: lactoylglutathione lyase [Brucella]	73	12	40	12	173	19.7	6.21	112.8	113.5	113.9	94.2	95.7	93.5	91.8	93	91.6	113.4	94.4667	92.1333	0.833039	1.2718e-05	5.75201e-05
WP_004690730.1	MULTISPECIES: amino acid ABC transporter ATP-binding protein [Brucella]	68	16	117	16	269	30.6	7.01	108.6	109.1	109.6	91.8	90.6	90.2	100.5	99.2	100.4	109.1	90.8667	100.033	0.832875	5.33386e-06	3.2724e-05
WP_004688746.1	MULTISPECIES: hypothetical protein [Brucella]	47	19	33	19	479	53.6	6.29	107.2	107.3	107.5	88.6	91.9	87.5	104	103.8	102.1	107.333	89.3333	103.3	0.832298	0.000169966	0.000404426
WP_004690284.1	MULTISPECIES: glutamate--cysteine ligase [Brucella]	38	13	22	13	457	51.2	5.74	114.5	114.8	112.8	93.1	96	95.6	90.8	91.9	90.6	114.033	94.9	91.1	0.832213	6.42449e-05	0.000190885
WP_002965670.1	MULTISPECIES: SDR family oxidoreductase [Brucella]	45	9	11	9	249	26.5	6.64	109.7	113.9	113.1	94.5	93.3	92.2	94.1	94.1	95.2	112.233	93.3333	94.4667	0.831601	0.000199278	0.000459717
WP_006072117.1	MULTISPECIES: transporter substrate-binding domain-containing protein [Brucella]	34	8	9	8	280	30.8	6	107.1	104	108.6	86.8	90.1	88.8	104.4	103.7	106.4	106.567	88.5667	104.833	0.831092	0.000410439	0.000834106
WP_004690446.1	MULTISPECIES: sensor histidine kinase [Brucella]	11	4	5	4	476	53.4	5.88	109.7	105.4	111.8	86.3	92.1	93.1	99.4	102.1	100.1	108.967	90.5	100.533	0.830529	0.0028699	0.0044836
WP_006189977.1	MULTISPECIES: amidase [Brucella]	18	6	8	6	414	44.5	5.63	109.9	107.5	108	89.9	94.2	86.1	96.7	96.3	111.4	108.467	90.0667	101.467	0.830363	0.00168559	0.00280726
WP_002967212.1	MULTISPECIES: Gfo/Idh/MocA family oxidoreductase [Brucella]	63	18	39	18	311	34.1	6.23	114.1	111.5	112	92.6	94.4	93.3	94.4	93.8	94	112.533	93.4333	94.0667	0.830273	3.6632e-05	0.000123375
WP_004690883.1	MULTISPECIES: pyruvate dehydrogenase (acetyl-transferring) E1 component subunit alpha [Brucella]	64	20	101	20	346	38.1	7.02	103.7	103.1	101.7	84.8	85	86	113.9	110.5	111.4	102.833	85.2667	111.933	0.829173	1.49019e-05	6.45923e-05
WP_002965747.1	MULTISPECIES: arginase [Brucella]	56	13	44	13	306	33.2	6.1	100.5	100.6	101.6	84	84.4	82.5	116.2	113.7	116.5	100.9	83.6333	115.467	0.828873	1.40021e-05	6.20796e-05
WP_004690581.1	MULTISPECIES: F0F1 ATP synthase subunit B [Brucella]	57	10	66	10	159	17.5	6.07	115.8	114.4	116.3	95.8	96	95.2	87.9	87.9	90.7	115.5	95.6667	88.8333	0.828283	5.59592e-06	3.35347e-05
WP_004690463.1	MULTISPECIES: inositol monophosphatase [Brucella]	75	15	53	15	263	28.5	7.27	114.2	114.6	114.3	94.5	96	93.6	90.2	91.1	91.5	114.367	94.7	90.9333	0.828038	1.01178e-05	4.92468e-05
WP_002966975.1	MULTISPECIES: CoA-acylating methylmalonate-semialdehyde dehydrogenase [Brucella]	50	17	46	17	498	53.5	6.07	117.6	117	117.1	96.9	96.7	97.6	84.5	85.9	86.7	117.233	97.0667	85.7	0.827978	4.29346e-07	8.05467e-06
WP_002964923.1	MULTISPECIES: GTPase ObgE [Brucella]	64	14	34	14	341	36.8	6.38	108.1	108.3	112	92.4	89.7	89.8	99.5	98.3	101.8	109.467	90.6333	99.8667	0.827954	0.000260364	0.0005727
WP_004690777.1	MULTISPECIES: nicotinate-nucleotide--dimethylbenzimidazole phosphoribosyltransferase [Brucella]	68	12	31	12	339	35.1	5.64	109.4	110.5	113.6	92.2	92.5	91.2	96.1	96.9	97.7	111.167	91.9667	96.9	0.827286	0.000128918	0.000328444
WP_004691809.1	MULTISPECIES: hypothetical protein [Brucella]	29	9	10	9	454	51.1	6.18	115.4	111.8	106.3	91	91.4	93.5	96.7	93.7	100.3	111.167	91.9667	96.9	0.827286	0.00223542	0.00360143
WP_002964375.1	MULTISPECIES: transcription termination/antitermination protein NusG [Brucella]	74	12	78	12	175	19.7	7.25	108.6	107.7	106	88.4	89.5	88.4	106	102.4	103	107.433	88.7667	103.8	0.826249	2.49602e-05	9.27693e-05
WP_002964551.1	MULTISPECIES: N-acetylmuramoyl-L-alanine amidase [Brucella]	57	11	14	11	268	29.7	5.6	107.9	104	103.8	87	89.1	84.7	108.1	110.2	105.2	105.233	86.9333	107.833	0.826101	0.000577255	0.00111806
WP_002965778.1	MULTISPECIES: DeoR/GlpR transcriptional regulator [Brucella]	13	2	5	2	254	27.5	6.57	102.7	110.3	103.6	86.1	85.1	90.1	109.2	104.5	108.6	105.533	87.1	107.433	0.825332	0.00291592	0.00454611
WP_004687087.1	MULTISPECIES: D-amino-acid transaminase [Brucella]	61	12	64	12	293	32.4	5.63	99.2	100.9	101.6	82.1	81.5	85.3	113.6	117.3	118.6	100.567	82.9667	116.5	0.824992	0.000216549	0.00049011
WP_002966404.1	MULTISPECIES: FCD domain-containing protein [Brucella]	74	17	28	17	270	30.3	6.54	106.6	103.4	102.6	85.4	86.7	85.6	109.8	109.3	110.5	104.2	85.9	109.867	0.824376	0.000142111	0.000351791
WP_006191007.1	MULTISPECIES: GTP-binding protein [Brucella]	44	13	27	13	390	43.1	6.32	110.9	110.7	109.5	91.4	91	90.5	99.2	97.4	99.4	110.367	90.9667	98.6667	0.824222	2.82607e-06	2.12423e-05
WP_002964277.1	MULTISPECIES: lipid-A-disaccharide synthase [Brucella]	38	13	16	13	395	43.8	8.85	109.9	109.3	106.2	87.4	90.6	90.1	103.3	100.8	102.2	108.467	89.3667	102.1	0.823909	0.000229223	0.000513152
WP_024768011.1	MULTISPECIES: ATP-dependent helicase HrpB [Brucella]	6	4	4	4	663	70.8	9.45	117.6	111.3	116.3	98	92.6	93.8	92.9	84.8	92.7	115.067	94.8	90.1333	0.82387	0.00130435	0.00225161
WP_004684049.1	MULTISPECIES: cold-shock protein [Brucella]	75	4	10	4	69	7.4	7.25	114.4	110.2	115.1	95.7	90.8	93.3	93.3	93.3	93.8	113.233	93.2667	93.4667	0.823668	0.000662915	0.00126349
WP_006191900.1	MULTISPECIES: AMP-binding protein [Brucella]	4	2	2	2	556	59.6	5.15	111.5	99.9	113.9	82.3	92.4	93.2	94.8	115.2	96.9	108.433	89.3	102.3	0.823547	0.026363	0.033753
WP_004684026.1	MULTISPECIES: DnaJ family molecular chaperone [Brucella]	34	7	9	7	236	26	5.36	107	104.6	106.9	88.9	88.6	84.7	106.2	106.3	106.7	106.167	87.4	106.4	0.823234	0.00027614	0.000604472
WP_004682061.1	MULTISPECIES: D-TA family PLP-dependent enzyme [Brucella]	39	9	14	9	355	38.3	6.2	110.1	112	111	91.9	92.9	89.4	94.8	99.9	98	111.033	91.4	97.5667	0.823176	7.55785e-05	0.000216331
WP_002963805.1	MULTISPECIES: ribonuclease III [Brucella]	53	8	15	8	234	25.9	6.55	105.2	105.1	109.7	87.7	88.6	87	103.6	107.2	105.9	106.667	87.7667	105.567	0.822812	0.000284088	0.000617701
WP_004690896.1	MULTISPECIES: SgcJ/EcaC family oxidoreductase [Brucella]	48	7	42	7	164	18.3	9.92	106.9	107.3	103.4	87	86.1	88.2	111.4	104.5	105.2	105.867	87.1	107.033	0.822733	0.000169295	0.000403555
WP_004689657.1	MULTISPECIES: NAD kinase [Brucella]	53	9	13	9	257	28.3	5.67	102.8	104	102.6	84	84.7	85.7	114.6	109.7	112	103.133	84.8	112.1	0.822237	9.9385e-06	4.86215e-05
WP_006189959.1	MULTISPECIES: LPS biosynthesis N-formyltransferase WbkC [Brucella]	56	11	33	11	259	29.1	6.3	105.1	105.2	106.1	86.5	86.9	86.7	107.2	106.8	109.5	105.467	86.7	107.833	0.822061	6.32196e-07	9.91021e-06
WP_002963544.1	MULTISPECIES: F0F1 ATP synthase subunit C [Brucellaceae]	24	2	9	2	75	7.7	4.91	117.1	113.4	108.7	91.8	93.2	93.8	79.1	87.4	115.6	113.067	92.9333	94.0333	0.821934	0.00129434	0.00224116
WP_002964051.1	MULTISPECIES: anhydro-N-acetylmuramic acid kinase [Brucella]	29	9	12	9	373	39.8	6.14	106.9	107	105.9	87.4	86.1	89.3	104.5	107.2	105.7	106.6	87.6	105.8	0.821764	4.40155e-05	0.000138771
WP_002965001.1	MULTISPECIES: tRNA (N(6)-L-threonylcarbamoyladenosine(37)-C(2))-methylthiotransferase MtaB [Brucella]	36	11	17	11	427	47.3	6.86	106.5	104.9	105	88.1	85.8	86.1	105.7	107.7	110.2	105.467	86.6667	107.867	0.821745	2.94521e-05	0.000103976
WP_006191754.1	MULTISPECIES: FGGY-family carbohydrate kinase [Brucella]	29	10	21	10	534	56.2	5.55	112.4	112.6	115.1	93.2	94.2	91.9	91.6	94	95	113.367	93.1	93.5333	0.821229	5.0047e-05	0.0001552
WP_002967255.1	MULTISPECIES: bifunctional methylenetetrahydrofolate dehydrogenase/methenyltetrahydrofolate cyclohydrolase FolD [Brucella]	62	14	35	14	299	31.2	6.65	108.2	108.3	105.4	88.3	87.6	88.4	106.4	104.8	102.6	107.3	88.1	104.6	0.821062	4.05458e-05	0.000130959
WP_002970381.1	MULTISPECIES: hypothetical protein [Brucella]	20	2	2	2	115	12.8	6.55	115.3	109.5	113.1	91.7	91.2	94.5	91.6	100.3	92.8	112.633	92.4667	94.9	0.820953	0.000521328	0.00102018
WP_002966861.1	MULTISPECIES: uroporphyrinogen-III C-methyltransferase [Brucella]	40	7	8	7	292	30.4	7.11	106.1	106	104.6	84.1	88.1	87.7	110.7	109.7	102.9	105.567	86.6333	107.767	0.82065	0.000154816	0.000376669
WP_004690057.1	MULTISPECIES: SDR family oxidoreductase [Brucella]	59	11	30	11	242	26	5.4	106.7	110.2	126.5	94.3	95.7	91.8	93.7	91.1	90.1	114.467	93.9333	91.6333	0.820617	0.0297019	0.0378145
WP_006191785.1	MULTISPECIES: multidrug efflux RND transporter permease subunit BepG [Brucella]	10	8	9	8	1074	114.8	6.13	116	114	117.7	92.5	96.9	95.9	85.3	89.5	92.2	115.9	95.1	89	0.820535	0.000260856	0.000573227
WP_006192022.1	MULTISPECIES: adenine deaminase [Brucella]	47	23	57	23	599	64.6	5.41	105.3	105.8	107.9	87	86.3	88.4	106.2	106	107.1	106.333	87.2333	106.433	0.820376	4.56465e-05	0.000142921
WP_004690442.1	MULTISPECIES: N-acetyltransferase [Brucella]	25	4	7	4	164	18.4	6.19	109.3	107.9	106.6	87.1	91.5	87	104.2	100.9	105.7	107.933	88.5333	103.6	0.820259	0.000318206	0.000676337
WP_002965746.1	MULTISPECIES: Lrp/AsnC family transcriptional regulator [Brucella]	30	4	4	4	145	16	8.69	108.3	110.9	111	91.2	89	90.6	98.9	98.9	101.2	110.067	90.2667	99.6667	0.820109	5.62024e-05	0.000171248
WP_002971212.1	MULTISPECIES: ABC transporter ATP-binding protein [Brucella]	7	1	1	1	251	26.8	6.98	107.4	102.5	109.2	83.2	88.5	89.9	91.8	116.3	111.1	106.367	87.2	106.4	0.819806	0.00257468	0.00405588
WP_002964048.1	MULTISPECIES: thioredoxin-dependent thiol peroxidase [Brucella]	75	10	35	10	154	17	7.61	112.5	110.8	109.6	90.5	90.2	92.2	99.5	97.8	96.8	110.967	90.9667	98.0333	0.819766	4.41989e-05	0.000138963
WP_002966366.1	MULTISPECIES: tetraacyldisaccharide 4'-kinase [Brucella]	52	14	17	14	341	36.8	8.84	108.4	108.2	107.2	86.3	89.2	89.7	102.1	103.8	105	107.933	88.4	103.633	0.819024	6.41273e-05	0.000190785
WP_002967724.1	MULTISPECIES: DUF924 family protein [Brucella]	45	8	11	8	180	21.4	5.16	109.5	105.9	108.7	90.1	89.2	85.9	99.9	101.9	108.8	108.033	88.4	103.533	0.818266	0.000306279	0.000655281
WP_004690445.1	MULTISPECIES: sensor histidine kinase [Brucella]	59	15	21	15	335	37.5	5.35	108.3	111.3	107.6	90.5	87.7	89.5	100.8	100.7	103.6	109.067	89.2333	101.7	0.818154	0.000143981	0.000352969
WP_004687815.1	MULTISPECIES: ABC transporter ATP-binding protein [Brucella]	53	23	40	23	541	59.9	8.72	109.4	111.1	109.5	89.8	90.6	89.4	97.1	104.8	98.2	110	89.9333	100.033	0.817576	6.72384e-06	3.76584e-05
WP_004690454.1	MULTISPECIES: phosphoserine transaminase [Brucella]	69	20	68	20	391	42.4	6.11	106.5	104.9	103.6	86.2	84.9	86.4	110.5	108.6	108.4	105	85.8333	109.167	0.81746	3.73659e-05	0.000124776
WP_004689731.1	MULTISPECIES: pyruvate dehydrogenase complex dihydrolipoamide acetyltransferase [Brucella]	72	28	148	28	447	46.7	6.24	103.2	105.7	104.1	84.7	85.2	85.9	111.9	109.8	109.7	104.333	85.2667	110.467	0.817252	1.92783e-05	7.6775e-05
WP_002965175.1	MULTISPECIES: phosphoribosylanthranilate isomerase [Brucella]	44	6	8	6	222	23.6	5.12	110	106.8	104.6	87.9	87.2	87.4	105.3	104.8	106.1	107.133	87.5	105.4	0.816739	0.000242039	0.000536028
WP_006071776.1	MULTISPECIES: DUF1402 family protein [Brucella]	36	10	14	10	339	37.5	9.44	106	102.1	109.8	85.1	87.5	87	103.1	108.9	110.5	105.967	86.5333	107.5	0.816609	0.00114806	0.0020221
WP_002967251.1	MULTISPECIES: helix-turn-helix transcriptional regulator [Brucella]	39	7	10	7	218	24	6.01	104.2	106.7	107.2	86.8	87.6	85.3	97.5	124.5	100.2	106.033	86.5667	107.4	0.81641	7.06673e-05	0.000205924
WP_006191579.1	MULTISPECIES: amino acid permease [Brucella]	3	1	1	1	467	51.5	9.64	101.4	102.2	104.7	78.4	86.4	86.8	112.5	118.6	108.9	102.767	83.8667	113.333	0.816088	0.00290114	0.00452618
WP_002968227.1	MULTISPECIES: DUF459 domain-containing protein [Brucella]	16	5	8	4	383	41.4	9.67	102.5	104.2	108.6	84.8	83.7	88.8	111.4	108.9	107.1	105.1	85.7667	109.133	0.816048	0.00126592	0.0021953
WP_004688299.1	MULTISPECIES: Fe-S cluster assembly ATPase SufC [Brucellaceae]	73	14	75	14	251	27.4	5.2	119.4	119.9	118.6	98.9	95.6	97.3	82.9	84.4	83	119.3	97.2667	83.4333	0.815312	2.77258e-05	9.91143e-05
WP_005977570.1	MULTISPECIES: molybdopterin-binding protein [Brucella]	39	9	11	9	321	34.1	7.64	109.9	107.8	111	90.1	88.7	88.8	98.1	101.1	104.5	109.567	89.2	101.233	0.814116	4.03046e-05	0.000130633
WP_002965908.1	MULTISPECIES: BA14K family protein [Brucella]	25	3	7	2	147	16.8	10.68	108.5	104.4	112.4	90.7	84.7	89.4	96	105.9	108	108.433	88.2667	103.3	0.814018	0.00237119	0.00377727
WP_006192098.1	MULTISPECIES: inositol monophosphatase [Brucella]	28	6	7	5	266	28.7	5.22	115.8	110.7	106.7	88.8	87.1	95.3	86.8	108.4	100.4	111.067	90.4	98.5333	0.813926	0.00470236	0.00700418
WP_002963473.1	MULTISPECIES: CAP domain-containing protein [Brucella]	34	3	4	3	160	17.4	10.51	102.1	97.7	107.6	85.8	85.7	78.6	115	115.5	112	102.467	83.3667	114.167	0.813598	0.00685609	0.00983154
WP_002969309.1	MULTISPECIES: TIGR02186 family protein [Brucella]	5	1	1	1	274	30.1	8.88	105.9	113.8	104.3	88.6	94.1	80.7	110.5	106.6	95.5	108	87.8	104.2	0.812963	0.0143154	0.019274
WP_006192209.1	MULTISPECIES: N-formylglutamate deformylase [Brucella]	57	10	25	10	266	29.4	6.34	102.7	104.4	102.4	83	84.8	83.8	115.4	109.8	113.8	103.167	83.8667	113	0.812924	1.85542e-05	7.481e-05
WP_004690580.1	MULTISPECIES: ATP synthase subunit [Brucella]	23	3	4	3	132	14.1	8.37	106.2	110.8	110.1	88	89.4	88.5	101.6	102.9	102.3	109.033	88.6333	102.267	0.812901	0.000164186	0.00039344
WP_004690834.1	MULTISPECIES: DUF922 domain-containing protein [Brucella]	40	9	12	9	206	23.7	9.91	106.2	110.5	110.7	87.1	88.7	90.3	103.4	102.1	101	109.133	88.7	102.167	0.812767	0.000296969	0.000639021
WP_002965359.1	MULTISPECIES: sulfate/molybdate ABC transporter ATP-binding protein [Brucella]	61	17	47	17	359	39.6	6.76	100.7	99.5	100.9	81.7	81.7	81.3	118.4	118.4	117.4	100.367	81.5667	118.067	0.812687	2.08757e-06	1.79499e-05
WP_006191649.1	MULTISPECIES: Gfo/Idh/MocA family oxidoreductase [Brucella]	11	3	4	3	349	37.6	7.28	110.4	110.3	105.3	87.6	90.5	86.8	101.9	102.1	105.1	108.667	88.3	103.033	0.812577	0.000548901	0.00106862
WP_006071257.1	MULTISPECIES: choline ABC transporter ATP-binding protein [Brucella]	43	9	12	9	348	38.2	6.09	107.3	111.1	107.9	89.4	89.9	85.8	102	101.6	105	108.767	88.3667	102.867	0.812443	0.000308867	0.000659575
WP_004687422.1	MULTISPECIES: 5'-methylthioadenosine/S-adenosylhomocysteine nucleosidase [Brucella]	70	10	24	10	210	22.1	5.24	111.1	109.7	107.1	89.8	89.6	86.7	100.8	102.1	103.1	109.3	88.7	102	0.811528	0.000181374	0.000426652
WP_002968731.1	MULTISPECIES: segregation/condensation protein A [Brucella]	29	7	8	7	283	31.5	5.6	110.8	108.9	105.9	89.7	87.8	86.7	100.4	108	101.8	108.533	88.0667	103.4	0.811425	0.000256947	0.000566766
WP_006133051.1	MULTISPECIES: 3-deoxy-manno-octulosonate cytidylyltransferase [Brucella]	67	14	36	14	251	27.3	6.81	110.3	111.2	108.7	88.8	87.9	91.2	100.4	103.1	98.3	110.067	89.3	100.6	0.811326	7.13515e-05	0.000207385
WP_006190078.1	MULTISPECIES: undecaprenyl-phosphate glucose phosphotransferase [Brucella]	9	4	4	4	512	57.6	9.67	103.7	109.9	108.3	88.3	85.7	87.1	104.8	106.1	106.1	107.3	87.0333	105.667	0.811121	0.000538506	0.00104928
WP_004686339.1	MULTISPECIES: cytochrome c1 [Brucella]	20	4	9	4	295	32.1	5.47	114.8	109.6	118.1	92.4	92.4	92.8	94.7	92.7	92.5	114.167	92.5333	93.3	0.810511	0.000947942	0.00171597
WP_002967906.1	MULTISPECIES: YdcH family protein [Brucella]	64	3	10	3	59	6.7	7.59	104.2	97.9	114	86.3	86	83.8	105.5	105.2	117.1	105.367	85.3667	109.267	0.810187	0.0135801	0.0184151
WP_006192159.1	MULTISPECIES: hypothetical protein [Brucella]	19	13	17	13	913	99.5	6.2	105.6	107	109.2	85.4	88.6	86.6	103.2	107.5	106.9	107.267	86.8667	105.867	0.80982	0.000130166	0.000330511
WP_004687842.1	MULTISPECIES: fumarylacetoacetate hydrolase family protein [Brucella]	48	9	17	9	229	24.8	5.99	106.5	105.7	104.1	85.6	85.1	85.2	110.4	107.5	109.9	105.433	85.3	109.267	0.809042	9.83187e-06	4.83566e-05
WP_004684054.1	MULTISPECIES: Lrp/AsnC family transcriptional regulator [Brucella]	72	9	21	9	156	17.6	7.25	108.9	107.5	109.6	88.3	86.6	88.3	104.6	103.7	102.6	108.667	87.7333	103.633	0.807362	1.52448e-05	6.55411e-05
WP_002971389.1	MULTISPECIES: response regulator transcription factor [Brucella]	67	14	35	14	235	26.4	5.31	107.3	108.4	109.4	87.4	86.8	88.2	103.5	104.4	104.6	108.367	87.4667	104.167	0.807136	8.83553e-06	4.52746e-05
WP_006192256.1	MULTISPECIES: elongation factor 4 [Brucella]	61	28	108	28	602	66.8	5.49	113.6	113.7	113.1	92.3	91.6	90.7	94.2	95.8	95	113.467	91.5333	95	0.806698	1.60047e-06	1.56598e-05
WP_004687181.1	MULTISPECIES: ABC transporter substrate-binding protein [Brucella]	53	15	41	15	344	37.5	6.19	105.1	104.4	102.5	84.5	84.2	82.9	114.5	111.2	110.7	104	83.8667	112.133	0.80641	2.56817e-05	9.3635e-05
WP_002964125.1	MULTISPECIES: phosphoglycolate phosphatase [Brucella]	49	9	17	9	234	25.5	5.6	110.6	110.7	112.9	92.2	88.1	89.1	97.8	99.2	99.4	111.4	89.8	98.8	0.806104	0.000116521	0.000301599
WP_002963836.1	MULTISPECIES: nucleoside-diphosphate kinase [Brucella]	61	8	45	8	140	15.3	5.33	123.8	122.4	118	96	97.3	100.1	77.5	82.1	82.7	121.4	97.8	80.7667	0.805601	0.000374125	0.000769261
WP_002966383.1	MULTISPECIES: bifunctional riboflavin kinase/FAD synthetase [Brucella]	79	18	42	18	329	36.3	6.2	107.9	108.4	108.1	87.5	86.8	87	105.2	103.6	105.4	108.133	87.1	104.733	0.805487	1.27194e-07	4.89374e-06
WP_006191817.1	MULTISPECIES: RsmB/NOP family class I SAM-dependent RNA methyltransferase [Brucella]	50	17	28	17	429	46.5	5.95	109.4	111.8	112.9	90.7	90.5	87.9	98.1	98.5	100.2	111.367	89.7	98.9333	0.805447	9.38206e-05	0.000253539
WP_002964031.1	MULTISPECIES: GNAT family N-acetyltransferase [Brucella]	10	2	5	2	167	19	5.6	112.3	112	108.7	87.8	88.8	91.5	99.6	102	97.4	111	89.3667	99.6667	0.805105	0.000171987	0.000408379
WP_004690154.1	MULTISPECIES: winged helix-turn-helix transcriptional regulator [Brucella]	19	2	2	2	107	12.1	5.1	104.8	109.5	115.1	87.5	90.5	87.1	102.9	102.5	100.2	109.8	88.3667	101.867	0.804797	0.00247985	0.00392557
WP_004690395.1	MULTISPECIES: 3'-5' exonuclease [Brucella]	35	11	15	11	332	37.3	5.85	107.3	107.2	106.1	85.4	85.9	86.5	108.1	107.3	106.2	106.867	85.9333	107.2	0.804117	1.92826e-06	1.75094e-05
WP_004688409.1	MULTISPECIES: dihydrolipoyl dehydrogenase [Brucella]	62	27	103	26	487	51.7	7.55	102.2	101.1	99.8	82.5	81.1	80	121.3	115.5	116.5	101.033	81.2	117.767	0.803695	3.84648e-05	0.000126727
WP_004692410.1	MULTISPECIES: hypothetical protein [Brucella]	20	8	11	8	519	57.8	5.44	108.5	106.9	111	84.9	84.8	92.6	100.1	107.4	103.8	108.8	87.4333	103.767	0.803615	0.00168364	0.00280607
WP_002964982.1	MULTISPECIES: tRNA (guanosine(37)-N1)-methyltransferase TrmD [Brucella]	23	5	5	5	244	26.8	5.43	112.3	112.3	109.9	86.2	91.5	91.1	99.1	97.4	100.2	111.5	89.6	98.9	0.803587	0.000311965	0.000665564
WP_004687052.1	MULTISPECIES: GGDEF domain-containing protein [Brucella]	13	4	4	4	389	41.7	8.28	98.7	99.3	103.2	77.6	77.3	87.1	117.2	121.4	118.2	100.4	80.6667	118.933	0.803453	0.00493927	0.00729008
WP_006016481.1	MULTISPECIES: 2-dehydro-3-deoxygalactonokinase [Brucella]	82	21	57	21	309	32.7	7.25	113.4	115.5	113.3	91.5	91.2	92.1	90.2	97.7	95	114.067	91.6	94.3	0.803039	7.98249e-06	4.27364e-05
WP_004690409.1	MULTISPECIES: ABC transporter ATP-binding protein [Brucella]	34	19	30	18	609	67.5	7.4	108.8	107.6	107.4	87.5	87	85.5	103.2	106.5	106.4	107.933	86.6667	105.367	0.802965	8.87267e-06	4.53091e-05
WP_004688863.1	MULTISPECIES: CoA transferase [Brucella]	30	9	10	9	413	44.7	5.92	115.2	112.7	110.9	89.3	91	91.6	95.9	95.6	97.8	112.933	90.6333	96.4333	0.802538	9.72136e-05	0.000260713
WP_002967439.1	MULTISPECIES: FAD-binding oxidoreductase [Brucella]	45	15	39	15	470	50.6	5.36	117.2	115.3	114	91.6	92.7	93.4	93.8	90.9	91.1	115.5	92.5667	91.9333	0.801443	2.76796e-05	9.91052e-05
WP_004687718.1	MULTISPECIES: exodeoxyribonuclease III [Brucella]	65	16	31	16	268	30.4	6.33	107.6	106.5	107.7	86	85.2	86.7	107.1	107.4	105.8	107.267	85.9667	106.767	0.801429	3.26605e-06	2.32412e-05
WP_006190696.1	MULTISPECIES: MFS transporter [Brucella]	7	3	3	3	430	46.2	9.38	110	107.5	109.1	82.7	88.1	90.8	101.5	102.8	107.5	108.867	87.2	103.933	0.80098	0.000961745	0.0017368
WP_002964115.1	MULTISPECIES: MBL fold metallo-hydrolase [Brucella]	35	6	6	6	272	30.5	6.21	111.1	107	105.6	85.1	87.6	86.4	105	108.2	103.9	107.9	86.3667	105.7	0.800432	0.00028054	0.00061141
WP_004690366.1	MULTISPECIES: 2-dehydro-3-deoxy-6-phosphogalactonate aldolase [Brucella]	72	12	38	12	210	21.7	6	113.3	111.4	114.8	90.6	89.9	91	95.4	97.8	95.8	113.167	90.5	96.3333	0.799705	2.57192e-05	9.3635e-05
WP_004691926.1	MULTISPECIES: GTPase Era [Brucella]	52	14	27	14	311	34.6	6.96	117.2	114.3	115.4	91	91.8	94.6	91.7	91.8	92.3	115.633	92.4667	91.9333	0.799654	7.38805e-05	0.000212381
WP_004691057.1	MULTISPECIES: polyamine ABC transporter substrate-binding protein [Brucella]	55	15	59	15	367	40.9	5.12	111.1	110.4	109.2	88.2	87.7	88.4	104.3	100.5	100.3	110.233	88.1	101.7	0.799214	3.06747e-06	2.24587e-05
WP_004689981.1	MULTISPECIES: hypothetical protein [Brucella]	27	7	11	7	300	34.7	8.27	110.5	113.5	111.3	90.2	92.7	85	97.6	96.1	103.2	111.767	89.3	98.9667	0.798986	0.000771501	0.00144259
WP_004687311.1	MULTISPECIES: alpha-ketoacid dehydrogenase subunit beta [Brucella]	52	11	21	11	337	36.8	5.64	118.1	117	116.1	94.1	92.8	93.7	89.7	88.8	89.7	117.067	93.5333	89.4	0.798975	4.52267e-06	2.85974e-05
WP_002969420.1	MULTISPECIES: MerR family transcriptional regulator [Brucella]	39	5	13	5	179	20.3	8.97	108.5	106.2	108.8	87.9	87.6	82.9	106	105	107	107.833	86.1333	106	0.798764	0.000280656	0.00061141
WP_004681766.1	MULTISPECIES: porin family protein [Brucella]	40	8	81	5	240	25.3	5.39	114.1	106.5	110.3	77.7	89.3	97.3	102.8	100.4	101.6	110.3	88.1	101.6	0.798731	0.0219552	0.0286427
WP_006073635.1	MULTISPECIES: thiol reductant ABC exporter subunit CydC [Brucella]	14	5	6	5	560	58.3	9.5	107.9	119.1	118.9	91.6	91.3	93.3	89.5	95.2	93.1	115.3	92.0667	92.6	0.798497	0.0034593	0.00529866
WP_002966632.1	MULTISPECIES: D-xylose ABC transporter substrate-binding protein [Brucella]	57	15	30	15	339	36.2	5.52	126.6	127.9	125.2	100.1	100.9	102	72.4	73.5	71.5	126.567	101	72.4667	0.797998	1.15497e-05	5.3553e-05
WP_002963824.1	MULTISPECIES: 16S rRNA (adenine(1518)-N(6)/adenine(1519)-N(6))-dimethyltransferase RsmA [Brucella]	49	10	19	10	276	30.3	7.9	110.6	111.7	109.3	89	89.9	85.7	100	102.3	101.5	110.533	88.2	101.267	0.797949	0.000104521	0.000275247
WP_004690698.1	MULTISPECIES: NYN domain-containing protein [Brucella]	43	10	22	10	191	22	6.11	109.3	109.4	114.2	88.5	88.4	88.6	99.8	101.6	100.3	110.967	88.5	100.567	0.797537	0.000155953	0.000378879
WP_004689305.1	MULTISPECIES: J domain-containing protein [Brucella]	49	10	17	10	209	23.5	9.64	117.4	112.9	110.4	90.7	91.6	89.4	98.9	93.8	94.9	113.567	90.5667	95.8667	0.797476	0.000428941	0.000866278
WP_002966173.1	MULTISPECIES: peptide deformylase [Brucella]	5	2	2	2	164	18.8	7.03	101.7	104.7	101.2	85.1	79.6	80.3	116.1	116.1	115.1	102.533	81.6667	115.767	0.796489	0.000519808	0.00101897
WP_006071872.1	MULTISPECIES: acetyl/propionyl/methylcrotonyl-CoA carboxylase subunit alpha [Brucella]	30	17	29	17	673	72.4	6.23	112	111.3	110.9	88.7	89.7	87.7	98	103.3	98.4	111.4	88.7	99.9	0.79623	4.28448e-06	2.77879e-05
WP_002965082.1	MULTISPECIES: helix-turn-helix domain-containing protein [Brucella]	19	3	5	3	140	15.8	8.34	116.5	110.2	116.6	90.1	91.8	91.4	94.4	93.8	95.1	114.433	91.1	94.4333	0.796097	0.000430325	0.000867529
WP_004689750.1	MULTISPECIES: MerR family DNA-binding transcriptional regulator [Brucella]	46	5	12	5	128	15.2	8.73	113.4	112.1	112.1	88.9	89.3	90.5	100.1	95.3	98.3	112.533	89.5667	97.9	0.795912	3.7641e-06	2.56592e-05
WP_002965271.1	MULTISPECIES: TIGR02300 family protein [Brucella]	55	7	21	7	127	14	3.85	117.3	115.9	113.2	92	92.6	91	94.8	90.9	92.2	115.467	91.8667	92.6333	0.795612	5.26032e-05	0.000162462
WP_004684153.1	MULTISPECIES: sel1 repeat family protein [Brucella]	52	15	32	15	350	38.1	9.19	110.6	106.7	105.8	86.3	84.7	86	107.6	106.4	106	107.7	85.6667	106.667	0.795419	0.000143225	0.000352626
WP_002965173.1	MULTISPECIES: hypothetical protein [Brucella]	37	4	6	4	155	16.9	5.08	112.4	110.7	108.3	87.4	89.8	86.4	101.7	100.8	102.7	110.467	87.8667	101.733	0.795413	0.000131844	0.000334024
WP_004681414.1	MULTISPECIES: LysR family transcriptional regulator [Brucella]	54	12	15	12	306	33.6	7.06	111.5	110.1	109.5	87.9	88.4	87	101.1	101.6	103	110.367	87.7667	101.9	0.795228	6.15079e-06	3.57909e-05
WP_006190926.1	MULTISPECIES: acyl-CoA thioesterase II [Brucella]	36	8	14	8	311	35.1	6.24	111.4	114.1	109.7	88.1	88.7	89.5	98.3	99.7	100.5	111.733	88.7667	99.5	0.794451	6.87282e-05	0.000200789
WP_011069074.1	MULTISPECIES: thioredoxin domain-containing protein [Brucella]	6	4	4	3	666	74.5	5.49	113.4	110.4	108.6	85.3	93.2	85.5	97.3	106.8	99.4	110.8	88	101.167	0.794224	0.00151596	0.00256426
WP_006192510.1	MULTISPECIES: propionyl-CoA synthetase [Brucella]	5	2	3	2	636	70	5.47	118.6	120.1	123.5	99.9	91.9	95.8	85.5	81.4	83.3	120.733	95.8667	83.4	0.794036	0.000802177	0.00148891
WP_002966284.1	MULTISPECIES: cyclic nucleotide-binding domain-containing protein [Brucella]	42	6	7	6	236	26.1	5.69	106.8	108.5	106.9	87.1	84.9	83.8	104.6	106.8	110.6	107.4	85.2667	107.333	0.793917	3.80711e-05	0.000125612
WP_006189819.1	MULTISPECIES: hybrid sensor histidine kinase/response regulator [Brucella]	5	4	5	4	1171	127.4	9.23	115.8	113.1	112	91.9	91	87.7	97.7	97.7	93.1	113.633	90.2	96.1667	0.793781	0.000162099	0.000390207
WP_004691650.1	MULTISPECIES: TonB-dependent receptor [Brucella]	42	16	24	16	620	66.9	5.47	117.8	112.8	113.8	91.4	89.9	92	92.4	96.5	93.4	114.8	91.1	94.1	0.793554	0.0001366	0.0003415
WP_002970785.1	MULTISPECIES: YihA family ribosome biogenesis GTP-binding protein [Brucella]	27	8	11	8	267	28.9	8.87	116.7	111.9	113.3	90.7	90.4	90.1	97.9	94.1	94.9	113.967	90.4	95.6333	0.793214	8.06292e-05	0.000225682
WP_004688958.1	MULTISPECIES: ABC transporter ATP-binding protein [Brucella]	36	8	10	8	255	28.5	7.05	115.9	114.3	116.1	92.8	89.4	92.4	93.8	91.8	93.4	115.433	91.5333	93	0.792954	3.93576e-05	0.00012892
WP_006191983.1	MULTISPECIES: ABC transporter substrate-binding protein [Brucella]	57	28	57	28	615	69.6	7.31	112.1	111.9	110.1	86	90.4	88.5	103.4	98.8	98.7	111.367	88.3	100.3	0.792876	8.49764e-05	0.000235527
WP_004689341.1	MULTISPECIES: orotidine-5'-phosphate decarboxylase [Brucella]	72	13	29	13	238	25	8.12	112.6	109.6	109.6	87.1	88.5	87.4	104	100.2	100.9	110.6	87.6667	101.7	0.792646	2.98119e-05	0.000104595
WP_002965207.1	MULTISPECIES: phosphate regulon transcriptional regulatory protein PhoB [Brucella]	17	2	2	2	228	25.9	6.96	101.1	114.4	107.6	91.6	82.9	81.6	109.5	105.2	106.3	107.7	85.3667	107	0.792634	0.0107974	0.0148456
WP_004687040.1	MULTISPECIES: acetylglutamate kinase [Brucella]	85	18	79	18	296	31.5	5.52	112.7	112.5	112.3	90.2	88.7	88.5	97.8	98.5	98.7	112.5	89.1333	98.3333	0.792296	1.81812e-06	1.72064e-05
WP_002968146.1	MULTISPECIES: hypothetical protein [Brucella]	5	1	1	1	183	21	5.07	111	119.1	111.4	86.4	89.8	94.3	92.5	94.7	100.8	113.833	90.1667	96	0.792094	0.00246927	0.00391701
WP_006191945.1	MULTISPECIES: 3-methyl-2-oxobutanoate dehydrogenase (2-methylpropanoyl-transferring) subunit alpha [Brucella]	30	9	13	9	410	45.7	6.77	119.5	119.4	121.7	92.1	95.1	98.4	82.4	85.3	86.1	120.2	95.2	84.6	0.792013	0.000221222	0.000499676
WP_004688991.1	MULTISPECIES: helix-turn-helix transcriptional regulator [Brucella]	18	4	4	4	373	40.6	6.39	112.5	109.9	116.4	87.6	93.8	86.9	94	104	94.9	112.933	89.4333	97.6333	0.791913	0.0012509	0.00217424
WP_004682252.1	MULTISPECIES: YigZ family protein [Brucella]	25	3	5	3	195	21.1	5.6	109.1	106.7	111.3	85.8	85.8	87.4	105.2	104.6	104.1	109.033	86.3333	104.633	0.791807	9.23973e-05	0.000251188
WP_006191995.1	MULTISPECIES: DNA topoisomerase IV subunit B [Brucella]	38	22	41	22	699	77.2	6.95	109.8	109.1	107.9	85.6	86.4	86.7	105.4	105	104.2	108.933	86.2333	104.867	0.791616	3.88128e-06	2.61439e-05
WP_004692290.1	MULTISPECIES: MFS transporter [Brucella]	6	3	3	3	436	46.3	9.91	113.1	112.3	117.4	91	91.7	88.6	89.6	94.2	102.2	114.267	90.4333	95.3333	0.791424	0.000205328	0.000471756
WP_002966034.1	MULTISPECIES: aspartate carbamoyltransferase [Brucella]	78	17	44	17	322	34.8	7.96	112	110.6	113.2	89.6	87.7	88.3	99.7	99.1	99.8	111.933	88.5333	99.5333	0.790947	1.52941e-05	6.56287e-05
WP_004690295.1	MULTISPECIES: carbonic anhydrase [Brucella]	56	9	11	9	217	24.4	5.58	102.3	104.5	101.6	81.5	80.8	81.6	116.7	116.1	114.9	102.8	81.3	115.9	0.790856	1.89626e-05	7.59173e-05
WP_002963577.1	MULTISPECIES: enoyl-ACP reductase FabI [Brucella]	93	20	119	20	272	29.2	5.9	113.4	112.6	110	88.6	88.5	88.6	101.2	98.9	98.3	112	88.5667	99.4667	0.790774	2.18435e-05	8.5051e-05
WP_002963887.1	MULTISPECIES: RNA degradosome polyphosphate kinase [Brucella]	24	16	27	16	746	84.1	6.95	113.7	114	111.7	88.8	88.4	90.9	96.5	97.5	98.5	113.133	89.3667	97.5	0.789923	2.33725e-05	8.87217e-05
WP_004687672.1	MULTISPECIES: methyltransferase [Brucella]	33	7	7	7	218	23.8	5.29	112.3	109.6	111.2	86.3	88.9	87.5	101.9	101.7	100.6	111.033	87.5667	101.4	0.788652	2.71093e-05	9.73704e-05
WP_002965269.1	MULTISPECIES: CHRD domain-containing protein [Brucella]	5	1	1	1	144	15.9	9.85	88.7	82.6	83.1	67.4	63.9	69.3	153.4	146.4	145.1	84.8	66.8667	148.3	0.788522	0.00204483	0.00331554
WP_004691893.1	MULTISPECIES: M48 family metallopeptidase [Brucella]	39	17	29	17	471	50.2	9.96	105.5	105.9	103.1	82.2	83.5	82.2	113.7	111.1	112.8	104.833	82.6333	112.533	0.788235	2.21127e-05	8.56584e-05
WP_002971287.1	MULTISPECIES: hypothetical protein [Brucella]	52	8	20	8	223	24.3	9.6	108	101.3	109.2	82.4	85.6	83	111.9	107.3	111.5	106.167	83.6667	110.233	0.788069	0.00105019	0.00188155
WP_002964382.1	MULTISPECIES: gamma carbonic anhydrase family protein [Brucella]	38	5	29	5	175	18.6	6.52	109.7	106.3	107.5	85.8	84.2	84.7	106	108.6	107.2	107.833	84.9	107.267	0.787326	3.15052e-05	0.000109365
WP_004685103.1	MULTISPECIES: glycolate oxidase subunit GlcE [Brucella]	46	15	23	15	410	44	7.12	116.6	121.4	119.2	94.4	93.9	92.9	81.6	90.8	89.4	119.067	93.7333	87.2667	0.787234	6.39881e-05	0.000190621
WP_004682974.1	MULTISPECIES: cytochrome c oxidase accessory protein CcoG [Brucella]	21	9	12	9	516	58.2	8.28	104.8	102.8	101	78.4	87.1	77.4	115.8	119.5	113.1	102.867	80.9667	116.133	0.787103	0.00258566	0.00406634
WP_002964865.1	MULTISPECIES: branched-chain amino acid ABC transporter substrate-binding protein [Brucella]	45	16	20	13	371	39.4	5.36	113.5	110.8	112.2	87.1	89	88.7	100.8	98	100	112.167	88.2667	99.6	0.786924	1.66052e-05	6.94177e-05
WP_004687981.1	MULTISPECIES: quinone-dependent dihydroorotate dehydrogenase [Brucella]	53	15	24	15	364	39.2	8.35	114.2	114.2	114.1	88.3	90.5	90.7	95.2	95.6	97.2	114.167	89.8333	96	0.786861	5.96244e-06	3.50641e-05
WP_004688969.1	MULTISPECIES: ATP-dependent dethiobiotin synthetase BioD [Brucella]	64	9	21	9	212	23	6.34	114.2	113.5	116.6	90.6	91.3	88.9	94.9	93.8	96.4	114.767	90.2667	95.0333	0.786523	3.16339e-05	0.000109365
WP_004688915.1	MULTISPECIES: phosphoketolase family protein [Brucella]	34	22	41	22	792	89.5	6.23	111.2	111.9	110.8	87.3	88.7	86.6	101.4	101.5	100.7	111.3	87.5333	101.2	0.786463	4.38821e-06	2.80598e-05
WP_002964447.1	MULTISPECIES: sulfate ABC transporter substrate-binding protein [Brucella]	77	24	231	24	334	37.2	5.62	96.4	97.1	95.6	75.6	75.7	75.9	132.5	125.7	125.6	96.3667	75.7333	127.933	0.785887	1.26208e-06	1.37078e-05
WP_004691315.1	MULTISPECIES: DEAD/DEAH box helicase [Brucella]	48	22	45	22	626	68.9	8.95	117.2	117.5	115.2	90.8	91.7	92.4	86.8	97.3	91.1	116.633	91.6333	91.7333	0.785653	8.2456e-06	4.36306e-05
WP_002963483.1	MULTISPECIES: large conductance mechanosensitive channel protein MscL [Brucella]	26	4	9	4	138	14.9	6.74	102.5	101.6	115.6	87.6	81.7	81.5	109.6	108.5	111.3	106.567	83.6	109.8	0.784485	0.00971431	0.0135285
WP_004691460.1	MULTISPECIES: translation initiation factor IF-1 [Brucella]	69	5	37	5	72	8.3	9.52	112.9	110.7	114.3	88.5	88.3	88.1	99.5	99.9	97.8	112.633	88.3	99.0667	0.78396	2.08663e-05	8.2091e-05
WP_002964120.1	MULTISPECIES: ATPase [Brucella]	55	11	21	11	260	28.7	5.01	112.3	111.5	112.6	88.8	87	87.9	100.2	100.4	99.3	112.133	87.9	99.9667	0.783888	2.47236e-06	1.99016e-05
WP_006192007.1	MULTISPECIES: ribonuclease R [Brucella]	27	18	22	18	783	86.7	7.5	111.4	111.8	113.2	87.6	88.4	87.6	94.2	105.9	99.9	112.133	87.8667	100	0.783591	2.34472e-06	1.93546e-05
WP_002965470.1	MULTISPECIES: ABC transporter ATP-binding protein [Brucella]	10	2	2	2	312	34.4	5.73	108.1	105.2	115.2	78.7	92.2	86.5	98.7	104.7	110.7	109.5	85.8	104.7	0.783562	0.00849604	0.0119879
WP_002963624.1	MULTISPECIES: invasion associated locus B family protein [Brucella]	48	6	37	6	208	21.8	7.21	111.2	110.8	112.5	88.5	86.5	87.1	100.5	98.4	104.5	111.5	87.3667	101.133	0.783558	6.6313e-06	3.74454e-05
WP_002964699.1	MULTISPECIES: response regulator transcription factor [Brucella]	77	13	114	13	232	26.1	5.53	115.7	117	115.6	91.5	91.1	90	92.4	94.1	92.7	116.1	90.8667	93.0667	0.782659	2.41065e-06	1.97551e-05
WP_002965426.1	MULTISPECIES: 16S rRNA (cytidine(1402)-2'-O)-methyltransferase [Brucella]	41	8	11	8	303	32.1	5.44	110.3	113	111.7	86.6	88.2	87.3	98.4	100.7	103.9	111.667	87.3667	101	0.782388	1.15261e-05	5.3553e-05
WP_006132670.1	MULTISPECIES: GGDEF domain-containing protein [Brucella]	6	1	1	1	264	28.8	8.44	121.4	112.5	121.1	90.7	96.6	90.4	89.5	91.6	86.2	118.333	92.5667	89.1	0.782254	0.00190939	0.00312356
WP_004687772.1	MULTISPECIES: tryptophan synthase subunit alpha [Brucella]	61	13	30	13	279	29.4	5.72	113.6	114.3	114.3	89.8	88.3	89.5	97.4	94.5	98.3	114.067	89.2	96.7333	0.781999	1.09424e-06	1.25858e-05
WP_002965606.1	MULTISPECIES: SDR family oxidoreductase [Brucella]	34	9	17	9	289	31.9	6.43	103.3	101.4	99.8	79.4	78.9	79.7	123.1	119.1	115.3	101.5	79.3333	119.167	0.781609	2.84501e-05	0.000101225
WP_004689413.1	MULTISPECIES: coproporphyrinogen III oxidase [Brucella]	23	7	10	7	404	44.9	5.88	106.6	116.2	119.2	86.2	94.2	86.9	97.8	99.5	93.5	114	89.1	96.9333	0.781579	0.00555853	0.00810396
WP_002967316.1	MULTISPECIES: phosphoglycerate dehydrogenase [Brucella]	63	18	49	18	412	44.6	8.76	120.3	121.1	118.9	94.1	94.4	93.1	86.5	85.3	86.3	120.1	93.8667	86.0333	0.781571	4.06171e-06	2.67606e-05
WP_006191117.1	MULTISPECIES: NAD(+) diphosphatase [Brucella]	3	1	1	1	315	34.9	5.53	99	106.3	106.9	79.5	82.7	81.8	114.5	108.6	120.7	104.067	81.3333	114.6	0.78155	0.00110817	0.00197452
WP_004690978.1	MULTISPECIES: hypothetical protein [Brucella]	30	5	9	5	189	21	5.34	106	109.9	113.5	87.8	88.2	81.3	106.8	103.2	103.5	109.8	85.7667	104.5	0.781117	0.00151552	0.00256426
WP_006192257.1	MULTISPECIES: complex I NDUFA9 subunit family protein [Brucella]	82	19	66	19	328	35.8	10.02	111.7	111	111.7	88.2	87.3	85.5	104	99.4	101.2	111.467	87	101.533	0.780502	7.7844e-06	4.21732e-05
WP_006189961.1	MULTISPECIES: ABC transporter ATP-binding protein [Brucella]	63	13	40	13	252	27.2	6.7	113.8	113.8	113.4	88.6	88.9	88.5	98.3	96.4	98.6	113.667	88.6667	97.7667	0.780059	1.59424e-08	2.12079e-06
WP_004690491.1	MULTISPECIES: ATP-binding cassette domain-containing protein [Brucella]	36	13	19	13	440	47.3	5.19	114.6	115.7	116.5	91.2	91.2	88.1	92.7	94.2	95.9	115.6	90.1667	94.2667	0.779988	2.6581e-05	9.59283e-05
WP_002963563.1	MULTISPECIES: threonylcarbamoyl-AMP synthase [Brucella]	52	9	11	9	323	33.7	6.25	111.9	113.5	114.9	87.3	88.2	89.8	99.1	98	97.2	113.433	88.4333	98.1	0.779606	2.50404e-05	9.27693e-05
WP_004690492.1	MULTISPECIES: high-affinity branched-chain amino acid ABC transporter permease LivM [Brucella]	6	3	3	3	459	50.1	9.64	118.6	117.2	114.5	88.9	91.6	92.5	89.2	99.3	88.2	116.767	91	92.2333	0.779332	9.08769e-05	0.000248843
WP_002965384.1	MULTISPECIES: global response regulator transcription factor RegA [Brucella]	75	10	42	10	187	20.8	6.61	106.7	109.5	109.5	83.8	87.4	82.6	105.3	109.3	105.9	108.567	84.6	106.833	0.779245	0.000153095	0.000373093
WP_004690148.1	MULTISPECIES: nitrate reductase [Brucella]	5	2	2	2	426	43.7	9.22	107.8	115.2	127.5	94.8	88.2	90.1	85.6	95.8	94.8	116.833	91.0333	92.0667	0.779173	0.0131602	0.0179099
WP_006190225.1	MULTISPECIES: class I SAM-dependent methyltransferase [Brucella]	57	11	14	11	276	30.3	4.51	113.3	110.9	115.3	88.9	87.5	88.1	97.4	101.6	97.2	113.167	88.1667	98.7333	0.779087	4.78744e-05	0.000149279
WP_002971240.1	MULTISPECIES: PAS domain-containing protein [Brucella]	41	15	26	15	489	54.8	7.42	108.3	106.1	106.3	82.5	85	82.3	111.8	107.6	110.2	106.9	83.2667	109.867	0.778921	2.95043e-05	0.000103998
WP_004686360.1	MULTISPECIES: MFS transporter [Brucella]	7	3	4	3	446	48.7	8.92	128.8	125.3	129.4	93.8	102.6	102.2	73	71.6	73.3	127.833	99.5333	72.6333	0.778618	0.000840233	0.00154199
WP_004690936.1	MULTISPECIES: precorrin-4 C(11)-methyltransferase [Brucella]	60	9	12	9	252	26.7	6.43	110	111	111	84.7	86.1	87.6	100.2	102	107.4	110.667	86.1333	103.2	0.778313	1.08287e-05	5.14601e-05
WP_006190086.1	MULTISPECIES: NADH-quinone oxidoreductase subunit D [Brucella]	72	22	92	22	396	44.9	6.43	114.4	113.5	114.2	88.1	89	89	98	97.4	96.4	114.033	88.7	97.2667	0.777843	3.93259e-07	7.50166e-06
WP_004691084.1	MULTISPECIES: succinate dehydrogenase iron-sulfur subunit [Brucella]	62	14	51	13	259	29.8	6.54	110.9	108.7	109.4	85.6	84.4	85.9	106.6	103.6	104.9	109.667	85.3	105.033	0.777812	6.73143e-06	3.76584e-05
WP_006132919.1	MULTISPECIES: glutamate-5-semialdehyde dehydrogenase [Brucella]	53	16	33	16	427	44.7	5.83	113.2	112.4	113.3	86.4	89.2	88	97.1	102.5	97.9	112.967	87.8667	99.1667	0.777811	8.18892e-06	4.35336e-05
WP_006190202.1	MULTISPECIES: MCE family protein [Brucella]	60	16	28	16	331	35.8	7.42	104.6	104.2	107	81.6	83.3	80.7	112.5	113.4	112.6	105.267	81.8667	112.833	0.777707	3.56459e-05	0.00012077
WP_004690257.1	MULTISPECIES: DUF1612 and helix-turn-helix domain-containing protein [Brucella]	10	3	4	3	374	42.1	7.3	107.4	107.7	112.1	78.6	88.9	86.8	103.1	105.7	109.7	109.067	84.7667	106.167	0.7772	0.00223712	0.0036016
WP_002963622.1	MULTISPECIES: guanylate kinase [Brucella]	72	12	24	12	220	25.2	5.29	108.8	108.3	115.2	88	86	84.2	97.3	106.7	105.4	110.767	86.0667	103.133	0.777009	0.000568797	0.00110356
WP_004692374.1	MULTISPECIES: FadR family transcriptional regulator [Brucella]	47	10	13	10	249	28.2	7.56	110.2	106.4	109.3	85.2	83.8	84.2	103.7	108.5	108.8	108.633	84.4	107	0.776925	3.78682e-05	0.000125125
WP_004683138.1	MULTISPECIES: SURF1 family protein [Brucella]	10	2	2	2	249	27.7	7.56	113.5	116.3	114.5	92	88.6	86.6	87.3	95.1	106.1	114.767	89.0667	96.1667	0.776067	0.000132698	0.000335439
WP_002965616.1	MULTISPECIES: peptide deformylase [Brucella]	52	7	16	7	175	19.6	6.93	111.2	106.8	112.3	87	85.5	83.8	107.7	103.6	102.2	110.1	85.4333	104.5	0.775961	0.000210659	0.000481567
WP_002965444.1	MULTISPECIES: 3'(2'),5'-bisphosphate nucleotidase CysQ [Brucella]	56	9	16	9	281	29.4	5.5	96.1	99.3	99	83.1	75.6	69.6	127.4	123.5	126.4	98.1333	76.1	125.767	0.775476	0.00547422	0.00799645
WP_002969416.1	MULTISPECIES: tRNA 2-thiocytidine(32) synthetase TtcA [Brucella]	43	10	12	10	293	33.2	6.54	113.4	115.4	116.7	89.7	89	89	95.1	95.6	96.1	115.167	89.2333	95.6	0.774819	1.25036e-05	5.67663e-05
WP_002963960.1	MULTISPECIES: hypothetical protein [Brucella]	47	7	15	7	137	14.8	9.86	100	99	96.6	75.3	79	74.7	131	123.8	120.7	98.5333	76.3333	125.167	0.774696	0.000189901	0.000441675
WP_002967608.1	MULTISPECIES: DUF2155 domain-containing protein [Brucella]	38	5	21	5	156	17.3	9.13	105.7	106.8	114.1	86.2	82.8	84	104.5	111.3	104.6	108.867	84.3333	106.8	0.774648	0.000958051	0.00173289
WP_006192135.1	MULTISPECIES: lysine--tRNA ligase [Brucella]	55	22	62	22	551	61.6	6.43	114	114.2	113	88	88.9	87.2	99.5	97.3	97.9	113.733	88.0333	98.2333	0.774033	1.96691e-06	1.75094e-05
WP_002968114.1	MULTISPECIES: DUF1150 family protein [Brucella]	41	2	3	2	81	8.9	6.02	101.4	98.1	106.7	82.3	78.4	76.2	113.5	118.2	125.2	102.067	78.9667	118.967	0.773677	0.0016805	0.00280289
WP_004691621.1	MULTISPECIES: potassium transporter Kup [Brucella]	8	4	5	4	651	70.4	9.29	112.5	117.1	115.3	90.4	87	89.4	94.9	95	98.4	114.967	88.9333	96.1	0.773558	0.000100276	0.000267167
WP_002967557.1	MULTISPECIES: DNA topoisomerase IV subunit A [Brucella]	47	31	60	31	770	86.3	6.39	109.2	113	114.4	87.5	86.6	86.2	101.1	101.3	100.7	112.2	86.7667	101.033	0.773321	9.16258e-05	0.000249689
WP_004689835.1	MULTISPECIES: linear amide C-N hydrolase [Brucella]	55	17	42	17	367	40.3	6.81	98.2	95.7	93.2	73.3	74.2	74.5	137.5	127	126.4	95.7	74	130.3	0.77325	0.000128504	0.000327757
WP_002963867.1	MULTISPECIES: helix-turn-helix domain-containing protein [Brucella]	29	7	7	7	264	29.2	9.35	111.5	114.4	111.4	86.3	86.7	87.8	97.5	105.2	99.3	112.433	86.9333	100.667	0.773199	1.9158e-05	7.643e-05
WP_002964173.1	MULTISPECIES: alanyl-tRNA editing protein [Brucella]	49	9	11	9	247	27.1	5.49	109.2	106.6	108.6	82.4	84	84.4	108.8	106.9	109.2	108.133	83.6	108.3	0.77312	1.60923e-05	6.81021e-05
WP_004691070.1	MULTISPECIES: peptide chain release factor N(5)-glutamine methyltransferase [Brucella]	30	7	8	7	295	31.8	5.31	118.9	116.4	113.8	88.1	91.9	89.7	95.8	92.6	92.7	116.367	89.9	93.7	0.772558	0.000135402	0.000339763
WP_004690659.1	MULTISPECIES: DUF853 domain-containing protein [Brucella]	62	24	54	24	503	54	5.91	109.6	112	110	85.7	85.8	84.6	105.1	103.3	103.9	110.533	85.3667	104.1	0.772316	7.25231e-06	3.98614e-05
WP_000101796.1	MULTISPECIES: hypothetical protein [Proteobacteria]	57	5	10	5	69	7.8	6.77	110.7	113.7	111.5	86.2	85.5	87.6	100.3	104.1	100.3	111.967	86.4333	101.567	0.771956	1.96028e-05	7.79306e-05
WP_002965755.1	MULTISPECIES: Trm112 family protein [Brucella]	52	4	6	4	64	7.1	5.06	104.9	99.7	117.1	81.8	86.4	80.1	104.3	106.6	119.1	107.233	82.7667	110	0.771837	0.0111847	0.0153595
WP_004690792.1	MULTISPECIES: N-acetylmuramoyl-L-alanine amidase [Brucella]	26	8	9	8	422	46.6	9.14	107.6	107.6	107.2	79.5	83.2	85.9	108.2	110.5	110.3	107.467	82.8667	109.667	0.771092	0.000188762	0.000439477
WP_002969233.1	MULTISPECIES: RdgB/HAM1 family non-canonical purine NTP pyrophosphatase [Brucella]	53	8	14	8	220	23.8	4.93	117.1	115	113.7	91.1	87.1	88.3	96.8	93.2	97.6	115.267	88.8333	95.8667	0.770677	6.83757e-05	0.000200017
WP_002967574.1	MULTISPECIES: NADH-quinone oxidoreductase subunit C [Brucella]	70	12	42	12	202	23.3	4.74	112.5	113.3	115.7	89.3	87.8	86	98	97.9	99.5	113.833	87.7	98.4667	0.770425	4.2525e-05	0.000135424
WP_006192000.1	MULTISPECIES: dihydroorotase [Brucella]	72	23	51	23	428	45.8	5.3	113.2	116.6	113.3	88.3	87.4	88.3	97	98.5	97.3	114.367	88	97.6	0.769455	2.19355e-05	8.51172e-05
WP_002966508.1	MULTISPECIES: UTP--glucose-1-phosphate uridylyltransferase GalU [Brucella]	70	16	53	16	297	32.7	5.99	116.8	117.3	116.2	89.9	89.8	89.6	94.7	93.6	92.1	116.767	89.7667	93.4667	0.76877	1.33731e-07	4.97655e-06
WP_004690018.1	MULTISPECIES: ATP phosphoribosyltransferase [Brucella]	70	14	38	14	231	25.4	6.43	114	114.5	111.8	87	87.8	86.8	96.4	105.8	95.9	113.433	87.2	99.3667	0.768733	7.67156e-06	4.16613e-05
WP_002965429.1	MULTISPECIES: DUF2849 domain-containing protein [Brucella]	80	5	42	5	100	10.7	5.41	97.5	101.4	99.3	73.9	78	77.3	119.5	127.4	125.6	99.4	76.4	124.167	0.768612	0.000170784	0.000405947
WP_002966257.1	MULTISPECIES: hypothetical protein [Brucella]	31	3	7	3	166	17.9	6.68	106.8	113	123.9	95.6	86.2	82.3	95.7	94.2	102.3	114.567	88.0333	97.4	0.768403	0.0140754	0.0190072
WP_006191901.1	MULTISPECIES: YeeE/YedE family protein [Brucella]	10	1	1	1	145	15.1	11.21	119.1	103.8	109.7	89.6	78.7	87.2	105.7	104.9	101.4	110.867	85.1667	104	0.76819	0.00979138	0.0136191
WP_002967744.1	MULTISPECIES: DUF192 domain-containing protein [Brucella]	64	7	14	7	159	17.9	7.3	102.2	99.6	98.8	77.1	77.4	76.4	125.6	120.8	122	100.2	76.9667	122.8	0.76813	2.64402e-05	9.55721e-05
WP_006191646.1	MULTISPECIES: glycosyltransferase [Brucella]	6	2	2	2	330	37	8.59	115.8	110.3	119.3	90	86.7	88.6	98	98.1	93.2	115.133	88.4333	96.4333	0.768095	0.000664709	0.00126585
WP_002965388.1	MULTISPECIES: NifU family protein [Brucella]	53	9	25	9	190	20.5	4.83	113.1	108.7	108.5	83.2	85.2	85.2	103.4	107.1	105.6	110.1	84.5333	105.367	0.767787	9.94515e-05	0.000265594
WP_002963858.1	MULTISPECIES: SDR family oxidoreductase [Brucella]	49	8	11	8	234	24.9	6.6	112.3	112.8	110.6	85.9	86.7	85.1	102.6	101	102.8	111.9	85.9	102.133	0.76765	5.62523e-06	3.35347e-05
WP_004690152.1	MULTISPECIES: 3-hydroxyacyl-CoA dehydrogenase [Brucella]	25	4	4	4	255	26.2	6.95	104.6	110	106.8	86	80.3	80.4	112.3	110.3	109.2	107.133	82.2333	110.6	0.767579	0.000528352	0.00103304
WP_002964836.1	MULTISPECIES: N-formylglutamate amidohydrolase [Brucella]	28	6	7	6	272	30.1	6.04	110	110.2	111.4	85.5	84.6	84.4	103.9	102.2	107.7	110.533	84.8333	104.6	0.767491	1.28015e-06	1.38337e-05
WP_002964269.1	MULTISPECIES: indole-3-glycerol phosphate synthase TrpC [Brucella]	66	15	34	15	268	29.3	5.62	110.2	109.4	110.6	87	83.1	83.3	106.6	105.1	104.7	110.067	84.4667	105.467	0.767414	4.11893e-05	0.000132436
WP_004688116.1	MULTISPECIES: MucR family transcriptional regulator [Brucella]	80	9	39	9	142	16	8.12	119.3	115.7	116.9	88.8	91.7	89.5	96	91.3	90.8	117.3	90	92.7	0.767263	3.76768e-05	0.000125039
WP_004687768.1	MULTISPECIES: nucleotidyltransferase family protein [Brucella]	56	11	17	11	239	25.9	5.47	108.6	108.8	110.4	85.2	82.3	83.9	107.4	107.9	105.5	109.267	83.8	106.933	0.766931	1.49103e-05	6.45923e-05
WP_004680898.1	MULTISPECIES: ATPase [Brucella]	19	4	4	4	293	30.5	5.21	110.5	104	109.1	81.7	80.5	85.9	106.6	110.5	111.4	107.867	82.7	109.5	0.766687	0.000605265	0.00116338
WP_002966267.1	MULTISPECIES: cell division topological specificity factor MinE [Brucella]	56	4	17	4	90	10.1	9.6	110.3	112.6	108.2	84.3	86.6	82.9	107.8	102.3	105	110.367	84.6	105.033	0.766536	0.000102163	0.000270923
WP_002966198.1	MULTISPECIES: ABC transporter substrate-binding protein [Brucella]	35	14	23	14	527	57.3	6.46	110.2	112.3	113.8	85.4	85.5	86.7	102.4	100.6	103	112.1	85.8667	102	0.765983	2.00095e-05	7.92697e-05
WP_002966347.1	MULTISPECIES: GntR family transcriptional regulator [Brucella]	31	7	9	7	233	26.7	5.88	107.6	106.2	116.5	84	83.8	85.2	100.2	107	109.6	110.1	84.3333	105.6	0.76597	0.00137794	0.00236248
WP_004688072.1	MULTISPECIES: HAD family phosphatase [Brucella]	67	11	21	11	228	24.4	5.05	115.1	116.7	116.6	88.8	89.1	88.9	96.9	94.6	93.3	116.133	88.9333	94.9333	0.765786	8.30264e-07	1.10865e-05
WP_004687026.1	MULTISPECIES: peptide chain release factor 3 [Brucella]	58	24	54	24	525	58.9	5.67	116.2	117.1	116.6	88.6	88.4	90.9	94.5	93.9	94	116.633	89.3	94.1333	0.765647	5.40138e-06	3.29813e-05
WP_006192568.1	MULTISPECIES: NAD-glutamate dehydrogenase [Brucella]	57	73	201	73	1600	175.5	6.1	110.4	110.8	110.3	84.8	84.8	84	106.2	104.4	104.5	110.5	84.5333	105.033	0.765008	1.17607e-07	4.76728e-06
WP_002963914.1	MULTISPECIES: integration host factor subunit alpha [Brucella]	57	5	10	5	107	12	9.92	107.3	109.7	107.3	82.5	83.1	82.4	109.5	109.5	108.8	108.1	82.6667	109.267	0.764724	6.73538e-06	3.76584e-05
WP_004689517.1	MULTISPECIES: DUF721 domain-containing protein [Brucella]	6	1	1	1	175	19.1	10.86	111.2	105.2	118.9	78	95.3	83.1	98.7	106.3	103.2	111.767	85.4667	102.733	0.764688	0.0154098	0.0206252
WP_004691145.1	MULTISPECIES: ABC transporter ATP-binding protein [Brucella]	56	13	19	13	264	28.7	8.19	118.8	119.2	120.4	91.4	93.2	89.2	88.9	89.2	89.6	119.467	91.2667	89.2333	0.763951	2.30488e-05	8.80821e-05
WP_004689955.1	MULTISPECIES: low specificity L-threonine aldolase [Brucella]	33	9	15	9	349	38.4	6.3	110.3	111.2	107.9	84	85.3	82.3	107.1	106.7	105.1	109.8	83.8667	106.3	0.763813	3.87819e-05	0.000127587
WP_006190633.1	MULTISPECIES: alkylphosphonate utilization protein [Brucella]	30	2	2	2	69	7.4	9.31	111.4	108.4	115.4	86.1	87.9	82	104.3	98.9	105.4	111.733	85.3333	102.867	0.763723	0.000591913	0.00114061
WP_004691051.1	MULTISPECIES: histidine phosphotransferase [Brucella]	67	7	14	7	209	22.3	5.25	111.4	117.7	115.6	87.8	87.7	87.7	94	99.3	98.8	114.9	87.7333	97.3667	0.763563	0.000125757	0.000322928
WP_002963816.1	MULTISPECIES: SOS response-associated peptidase [Brucella]	22	5	5	5	259	29	6.61	110.7	116.4	99.7	86	86.1	77.4	105.7	107	111	108.933	83.1667	107.9	0.763464	0.0105673	0.0145549
WP_006192133.1	MULTISPECIES: ABC transporter substrate-binding protein [Brucella]	47	18	26	18	537	58.6	5.58	109.9	107.9	108.6	83	83.6	82.4	103.7	112.7	108.2	108.8	83	108.2	0.762868	2.89366e-06	2.1466e-05
WP_002965687.1	MULTISPECIES: methionine ABC transporter ATP-binding protein [Brucella]	58	12	24	12	352	37.6	8.54	108	108.8	108	82.7	82.5	82.5	112.4	107.1	107.9	108.267	82.5667	109.133	0.762623	7.8455e-08	3.94085e-06
WP_006189802.1	MULTISPECIES: Zn-dependent hydrolase [Brucella]	4	2	2	2	415	45.1	5.29	111.4	110.7	113.2	81.6	89.5	84.4	91.8	110.5	107.1	111.767	85.1667	103.133	0.762004	0.000395259	0.000807595
WP_002964984.1	MULTISPECIES: tyrosine recombinase XerC [Brucella]	3	1	1	1	315	34	10.4	109.3	115	107.4	84.6	90.8	77.3	103.8	99.5	112.4	110.567	84.2333	105.233	0.761833	0.00432569	0.00647285
WP_006192011.1	MULTISPECIES: 3-oxoacid CoA-transferase subunit A [Brucella]	28	4	5	4	235	24.9	5.44	125.2	120.5	120.1	91.9	94.6	92	85.3	85.4	84.9	121.933	92.8333	85.2	0.761345	9.7621e-05	0.00026132
WP_004682455.1	MULTISPECIES: methionyl-tRNA formyltransferase [Brucella]	57	14	29	14	306	32.8	6.43	111.8	112.7	112.6	84.9	85.9	85.8	101.6	103.3	101.4	112.367	85.5333	102.1	0.761198	3.83639e-07	7.44889e-06
WP_006133056.1	MULTISPECIES: translocation/assembly module TamB [Brucella]	48	58	95	58	1579	163.5	5.43	113.1	113.3	111.8	85.7	86.7	85	102.3	101.8	100.3	112.733	85.8	101.467	0.761088	2.4491e-06	1.98552e-05
WP_002968119.1	MULTISPECIES: nitrite/sulfite reductase [Brucella]	73	30	96	30	556	62	6.21	93.8	94.7	94.2	71.5	72.5	71.1	135.9	133.4	132.9	94.2333	71.7	134.067	0.760877	1.34868e-06	1.40436e-05
WP_004691409.1	MULTISPECIES: ABC transporter ATP-binding protein [Brucella]	63	13	23	13	322	35	5.55	114.4	112.9	115.1	87.4	86.4	86.7	99.5	97.7	99.8	114.133	86.8333	99	0.760806	2.78466e-06	2.11824e-05
WP_006192273.1	MULTISPECIES: bifunctional demethylmenaquinone methyltransferase/2-methoxy-6-polyprenyl-1,4-benzoquinol methylase UbiE [Brucella]	46	11	32	11	269	29.9	6.55	115.1	112.8	112.4	86.5	85.8	86.6	102.3	99	99.5	113.433	86.3	100.267	0.760799	6.53651e-06	3.72811e-05
WP_004690218.1	MULTISPECIES: glycerol-3-phosphate 1-O-acyltransferase PlsY [Brucella]	21	4	5	4	201	20.6	10.84	119.4	119.6	114.9	92.9	88.7	87.6	88.5	91.6	96.9	117.967	89.7333	92.3333	0.760667	0.000223174	0.000503083
WP_002963528.1	MULTISPECIES: transcriptional repressor [Brucella]	20	2	2	2	152	17	7.64	109.6	113.2	109.8	86.9	82.4	83.5	111.1	98.6	104.9	110.867	84.2667	104.867	0.760072	0.000119027	0.000307385
WP_006191194.1	MULTISPECIES: [protein-PII] uridylyltransferase [Brucella]	25	22	23	22	934	105.9	7.68	106.9	106.5	105.7	78.7	83.6	80.2	113.6	111.6	113.1	106.367	80.8333	112.767	0.75995	6.83563e-05	0.000200017
WP_006072326.1	MULTISPECIES: ABC transporter substrate-binding protein [Brucella]	43	8	11	8	320	34.6	5.08	121.4	120.8	120.6	92.9	92.8	89.9	85.2	86	90.3	120.933	91.8667	87.1667	0.759647	8.76965e-06	4.52679e-05
WP_004690601.1	MULTISPECIES: 1-deoxy-D-xylulose-5-phosphate synthase [Brucella]	35	16	27	16	643	69.1	6.58	114.7	114.3	113.3	84.9	86.8	88.3	99.6	100	98	114.1	86.6667	99.2	0.759568	1.36557e-05	6.11409e-05
WP_002963803.1	MULTISPECIES: holo-ACP synthase [Brucella]	25	3	6	3	134	14.6	9.64	111.3	110.3	111.2	84.4	87.1	81.2	104.6	105.2	104.8	110.933	84.2333	104.867	0.759315	0.000103943	0.000274043
WP_004691385.1	MULTISPECIES: sulfate adenylyltransferase subunit CysN [Brucella]	57	28	46	28	644	71.2	5.53	100.1	100.6	99.3	75.2	76.9	75.6	122.7	126	123.5	100	75.9	124.067	0.759	2.92776e-06	2.16273e-05
WP_002963862.1	MULTISPECIES: ETC complex I subunit [Brucella]	67	7	49	7	101	11.9	9.48	113.8	112	112.6	84.7	85.9	86.2	103.1	101.2	100.6	112.8	85.6	101.633	0.758865	2.62031e-06	2.03848e-05
WP_004688357.1	MULTISPECIES: xanthine phosphoribosyltransferase [Brucella]	33	4	8	4	165	18.4	6.33	116.9	120.8	125.3	89.9	92.8	92.6	86.1	85.6	90.2	121	91.7667	87.3	0.758402	0.000356882	0.00074187
WP_004687494.1	MULTISPECIES: potassium transporter TrkA [Brucella]	9	5	7	5	614	65.6	6.23	108.8	116.3	109.8	89.7	84	80.2	104.2	104.5	102.6	111.633	84.6333	103.767	0.758137	0.00173771	0.00287717
WP_006133082.1	MULTISPECIES: hypothetical protein [Brucella]	60	8	46	8	200	21.3	9.23	108.7	109	107.2	81.5	82.4	82.4	114.1	108.9	105.7	108.3	82.1	109.567	0.758079	2.02946e-06	1.77187e-05
WP_002965700.1	MULTISPECIES: D-aminopeptidase [Brucella]	32	11	14	11	518	56.8	6.05	116.8	115.7	118.8	87	90	89.1	93.7	93.5	95.3	117.1	88.7	94.1667	0.757472	2.36896e-05	8.94765e-05
WP_004687071.1	MULTISPECIES: choline dehydrogenase [Brucella]	17	7	7	7	532	58.2	7.69	121	126.7	127.9	93.1	93.9	97.1	78.8	81.8	79.8	125.2	94.7	80.1333	0.75639	0.00024105	0.000536028
WP_004690587.1	MULTISPECIES: glycine--tRNA ligase subunit beta [Brucella]	63	42	106	42	777	85.4	5.49	115.7	114.7	112.7	86.7	86.7	86.1	100.9	98	98.5	114.367	86.5	99.1333	0.756339	6.60753e-06	3.7443e-05
WP_002966226.1	MULTISPECIES: hypothetical protein [Brucella]	38	4	27	4	182	19.9	6.54	114.8	113.1	110.9	84.6	86.5	85.1	101.3	104.3	99.3	112.933	85.4	101.633	0.756198	2.62828e-05	9.53382e-05
WP_004692218.1	MULTISPECIES: siderophore ABC transporter substrate-binding protein [Brucella]	49	15	30	15	315	33.8	7.52	112.4	113.2	111.9	85.8	84.4	84.9	102.9	102.1	102.4	112.5	85.0333	102.467	0.755852	1.01757e-06	1.22866e-05
WP_004687560.1	MULTISPECIES: sigma-54-dependent Fis family transcriptional regulator [Brucella]	41	17	23	17	496	53.9	7.01	114.6	114.5	113.9	86.5	86.6	86.1	98.2	100.1	99.4	114.333	86.4	99.2333	0.755685	4.98048e-08	3.42597e-06
WP_002964757.1	MULTISPECIES: PRC-barrel domain containing protein [Brucella]	37	10	17	10	280	29.2	4.98	106.7	104.7	103.9	78.5	80	79.7	120.1	114.1	112.5	105.1	79.4	115.567	0.755471	1.11216e-05	5.23777e-05
WP_002970372.1	MULTISPECIES: 7-carboxy-7-deazaguanine synthase QueE [Brucella]	17	3	5	3	252	27.9	6.54	114.6	119	118.3	88.4	89.6	87.7	93.4	93.4	95.6	117.3	88.5667	94.1333	0.755044	4.07752e-05	0.00013144
WP_002968440.1	MULTISPECIES: GGDEF domain-containing protein [Brucella]	39	5	10	5	240	26.3	8.62	113.2	111.6	110	84.3	85.9	82.3	100.4	109.8	102.5	111.6	84.1667	104.233	0.754182	3.91045e-05	0.000128276
WP_006191810.1	MULTISPECIES: IMP dehydrogenase [Brucella]	81	31	115	31	497	52.2	7.39	117.9	118.3	116.7	88.4	88.8	88.9	93.6	93.1	94.2	117.633	88.7	93.6333	0.754038	5.53177e-07	9.23317e-06
WP_002968079.1	MULTISPECIES: lactoylglutathione lyase [Brucella]	56	5	12	5	131	14.9	4.96	119.9	116.6	113	85.9	87.9	89.5	96.7	95.2	95.3	116.5	87.7667	95.7333	0.753362	0.00021599	0.000489807
WP_004687759.1	MULTISPECIES: helix-turn-helix transcriptional regulator [Brucella]	17	1	2	1	126	14.4	10.17	97	99.5	108.7	84.9	72.8	72.2	115.2	127.3	122.3	101.733	76.6333	121.6	0.753277	0.0100281	0.0139143
WP_006190497.1	MULTISPECIES: alkaline phosphatase [Brucella]	15	5	5	5	481	50.8	6.3	118	112.3	112.9	83.1	85	90.4	102.8	98.4	97.1	114.4	86.1667	99.4333	0.753205	0.000572958	0.00111069
WP_006071831.1	MULTISPECIES: HlyC/CorC family transporter [Brucella]	45	12	19	12	372	41	5.11	107.8	112.7	113.1	82.2	83.9	85	103.6	107.7	104	111.2	83.7	105.1	0.752698	0.000129364	0.000328842
WP_002966643.1	MULTISPECIES: response regulator transcription factor [Brucella]	29	4	5	4	227	25.7	6.25	102.4	104.6	102.5	81.2	75.8	75.9	115.7	124.4	117.5	103.167	77.6333	119.2	0.752504	0.000185714	0.000434609
WP_004686709.1	MULTISPECIES: cell division protein ZapE [Brucella]	35	11	15	11	387	43.9	6.28	113.6	113.7	112.1	82.9	84.7	87.3	98.2	104.4	103.1	113.133	84.9667	101.9	0.751031	3.38306e-05	0.000115482
WP_002965896.1	MULTISPECIES: sugar ABC transporter substrate-binding protein [Brucella]	47	15	20	15	411	45	5	99.7	98.8	99.8	73.9	75	75	127.5	126.5	123.7	99.4333	74.6333	125.9	0.750587	8.77856e-07	1.13165e-05
WP_004684463.1	MULTISPECIES: hypothetical protein [Brucella]	40	5	11	5	163	17.8	4.73	107.9	100.2	116.3	80	82.6	80.7	110.3	109.4	112.6	108.133	81.1	110.767	0.75	0.00457811	0.00682806
WP_006192281.1	MULTISPECIES: ATP-binding cassette domain-containing protein [Brucella]	33	9	12	9	334	37.3	9.29	118.3	116	119.6	88.6	90.6	86.2	91.2	93.9	95.6	117.967	88.4667	93.5667	0.749929	5.76447e-05	0.000174704
WP_004687614.1	MULTISPECIES: metallophosphoesterase [Brucella]	15	2	2	2	281	31.5	5.03	123.5	119.6	133.5	96.6	95	90.8	75.4	86.3	79.3	125.533	94.1333	80.3333	0.749867	0.00219293	0.00353799
WP_002965776.1	MULTISPECIES: RpiB/LacA/LacB family sugar-phosphate isomerase [Brucella]	81	11	50	11	151	15.7	5.3	113.7	111.1	111	84.2	84.6	82.9	103.6	103.4	105.4	111.933	83.9	104.133	0.749553	1.05047e-05	5.05205e-05
WP_004688581.1	MULTISPECIES: response regulator transcription factor [Brucella]	15	3	4	3	271	29.9	9.29	112	112.1	107.8	84.8	84.8	79.1	104	102.9	112.5	110.633	82.9	106.467	0.749322	0.000305081	0.000653334
WP_004685845.1	MULTISPECIES: branched-chain amino acid ABC transporter substrate-binding protein [Brucella]	49	13	15	10	371	39.5	5.3	120.8	117	120	90.8	88.5	88.8	88.2	95	90.8	119.267	89.3667	91.3333	0.749301	2.55845e-05	9.3635e-05
WP_006192267.1	MULTISPECIES: 4-hydroxy-tetrahydrodipicolinate reductase [Brucella]	75	15	25	15	279	28.7	6.54	108.6	109.2	108.4	81.5	80.7	82.2	109.3	109	111.1	108.733	81.4667	109.8	0.749234	6.53081e-07	1.0085e-05
WP_002966356.1	MULTISPECIES: MerR family transcriptional regulator [Brucella]	39	4	5	4	154	17.3	6.81	111.7	110	114.5	85.9	82.8	83	103.2	102.1	106.9	112.067	83.9	104.067	0.748662	6.91652e-05	0.000201806
WP_002965600.1	MULTISPECIES: 2,3-bisphosphoglycerate-dependent phosphoglycerate mutase [Brucella]	77	15	75	15	206	22.9	6.64	112.1	110.4	110.7	83.6	82.9	82.9	106.8	106.5	104	111.067	83.1333	105.767	0.748499	1.06301e-06	1.25028e-05
WP_006192094.1	MULTISPECIES: myo-inosose-2 dehydratase [Brucella]	15	4	4	4	300	33.1	5.96	115.2	112.2	113.6	83.8	87	84.1	98.8	106.5	98.8	113.667	84.9667	101.367	0.747507	2.79984e-05	9.97745e-05
WP_002964804.1	MULTISPECIES: 50S ribosomal protein L31 [Brucellaceae]	68	3	34	3	73	8.2	8.56	110.9	105.8	110.8	79.9	82.3	82.6	103.7	110.3	113.7	109.167	81.6	109.233	0.747481	0.000127979	0.000326786
WP_002967147.1	MULTISPECIES: aliphatic sulfonate ABC transporter substrate-binding protein [Brucella]	42	12	20	12	319	34.4	5.85	112.2	111.1	111.6	84	83.6	82.7	106.5	105	103.3	111.633	83.4333	104.933	0.747387	5.86489e-07	9.5095e-06
WP_002964653.1	MULTISPECIES: hypothetical protein [Brucella]	9	1	1	1	86	10.3	10.1	110.2	104	112.3	76.2	89.2	78.4	115.3	109.1	105.3	108.833	81.2667	109.9	0.746708	0.00430843	0.00645553
WP_002964054.1	MULTISPECIES: cysteine desulfurase [Brucella]	42	9	18	9	392	40.8	7.34	113	115.6	116.3	86.3	86	85.2	99.6	101.5	96.6	114.967	85.8333	99.2333	0.746593	1.02749e-05	4.97314e-05
WP_002968505.1	MULTISPECIES: LysR family transcriptional regulator [Brucella]	15	4	5	4	322	35.4	6.06	102.8	107	110	79	79.5	80.2	108.6	117.2	115.7	106.6	79.5667	113.833	0.746404	0.000216659	0.00049011
WP_002964032.1	MULTISPECIES: NADH:ubiquinone oxidoreductase subunit NDUFA12 [Brucella]	51	5	18	5	136	15.8	9.64	116.8	118.2	111.5	85.8	87.8	85	101.4	97.6	96	115.5	86.2	98.3333	0.74632	0.000184992	0.000433366
WP_004684995.1	MULTISPECIES: adenosylmethionine--8-amino-7-oxononanoate transaminase [Brucella]	42	11	39	11	424	46.3	6.06	118	121.2	122.4	91.3	88.6	89.9	87.7	91	89.9	120.533	89.9333	89.5333	0.746128	3.66124e-05	0.000123375
WP_002966377.1	MULTISPECIES: 16S rRNA (guanine(966)-N(2))-methyltransferase RsmD [Brucella]	59	8	10	8	187	20.4	6.6	117.2	118.6	116	87.5	88.7	86.1	97.5	94.5	94	117.267	87.4333	95.3333	0.745594	9.57157e-06	4.75437e-05
WP_006133590.1	MULTISPECIES: P-type DNA transfer ATPase VirB11 [Brucella]	8	3	3	3	360	40.6	6.54	117.7	113.2	115.3	84	86.8	87.3	91.8	106	98	115.4	86.0333	98.6	0.745523	5.94954e-05	0.000179355
WP_005971898.1	MULTISPECIES: ATP phosphoribosyltransferase regulatory subunit [Brucella]	75	22	49	22	376	40.6	4.92	118.4	115.3	116.2	88.7	87.8	84.2	95.5	97.4	96.5	116.633	86.9	96.4667	0.74507	5.63715e-05	0.000171533
WP_004691141.1	MULTISPECIES: Gfo/Idh/MocA family oxidoreductase [Brucella]	3	1	1	1	333	34.9	6.47	124.2	116.5	110.3	75.7	100.9	84.8	93.8	102	91.9	117	87.1333	95.9	0.744729	0.0236184	0.0305666
WP_004691186.1	MULTISPECIES: class I SAM-dependent methyltransferase [Brucella]	78	19	39	19	340	37.7	6.57	116	116	115.5	86.1	85.5	86.7	99.3	97.2	97.8	115.833	86.1	98.1	0.743309	1.6746e-07	5.67364e-06
WP_002964974.1	MULTISPECIES: 3-isopropylmalate dehydratase large subunit [Brucella]	59	19	59	19	469	50.7	6.19	109.5	111	109.2	81.7	81.6	81.6	108.7	108.4	108.3	109.9	81.6333	108.467	0.742796	9.07314e-07	1.13165e-05
WP_002965673.1	MULTISPECIES: acetyltransferase [Brucella]	46	8	8	8	248	27.9	7.17	112.5	115.9	117.6	87.4	86.1	83.1	96.7	98.9	101.7	115.333	85.5333	99.1	0.741618	0.000110649	0.00028937
WP_002966021.1	MULTISPECIES: DUF3572 domain-containing protein [Brucella]	42	3	6	3	95	10.4	5.36	107.4	102	118.1	79.5	84.2	79	104.7	110	115.1	109.167	80.9	109.933	0.741069	0.00486719	0.00720613
WP_004690358.1	MULTISPECIES: alanine racemase [Brucella]	46	13	17	13	399	42.7	8.21	108	110.2	112.7	80.9	83.4	80.9	106.1	107.6	110.3	110.3	81.7333	108	0.741009	5.6842e-05	0.000172733
WP_002964600.1	MULTISPECIES: glutathione S-transferase family protein [Brucella]	39	7	10	7	203	22.9	6.8	105.2	105.3	105.9	76.4	81	76.9	120.4	114.6	114.3	105.467	78.1	116.433	0.740518	4.9463e-05	0.000154021
WP_002966147.1	MULTISPECIES: winged helix-turn-helix transcriptional regulator [Brucella]	19	2	2	2	149	16.3	8.6	110.3	108.1	116.6	82.9	81.4	83.6	101.1	116.5	99.6	111.667	82.6333	105.733	0.74	0.000381957	0.000781824
WP_006190561.1	MULTISPECIES: ribosome-associated ATPase/putative transporter RbbA [Brucella]	24	16	21	16	922	101.4	6.43	102.1	104	102.7	76.3	76.9	75.1	119.5	120.8	122.6	102.933	76.1	120.967	0.739313	4.06714e-06	2.67606e-05
WP_006074106.1	MULTISPECIES: 1-deoxy-D-ribulose 5-phosphate reductoisomerase [Brucella]	48	16	24	16	438	46.6	5.9	118.2	117	115.4	85.3	87.2	86.7	94.8	98.9	96.5	116.867	86.4	96.7333	0.739304	6.65631e-06	3.74934e-05
WP_004690269.1	MULTISPECIES: iron-containing alcohol dehydrogenase [Brucella]	26	7	7	7	389	41.1	6.42	118.7	115.6	114.9	87.4	84.9	85.8	99	95.9	97.8	116.4	86.0333	97.5667	0.739118	2.50679e-05	9.27693e-05
WP_006192181.1	MULTISPECIES: translational GTPase TypA [Brucella]	65	31	85	31	608	66.7	5.69	130.3	129.9	128.2	95.9	94.9	96.2	75.1	74.7	74.8	129.467	95.6667	74.8667	0.738929	1.48286e-06	1.50272e-05
WP_004689667.1	MULTISPECIES: fumarate hydratase [Brucella]	76	34	77	34	539	59	6.16	124	122.9	123.3	90.9	91	91.6	87.1	84.8	84.3	123.4	91.1667	85.4	0.73879	1.26795e-07	4.89374e-06
WP_002971220.1	MULTISPECIES: TIGR01244 family phosphatase [Brucella]	88	4	13	4	114	12.3	4.32	103.6	101.3	110.9	77.4	80	75.9	117.7	114.7	118.5	105.267	77.7667	116.967	0.738759	0.000927705	0.00168606
WP_002965729.1	MULTISPECIES: hypothetical protein [Brucella]	24	2	3	2	99	10.8	6.3	116.1	103.6	106.8	79.5	81.4	80.3	107.8	110.1	114.4	108.833	80.4	110.767	0.738744	0.0016876	0.00280854
WP_004681235.1	MULTISPECIES: SPFH/Band 7/PHB domain protein [Brucella]	56	12	32	12	328	35.6	7.27	113.3	113.3	112.9	83.8	82.4	84.3	102.1	104.8	103.1	113.167	83.5	103.333	0.73785	8.98973e-07	1.13165e-05
WP_004681099.1	MULTISPECIES: branched-chain amino acid ABC transporter permease [Brucella]	6	2	2	2	287	30.6	9.07	119.1	113.4	116.4	87	87	82.9	101	96.2	97	116.3	85.6333	98.0667	0.736314	0.000137667	0.000343789
WP_004690364.1	MULTISPECIES: urocanate hydratase [Brucella]	46	20	47	20	557	61.3	6.33	113	113.3	112.3	82	82.8	84.5	104.4	103.7	104.1	112.867	83.1	104.067	0.736267	3.02958e-06	2.22561e-05
WP_002963959.1	MULTISPECIES: DUF3008 family protein [Brucella]	55	4	8	4	65	7.1	8.46	115.6	108.3	102.7	79.2	81.9	79.2	111.2	108.2	113.6	108.867	80.1	111	0.735762	0.00170094	0.00282659
WP_002970947.1	MULTISPECIES: DNA gyrase inhibitor YacG [Brucella]	56	4	5	4	71	7.8	7.68	110.1	102.3	108.5	77.5	82.4	76.2	109.7	120.8	112.5	106.967	78.7	114.333	0.735743	0.000741179	0.00139393
WP_002966365.1	MULTISPECIES: DUF2093 domain-containing protein [Brucella]	76	5	12	5	78	8.9	6.04	112.2	106.8	106.1	78.8	82.6	77.7	106.5	108.7	120.5	108.367	79.7	111.9	0.735466	0.000296751	0.000639021
WP_002963851.1	MULTISPECIES: DUF992 domain-containing protein [Brucella]	48	6	10	6	174	17.6	10.27	109.9	108.5	109.9	81.2	79.4	80.7	109.7	105.1	115.6	109.433	80.4333	110.133	0.734998	2.15953e-06	1.82915e-05
WP_004688542.1	MULTISPECIES: serine/threonine protein kinase [Brucella]	52	15	24	15	358	40.8	9.8	116.4	114.6	109.8	84.5	84.3	81.6	105.4	102	101.5	113.6	83.4667	102.967	0.734742	0.00015891	0.000383751
WP_002964857.1	MULTISPECIES: monofunctional biosynthetic peptidoglycan transglycosylase [Brucella]	10	3	5	3	251	27.6	10.11	111.8	111.7	101	79.3	82.4	76.7	118.6	112.6	105.8	108.167	79.4667	112.333	0.734669	0.00189497	0.00310584
WP_004690980.1	MULTISPECIES: FAD-binding protein [Brucella]	41	14	34	14	468	50.3	5.52	100.6	99.5	101.6	74.6	73.3	73.7	126.8	125.3	124.6	100.567	73.8667	125.567	0.734504	3.12296e-06	2.26489e-05
WP_004682424.1	MULTISPECIES: ABC transporter ATP-binding protein [Brucella]	14	4	5	4	341	37	6.86	116.2	113.4	116.5	84.7	86.3	83.1	102.5	98.5	98.8	115.367	84.7	99.9333	0.734181	2.23731e-05	8.59339e-05
WP_004692408.1	MULTISPECIES: DUF4917 family protein [Brucella]	7	2	2	2	341	39.2	6.23	125.7	107.1	105.2	81.2	83.6	83.3	97.4	106.8	109.8	112.667	82.7	104.667	0.734024	0.0104016	0.014371
WP_004690982.1	MULTISPECIES: AAA family ATPase [Brucella]	37	25	30	25	858	95.7	6.35	114.4	114.4	114.6	85	83.9	83.1	101.8	102.3	100.6	114.467	84	101.567	0.733838	6.58213e-07	1.00956e-05
WP_004688687.1	MULTISPECIES: type I glyceraldehyde-3-phosphate dehydrogenase [Brucella]	85	24	165	24	335	36.2	6.76	117.9	118	116	85.8	86.4	86	98.3	94.9	96.7	117.3	86.0667	96.6333	0.733731	1.29805e-06	1.38337e-05
WP_002966472.1	MULTISPECIES: Gfo/Idh/MocA family oxidoreductase [Brucella]	13	5	6	5	378	41.4	7.93	116.4	113.3	114.9	83.8	82.7	86.3	99.2	105.9	97.4	114.867	84.2667	100.833	0.733604	2.52881e-05	9.27693e-05
WP_006190209.1	MULTISPECIES: FliO/MopB family protein [Brucella]	17	6	7	6	410	44.4	9.32	113.2	120.7	111.6	86.1	79.1	88.2	92.1	109.3	99.7	115.167	84.4667	100.367	0.73343	0.00144761	0.00246703
WP_002968543.1	MULTISPECIES: metallopeptidase family protein [Brucella]	34	4	4	4	140	15.7	4.32	111.9	107.1	118	78	74.3	94.7	86.3	100.4	129.2	112.333	82.3333	105.3	0.732938	0.0129327	0.0176109
WP_002963899.1	MULTISPECIES: winged helix-turn-helix transcriptional regulator [Brucella]	7	1	2	1	171	19.7	9.52	111.7	110	122.2	78	87.8	86	92.9	100.7	110.7	114.633	83.9333	101.433	0.73219	0.0032141	0.00495652
WP_004682112.1	MULTISPECIES: pyrroline-5-carboxylate reductase [Brucella]	52	10	23	10	271	28.1	6.3	114.7	112.6	113.6	82.7	83.3	83.6	104.6	100.3	104.7	113.633	83.2	103.2	0.73218	1.33627e-06	1.39785e-05
WP_004688368.1	MULTISPECIES: GNAT family N-acetyltransferase [Brucella]	38	6	11	6	173	19.7	6.33	106.7	108.2	114.7	81.7	79.5	79.9	107.1	115.1	107.2	109.867	80.3667	109.8	0.731493	0.000317309	0.000675062
WP_002966153.1	MULTISPECIES: response regulator transcription factor [Brucella]	23	4	5	4	238	27	6.65	115.7	108.1	106.8	80.4	81.7	79.4	114.3	108.2	105.3	110.2	80.5	109.267	0.73049	0.000481734	0.000953388
WP_004690768.1	MULTISPECIES: HpcH/HpaI aldolase/citrate lyase family protein [Brucella]	36	8	24	8	255	27.3	6.43	117	116	114.9	86.6	84.5	82.9	100.4	98.2	99.5	115.967	84.6667	99.3667	0.730095	1.42119e-05	6.28309e-05
WP_004683823.1	MULTISPECIES: peptidylprolyl isomerase [Brucella]	48	10	34	10	196	20.7	8.29	112.2	108.2	108.4	79.9	79.6	80.4	112.5	108.6	110.2	109.6	79.9667	110.433	0.729623	2.34564e-05	8.87434e-05
WP_004690572.1	MULTISPECIES: cytochrome-c oxidase, cbb3-type subunit III [Brucella]	42	11	24	11	287	31.3	5.01	111.1	109.4	118.5	82	84.1	81.2	102.9	105.5	105.4	113	82.4333	104.6	0.729499	0.000473325	0.000940847
WP_004691356.1	MULTISPECIES: PTS IIA-like nitrogen regulatory protein PtsN [Brucella]	84	11	27	11	154	16.5	6.54	110.9	104.5	113.3	79.6	80.6	79.4	111.3	108.4	112	109.567	79.8667	110.567	0.728932	0.000362222	0.000750223
WP_004688383.1	MULTISPECIES: recombinase family protein, partial [Brucella]	50	10	14	10	205	22.3	9.66	119.2	115	113	83.3	86.8	82.8	101.6	99.7	98.6	115.733	84.3	99.9667	0.728399	0.000144023	0.000352969
WP_004691144.1	MULTISPECIES: ABC transporter substrate-binding protein [Brucella]	78	20	75	20	321	33.2	5.59	115	113	112	81	83	83.6	106.9	102.7	102.8	113.333	82.5333	104.133	0.728235	1.28586e-05	5.79147e-05
WP_004684782.1	MULTISPECIES: ABC transporter substrate-binding protein [Brucella]	36	13	22	13	492	53.6	5.5	118.3	116.5	113.3	85.1	84.5	83.8	101.2	97.9	99.4	116.033	84.4667	99.5	0.727952	3.09094e-05	0.000107614
WP_004690260.1	MULTISPECIES: 3D-(3,5/4)-trihydroxycyclohexane-1,2-dione acylhydrolase (decyclizing) [Brucella]	2	1	1	1	607	65.7	6.4	116.2	113.4	126.6	85.6	85.6	87.9	92.4	89.8	102.5	118.733	86.3667	94.9	0.7274	0.0013772	0.00236248
WP_002964272.1	MULTISPECIES: transcriptional repressor LexA [Brucella]	59	14	24	14	240	26.1	7.68	115.7	114.7	112.8	82.3	83.5	83.8	104	101	102.1	114.4	83.2	102.367	0.727273	5.48069e-06	3.30882e-05
WP_002966022.1	MULTISPECIES: response regulator [Brucella]	28	3	5	3	123	14	4.96	110.5	116.7	110.4	84.1	81.9	79.5	100.2	110.9	105.8	112.533	81.8333	105.633	0.727192	0.00024128	0.000536028
WP_004690748.1	MULTISPECIES: PaaI family thioesterase [Brucella]	11	1	1	1	148	15.7	7.69	127.7	122	115.5	96.1	91.6	77.2	82.1	92.2	95.5	121.733	88.3	89.9333	0.725356	0.00754966	0.0107581
WP_002966125.1	MULTISPECIES: cation:proton antiporter [Brucella]	10	1	1	1	120	13.1	8.98	102.2	114.9	101	76.8	78.9	74.9	111.3	124	116	106.033	76.8667	117.1	0.724929	0.00315429	0.00488087
WP_002966168.1	MULTISPECIES: GntR family transcriptional regulator [Brucella]	40	7	9	7	235	26.2	7.15	111.2	113.5	115.6	81.7	84.6	80	102.9	104	106.5	113.433	82.1	104.467	0.723773	7.10559e-05	0.000206791
WP_004691011.1	MULTISPECIES: carbamoyl-phosphate synthase small subunit [Brucella]	43	14	62	14	407	43.5	5.72	131.9	132.1	129.1	94.8	94.3	95.4	73.9	73.8	74.6	131.033	94.8333	74.1	0.723734	3.75114e-06	2.56479e-05
WP_002964253.1	MULTISPECIES: lipoyl synthase [Brucella]	69	17	37	17	322	35.9	8.57	109.7	109.9	108.1	80.1	78.3	78.7	110.3	112.2	112.6	109.233	79.0333	111.7	0.723528	2.77998e-06	2.11824e-05
WP_002963941.1	MULTISPECIES: NADH-quinone oxidoreductase subunit NuoE [Brucella]	69	16	68	16	237	25.9	5.26	116.2	114.2	117.4	83.9	84	83.7	102	97.8	100.9	115.933	83.8667	100.233	0.723404	4.35846e-06	2.80598e-05
WP_002964961.1	MULTISPECIES: EVE domain-containing protein [Brucella]	41	6	11	6	142	16.4	5.39	116.5	116.7	115.2	84.5	84.2	83.3	99.7	99	100.9	116.133	84	99.8667	0.723307	6.92203e-07	1.02033e-05
WP_006190483.1	MULTISPECIES: LpxI family protein [Brucella]	42	10	12	10	300	31.6	9.73	113.3	117.3	115.7	83.7	81.7	84.9	97.6	103.7	102.2	115.433	83.4333	101.167	0.722784	2.78528e-05	9.94117e-05
WP_002964554.1	MULTISPECIES: glycoside hydrolase family 25 protein [Brucella]	26	7	8	7	277	31.7	8.62	109.5	108	112.7	79.8	79.7	79.1	112	111.4	107.8	110.067	79.5333	110.4	0.722592	2.6388e-05	9.55355e-05
WP_002963998.1	MULTISPECIES: Lrp/AsnC family transcriptional regulator [Brucella]	71	13	48	13	159	18.5	7.34	111.1	110.9	111	81	80.2	79.4	110.7	107.5	108.3	111	80.2	108.833	0.722523	3.12516e-07	7.16577e-06
WP_004692226.1	MULTISPECIES: ABC transporter substrate-binding protein [Brucella]	48	14	16	14	390	41.6	5.77	122.4	126.1	121.3	89.9	88	89.2	86.9	88.6	87.8	123.267	89.0333	87.7667	0.722282	2.51446e-05	9.27693e-05
WP_002965301.1	MULTISPECIES: DUF1775 domain-containing protein [Brucella]	44	15	44	15	334	36	7.12	114.9	114.4	113.6	83	82	82.6	105.7	102.3	101.5	114.3	82.5333	103.167	0.722076	3.05235e-07	7.14313e-06
WP_002967308.1	MULTISPECIES: cytochrome bd oxidase subunit I [Brucella]	24	8	15	8	525	57.6	5.87	133.9	135.5	131.4	96.6	97.1	95.5	67.8	70.6	71.6	133.6	96.4	70	0.721557	8.42856e-06	4.41867e-05
WP_004690757.1	MULTISPECIES: NADH-quinone oxidoreductase subunit NuoI [Brucella]	71	10	31	10	163	18.5	7.58	118.8	115.9	115	84.2	84.6	83.3	101.4	99.4	97.3	116.567	84.0333	99.3667	0.720904	1.13468e-05	5.32174e-05
WP_006015053.1	MULTISPECIES: WecB/TagA/CpsF family glycosyltransferase [Brucella]	15	2	2	2	253	28.9	9.67	107.4	107.1	115.3	79.6	81.9	76.2	109.1	111.5	112	109.933	79.2333	110.867	0.72074	0.000624002	0.00119636
WP_006192275.1	MULTISPECIES: peptide-methionine (S)-S-oxide reductase MsrA [Brucella]	52	9	12	9	218	24.1	5.77	114.1	112.2	113.8	82.8	83.4	78.9	103.2	106.6	105	113.367	81.7	104.933	0.72067	3.21091e-05	0.000110772
WP_014315872.1	MULTISPECIES: ABC transporter substrate-binding protein [Brucella]	48	12	17	12	363	38.8	6.01	118.6	117.8	115.3	84.9	83.6	84.9	97.8	98.5	98.6	117.233	84.4667	98.3	0.7205	7.14077e-06	3.94479e-05
WP_006191694.1	MULTISPECIES: isoleucine--tRNA ligase [Brucella]	63	54	122	54	972	109.9	5.82	123.2	122.7	120.8	88.8	88.1	87.1	88.8	89.9	90.6	122.233	88	89.7667	0.719935	2.63116e-06	2.03848e-05
WP_002968005.1	MULTISPECIES: BolA family transcriptional regulator [Brucella]	62	7	9	7	104	11.4	6.32	114.7	115.4	121.2	85.2	83.8	83.4	96	97.6	102.7	117.1	84.1333	98.7667	0.718474	0.0001019	0.000270757
WP_004689431.1	MULTISPECIES: fumarylacetoacetate hydrolase family protein [Brucella]	59	11	52	11	281	29.9	5.16	125	123.7	124.1	89.2	88.7	89.8	86.4	86.6	86.5	124.267	89.2333	86.5	0.718079	2.46405e-07	6.41419e-06
WP_002966417.1	MULTISPECIES: hypothetical protein [Brucella]	43	7	9	7	278	31	7.15	117.2	119	116.1	85.2	84	83.7	98.2	98.5	98.2	117.433	84.3	98.3	0.717854	4.23076e-06	2.75181e-05
WP_006192479.1	MULTISPECIES: energy transducer TonB [Brucella]	16	4	4	4	308	33.4	5.95	121.9	126.3	122.6	88.4	91.5	86.1	87.2	88.3	87.8	123.6	88.6667	87.7667	0.717368	7.31493e-05	0.00021099
WP_006073879.1	MULTISPECIES: Lrp/AsnC family transcriptional regulator [Brucella]	43	7	11	7	152	17.5	8.41	120.7	120.6	121.4	86.3	86.7	87	92.8	92.2	92.4	120.9	86.6667	92.4667	0.716846	4.76285e-08	3.37865e-06
WP_006189850.1	MULTISPECIES: LysR family transcriptional regulator [Brucella]	13	3	3	3	304	34.4	8.41	119.9	123.5	116.3	87.1	83.5	87.1	94.6	94.7	93.4	119.9	85.9	94.2333	0.71643	0.000144142	0.000352969
WP_019298828.1	MULTISPECIES: DeoR/GlpR transcriptional regulator [Brucella]	34	8	14	8	294	32.7	6.96	113.6	116.8	117.8	81.6	84	83.8	97.9	105.1	99.5	116.067	83.1333	100.833	0.716255	2.42582e-05	9.06663e-05
WP_004691352.1	MULTISPECIES: organic solvent tolerance protein OstA [Brucella]	59	12	31	12	216	22.4	9.09	106.1	105.5	105.9	75.5	75.7	76.2	121.6	116.3	117.2	105.833	75.8	118.367	0.71622	4.08472e-08	3.19735e-06
WP_002966537.1	MULTISPECIES: response regulator transcription factor [Brucella]	12	2	3	2	212	23.9	8.6	112.1	116.4	111.5	82.3	83	78.2	104.2	104.6	107.6	113.333	81.1667	105.467	0.716176	0.000116253	0.000301249
WP_004685649.1	MULTISPECIES: DHA2 family efflux MFS transporter permease subunit [Brucella]	7	2	2	2	513	55.4	9.09	126.3	127.6	123.5	99.6	79.9	90.3	84.4	91.5	76.9	125.8	89.9333	84.2667	0.714891	0.00351259	0.00536219
WP_004683131.1	MULTISPECIES: hypothetical protein [Brucella]	18	1	3	1	61	6.8	10.11	113.8	111.6	126.4	80.6	84.9	85.8	98.7	96.9	101.3	117.267	83.7667	98.9667	0.714326	0.0023615	0.00376712
WP_006192320.1	MULTISPECIES: aspartate aminotransferase family protein [Brucella]	16	4	6	4	411	43.9	6.64	119.7	120.4	123.5	87.3	87	85.4	89.1	94.7	92.8	121.2	86.5667	92.2	0.714246	1.20952e-05	5.56919e-05
WP_002965604.1	MULTISPECIES: methylglyoxal synthase [Brucella]	43	4	6	4	125	13.5	6.52	115	115.3	118.6	84.2	84.6	80.3	100	100.3	101.7	116.3	83.0333	100.667	0.713958	4.9553e-05	0.000154089
WP_004689960.1	MULTISPECIES: OmpA family protein [Brucella]	37	5	7	5	172	19	10.26	115.5	115.1	115.5	81.9	83.3	81.5	101.5	104.9	100.9	115.367	82.2333	102.433	0.7128	4.94778e-07	8.63959e-06
WP_004691004.1	MULTISPECIES: hypothetical protein [Brucella]	34	7	10	7	190	20.9	8.38	121.9	117.5	120.9	87.3	84.2	85	95.3	95.4	92.6	120.1	85.5	94.4333	0.711907	2.86819e-05	0.000101759
WP_004690846.1	MULTISPECIES: 3-mercaptopyruvate sulfurtransferase [Brucella]	55	17	38	17	284	31.2	5.44	109.1	108.2	111.4	79.7	77.5	76.8	115.1	110.6	111.7	109.567	78	112.467	0.711895	1.66881e-05	6.9636e-05
WP_002964304.1	MULTISPECIES: YdcF family protein [Brucella]	4	1	1	1	264	29.5	9.2	114.4	108.5	121.2	80.7	80.5	83.6	105	102.3	103.7	114.7	81.6	103.667	0.711421	0.000960023	0.00173507
WP_002966072.1	MULTISPECIES: antibiotic biosynthesis monooxygenase [Brucella]	86	6	9	6	104	12.1	6.15	108.9	109.3	107.5	76.1	78.2	77.3	116.3	113.5	113.1	108.567	77.2	114.3	0.711084	2.75156e-06	2.1173e-05
WP_004691121.1	MULTISPECIES: cyclic nucleotide-binding domain-containing protein [Brucella]	35	4	10	4	153	16.8	5.19	114.2	114.6	114	78.5	83.6	81.6	101.6	104.2	107.6	114.267	81.2333	104.467	0.71091	2.47695e-05	9.23264e-05
WP_004687310.1	MULTISPECIES: 2-oxo acid dehydrogenase subunit E2 [Brucella]	41	11	22	11	431	46.3	6.14	124.2	125.6	118.7	87.6	86.6	87.7	89.6	91.1	88.8	122.833	87.3	89.8333	0.710719	7.63368e-05	0.000216877
WP_002963588.1	MULTISPECIES: exodeoxyribonuclease VII small subunit [Brucellaceae]	77	8	10	8	84	9.4	4.61	112.8	99	139.1	83.1	87.2	79	87.8	90.5	121.4	116.967	83.1	99.9	0.710459	0.0476939	0.058051
WP_006192487.1	MULTISPECIES: GNAT family N-acetyltransferase [Brucella]	68	7	14	7	169	18.9	4.92	119.9	119.6	123.1	84	88.4	85	92.2	94.3	93.6	120.867	85.8	93.3667	0.709873	3.5787e-05	0.000121068
WP_002964792.1	MULTISPECIES: Holliday junction branch migration protein RuvA [Brucella]	59	8	10	8	205	21.2	6.04	110.7	110.3	112.4	78.1	78.3	80.2	108.4	112.4	109.3	111.133	78.8667	110.033	0.709658	4.09241e-06	2.6849e-05
WP_004681939.1	MULTISPECIES: nucleoside deaminase [Brucella]	29	5	9	5	199	22.7	5.33	110.9	114.3	115.6	78.9	81.1	81.8	104.4	106.7	106.3	113.6	80.6	105.8	0.709507	3.69952e-05	0.000124229
WP_004688921.1	MULTISPECIES: ABC transporter substrate-binding protein [Brucella]	16	4	4	4	403	42.4	5.2	127.5	128.7	128	98.4	92.4	81.6	75.9	84	83.5	128.067	90.8	81.1333	0.709006	0.00163836	0.00273914
WP_004681855.1	MULTISPECIES: cytochrome d ubiquinol oxidase subunit II [Brucella]	7	2	8	2	384	42	6.95	131.8	134.9	132.7	95.8	94.2	93.1	73.5	73.3	70.7	133.133	94.3667	72.5	0.708813	5.64329e-06	3.35347e-05
WP_002965659.1	MULTISPECIES: RidA family protein [Brucella]	6	1	1	1	114	12.4	5.24	111.7	120.3	131.3	96.8	75.4	85.2	58.3	114.3	106.5	121.1	85.8	93.0333	0.708505	0.013626	0.0184442
WP_002965332.1	MULTISPECIES: RNA 2',3'-cyclic phosphodiesterase [Brucella]	32	5	8	5	196	21.7	9.7	110	111.1	107.3	78.8	76.5	76.9	115.9	108.1	115.3	109.467	77.4	113.1	0.707065	1.77297e-05	7.22753e-05
WP_004687281.1	MULTISPECIES: FosX/FosE/FosI family fosfomycin resistance thiol transferase [Brucella]	37	4	7	4	139	16.2	6.2	116.5	116.7	116.6	81.8	83	82.2	101.5	98.1	103.7	116.6	82.3333	101.1	0.706118	7.10002e-08	3.83854e-06
WP_011069089.1	MULTISPECIES: hypothetical protein [Brucella]	58	10	15	10	226	24.9	5.36	113.1	112.4	108.1	77.7	79.8	77.9	110.4	110.3	110.3	111.2	78.4667	110.333	0.705635	4.29089e-05	0.000136038
WP_006016427.1	MULTISPECIES: prolyl-tRNA synthetase associated domain-containing protein [Brucella]	68	10	15	10	173	18.8	6.73	107.8	106.7	105.7	74.7	75.5	75.5	118.8	122.1	113.3	106.733	75.2333	118.067	0.704872	1.17041e-06	1.30368e-05
WP_002969339.1	MULTISPECIES: UbiH/UbiF family hydroxylase [Brucella]	29	10	16	10	414	45.2	9.8	117.3	120	114.9	83.8	83.2	81.1	102.3	95.5	102	117.4	82.7	99.9333	0.704429	3.28603e-05	0.00011302
WP_006192042.1	MULTISPECIES: hypothetical protein [Brucella]	33	31	54	31	1199	128.8	5.8	119.9	118.6	118.7	83	83.9	84.7	96.5	98.8	95.9	119.067	83.8667	97.0667	0.704367	6.73393e-07	1.01232e-05
WP_002968422.1	MULTISPECIES: bacterioferritin [Brucella]	75	11	37	11	161	18.6	4.74	109.7	104.8	104.3	74	76.3	74.2	121.6	114.8	120.4	106.267	74.8333	118.933	0.704203	7.39122e-05	0.000212381
WP_004690369.1	MULTISPECIES: hypothetical protein [Brucella]	47	7	15	7	330	35.2	5.82	120.8	123.6	121.7	85.7	86.5	85.6	88.9	95.1	92	122.033	85.9333	92	0.704179	2.04453e-06	1.77819e-05
WP_006191658.1	MULTISPECIES: ABC transporter substrate-binding protein [Brucella]	65	20	47	20	367	39.1	5.03	118.1	117	115.4	82.1	81.9	82.1	101.3	100.8	101.4	116.833	82.0333	101.167	0.70214	1.56164e-06	1.55479e-05
WP_006192103.1	MULTISPECIES: ABC transporter substrate-binding protein [Brucella]	24	6	6	6	341	37.2	7.75	122.8	116.1	115.2	85	80.4	83.2	98.4	100.8	98.1	118.033	82.8667	99.1	0.702062	0.000214188	0.00048767
WP_002965039.1	MULTISPECIES: 6-carboxytetrahydropterin synthase QueD [Brucella]	27	3	4	3	121	14.1	6.7	110.1	115.5	117.5	81.2	79.8	79.8	100.1	113.7	102.3	114.367	80.2667	105.367	0.701836	0.000112216	0.000291625
WP_004690452.1	MULTISPECIES: membrane protein [Brucella]	26	8	11	8	327	36.4	5.58	116.6	119.1	120.9	85.7	82.5	81.8	101.5	95.9	96.1	118.867	83.3333	97.8333	0.701066	3.32448e-05	0.000113825
WP_004690718.1	MULTISPECIES: phosphoribosylglycinamide formyltransferase [Brucella]	22	4	8	4	205	21.7	6.8	119.3	120.4	122.3	87.5	81.8	84.1	92.6	94.3	97.6	120.667	84.4667	94.8333	0.7	4.22613e-05	0.000135117
WP_004691178.1	MULTISPECIES: tRNA (N6-isopentenyl adenosine(37)-C2)-methylthiotransferase MiaB [Brucella]	31	14	18	14	467	52.3	6.43	118.4	123.3	115	81.4	87.8	80.3	105.4	94.2	94.3	118.9	83.1667	97.9667	0.699467	0.000441221	0.000887132
WP_006132668.1	MULTISPECIES: serine hydrolase [Brucella]	6	2	3	2	440	47.4	8.82	111.5	106.7	114.8	79.2	77.2	76.3	115.5	110.7	108.1	111	77.5667	111.433	0.698799	0.000181611	0.000426767
WP_004689213.1	MULTISPECIES: elongation factor P [Brucella]	70	9	42	9	186	20.7	4.97	126.1	124.8	124.7	86.4	87.9	88.1	88.2	86	87.8	125.2	87.4667	87.3333	0.698616	7.12217e-07	1.02977e-05
WP_002963876.1	MULTISPECIES: TIR domain-containing translocated effector BtpB [Brucella]	36	9	16	9	292	33.6	5.36	120.9	119.7	122.7	82.3	86.3	84.8	93.1	93.7	96.5	121.1	84.4667	94.4333	0.697495	1.48323e-05	6.45006e-05
WP_004687607.1	MULTISPECIES: ABC transporter ATP-binding protein [Brucella]	6	1	1	1	244	26.4	9.13	110.3	112.8	107.6	66	85.2	79.3	110.6	106.3	122	110.233	76.8333	112.967	0.697006	0.00472145	0.00701879
WP_011069144.1	MULTISPECIES: virulence factor family protein [Brucella]	25	6	10	6	386	41.3	4.86	110.3	109.4	110.1	78	77.5	74.3	102	132.9	105.6	109.933	76.6	113.5	0.696786	9.68651e-06	4.78276e-05
WP_004690408.1	MULTISPECIES: glucokinase [Brucella]	53	10	18	10	343	37	5.55	116.2	117.1	118	81.2	83.8	79.7	96.2	107.5	100.2	117.1	81.5667	101.3	0.696556	1.08361e-05	5.14601e-05
WP_004691289.1	MULTISPECIES: sulfate ABC transporter substrate-binding protein [Brucella]	60	16	95	16	342	37.8	5.92	103.4	101.2	101.4	70.5	72	70.6	131.1	124.8	125	102	71.0333	126.967	0.696405	3.43856e-06	2.40468e-05
WP_006190650.1	MULTISPECIES: carbamoyl-phosphate synthase large subunit [Brucella]	64	61	197	61	1162	126.1	5.16	131.4	133.1	131.4	93.4	91.8	90.5	75.3	76.5	76.6	131.967	91.9	76.1333	0.696388	2.43304e-06	1.98483e-05
WP_004684138.1	MULTISPECIES: MFS transporter [Brucella]	15	5	10	5	450	48.4	9.28	120	120.3	121.4	83.6	86.1	81.8	96.9	95.9	94.1	120.567	83.8333	95.6333	0.695328	9.84174e-06	4.83566e-05
WP_004690359.1	MULTISPECIES: D-amino acid dehydrogenase [Brucella]	67	24	47	24	416	45.1	6.92	121.5	120.3	118.7	83.6	83.7	83	98.1	95.8	95.2	120.167	83.4333	96.3667	0.694313	1.63478e-06	1.58588e-05
WP_004684953.1	MULTISPECIES: Holliday junction resolvase RuvX [Brucella]	41	4	7	4	162	17.5	8.51	115.6	123.8	119.6	86.2	81.8	81.2	97.6	97.5	96.7	119.667	83.0667	97.2667	0.69415	0.000210243	0.000481567
WP_004692154.1	MULTISPECIES: ABC transporter substrate-binding protein [Brucella]	33	9	11	9	401	43.2	5.49	130.5	127.1	130	88.9	91.6	88.5	81.1	82.3	80.1	129.2	89.6667	81.1667	0.694014	1.04442e-05	5.03362e-05
WP_002966559.1	MULTISPECIES: sigma-70 family RNA polymerase sigma factor [Brucella]	24	3	3	3	174	19.5	9.04	120	110.8	112.3	74.1	84.4	79.6	100	107.9	111	114.367	79.3667	106.3	0.693967	0.00105301	0.00188513
WP_006074082.1	MULTISPECIES: amino acid ABC transporter substrate-binding protein [Brucella]	10	3	3	3	339	36.6	5.26	108.7	116.3	117.7	76.9	79.4	81.5	98.8	109.5	111	114.233	79.2667	106.433	0.693901	0.000350271	0.000729863
WP_002965169.1	MULTISPECIES: thioredoxin [Brucella]	53	4	22	4	107	11.4	4.67	127.4	115.7	132.4	87.5	86.5	86.3	85.2	86.4	92.6	125.167	86.7667	88.0667	0.693209	0.00150221	0.00254668
WP_004692141.1	MULTISPECIES: LOG family protein [Brucella]	52	11	22	11	279	31.5	5.91	117.6	117.7	118.6	80.5	83	81.1	101.2	100.1	100.2	117.967	81.5333	100.5	0.691156	1.51847e-06	1.52519e-05
WP_004691890.1	MULTISPECIES: Fe-S cluster assembly protein SufB [Brucella]	65	27	90	27	507	56.5	5.1	132	135.3	134.2	93.5	91.4	92	73.6	73.8	74.1	133.833	92.3	73.8333	0.689664	3.55436e-06	2.44497e-05
WP_006191224.1	MULTISPECIES: sulfate adenylyltransferase subunit CysD [Brucella]	55	13	35	13	306	35.4	9.19	101	101	103.7	72.1	70.4	68.3	128.8	128.2	126.7	101.9	70.2667	127.9	0.689565	2.40715e-05	9.03179e-05
WP_004690181.1	MULTISPECIES: ABC transporter ATP-binding protein [Brucella]	39	9	11	9	333	36.4	6.62	120.8	120.8	118.7	82.1	83	83.3	97.4	96.9	96.9	120.1	82.8	97.0667	0.689425	1.18798e-06	1.31547e-05
WP_002964630.1	MULTISPECIES: hypothetical protein [Brucella]	31	4	4	4	166	18.7	4.5	115.4	113.7	115.2	77.8	79.4	80.1	106.9	104.7	106.8	114.767	79.1	106.133	0.689225	2.08354e-06	1.79499e-05
WP_004687059.1	MULTISPECIES: alpha/beta hydrolase [Brucella]	32	9	17	9	294	32.1	9.54	118.6	120.1	117	80.5	82.8	81.8	99.5	98.7	101.2	118.567	81.7	99.8	0.689064	4.99943e-06	3.11315e-05
WP_006191938.1	MULTISPECIES: thiol reductant ABC exporter subunit CydD [Brucella]	5	3	3	3	578	61.6	9.07	129.6	123.1	121.1	73.1	95.5	88.9	81.5	93.6	93.6	124.6	85.8333	89.5667	0.688871	0.00553609	0.00807644
WP_004692442.1	MULTISPECIES: hypothetical protein [Brucella]	35	3	3	3	101	11.4	5.9	110.5	105.9	112.7	75.1	70.7	80.9	108.3	128.7	107.2	109.7	75.5667	114.733	0.688848	0.000667751	0.00126951
WP_002966230.1	MULTISPECIES: PaaI family thioesterase [Brucella]	46	6	14	6	151	16.4	5.33	116.6	117.4	117.2	81.6	78.6	81.7	101.8	102.8	102.3	117.067	80.6333	102.3	0.688781	4.04016e-06	2.67381e-05
WP_094283784.1	MULTISPECIES: winged helix DNA-binding protein [Brucella]	30	4	6	4	176	19	8.91	106.3	105.2	102.9	62.9	81.3	72.3	153.7	112.1	103.3	104.8	72.1667	123.033	0.688613	0.00379625	0.00574116
WP_002966506.1	MULTISPECIES: KpsF/GutQ family sugar-phosphate isomerase [Brucella]	33	9	16	9	333	35	6.7	127.6	117.3	116.5	83.1	82.8	82.9	95.7	94.3	99.9	120.467	82.9333	96.6333	0.688434	0.000465448	0.000926813
WP_002965161.1	MULTISPECIES: HPr family phosphocarrier protein [Brucella]	19	2	2	2	104	11	5.12	121.2	118.4	113.6	84.4	83.6	75.1	97.8	102.9	103	117.733	81.0333	101.233	0.688279	0.000587302	0.00113365
WP_002966292.1	MULTISPECIES: UbiX family flavin prenyltransferase [Brucella]	20	3	5	3	196	21.1	8.47	105.1	96.9	98.7	67.8	68.1	71	127.1	124.1	141.4	100.233	68.9667	130.867	0.688061	0.000312786	0.000666689
WP_002964628.1	MULTISPECIES: tRNA-binding protein [Brucella]	32	3	6	3	115	12.6	6.1	118.5	119.1	121	79.6	83	84.1	96.9	100	97.7	119.533	82.2333	98.2	0.687953	1.76832e-05	7.22753e-05
WP_002963594.1	MULTISPECIES: TlyA family RNA methyltransferase [Brucella]	13	3	3	3	253	27.3	8.31	119.2	114.6	120.1	81.4	77.7	84.1	101.3	102	99.6	117.967	81.0667	100.967	0.6872	0.00012623	0.000323411
WP_002965361.1	MULTISPECIES: nicotinate phosphoribosyltransferase [Brucella]	30	11	17	11	434	49.9	7.61	116.6	113.1	116.2	79.4	77.7	80.4	105.4	104.3	106.9	115.3	79.1667	105.533	0.686615	1.18624e-05	5.4731e-05
WP_006014901.1	MULTISPECIES: BMP family ABC transporter substrate-binding protein [Brucella]	54	17	21	17	368	39.1	4.98	127	122.6	120.8	82.9	85	86.3	93.6	91.4	90.5	123.467	84.7333	91.8333	0.686285	4.99833e-05	0.0001552
WP_002966418.1	MULTISPECIES: CoA transferase [Brucella]	23	7	8	7	405	43.5	5.47	113.6	118.8	116.1	80.3	80.2	78.4	103.3	106.9	102.3	116.167	79.6333	104.167	0.685509	2.3091e-05	8.80951e-05
WP_004684325.1	MULTISPECIES: glutamate 5-kinase [Brucella]	56	17	38	17	378	39.8	8.62	121.3	119.4	117.8	81.8	83.9	79.9	100.2	97.6	98.1	119.5	81.8667	98.6333	0.685077	1.6446e-05	6.8879e-05
WP_002964874.1	MULTISPECIES: MarR family transcriptional regulator [Brucella]	61	8	29	8	145	16.3	8.47	114.8	113.5	116.3	79.8	77.9	78.2	105.6	106.9	107	114.867	78.6333	106.5	0.684562	3.47888e-06	2.40468e-05
WP_006191545.1	MULTISPECIES: amino acid ABC transporter substrate-binding protein [Brucella]	70	20	66	20	406	44.2	5.9	113.9	112.2	112.8	77.6	77.3	76.7	110.9	110.7	108	112.967	77.2	109.867	0.683387	3.69629e-07	7.44889e-06
WP_002971090.1	MULTISPECIES: hypothetical protein [Brucella]	46	11	16	11	267	30	5.02	102.4	101.4	104.2	70	71.2	69.2	125.8	128.3	127.5	102.667	70.1333	127.2	0.683117	5.41713e-06	3.29813e-05
WP_004691195.1	MULTISPECIES: molybdopterin-synthase adenylyltransferase MoeB [Brucella]	32	5	5	5	260	27.2	8.13	119.4	120.6	111.6	78.7	81.3	79.7	104	103.1	101.7	117.2	79.9	102.933	0.681741	0.000216771	0.00049011
WP_006192518.1	MULTISPECIES: thiamine ABC transporter substrate binding subunit [Brucella]	35	9	15	9	334	36.7	5.87	115.4	118.4	113.5	78.4	80.1	78.2	107.5	105.1	103.5	115.767	78.9	105.367	0.681543	1.84562e-05	7.45473e-05
WP_002967730.1	MULTISPECIES: ribbon-helix-helix domain-containing protein [Brucella]	21	2	4	2	136	15.4	7.25	112.4	111.3	110.4	76.7	77.4	73.6	108.9	113.4	115.9	111.367	75.9	112.733	0.681532	1.08326e-05	5.14601e-05
WP_004691042.1	MULTISPECIES: choline ABC transporter permease subunit [Brucella]	12	2	3	2	278	30.1	7.39	116.1	120.6	117.6	80	80.6	80.4	107.3	98.2	99.2	118.1	80.3333	101.567	0.680215	9.2788e-06	4.66901e-05
WP_002970916.1	MULTISPECIES: outer membrane protein assembly factor [Brucella]	58	30	53	30	639	68.9	5.91	115.9	115.7	116	78.6	79	78.8	106.4	104.5	105.1	115.867	78.8	105.333	0.680092	1.41643e-09	6.43059e-07
WP_002965479.1	MULTISPECIES: sarcosine oxidase subunit gamma [Brucella]	14	3	3	3	184	20.2	5.39	115.3	117.6	111.3	77.9	78.1	78	106.6	111.1	104.1	114.733	78	107.267	0.679837	3.72694e-05	0.000124776
WP_004688304.1	MULTISPECIES: DEAD/DEAH box helicase [Brucella]	73	26	81	26	482	53.3	8.91	120.4	120.8	121.9	82.9	82.2	81.4	95.8	98.2	96.4	121.033	82.1667	96.8	0.678876	3.96961e-07	7.50918e-06
WP_004687088.1	MULTISPECIES: HutD family protein [Brucella]	49	6	17	6	207	22.2	6.77	114.6	114.7	112.3	78.2	77.3	76.3	108.5	110.2	107.9	113.867	77.2667	108.867	0.678571	2.7901e-06	2.11824e-05
WP_004689970.1	MULTISPECIES: M3 family oligoendopeptidase [Brucella]	50	24	46	24	620	70.3	5.78	120.6	120.9	120.8	81.2	82.8	81.2	98.9	96.2	97.4	120.767	81.7333	97.5	0.676787	2.20435e-07	6.1272e-06
WP_002964059.1	MULTISPECIES: SUF system Fe-S cluster assembly protein [Brucella]	56	5	13	5	139	15.1	4.04	126.2	123.7	121	84.6	82.8	83	94.3	92	92.3	123.633	83.4667	92.8667	0.675115	1.51684e-05	6.54606e-05
WP_002964279.1	MULTISPECIES: acyl-ACP--UDP-N-acetylglucosamine O-acyltransferase [Brucella]	31	6	10	6	278	29.4	7.06	128.4	127	124.6	88.5	83.6	84.4	90.2	87.9	85.5	126.667	85.5	87.8667	0.675	2.57393e-05	9.3635e-05
WP_006190452.1	MULTISPECIES: HU family DNA-binding protein [Brucella]	56	5	71	5	91	9.1	9.77	111.7	112.2	119.3	79.5	76.4	75.5	111.5	107.1	106.7	114.4	77.1333	108.433	0.674242	0.000168463	0.000402538
WP_004687455.1	MULTISPECIES: SCP2 domain-containing protein [Brucella]	18	3	5	3	174	18.9	6.1	121.4	118.8	120.2	80.8	86.1	75.8	96.5	100.5	99.8	120.133	80.9	98.9333	0.673418	0.000215285	0.000489676
WP_002965031.1	MULTISPECIES: universal stress protein [Brucella]	64	8	48	8	149	15.5	6.32	110.7	109.7	110.4	73.3	74.4	74.7	117	114.9	115.1	110.267	74.1333	115.667	0.67231	2.54138e-07	6.41419e-06
WP_004687483.1	MULTISPECIES: sensor domain-containing diguanylate cyclase [Brucella]	3	1	1	1	391	43.3	8.75	120.7	126.8	119.3	83.4	88.1	75	87	100.5	99.3	122.267	82.1667	95.6	0.672028	0.000854501	0.00156429
WP_002965683.1	MULTISPECIES: tetratricopeptide repeat protein [Brucella]	42	10	15	10	295	32.1	8.05	121.4	113.6	118	78.2	78.9	80.1	105.3	102.7	101.8	117.667	79.0667	103.267	0.671955	7.70994e-05	0.000218496
WP_006074022.1	MULTISPECIES: VOC family protein [Brucella]	21	8	12	8	466	51.4	5.14	111.1	114.3	107.4	74.9	76.2	72.4	113.6	118.1	112	110.933	74.5	114.567	0.671575	9.03297e-05	0.000247918
WP_002964700.1	MULTISPECIES: hypothetical protein [Brucella]	46	4	7	4	130	14.9	8.43	127.4	116.6	125.7	83.5	83.4	81.1	92.4	94.4	95.7	123.233	82.6667	94.1667	0.670814	0.00029699	0.000639021
WP_004690418.1	MULTISPECIES: ABC transporter permease [Brucella]	4	1	1	1	281	30.4	8.19	120.5	116.3	129.9	86.7	81.9	77.1	85.7	97.6	104.4	122.233	81.9	95.9	0.67003	0.00117214	0.00205782
WP_004689410.1	MULTISPECIES: ribosome-associated translation inhibitor RaiA [Brucella]	64	9	35	9	197	21.6	5.66	117.6	118.9	116.4	77.9	81.6	76.9	103	103.3	104.5	117.633	78.8	103.6	0.669878	1.71558e-05	7.10613e-05
WP_004683244.1	MULTISPECIES: Gfo/Idh/MocA family oxidoreductase [Brucella]	45	11	14	11	390	42	8.48	125.4	123.1	122.1	83.5	81.2	83.5	93.6	94	93.6	123.533	82.7333	93.7333	0.669725	5.11831e-06	3.16582e-05
WP_006190204.1	MULTISPECIES: hypothetical protein [Brucella]	60	80	157	80	1582	169.3	5.01	116.4	116.5	116.3	77.8	78.1	77.8	103.4	107.6	106.1	116.4	77.9	105.7	0.669244	4.85467e-10	4.12153e-07
WP_006190102.1	MULTISPECIES: methylmalonyl-CoA epimerase [Brucella]	38	3	11	3	134	14.4	5.49	124.6	122.8	125.3	83.4	82.5	83.5	93.3	89.1	95.4	124.233	83.1333	92.6	0.669171	9.01322e-07	1.13165e-05
WP_004688240.1	MULTISPECIES: biotin--[acetyl-CoA-carboxylase] ligase [Brucella]	34	6	19	6	265	28.3	6.61	120.6	123.1	118.7	81.4	78.7	82.1	96.8	100	98.6	120.8	80.7333	98.4667	0.668322	1.67564e-05	6.96649e-05
WP_004690357.1	MULTISPECIES: porin family protein [Brucella]	3	1	1	1	284	31.5	5.52	135.4	117.7	113.2	87.9	63.3	93.6	97.3	93.2	98.5	122.1	81.6	96.3333	0.668305	0.0244381	0.0315555
WP_004690616.1	MULTISPECIES: cytochrome c oxidase assembly protein [Brucella]	24	5	5	5	201	22.5	6.2	133.6	132	126.7	88.9	87.2	86	78.7	83.3	83.5	130.767	87.3667	81.8333	0.668111	4.24618e-05	0.000135424
WP_002968345.1	MULTISPECIES: P1 family peptidase [Brucella]	62	13	28	13	368	37.4	7.23	122	122.5	121.7	81.2	82.7	80.7	96.7	97	95.5	122.067	81.5333	96.4	0.667941	3.83202e-07	7.44889e-06
WP_006191928.1	MULTISPECIES: hypothetical protein [Brucella]	5	2	2	2	356	40.1	9.28	131.3	122.2	124	83.6	82.8	85.6	91.4	87.3	91.8	125.833	84	90.1667	0.66755	0.000135004	0.000339755
WP_004688040.1	MULTISPECIES: RNA methyltransferase [Brucella]	33	10	14	10	415	45	8.37	117.3	117.7	117.6	76.6	78.7	80	108.1	103.7	100.5	117.533	78.4333	104.1	0.667328	2.53333e-06	2.00371e-05
WP_004689976.1	MULTISPECIES: GNAT family N-acetyltransferase [Brucella]	51	8	16	8	225	26.1	8.1	120.8	121.8	118.7	84.5	78.5	77.8	100.6	95.6	101.6	120.433	80.2667	99.2667	0.666482	6.46765e-05	0.000191916
WP_002963526.1	MULTISPECIES: cytochrome-c oxidase, cbb3-type subunit II [Brucella]	29	5	11	5	243	27.3	5.82	120.1	116.2	125.2	79.3	82.5	79.1	99.8	96.9	100.9	120.5	80.3	99.2	0.66639	0.000142424	0.00035204
WP_004690965.1	MULTISPECIES: energy-coupling factor ABC transporter ATP-binding protein [Brucella]	21	3	3	3	239	26.2	6.68	113.6	112.5	112.8	72.7	77	75.7	106.5	109.8	119.4	112.967	75.1333	111.9	0.665093	8.68356e-06	4.51726e-05
WP_006192244.1	MULTISPECIES: GntR family transcriptional regulator [Brucella]	17	4	4	4	228	25.3	6.67	122.1	123.9	126.6	81.7	86	80.1	89.6	94.7	95.3	124.2	82.6	93.2	0.665056	4.5568e-05	0.000142872
WP_004691060.1	MULTISPECIES: hypothetical protein [Brucella]	4	1	1	1	586	64	6	96.4	126	125.2	86.3	82.8	62	119.1	104.3	97.9	115.867	77.0333	107.1	0.664845	0.0346281	0.0434046
WP_004683605.1	MULTISPECIES: hypothetical protein [Brucella]	24	3	4	3	169	19.1	6.79	109	110.5	110.7	70	74.6	74.9	116.4	117	116.8	110.067	73.1667	116.733	0.664749	2.50678e-05	9.27693e-05
WP_006191750.1	MULTISPECIES: nitrite reductase, copper-containing [Brucella]	31	10	13	10	376	40.5	6.05	118.9	120.4	118.6	74.1	72.2	91.6	100.6	103.7	99.9	119.3	79.3	101.4	0.664711	0.00297026	0.00462447
WP_004692043.1	MULTISPECIES: cytochrome c family protein [Brucella]	40	8	19	8	202	21	6.93	125.9	120.2	128.8	82	83.9	83.2	93.3	90.2	92.5	124.967	83.0333	92	0.664444	8.46618e-05	0.000235146
WP_004683739.1	MULTISPECIES: porin family protein [Brucella]	31	5	15	5	236	25.2	4.98	119.3	125	115.5	81.6	78.4	78.9	100	99.6	101.6	119.933	79.6333	100.4	0.66398	0.000162792	0.000391045
WP_004687882.1	MULTISPECIES: integration host factor subunit beta [Brucellaceae]	61	5	11	5	94	10.6	9.41	112.5	111.1	117.9	77.8	75.5	73.2	116.5	109.1	106.5	113.833	75.5	110.7	0.66325	9.93346e-05	0.000265594
WP_004692509.1	MULTISPECIES: acyl-CoA dehydrogenase [Brucella]	26	7	7	7	384	41.7	5.57	124.2	124.5	131.7	83.4	85.3	83.6	89	87	91.3	126.8	84.1	89.1	0.663249	7.16341e-05	0.000207675
WP_002965694.1	MULTISPECIES: ABC transporter ATP-binding protein [Brucella]	25	6	8	6	271	28.9	7.17	126.3	123.1	124.7	78.5	83.3	86.3	80.7	87.9	109.3	124.7	82.7	92.6333	0.663192	6.81677e-05	0.000200017
WP_006072775.1	MULTISPECIES: HlyD family secretion protein [Brucella]	36	13	17	13	366	39.2	5.53	125.7	122.4	125	82.3	81.6	83.2	94.1	93.5	92.3	124.367	82.3667	93.3	0.662289	2.86715e-06	2.13391e-05
WP_002965878.1	MULTISPECIES: DUF1127 domain-containing protein [Brucella]	18	2	2	2	100	11.4	9.96	92	89.4	93.4	60.6	62.1	59.1	145.6	152.1	145.7	91.6	60.6	147.8	0.661572	2.88649e-05	0.00010222
WP_002966687.1	MULTISPECIES: ferredoxin--NADP reductase [Brucella]	66	13	65	13	258	29.5	5.68	115.3	113.9	110.5	74.7	75	74.9	116.7	109.6	109.3	113.233	74.8667	111.867	0.661172	1.14057e-05	5.33834e-05
WP_004688441.1	MULTISPECIES: NADPH-dependent 7-cyano-7-deazaguanine reductase QueF [Brucella]	56	5	9	5	155	17.4	5.8	125.7	128.2	123.7	81.1	83.3	84.8	90.1	91.6	91.4	125.867	83.0667	91.0333	0.659958	1.43628e-05	6.33079e-05
WP_004690940.1	MULTISPECIES: 3-hydroxyisobutyrate dehydrogenase [Brucella]	13	3	3	3	296	30.5	5.58	117.9	125	122	84.4	80.3	76.1	96.9	95.5	102	121.633	80.2667	98.1333	0.659907	0.000196214	0.00045357
WP_006192192.1	MULTISPECIES: ornithine cyclodeaminase [Brucella]	74	21	123	21	358	39.3	5.49	110.5	111	109.6	72.6	73	72.6	118.8	116.6	115.4	110.367	72.7333	116.933	0.659015	1.02903e-07	4.39367e-06
WP_002964065.1	MULTISPECIES: heavy-metal-associated domain-containing protein [Brucella]	85	3	8	3	66	6.6	6.48	124.2	107.9	146	83.6	82.6	82.8	84.3	90.3	98.3	126.033	83	90.9667	0.658556	0.0175766	0.0233054
WP_002967397.1	MULTISPECIES: NUDIX domain-containing protein [Brucella]	60	5	8	5	129	14.3	4.93	118.9	115.9	118.3	77.2	78.9	75.9	105.5	106	103.4	117.7	77.3333	104.967	0.657038	5.70756e-06	3.38281e-05
WP_002966416.1	MULTISPECIES: CoA ester lyase [Brucella]	35	8	12	8	274	29	5.86	119.3	115.2	125.2	78.8	78.6	78.8	98.2	100.2	105.6	119.9	78.7333	101.333	0.656658	0.000143592	0.000352897
WP_006191191.1	MULTISPECIES: universal stress protein [Brucella]	53	7	8	7	179	19.4	5.05	112.8	113.8	117.3	77.6	75	72.8	109.6	111.4	109.6	114.633	75.1333	110.2	0.655423	3.4756e-05	0.000117931
WP_002964908.1	MULTISPECIES: hypothetical protein [Brucella]	11	1	2	1	95	10.5	7.44	112.2	115.1	120.9	73.8	78	75.8	108.3	100.8	115.1	116.067	75.8667	108.067	0.653647	0.000142736	0.00035204
WP_006192291.1	MULTISPECIES: 3-hydroxyacyl-CoA dehydrogenase [Brucella]	54	20	31	20	506	54	5.76	124.8	122.8	124.4	80.2	82.5	79.8	93.8	95.7	96	124	80.8333	95.1667	0.651882	2.01196e-06	1.77187e-05
WP_002966482.1	MULTISPECIES: DUF1007 family protein [Brucella]	59	9	13	9	234	25.7	6.64	112.9	109.9	112.3	70.7	74	73.7	117.6	114.2	114.7	111.7	72.8	115.5	0.651746	9.87871e-06	4.84334e-05
WP_002966703.1	MULTISPECIES: SDR family NAD(P)-dependent oxidoreductase [Brucella]	67	17	36	17	246	26.7	8.41	118.8	120.4	121.3	80.1	78.5	75.9	101.8	99.9	103.4	120.167	78.1667	101.7	0.650485	7.90257e-06	4.25777e-05
WP_002964063.1	MULTISPECIES: Fe-S cluster assembly scaffold SufA [Brucella]	56	4	8	4	126	13.4	4.92	118.1	119.2	120.5	77.5	75.9	79.2	100.1	109.8	99.8	119.267	77.5333	103.233	0.650084	3.79532e-06	2.57945e-05
WP_002965433.1	MULTISPECIES: Dabb family protein [Brucella]	67	7	18	7	97	11.2	5.06	115.2	107.1	105.6	70.4	72	70.7	123.2	117	118.7	109.3	71.0333	119.633	0.649893	0.00022391	0.000503877
WP_002972210.1	MULTISPECIES: glutamate synthase subunit beta [Brucella]	41	14	17	14	484	52.9	6.48	121.9	123.6	123.4	80.8	80.7	78	96	98.9	96.6	122.967	79.8333	97.1667	0.649227	2.20012e-06	1.8376e-05
WP_002964936.1	MULTISPECIES: M23 family metallopeptidase [Brucella]	4	2	2	2	651	70.9	5.74	112.6	113.2	111.5	67.1	73.6	78.1	115.5	109.2	119.1	112.433	72.9333	114.6	0.648681	0.000257167	0.000566766
WP_006190002.1	porin [Brucella suis]	19	3	24	1	367	39.5	4.72	121.2	122.5	116.1	75.2	80	77.8	102.6	103	101.6	119.933	77.6667	102.4	0.647582	6.06137e-05	0.000182001
WP_002966517.1	MULTISPECIES: virB8 family protein [Brucella]	17	3	3	3	239	26.4	8.66	120	117.7	116.4	74.3	79.3	75.5	101.7	109.1	106.1	118.033	76.3667	105.633	0.646992	2.24352e-05	8.60269e-05
WP_006193624.1	amidase [Brucella suis]	14	5	6	5	462	49.3	5.67	126.2	119.8	125.3	76.5	80.6	83	90.8	107.3	90.5	123.767	80.0333	96.2	0.646647	9.23338e-05	0.000251188
WP_002969482.1	MULTISPECIES: O-succinylhomoserine sulfhydrylase [Brucella]	30	7	8	7	398	42.8	5.59	118.6	114.8	113.9	74.6	75.1	74.7	109.1	111.7	107.5	115.767	74.8	109.433	0.646127	9.29688e-06	4.66901e-05
WP_002963480.1	MULTISPECIES: response regulator transcription factor [Brucella]	17	4	8	4	213	22.6	4.83	125.5	120.3	134	84.7	83.1	77.1	90.3	92.1	93	126.6	81.6333	91.8	0.644813	0.000621196	0.00119299
WP_002965711.1	MULTISPECIES: sugar ABC transporter ATP-binding protein [Brucella]	35	15	20	15	529	57.9	6.98	130.8	130.1	131.7	83.9	83	85.8	83.1	88	83.6	130.867	84.2333	84.9	0.643658	1.01475e-06	1.22866e-05
WP_006133828.1	MULTISPECIES: ABC transporter substrate-binding protein [Brucella]	82	18	210	16	257	27.9	4.86	104.2	101.9	105	67.1	66.6	66.1	132.8	126	130.2	103.7	66.6	129.667	0.642237	2.82528e-06	2.12423e-05
WP_094283776.1	MULTISPECIES: sugar ABC transporter substrate-binding protein [Brucella]	62	17	52	17	354	38.3	5.19	135.7	132.5	131	85.1	85.9	85.3	83.3	80.9	80.4	133.067	85.4333	81.5333	0.642034	4.53763e-06	2.86123e-05
WP_006190484.1	MULTISPECIES: outer membrane protein assembly factor BamA [Brucella]	76	45	303	45	781	85.9	5.44	120.1	121.2	119.3	76.9	77	77.1	105	101.2	102.2	120.2	77	102.8	0.640599	1.61835e-07	5.56614e-06
WP_002971750.1	MULTISPECIES: response regulator [Brucella]	34	3	4	3	124	13.3	4.91	123.7	126.2	125.4	80.5	83.2	76	94.7	93.1	97.1	125.1	79.9	94.9667	0.638689	3.47061e-05	0.000117931
WP_004690548.1	MULTISPECIES: DUF952 domain-containing protein [Brucella]	33	2	3	2	117	12.6	6.68	122.2	125.7	122	78.1	81	77	98.4	95.2	100.3	123.3	78.7	97.9667	0.638281	1.23426e-05	5.66014e-05
WP_006191576.1	MULTISPECIES: glutamate synthase large subunit [Brucella]	23	25	30	25	1583	174.6	6.3	127.9	126.6	124.4	78.5	82.4	80.9	92.2	94	93	126.3	80.6	93.0667	0.638163	7.43382e-06	4.04671e-05
WP_002966619.1	MULTISPECIES: homoprotocatechuate degradation operon regulator HpaR [Brucella]	58	9	11	9	163	18.9	7.43	122.4	119.2	120.3	76.2	76.2	78.2	102.6	103.8	101.1	120.633	76.8667	102.5	0.637193	2.86004e-06	2.13391e-05
WP_004684587.1	MULTISPECIES: MetQ/NlpA family ABC transporter substrate-binding protein [Brucella]	61	12	72	12	259	28	5.29	119	119.4	120.6	75.7	77.1	75.8	102.7	103.8	105.9	119.667	76.2	104.133	0.636769	3.16759e-07	7.19043e-06
WP_004688648.1	MULTISPECIES: porin family protein [Brucella]	46	8	97	5	261	27.7	5.14	125	121.1	120.8	69.9	79.3	84.3	97	100.2	102.4	122.3	77.8333	99.8667	0.636413	0.000555142	0.00107891
WP_002964005.1	MULTISPECIES: iron-sulfur cluster insertion protein ErpA [Brucella]	45	4	6	4	108	11.4	4.53	130.6	131	131.3	82.6	82	85.3	84.2	84.3	88.7	130.967	83.3	85.7333	0.63604	1.32922e-06	1.39695e-05
WP_002964020.1	MULTISPECIES: ATP-binding protein [Brucella]	69	17	22	17	288	32.6	6.07	128.5	126.2	129.5	80.3	81.7	82.3	89.8	90.7	91	128.067	81.4333	90.5	0.635867	2.15387e-06	1.82915e-05
WP_004690078.1	MULTISPECIES: peptidylprolyl isomerase [Brucella]	28	5	7	5	311	33.7	4.83	130.1	129.3	123.6	76.2	82	85.3	81.8	98.3	93.5	127.667	81.1667	91.2	0.63577	0.000157274	0.00038061
WP_002965835.1	MULTISPECIES: nickel-responsive transcriptional regulator NikR [Brucella]	6	1	1	1	132	14.9	6.65	112.9	109.9	107.8	69.7	69.4	70.7	98.5	167	94.3	110.2	69.9333	119.933	0.634604	1.24243e-05	5.67118e-05
WP_004680953.1	MULTISPECIES: zinc ABC transporter substrate-binding protein ZnuA [Brucella]	24	7	9	7	334	36	6.33	129.4	128.4	129.8	81.5	81.4	82.5	88.2	89.1	89.7	129.2	81.8	89	0.633127	1.04519e-07	4.39367e-06
WP_006016198.1	MULTISPECIES: DUF3775 domain-containing protein [Brucella]	63	6	17	6	134	14.9	4.16	118	114.5	117.2	72.6	76	72.8	108.9	107.9	112.1	116.567	73.8	109.633	0.633114	9.69193e-06	4.78276e-05
WP_004689899.1	MULTISPECIES: metal ABC transporter ATP-binding protein [Brucella]	8	2	2	2	298	32.2	6.95	113.9	115	112.1	71.2	73.2	71.4	117	118.6	107.6	113.667	71.9333	114.4	0.632845	2.46567e-06	1.99016e-05
WP_011068960.1	MULTISPECIES: multidrug efflux RND transporter outer membrane subunit BepC [Brucella]	54	19	80	19	456	48.5	9.14	123.5	123	123	76.5	78.4	78.9	99.4	98.1	99	123.167	77.9333	98.8333	0.632747	4.52207e-07	8.27831e-06
WP_002964749.1	MULTISPECIES: response regulator [Brucella]	52	9	73	9	264	29	4.84	125.8	123.2	122.1	76.7	79.1	78.4	102.4	96.2	96	123.7	78.0667	98.2	0.631097	4.02906e-06	2.67381e-05
WP_002964154.1	MULTISPECIES: RNA polymerase-binding protein DksA [Brucella]	48	5	28	5	138	16.2	5.22	118.8	119.4	121.7	76.3	76.2	74.6	104.3	103.8	105	119.967	75.7	104.367	0.631009	1.83087e-06	1.72064e-05
WP_004690230.1	MULTISPECIES: saccharopine dehydrogenase family protein [Brucella]	76	22	188	22	367	39.7	5.3	101	100	100.1	63.2	63.5	63.1	140	135.5	133.5	100.367	63.2667	136.333	0.630355	4.22663e-08	3.19815e-06
WP_004686378.1	MULTISPECIES: STAS/SEC14 domain-containing protein [Brucella]	38	3	5	3	133	15.2	4.7	120	117.4	115.7	72.3	75.8	74.3	107.9	103.6	113	117.7	74.1333	108.167	0.62985	1.10806e-05	5.22931e-05
WP_004690511.1	MULTISPECIES: nicotinate-nucleotide adenylyltransferase [Brucella]	46	8	8	8	224	25.3	10.04	125.3	125.4	125.6	80.2	78	78.8	98.5	95.3	93	125.433	79	95.6	0.629817	2.28591e-07	6.1774e-06
WP_006192252.1	MULTISPECIES: pyrimidine 5'-nucleotidase [Brucella]	24	4	6	4	234	26.7	5.1	122.8	117.7	118	75.9	75.7	74.1	108.2	103.7	103.8	119.5	75.2333	105.233	0.629568	1.44281e-05	6.34725e-05
WP_004691362.1	MULTISPECIES: endonuclease III [Brucella]	21	4	7	4	248	27.3	9.31	122.4	123.3	128.8	79.5	80.1	76.1	90.5	98.1	101.1	124.833	78.5667	96.5667	0.629372	3.96771e-05	0.000129473
WP_004691963.1	MULTISPECIES: EAL domain-containing protein [Brucella]	12	5	5	5	544	60.2	8.34	118.8	122.6	122.7	78.1	74.5	76.2	103.5	101	102.7	121.367	76.2667	102.4	0.628399	1.07039e-05	5.12613e-05
WP_004689965.1	MULTISPECIES: outer membrane beta-barrel protein [Brucella]	12	4	5	4	512	55.1	6.01	117.6	119.6	112.9	72.8	72.1	75.1	108.6	113.4	107.9	116.7	73.3333	109.967	0.628392	3.78662e-05	0.000125125
WP_002963812.1	MULTISPECIES: hypothetical protein [Brucella]	32	6	11	6	254	27.6	4.98	115.3	114.5	115.4	71.3	72.8	72.8	111.2	109.7	117.1	115.067	72.3	112.667	0.628331	1.96405e-07	5.8553e-06
WP_004681368.1	MULTISPECIES: flagellar basal body rod protein FlgB [Brucella]	9	1	1	1	126	13.8	5.78	114.6	114.9	135.1	71.1	79.3	77.7	90.2	109.5	107.5	121.533	76.0333	102.4	0.625617	0.00326272	0.00502467
WP_004690667.1	MULTISPECIES: DUF1491 family protein [Brucella]	10	2	2	2	115	12.9	4.88	114.2	120.9	120.2	72.7	73.4	75.1	99.5	113	111	118.433	73.7333	107.833	0.622572	3.73777e-05	0.000124776
WP_004692293.1	MULTISPECIES: dihydrolipoyl dehydrogenase [Brucella]	51	16	36	16	464	49.2	7.12	130	130.9	127.1	82	80.9	78.6	90.7	90.3	89.4	129.333	80.5	90.1333	0.622423	5.63145e-06	3.35347e-05
WP_004690251.1	MULTISPECIES: carbohydrate ABC transporter substrate-binding protein [Brucella]	57	16	34	16	421	45.1	5.53	131.6	131.8	131.6	82.2	82.3	81.3	87.4	85.5	86.4	131.667	81.9333	86.4333	0.622278	1.09245e-08	1.90759e-06
WP_006074094.1	MULTISPECIES: ABC transporter ATP-binding protein [Brucella]	34	6	6	6	241	26.4	9.2	134.3	132.8	134.3	84	82.5	83	79.3	83.5	86.4	133.8	83.1667	83.0667	0.621574	1.8011e-07	5.70993e-06
WP_002968489.1	MULTISPECIES: glycine cleavage system aminomethyltransferase GcvT [Brucella]	75	15	66	15	367	38.9	5.57	117.4	117.5	118.9	72.5	74.4	72.9	108.7	109.1	108.7	117.933	73.2667	108.833	0.621255	4.86908e-07	8.63959e-06
WP_004691367.1	MULTISPECIES: hypothetical protein [Brucella]	7	1	1	1	134	14.9	6.52	120	122.9	115.8	69.2	81.3	71.8	105.3	105	108.8	119.567	74.1	106.367	0.619738	0.000419102	0.00084943
WP_006073704.1	MULTISPECIES: invasion associated locus B family protein [Brucella]	65	11	67	11	205	22	9.14	120.2	119.2	120.3	74.9	73.7	74.2	108.4	104	105	119.9	74.2667	105.8	0.619405	8.2612e-08	3.94085e-06
WP_006191775.1	MULTISPECIES: nitrate reductase subunit alpha [Brucella]	36	39	57	39	1254	140.3	6.58	122.3	122.5	119.3	74.4	75.3	75.5	102.9	105.7	102	121.367	75.0667	103.533	0.618511	1.8284e-06	1.72064e-05
WP_004690411.1	MULTISPECIES: 5,6-dimethylbenzimidazole synthase [Brucella]	43	6	7	6	207	23.4	6.89	124.9	123.7	126.1	77.4	78.7	75.6	101.6	95	96.8	124.9	77.2333	97.8	0.618361	1.92015e-06	1.75094e-05
WP_002968915.1	MULTISPECIES: ABC transporter substrate-binding protein [Brucella]	53	19	56	19	539	58.8	5.38	128.7	128.9	130.2	81.2	79.5	79	90.9	90.8	90.8	129.267	79.9	90.8333	0.618102	4.45189e-07	8.21609e-06
WP_004692148.1	MULTISPECIES: EAL domain-containing protein [Brucella]	19	12	14	12	765	85.2	7.23	123.8	123	125.3	78.3	75.2	76.2	96.1	102.7	99.2	124.033	76.5667	99.3333	0.617307	1.95602e-06	1.75094e-05
WP_002971424.1	MULTISPECIES: L,D-transpeptidase [Brucella]	28	7	12	7	230	25.2	9.8	124.1	124.9	120.3	71.7	72.2	83.9	103.7	100.5	98.7	123.1	75.9333	100.967	0.616843	0.00036849	0.000759049
WP_006192475.1	MULTISPECIES: malate synthase G [Brucella]	50	28	54	28	728	79.9	5.97	126.3	125	122.3	77	77.2	76.2	99.4	101.8	94.8	124.533	76.8	98.6667	0.616702	2.52441e-06	2.00371e-05
WP_002965821.1	MULTISPECIES: DUF190 domain-containing protein [Brucella]	60	6	15	6	119	13.2	5.8	115.3	113.3	110.3	69.2	69.6	70.2	119.3	117.4	115.4	112.967	69.6667	117.367	0.616701	8.16405e-06	4.35033e-05
WP_006191764.1	MULTISPECIES: Crp/Fnr family transcriptional regulator [Brucella]	32	5	6	5	232	25.8	6.55	123.9	127.1	123.2	76.4	76.9	77.4	96.5	101	97.5	124.733	76.9	98.3333	0.616515	2.65171e-06	2.04741e-05
WP_002965212.1	MULTISPECIES: DNA starvation/stationary phase protection protein Dps [Brucella]	89	12	759	12	165	18.2	5.54	124.8	125.1	122.1	75.5	77	76.1	99.1	100.1	100.1	124	76.2	99.7667	0.614516	1.38622e-06	1.42027e-05
WP_004690967.1	MULTISPECIES: hypothetical protein [Brucella]	12	4	7	4	341	38.3	6.43	131	126.7	127.7	77.3	80.8	77.9	93	94.5	91.1	128.467	78.6667	92.8667	0.612351	7.89385e-06	4.25777e-05
WP_004687517.1	MULTISPECIES: cytochrome b [Brucella]	14	2	3	2	192	20.9	11.17	118	102.7	127.9	70.8	75.1	66.9	108.7	108.9	121	116.2	70.9333	112.867	0.610442	0.00418972	0.00628182
WP_004690637.1	MULTISPECIES: hydroxyisourate hydrolase [Brucella]	46	4	7	4	118	13	6.05	121.5	113.7	123.4	75.8	70.8	72.3	107.7	105.9	109.1	119.533	72.9667	107.567	0.610429	0.00014937	0.000364591
WP_004691577.1	MULTISPECIES: trans-aconitate 2-methyltransferase [Brucella]	17	3	6	3	255	28.6	5.67	129.1	135.4	134.8	80.7	83.8	79.1	83.7	87.2	86	133.1	81.2	85.6333	0.610068	2.86899e-05	0.000101759
WP_002963444.1	MULTISPECIES: TetR/AcrR family transcriptional regulator [Brucella]	22	4	8	4	227	25.3	6.57	126.2	125.1	129.1	79.8	78.1	73.5	98.1	93.6	96.6	126.8	77.1333	96.1	0.608307	2.39788e-05	9.0119e-05
WP_002964476.1	MULTISPECIES: DUF4198 domain-containing protein [Brucella]	35	6	18	6	252	28	5.41	126.8	126.5	124.2	75.1	77.3	77	101.1	95.8	96.3	125.833	76.4667	97.7333	0.607682	1.32926e-06	1.39695e-05
WP_002965688.1	MULTISPECIES: MetQ/NlpA family ABC transporter substrate-binding protein [Brucella]	74	22	177	22	278	30.6	5.62	109.5	108.8	107.5	66.1	66.4	65.4	128.6	123.5	124.3	108.6	65.9667	125.467	0.607428	3.37013e-07	7.35596e-06
WP_006191974.1	MULTISPECIES: BMP family ABC transporter substrate-binding protein [Brucella]	68	22	58	22	355	38.9	5.99	123	119.2	117.7	72.8	73.5	72.2	108.8	106.1	106.8	119.967	72.8333	107.233	0.607113	8.33613e-06	4.4007e-05
WP_002967832.1	MULTISPECIES: aminoacyl-tRNA hydrolase [Brucella]	44	8	12	8	250	27.5	9.61	129	125.3	125.4	75.7	77.6	77.1	97.3	97.7	95	126.567	76.8	96.6667	0.606795	3.1694e-06	2.28398e-05
WP_004689973.1	MULTISPECIES: rhodanese-related sulfurtransferase [Brucella]	65	14	22	14	305	33.8	6.54	133.2	133	131.4	80	80	80.8	85.4	89.6	86.5	132.533	80.2667	87.1667	0.605634	1.25675e-07	4.89374e-06
WP_004681550.1	MULTISPECIES: Crp/Fnr family transcriptional regulator [Brucella]	36	9	13	9	231	26.1	7.06	117.8	117.1	120.7	70.6	72.1	71.7	111.6	110.9	107.5	118.533	71.4667	110	0.602925	2.43951e-06	1.98483e-05
WP_002968689.1	MULTISPECIES: integrase [Brucella]	3	2	2	2	588	65.7	9.55	130.7	120.5	128.9	74.8	76.5	76.8	91.4	98.7	101.7	126.7	76.0333	97.2667	0.600105	9.34808e-05	0.000253224
WP_002963530.1	MULTISPECIES: DsbA family protein [Brucella]	52	12	26	12	204	22.2	9.42	118.1	117.3	117.9	71	70.8	70.2	113.6	110.8	110.5	117.767	70.6667	111.633	0.600057	1.62742e-08	2.12079e-06
WP_004692156.1	MULTISPECIES: aminotransferase class III-fold pyridoxal phosphate-dependent enzyme [Brucella]	39	29	42	29	1023	111.6	6.06	115.9	118.2	118.9	71.7	71	68.6	113	112.5	110.2	117.667	70.4333	111.9	0.598584	3.47523e-06	2.40468e-05
WP_002964674.1	MULTISPECIES: winged helix-turn-helix transcriptional regulator [Brucella]	28	4	5	4	153	17.5	6.8	135.3	130.9	135.3	78.5	86.7	74.9	80.5	82.3	95.6	133.833	80.0333	86.1333	0.598007	0.000142575	0.00035204
WP_004689481.1	MULTISPECIES: cadmium-translocating P-type ATPase [Brucella]	4	3	3	3	752	81	6.84	125.4	121.3	124.6	73.6	75.7	72.6	92.4	103.7	110.7	123.767	73.9667	102.267	0.59763	5.6242e-06	3.35347e-05
WP_006192113.1	MULTISPECIES: glycine betaine/L-proline ABC transporter ATP-binding protein ProV [Brucella]	28	8	9	8	388	42.4	7.64	119	123.5	119.5	70.2	72.9	72.9	109.2	105	107.8	120.667	72	107.333	0.596685	8.54517e-06	4.46948e-05
WP_002971637.1	MULTISPECIES: hypothetical protein [Brucella]	15	1	1	1	79	9.3	10.26	150.4	129.3	127.8	81.7	72.6	88.7	86.4	78.7	84.4	135.833	81	83.1667	0.596319	0.00318174	0.0049133
WP_002964849.1	MULTISPECIES: CarD family transcriptional regulator [Brucella]	61	12	19	12	191	21.3	7.4	131.4	127.8	128.1	77.3	76.7	76.8	95.5	92.1	94.2	129.1	76.9333	93.9333	0.59592	1.50328e-06	1.51664e-05
WP_006016519.1	MULTISPECIES: gamma-glutamyl-gamma-aminobutyrate hydrolase family protein [Brucella]	16	4	7	4	278	30.4	5.66	123.5	127.2	129.3	82.1	72.2	71.8	88.3	103.8	101.8	126.667	75.3667	97.9667	0.595	0.000169095	0.000403555
WP_004689007.1	MULTISPECIES: bifunctional lysylphosphatidylglycerol flippase/synthetase MprF [Brucella]	22	16	27	16	872	95.3	8.59	134.2	134.7	133.1	78.8	80.8	79.5	84.8	85.7	88.6	134	79.7	86.3667	0.594776	2.21335e-07	6.1272e-06
WP_004689170.1	MULTISPECIES: amidohydrolase [Brucella]	16	7	10	7	583	63.5	6.25	132.3	132.3	134	78.7	77.6	80.6	85.5	88.4	90.6	132.867	78.9667	88.1667	0.59433	8.40773e-07	1.11611e-05
WP_006190701.1	MULTISPECIES: choline ABC transporter substrate-binding protein [Brucella]	74	19	62	19	322	34.8	5.31	122	121	120	71.4	72.7	71.6	109.8	105.7	105.7	121	71.9	107.067	0.594215	2.54307e-07	6.41419e-06
WP_002965432.1	MULTISPECIES: DUF934 domain-containing protein [Brucella]	45	7	30	7	174	19.2	5.27	99.6	99.2	101.6	62.5	58.9	57	139.1	140.8	141.4	100.133	59.4667	140.433	0.593875	2.15244e-05	8.40971e-05
WP_002963932.1	MULTISPECIES: hypothetical protein [Brucella]	73	8	15	8	131	14.4	5.38	122.4	123.1	120.9	71.6	71.2	73.5	107.3	105.3	104.7	122.133	72.1	105.767	0.590338	8.16219e-07	1.10287e-05
WP_002964515.1	MULTISPECIES: DUF4169 family protein [Brucella]	11	1	2	1	66	7.9	9.99	122.8	113.2	115.2	68.8	68.7	68.6	121.5	110.3	110.9	117.067	68.7	114.233	0.586845	7.83134e-05	0.000220014
WP_004684419.1	MULTISPECIES: hypothetical protein [Brucella]	36	5	9	5	159	17.9	4.93	127.4	123.4	123.1	72.9	72.6	73.7	101.6	101.5	103.7	124.633	73.0667	102.267	0.586253	3.47525e-06	2.40468e-05
WP_006073131.1	MULTISPECIES: oxygen-independent coproporphyrinogen III oxidase [Brucella]	12	3	4	3	450	49.8	6.6	130.6	140	132	81.7	76.4	77.7	86.8	89.7	85.1	134.2	78.6	87.2	0.585693	7.57636e-05	0.000216331
WP_006190956.1	MULTISPECIES: aspartate ammonia-lyase [Brucella]	3	2	2	2	483	51.8	5.52	136.9	137.7	130.3	80.3	78	78.2	85.2	88.1	85.2	134.967	78.8333	86.1667	0.584095	2.17597e-05	8.48703e-05
WP_004690199.1	MULTISPECIES: iron-responsive transcriptional regulator RirA [Brucella]	46	7	24	7	153	17.1	7.06	118.9	114	117.8	68.7	68.8	67.3	118.8	113.3	112.4	116.9	68.2667	114.833	0.583975	6.33031e-06	3.64716e-05
WP_004688887.1	MULTISPECIES: nitrate reductase molybdenum cofactor assembly chaperone [Brucella]	29	6	7	6	235	26.5	5.3	129.9	123.9	122.7	69	76.1	73.8	104.5	97.1	103.1	125.5	72.9667	101.567	0.581408	6.7121e-05	0.000197876
WP_004687190.1	MULTISPECIES: glycine betaine ABC transporter substrate-binding protein [Brucella]	61	14	35	14	288	31.9	5.78	118.6	117.6	117.4	67.6	67.6	70.3	113.6	114.3	113	117.867	68.5	113.633	0.581165	9.05115e-07	1.13165e-05
WP_006191772.1	MULTISPECIES: respiratory nitrate reductase subunit gamma [Brucella]	3	1	1	1	241	27.1	10.36	119.9	126.4	130.9	80	75.8	62.6	94.6	95.5	114.1	125.733	72.8	101.4	0.579003	0.000993957	0.00179212
WP_004688905.1	MULTISPECIES: DUF1269 domain-containing protein [Brucella]	51	7	38	7	177	18.5	5.17	134.4	131.4	136.9	78.3	78.2	76.6	88.4	87.8	88.1	134.233	77.7	88.1	0.578843	4.68044e-06	2.93497e-05
WP_004681076.1	MULTISPECIES: ABC transporter substrate-binding protein [Brucella]	46	13	20	13	421	45.5	5.27	136.1	137.5	137.6	78.8	79.1	80.1	81.3	84.5	85	137.067	79.3333	83.6	0.578794	8.16128e-08	3.94085e-06
WP_004687393.1	MULTISPECIES: ABC transporter substrate-binding protein [Brucella]	7	2	2	2	399	42.3	4.94	135.7	132.3	132.1	73.3	79.1	78.7	94.1	88.9	85.8	133.367	77.0333	89.6	0.577606	1.39423e-05	6.19355e-05
WP_004690267.1	MULTISPECIES: aminomethyl-transferring glycine dehydrogenase [Brucella]	54	34	81	34	932	99.2	6.27	122	121.5	122.1	70.8	70	70.2	109.7	106.5	107.2	121.867	70.3333	107.8	0.577133	7.23384e-09	1.3684e-06
WP_004690627.1	MULTISPECIES: hypothetical protein [Brucella]	75	3	7	3	61	6.7	5.31	127.3	116.1	130.6	73.5	73.4	68.7	96.4	102.6	111.4	124.667	71.8667	103.467	0.576471	0.000347338	0.000725352
WP_006190168.1	MULTISPECIES: FAD-dependent monooxygenase [Brucella]	29	9	16	9	368	40.5	8.25	145.9	145.9	140.6	81.3	84.3	83.5	72.5	74.3	71.7	144.133	83.0333	72.8333	0.576087	6.58795e-06	3.7443e-05
WP_002971298.1	MULTISPECIES: nickel/cobalt transporter [Brucella]	2	1	1	1	367	38.6	9.73	137.7	127.7	118.1	77.8	71	72.1	106.1	93	96.6	127.833	73.6333	98.5667	0.57601	0.000852424	0.00156175
WP_002963776.1	MULTISPECIES: DUF2147 domain-containing protein [Brucella]	7	1	1	1	115	11.9	9.14	135.4	124.6	127.5	75.1	76.5	71.6	94.1	98.8	96.3	129.167	74.4	96.4	0.576	0.000101981	0.000270757
WP_006192284.1	MULTISPECIES: acetoin dehydrogenase dihydrolipoyllysine-residue acetyltransferase subunit [Brucella]	57	19	59	19	428	45.6	6.2	127	126.1	125.7	73.6	72.5	72	102.2	100.6	100.3	126.267	72.7	101.033	0.575766	1.00278e-07	4.37752e-06
WP_002966657.1	MULTISPECIES: PilZ domain-containing protein [Brucella]	37	4	8	4	111	13.2	9.89	121.8	120.7	121.4	67	71.1	71.4	111.5	109.4	105.7	121.3	69.8333	108.867	0.575708	3.81502e-06	2.5851e-05
WP_019298809.1	porin [Brucella suis]	61	11	193	9	362	38.7	4.78	129.2	129.2	119.9	72.1	73.2	72	103.6	102.9	97.9	126.1	72.4333	101.467	0.574412	6.73424e-05	0.000198271
WP_011069136.1	MULTISPECIES: GbsR/MarR family transcriptional regulator [Brucella]	47	8	15	8	178	20.6	7.21	145.5	138.3	138.4	80.6	82	79.5	78.5	78.2	79.1	140.733	80.7	78.6	0.573425	1.758e-05	7.20336e-05
WP_002965330.1	MULTISPECIES: 4a-hydroxytetrahydrobiopterin dehydratase [Brucella]	11	1	1	1	97	11	6.8	129.6	123.9	123.9	72.1	83.9	59.6	101.9	106.8	98.3	125.8	71.8667	102.333	0.571277	0.00176061	0.00291085
WP_002965578.1	MULTISPECIES: ABC transporter ATP-binding protein [Brucella]	51	12	22	12	345	37.4	7.05	135.1	129.5	130.8	74	76.6	74.8	90.9	97.4	90.8	131.8	75.1333	93.0333	0.570056	6.89428e-06	3.84521e-05
WP_004689339.1	MULTISPECIES: Gfo/Idh/MocA family oxidoreductase [Brucella]	51	12	22	12	328	35.7	7.18	135	132.2	131	75	77.2	74.7	91.8	91.9	91.1	132.733	75.6333	91.6	0.569814	2.30621e-06	1.91062e-05
WP_004687020.1	MULTISPECIES: ABC transporter permease [Brucella]	21	4	4	4	337	36.4	9.52	143.7	133.5	137	74.1	74.9	86.6	78.9	85.5	85.9	138.067	78.5333	83.4333	0.568807	0.000291166	0.000631277
WP_004692061.1	MULTISPECIES: phosphonate ABC transporter substrate-binding protein [Brucella]	43	13	34	13	348	37.2	5.31	127.7	127.5	129.8	73.7	72	72.9	100.5	97.5	98.5	128.333	72.8667	98.8333	0.567792	3.87211e-07	7.44889e-06
WP_004690416.1	MULTISPECIES: NAD-dependent succinate-semialdehyde dehydrogenase [Brucella]	83	26	132	26	480	51.6	5.58	135.4	135.7	134.2	76.4	76.6	75.6	88.2	88.7	89.2	135.1	76.2	88.7	0.564027	4.58434e-08	3.35692e-06
WP_002966136.1	MULTISPECIES: biotin synthase BioB [Brucella]	48	14	30	14	346	37.5	5.62	141	138.5	140.6	78.2	79.2	79.4	79.5	81.5	82	140.033	78.9333	81	0.563675	2.34732e-07	6.26873e-06
WP_002965972.1	MULTISPECIES: DUF1127 domain-containing protein [Brucella]	60	2	2	2	45	5.2	11.27	108.9	103.6	119.7	59.2	61.7	66	126.8	127.2	127.1	110.733	62.3	127.033	0.562613	0.000705321	0.0013305
WP_002967344.1	MULTISPECIES: ABC transporter substrate-binding protein [Brucella]	23	5	6	5	348	38.3	5.2	129.7	131.6	125.9	71.7	72.3	73	99.9	99.7	96.2	129.067	72.3333	98.6	0.560434	5.00572e-06	3.11315e-05
WP_002965763.1	MULTISPECIES: 3-isopropylmalate dehydratase small subunit [Brucella]	82	13	39	13	201	22.2	5.21	129.5	128.4	131.5	73.8	72.1	71.1	99.5	96.5	97.6	129.8	72.3333	97.8667	0.557268	1.14452e-06	1.29257e-05
WP_002965586.1	MULTISPECIES: protein SlyX [Brucella]	71	4	5	4	68	7.9	4.67	127.1	111.2	139.7	67.9	74.4	67.7	89.2	98.9	123.8	126	70	103.967	0.555556	0.00279023	0.00436815
WP_002963709.1	MULTISPECIES: magnesium transporter CorA family protein [Brucella]	22	5	8	5	330	36.5	6.44	130.7	130.7	129.7	70.9	73.8	72.1	98.8	97.9	95.4	130.367	72.2667	97.3667	0.554334	3.52529e-07	7.44636e-06
WP_004688402.1	MULTISPECIES: hypothetical protein [Brucella]	31	5	7	5	276	32.1	7.69	125.6	123.1	127.2	68.4	71.5	67.9	108.7	103.3	104.3	125.3	69.2667	105.433	0.552807	4.38279e-06	2.80598e-05
WP_006191791.1	MULTISPECIES: acid-activated periplasmic chaperone HdeA [Brucella]	54	4	12	4	114	12.4	7.12	113.1	116	114.9	64	65.2	60.8	120.5	117.7	127.9	114.667	63.3333	122.033	0.552326	5.10814e-06	3.16582e-05
WP_004690466.1	MULTISPECIES: DUF1284 domain-containing protein [Brucella]	18	2	2	2	142	15.6	6.7	129.9	136.2	126.1	69.2	73.3	74.1	99.4	96.4	95.5	130.733	72.2	97.1	0.552269	6.03041e-05	0.000181552
WP_110248372.1	MULTISPECIES: IS5 family transposase [Brucella]	15	3	4	3	252	28.1	9.82	126.5	127.4	130	71.9	72.9	67	103.5	102.2	98.5	127.967	70.6	101.4	0.551706	1.07485e-05	5.13665e-05
WP_002964751.1	MULTISPECIES: hypothetical protein [Brucella]	76	5	14	5	75	8.4	7.18	125	116.5	126.6	67.5	67.7	67.3	108.9	108.3	112.2	122.7	67.5	109.8	0.550122	6.1207e-05	0.00018354
WP_002963635.1	MULTISPECIES: ribonuclease HI [Brucella]	29	4	5	4	154	17.2	8.72	126.4	125.8	124.8	67.9	71.3	67.4	105.3	105.7	105.4	125.667	68.8667	105.467	0.548011	1.69712e-06	1.63935e-05
WP_002963427.1	MULTISPECIES: hypothetical protein [Brucella]	29	4	6	2	129	14.5	5.1	137	135.3	139	74.4	77	73.5	91.7	84.3	87.6	137.1	74.9667	87.8667	0.546803	2.02017e-06	1.77187e-05
WP_002968592.1	MULTISPECIES: ABC transporter substrate-binding protein [Brucella]	18	5	5	5	355	37.9	4.84	136.6	135.4	139.4	72.7	75.6	76.1	85	91.1	88	137.133	74.8	88.0333	0.545455	2.52852e-06	2.00371e-05
WP_002964755.1	MULTISPECIES: hypothetical protein [Brucella]	36	4	7	4	143	14.8	9.8	135.3	132.9	136.4	75.7	73	71.2	93.6	89	92.9	134.867	73.3	91.8333	0.5435	3.2066e-06	2.28899e-05
WP_006191584.1	MULTISPECIES: homospermidine synthase [Brucella]	28	12	17	12	481	54.3	8.1	126.9	125.4	123.3	67.8	68.4	67.9	106.2	109.4	104.8	125.2	68.0333	106.8	0.543397	7.08696e-07	1.02977e-05
WP_004689984.1	MULTISPECIES: ABC transporter ATP-binding protein [Brucella]	10	3	3	3	353	39	7.39	140	135.7	140	74.6	76.8	74.4	86.6	86.7	85.3	138.567	75.2667	86.2	0.54318	2.60412e-06	2.0384e-05
WP_002964319.1	MULTISPECIES: hypothetical protein [Brucella]	78	6	22	6	120	13.1	4.7	130.7	129.4	130	70.1	70.6	71.1	98.7	99.2	100.2	130.033	70.6	99.3667	0.542938	2.42139e-08	2.39728e-06
WP_002965431.1	MULTISPECIES: phosphoadenylyl-sulfate reductase [Brucella]	61	12	27	12	252	27.6	7.83	121.7	120.5	119.6	64.9	66.4	65.1	113.5	113.5	114.7	120.6	65.4667	113.9	0.542841	2.26605e-07	6.1774e-06
WP_002965194.1	MULTISPECIES: DUF1330 domain-containing protein [Brucella]	56	4	6	4	95	10.6	5.48	139.3	136.1	147	80	76	73	81.4	84.7	82.5	140.8	76.3333	82.8667	0.54214	7.20956e-05	0.000208746
WP_006015192.1	MULTISPECIES: hypothetical protein [Brucella]	44	3	5	3	84	9.9	4.54	132.5	131	122.2	67.2	72.6	68.5	99.7	102.6	103.7	128.567	69.4333	102	0.540057	8.05313e-05	0.000225682
WP_004689772.1	MULTISPECIES: porin family protein [Brucella]	41	8	38	8	212	22.2	9.04	133.8	125.8	129.6	68.6	70.5	70.8	100.7	97.3	103	129.733	69.9667	100.333	0.539311	1.57146e-05	6.69505e-05
WP_004690815.1	MULTISPECIES: glycosyltransferase [Brucella]	34	14	23	14	519	58.9	9.5	136.7	137.3	133.6	73.3	72.8	73.7	89.4	91.6	91.6	135.867	73.2667	90.8667	0.539254	7.44713e-07	1.06062e-05
WP_004688508.1	MULTISPECIES: serine hydrolase family protein [Brucella]	20	4	5	4	201	21.5	6.33	115.7	116.3	117.7	60.7	62.7	64.9	124.5	117.1	120.3	116.567	62.7667	120.633	0.538462	2.36812e-06	1.94769e-05
WP_002967018.1	MULTISPECIES: HlyC/CorC family transporter [Brucella]	27	9	16	9	435	47.9	5.54	127.1	129.8	124.9	66.3	70.2	68.8	100.6	106.3	106	127.267	68.4333	104.3	0.537716	5.44828e-06	3.29813e-05
WP_002968488.1	MULTISPECIES: glycine cleavage system protein GcvH [Brucella]	11	1	3	1	122	12.9	4.26	128.9	116.4	126	70.5	66.3	62.8	113.4	105.7	110	123.767	66.5333	109.7	0.537571	0.000198774	0.00045902
WP_002964666.1	MULTISPECIES: OmpW family protein [Brucella]	62	7	85	7	227	24.5	6.57	114.3	104.2	98	56.1	57.6	56.3	139.6	133.7	140.1	105.5	56.6667	137.8	0.537125	0.00051451	0.00100945
WP_004690422.1	MULTISPECIES: ABC transporter substrate-binding protein [Brucella]	32	12	19	12	514	57.2	5.5	139.6	138.6	135.9	74.1	73.7	74.6	89.7	87	86.8	138.033	74.1333	87.8333	0.537068	5.96575e-07	9.60443e-06
WP_002966074.1	MULTISPECIES: YbaK/EbsC family protein [Brucella]	36	3	3	3	152	16.2	5.3	144.9	132.2	144.4	75.2	73.6	77.4	82	81.5	88.8	140.5	75.4	84.1	0.536655	0.000110568	0.00028937
WP_004683475.1	MULTISPECIES: phage portal protein [Brucella]	34	6	12	6	156	17.2	8.48	132.6	130.1	129.2	69	71.5	69.3	102.1	96.8	99.5	130.633	69.9333	99.4667	0.535341	1.20777e-06	1.32446e-05
WP_004684435.1	MULTISPECIES: VOC family protein [Brucella]	9	1	1	1	123	13.5	6.4	138.8	134.2	136.4	68.8	72.7	77.5	82.5	97.9	91.3	136.467	73	90.5667	0.534929	2.39082e-05	9.0119e-05
WP_004691527.1	MULTISPECIES: glycosyltransferase family 25 protein [Brucella]	10	2	2	2	260	29.4	9.42	143.9	140.6	140.4	77.6	73.1	76	85.9	81.4	81.2	141.633	75.5667	82.8333	0.533537	2.86334e-06	2.13391e-05
WP_002964756.1	MULTISPECIES: DUF883 family protein [Brucella]	54	5	26	5	117	12.7	5.16	135.6	132.6	128.5	68.8	71.1	70.7	96.2	98.4	98	132.233	70.2	97.5333	0.53088	9.02078e-06	4.5768e-05
WP_002964694.1	MULTISPECIES: DUF1153 domain-containing protein [Brucellaceae]	21	2	2	2	91	10.3	9.45	141.2	136	135.2	72.8	75.1	70.3	92.9	87.7	88.6	137.467	72.7333	89.7333	0.529098	1.00945e-05	4.92468e-05
WP_002964648.1	MULTISPECIES: ubiquinol-cytochrome c reductase iron-sulfur subunit [Brucella]	27	4	7	4	187	19.8	5.57	137.1	135.5	130.3	70.6	70.4	71.6	95.3	95	94.1	134.3	70.8667	94.8	0.527674	6.96558e-06	3.87546e-05
WP_004692003.1	MULTISPECIES: helix-turn-helix transcriptional regulator [Brucella]	44	3	4	3	86	8.6	8.84	129.2	127.4	163.1	70.8	71.5	78.9	80.9	85.5	92.7	139.9	73.7333	86.3667	0.527043	0.0051183	0.00752243
WP_006191958.1	MULTISPECIES: ABC transporter permease subunit [Brucella]	34	11	19	11	377	41.3	9.33	134.6	136.3	133.5	70.5	71.9	70.4	93.6	93.9	95.3	134.8	70.9333	94.2667	0.526212	2.90238e-07	6.93516e-06
WP_002964469.1	MULTISPECIES: urease subunit gamma [Brucella]	76	5	8	5	100	10.9	6.15	143.1	138.9	151.5	76.7	76.5	74.9	73.5	80.6	84.3	144.5	76.0333	79.4667	0.526182	5.27981e-05	0.000162644
WP_006191273.1	MULTISPECIES: copper-translocating P-type ATPase [Brucella]	24	16	21	16	826	86	6.15	132.4	130.3	125	67.5	70.2	66.3	102.4	103.4	102.5	129.233	68	102.767	0.52618	1.61105e-05	6.81021e-05
WP_002966068.1	MULTISPECIES: 30S ribosomal protein S12 methylthiotransferase RimO [Brucella]	38	13	23	13	437	48.7	6.54	137.2	135.3	134.6	71.5	70.4	71.6	92.4	93.9	93.3	135.7	71.1667	93.2	0.524441	1.9494e-07	5.8553e-06
WP_006163739.1	MULTISPECIES: methyltransferase domain-containing protein [Brucella]	66	8	17	8	199	21.9	7.59	133.3	132.5	134.6	69.8	70.3	69.8	94.8	97.2	97.8	133.467	69.9667	96.6	0.524226	5.96623e-08	3.78226e-06
WP_004687072.1	MULTISPECIES: branched-chain amino acid ABC transporter permease [Brucella]	2	1	1	1	331	35.4	9.29	142	149.9	139.6	68.1	76.3	80.4	83.5	82.8	77.2	143.833	74.9333	81.1667	0.520973	0.000133566	0.000337258
WP_004690405.1	MULTISPECIES: tRNA epoxyqueuosine(34) reductase QueG [Brucella]	27	8	8	8	398	44.3	6.68	126.6	120.8	120.2	61	65.1	65.1	115.6	112.7	112.9	122.533	63.7333	113.733	0.520131	1.80535e-05	7.31207e-05
WP_002963525.1	MULTISPECIES: CcoQ/FixQ family Cbb3-type cytochrome c oxidase assembly chaperone [Brucella]	19	1	1	1	52	6	6.65	124.9	121.3	148.6	69.9	68.2	64.4	106.9	97.8	98	131.6	67.5	100.9	0.512918	0.00182103	0.00300199
WP_011068938.1	MULTISPECIES: LPS-assembly protein LptD [Brucella]	38	25	43	25	792	88.5	5.57	127.1	127.2	122.5	64.3	64.8	64.1	111.1	110.6	108.3	125.6	64.4	110	0.512739	2.54921e-06	2.00927e-05
WP_019298781.1	MULTISPECIES: peptide ABC transporter substrate-binding protein [Brucella]	76	28	154	28	525	58.6	5.4	136.8	136.1	133.6	69.4	69.4	69.6	96.3	94.3	94.6	135.5	69.4667	95.0667	0.512669	2.83063e-07	6.83567e-06
WP_004690093.1	MULTISPECIES: multidrug efflux RND transporter periplasmic adaptor subunit BepF [Brucella]	53	15	27	15	411	44	7.94	144.3	145.4	143.1	71.4	73.9	74.3	78.7	83.3	85.6	144.267	73.2	82.5333	0.507394	3.75459e-07	7.44889e-06
WP_002966098.1	MULTISPECIES: DNA oxidative demethylase AlkB [Brucella]	17	2	2	2	212	23.4	8.47	125.7	152.5	86.9	64.9	58	61.8	111	140.5	98.7	121.7	61.5667	116.733	0.505889	0.0348253	0.0436036
WP_002966007.1	MULTISPECIES: ABC transporter substrate-binding protein [Brucella]	51	10	21	8	253	27.2	4.98	127.7	125.3	127	61.3	64.1	64.5	113.7	109.1	107.2	126.667	63.3	110	0.499737	8.58882e-07	1.12697e-05
WP_002967723.1	MULTISPECIES: hypothetical protein [Brucella]	44	5	38	5	104	11.2	6.55	130.8	130.3	131.2	65.6	65	64.8	102.9	103.2	106.1	130.767	65.1333	104.067	0.498088	5.09613e-09	1.15682e-06
WP_002964325.1	MULTISPECIES: DJ-1/PfpI family protein [Brucella]	21	2	2	2	194	20.8	6.67	139.3	128.4	135.3	66.3	68.4	65.8	102.1	96.4	97.9	134.333	66.8333	98.8	0.497519	3.29963e-05	0.000113316
WP_002968269.1	MULTISPECIES: flagellar type III secretion system pore protein FliP [Brucella]	5	1	1	1	246	26.9	5.59	131.1	140.5	154.3	69.3	60.6	80.4	84.2	96.6	83	141.967	70.1	87.9333	0.493778	0.00124757	0.00217177
WP_002972046.1	MULTISPECIES: cytochrome bd-I oxidase subunit CydX [Brucella]	29	1	2	1	51	5.9	6.51	135.4	125.2	147.8	64.3	70.3	66.9	95.7	101.2	93.2	136.133	67.1667	96.7	0.493389	0.000520469	0.00101938
WP_002963708.1	MULTISPECIES: AbrB/MazE/SpoVT family DNA-binding domain-containing protein [Brucella]	62	4	6	4	76	8.7	9.13	130.8	128.6	130.7	65.4	63.8	62.3	109.8	104.6	104	130.033	63.8333	106.133	0.4909	5.39596e-07	9.23317e-06
WP_002965570.1	MULTISPECIES: enoyl-CoA hydratase [Brucella]	51	12	23	11	282	30.2	6.05	143.4	144.7	143.4	71	71	69	84.3	86.8	86.4	143.833	70.3333	85.8333	0.488992	8.21112e-08	3.94085e-06
WP_004690079.1	MULTISPECIES: nitrate reductase subunit beta [Brucella]	50	18	24	18	512	58.1	6.19	138.7	140.9	135.6	67.3	68.3	67.3	91.2	96.7	93.9	138.4	67.6333	93.9333	0.48868	1.46003e-06	1.48622e-05
WP_002966420.1	MULTISPECIES: DUF2195 family protein [Brucella]	22	3	5	3	138	14.8	9.09	119.9	117.4	116.5	57	56.8	59	127.3	120.9	125.3	117.933	57.6	124.5	0.488412	1.05397e-06	1.2461e-05
WP_004690317.1	MULTISPECIES: MerR family transcriptional regulator [Brucella]	17	2	3	2	151	16.9	9.07	122.4	127.3	131.3	61.3	62.9	60.6	117.1	111.3	105.8	127	61.6	111.4	0.485039	1.62908e-05	6.87363e-05
WP_002966095.1	MULTISPECIES: ABC transporter permease subunit [Brucella]	8	3	4	3	307	33.1	9.55	140.6	137.2	140.5	70.7	65.6	66	92.8	95.8	90.8	139.433	67.4333	93.1333	0.483624	3.42902e-06	2.40468e-05
WP_006191902.1	MULTISPECIES: DUF1956 domain-containing protein [Brucella]	38	9	13	9	239	26.1	8.13	132.9	131.6	137.3	62.9	65.6	65	102.2	101.8	100.7	133.933	64.5	101.567	0.481583	3.41159e-06	2.40468e-05
WP_002971682.1	MULTISPECIES: ABC transporter substrate-binding protein [Brucella]	14	5	7	5	309	32.8	5.58	137.8	134	133.4	64.3	63.7	65	103	97.9	101	135.067	64.3333	100.633	0.476308	9.93717e-07	1.21932e-05
WP_006191954.1	MULTISPECIES: ABC transporter ATP-binding protein [Brucella]	65	33	76	33	536	59.5	6.65	136.2	136.5	135.8	64.9	65.1	64.5	98.2	100.7	98.1	136.167	64.8333	99	0.476132	1.2086e-09	6.43059e-07
WP_004687220.1	MULTISPECIES: sn-glycerol-3-phosphate ABC transporter ATP-binding protein UgpC [Brucella]	32	8	13	8	371	40.3	7.96	146	146.8	144.6	72.9	67.6	67.2	85.1	84.5	85.4	145.8	69.2333	85	0.474851	2.49398e-06	2.00047e-05
WP_004689042.1	MULTISPECIES: amino acid ABC transporter substrate-binding protein [Brucella]	74	22	303	22	257	27.7	7.37	110.5	110.5	109.2	52.3	53	51.3	143	135	135.1	110.067	52.2	137.7	0.474258	9.93672e-08	4.37752e-06
WP_002966342.1	MULTISPECIES: hemerythrin domain-containing protein [Brucella]	28	4	6	4	157	17.8	5.15	137	147.6	149.1	74.9	64.8	64.2	82.7	90.7	88.9	144.567	67.9667	87.4333	0.470141	0.000119218	0.000307528
WP_006190569.1	MULTISPECIES: urease accessory protein UreG [Brucella]	45	7	9	7	212	22.9	5.02	147.7	147.8	151.5	69.1	69	71.3	79.1	83.7	80.8	149	69.8	81.2	0.468456	6.88127e-07	1.02033e-05
WP_002971236.1	MULTISPECIES: hypothetical protein [Brucella]	21	1	1	1	101	11.2	5.01	150.9	152.4	159.8	71.1	73.3	71.3	66.5	76.2	78.5	154.367	71.9	73.7333	0.465774	8.36379e-06	4.40506e-05
WP_006192508.1	MULTISPECIES: phosphoglycerate kinase [Brucella]	47	15	61	15	396	41.8	6.02	138.8	141.2	143.7	67.5	65.3	63.9	94.3	92.6	92.8	141.233	65.5667	93.2333	0.464244	1.75138e-06	1.67748e-05
WP_006192217.1	MULTISPECIES: glyoxalase [Brucella]	9	1	1	1	135	14.8	5.16	137.2	135.8	137	63.5	60.8	65.3	97.8	102.8	99.7	136.667	63.2	100.1	0.462439	7.42653e-07	1.06062e-05
WP_004689974.1	MULTISPECIES: molybdate ABC transporter substrate-binding protein [Brucella]	51	12	18	12	251	26.6	5.58	149.3	145.8	142.8	66.9	65.7	68.6	86.5	87.6	86.7	145.967	67.0667	86.9333	0.459466	2.76501e-06	2.11824e-05
WP_006192279.1	MULTISPECIES: CoA transferase [Brucella]	38	15	26	15	454	49	7.12	157.3	159.4	156.2	75.2	68.9	68.7	69.9	71.5	73	157.633	70.9333	71.4667	0.449989	3.12228e-06	2.26489e-05
WP_006191919.1	MULTISPECIES: HAMP domain-containing protein [Brucella]	1	1	1	1	474	52.4	5.6	133.8	139	131.5	54.7	63.5	61.5	107.5	107.2	101.5	134.767	59.9	105.4	0.444472	2.71784e-05	9.74644e-05
WP_004690368.1	MULTISPECIES: dihydroxy-acid dehydratase family protein [Brucella]	67	30	66	30	601	65.1	6.04	153	153.5	148.1	67.2	67.4	67.1	80.4	81.1	82.1	151.533	67.2333	81.2	0.443687	1.04898e-06	1.2461e-05
WP_002963818.1	MULTISPECIES: hypothetical protein [Brucella]	22	1	5	1	55	6.1	10.15	146.2	132.2	145.6	62.2	63	61.3	95.3	95.2	99	141.333	62.1667	96.5	0.439858	6.66655e-05	0.000197302
WP_006191491.1	MULTISPECIES: flagellar hook protein FlgE [Brucella]	15	3	4	3	396	40.8	4.72	155.2	152.8	161.8	70.8	68.4	65.6	66.9	77.5	81.1	156.6	68.2667	75.1667	0.43593	8.81822e-06	4.52746e-05
WP_006191562.1	MULTISPECIES: pentapeptide MXKDX repeat protein [Brucella]	13	1	2	1	79	8.6	8.97	151.5	134.7	151.3	67.4	60.4	62.7	90.6	89	92.5	145.833	63.5	90.7	0.435429	0.000156633	0.000379463
WP_002965766.1	MULTISPECIES: DUF1737 domain-containing protein [Brucellaceae]	28	2	2	2	68	7.5	6.51	130.7	118.2	135.6	54.2	57.7	54	112.3	117.1	120.3	128.167	55.3	116.567	0.431469	0.000164309	0.00039344
WP_004692455.1	MULTISPECIES: U32 family peptidase [Brucella]	39	10	12	10	325	35.3	6.64	129.1	131.4	127.1	56	54.4	52.8	119.4	117.2	112.5	129.2	54.4	116.367	0.421053	1.09779e-06	1.25858e-05
WP_002965221.1	MULTISPECIES: helix-turn-helix transcriptional regulator [Brucella]	26	3	13	3	137	15.1	9	153.7	148.1	147.4	65.6	61.7	60.9	87.6	90.6	84.5	149.733	62.7333	87.5667	0.418967	3.85368e-06	2.60353e-05
WP_004691065.1	MULTISPECIES: hypothetical protein [Brucella]	21	2	3	2	105	11.4	5.95	156.2	145.3	152	62.9	65.1	61.1	80.3	88.1	89.1	151.167	63.0333	85.8333	0.416979	1.28259e-05	5.78823e-05
WP_004688664.1	MULTISPECIES: RNA polymerase sigma factor [Brucella]	45	7	17	7	190	21.1	5.17	148.2	151.5	153.7	61.8	62.8	63.7	85.8	85.5	87	151.133	62.7667	86.1	0.415307	8.00425e-07	1.10119e-05
WP_006191961.1	MULTISPECIES: peptide ABC transporter substrate-binding protein [Brucella]	66	28	81	28	525	58.8	5.16	146.7	145.8	144.9	60.5	60.9	59.6	94.7	94.1	92.9	145.8	60.3333	93.9	0.413809	1.96196e-08	2.12079e-06
WP_002966428.1	MULTISPECIES: flagellar basal-body rod protein FlgG [Brucella]	23	4	5	4	262	27.8	4.7	146.5	149.2	143.7	58.9	62.8	58.8	92.3	95.3	92.5	146.467	60.1667	93.3667	0.410787	1.9515e-06	1.75094e-05
WP_002964516.1	MULTISPECIES: ribbon-helix-helix domain-containing protein [Brucella]	10	1	1	1	83	9.3	9.45	137	128.9	137.4	55.8	52.8	54.5	110	111.4	112.3	134.433	54.3667	111.233	0.404414	1.02661e-05	4.97314e-05
WP_002967786.1	MULTISPECIES: urease accessory protein UreD [Brucella]	18	4	6	4	302	33.7	6.32	158.6	158.1	161.7	64.5	63.5	65.4	71.8	78.7	77.7	159.467	64.4667	76.0667	0.404264	1.81108e-07	5.70993e-06
WP_002967358.1	MULTISPECIES: nitrous-oxide reductase [Brucella]	21	11	13	11	639	71	5.8	161.5	162.3	157.2	65.3	65.2	63.6	73.3	75.7	75.8	160.333	64.7	74.9333	0.403534	5.65693e-07	9.27878e-06
WP_002965336.1	MULTISPECIES: Bax inhibitor-1/YccA family protein [Brucella]	18	4	8	4	245	26.5	9.31	102.1	101.4	103.4	43.8	41.5	36.8	149.6	153.1	168.3	102.3	40.7	157	0.397849	8.69623e-06	4.51726e-05
WP_004689482.1	MULTISPECIES: FixH family protein [Brucella]	7	1	2	1	165	18.1	6.68	153.1	160.2	151.6	60.6	62.8	61	90.5	82.1	78.3	154.967	61.4667	83.6333	0.396644	4.38176e-06	2.80598e-05
WP_006191543.1	MULTISPECIES: TonB-dependent receptor [Brucella]	71	36	88	36	661	73	6.3	144.1	143.6	139.9	55.6	55.8	55.9	103.8	101.8	99.5	142.533	55.7667	101.7	0.391254	3.28234e-07	7.23431e-06
WP_004680988.1	MULTISPECIES: flagellar biosynthesis repressor FlbT [Brucella]	14	2	2	2	152	16.8	9.09	160.4	163.1	165.1	66.1	64.9	58.4	68.3	73.1	80.5	162.867	63.1333	73.9667	0.387638	3.46272e-06	2.40468e-05
WP_004689995.1	MULTISPECIES: flagellar motor switch protein FliM [Brucella]	50	12	13	12	316	34.3	5.57	161.5	160	159.2	61.2	62.4	62.5	73.9	82	77.3	160.233	62.0333	77.7333	0.387144	2.55073e-08	2.39728e-06
WP_006192204.1	MULTISPECIES: aspartate aminotransferase family protein [Brucella]	58	19	53	19	442	47.2	6.81	144.4	144.4	141.7	55.1	54.9	54.7	102.7	101.5	100.5	143.5	54.9	101.567	0.382578	6.59575e-08	3.83854e-06
WP_002963607.1	MULTISPECIES: class I SAM-dependent methyltransferase [Brucella]	40	15	24	15	426	48.3	8.34	150.8	149.5	150.9	56.1	55.8	56.4	90.6	97	93	150.4	56.1	93.5333	0.373005	4.1303e-09	1.04175e-06
WP_002966646.1	MULTISPECIES: flagellar hook-associated family protein [Brucella]	14	4	4	4	348	37.4	4.92	160.6	160.8	160.9	60.1	60.8	54.7	73.8	82.8	85.6	160.767	58.5333	80.7333	0.364089	7.59198e-07	1.06438e-05
WP_002966883.1	MULTISPECIES: urease accessory protein UreF [Brucella]	29	6	8	6	243	26.4	5.62	166.5	169	166	62	61.5	58.9	68.5	73.7	73.9	167.167	60.8	72.0333	0.363709	1.491e-07	5.37705e-06
WP_004690959.1	MULTISPECIES: urease accessory protein UreE [Brucella]	41	7	10	7	201	22.5	6.52	171.1	169.4	168.4	59.5	60.3	58.7	68.9	72	71.7	169.633	59.5	70.8667	0.350757	2.83839e-08	2.39728e-06
WP_019298814.1	MULTISPECIES: phosphatidylcholine/phosphatidylserine synthase [Brucella]	3	1	1	1	276	30.5	9.79	146.1	127.4	133.2	50.8	48.7	41.9	126.2	130.1	95.6	135.567	47.1333	117.3	0.347676	0.000135456	0.000339763
WP_002966332.1	MULTISPECIES: DUF2249 domain-containing protein [Brucella]	40	4	5	4	175	19.3	4.54	158.9	160.9	164.5	57.6	56.4	53.3	80.2	84.7	83.5	161.433	55.7667	82.8	0.345447	8.98178e-07	1.13165e-05
WP_002966303.1	MULTISPECIES: pseudoazurin [Brucella]	60	6	25	6	146	15.9	8.1	148.9	146.5	147.8	50.9	50.7	51.3	101.5	100.9	101.5	147.733	50.9667	101.3	0.344991	1.79476e-08	2.12079e-06
WP_004684073.1	MULTISPECIES: MaoC family dehydratase [Brucella]	16	2	5	2	160	17.7	8.18	176.5	174.6	165.1	57.5	61.3	57.4	71.8	69	66.8	172.067	58.7333	69.2	0.341341	7.15971e-06	3.94479e-05
WP_002966638.1	MULTISPECIES: hypothetical protein [Brucella]	8	2	2	2	226	24.4	4.84	164.8	161.8	161.8	51.3	59.5	53.3	76.9	81	89.5	162.8	54.7	82.4667	0.335995	2.20188e-06	1.8376e-05
WP_002969434.1	MULTISPECIES: hypothetical protein [Brucella]	15	1	1	1	88	9.9	4.37	166.9	162.3	171	53.8	53.1	59.2	72.6	81.2	79.8	166.733	55.3667	77.8667	0.332067	3.9021e-06	2.61734e-05
WP_006014722.1	MULTISPECIES: flagellar protein FlgN [Brucella]	27	4	5	4	164	18.2	5.47	167	166.6	176.9	58.5	55.5	52.2	69.8	75	78.4	170.167	55.4	74.4	0.325563	7.3758e-06	4.02478e-05
WP_004687636.1	MULTISPECIES: MotB family protein [Brucella]	14	4	4	4	366	40.1	5.92	169.2	173.5	167.2	55.8	52.2	55.4	75.2	74.7	76.9	169.967	54.4667	75.6	0.320455	7.59602e-07	1.06438e-05
WP_002966440.1	MULTISPECIES: transposase [Brucella]	34	4	4	4	145	16.5	9.14	164.3	164.6	177.1	54.4	51.9	53.4	74.5	78.4	81.5	168.667	53.2333	78.1333	0.315613	1.1233e-05	5.27928e-05
WP_002966407.1	MULTISPECIES: cytochrome c family protein [Brucella]	7	1	2	1	131	14.3	8.92	151.6	143.7	157.7	51.6	44.6	46.6	100.7	99.2	104.4	151	47.6	101.433	0.315232	2.23246e-05	8.59339e-05
WP_004689997.1	MULTISPECIES: DUF1217 domain-containing protein [Brucella]	21	5	6	5	262	29.1	8.16	164.1	166.2	162.3	54	49.9	51.2	82.4	85.8	84.1	164.2	51.7	84.1	0.31486	2.79448e-07	6.82094e-06
WP_004690958.1	MULTISPECIES: urease subunit alpha [Brucella]	41	17	35	17	573	60.7	5.6	181.1	183.8	180.8	55.7	55	54.4	62.3	63.3	63.5	181.9	55.0333	63.0333	0.302547	2.55782e-08	2.39728e-06
WP_004683523.1	MULTISPECIES: SH3 domain-containing protein [Brucella]	13	1	1	1	170	18.1	10.84	146	137.6	139.9	38.8	51.8	31.7	140.4	101.8	112	141.167	40.7667	118.067	0.288784	9.62347e-05	0.000259047
WP_004690843.1	MULTISPECIES: NAD(P)H:quinone oxidoreductase type IV [Brucella]	44	8	13	8	199	21.4	6.39	185.3	181.6	177.1	51.3	51.8	51.4	66.8	67	67.8	181.333	51.5	67.2	0.284007	6.71243e-07	1.01232e-05
WP_002966647.1	MULTISPECIES: flagellar biosynthesis regulator FlaF [Brucella]	25	2	4	2	114	12.9	4.65	187	173	202.4	44.9	44	42.9	65.7	68.1	72.1	187.467	43.9333	68.6333	0.234353	7.24326e-05	0.000209455
WP_004688520.1	MULTISPECIES: urease subunit beta [Brucella]	58	7	9	7	159	17.8	9.39	193.7	193.9	193.5	45.2	44.3	44.8	51.9	80.4	52.3	193.7	44.7667	61.5333	0.231113	8.02294e-11	1.82121e-07
WP_002966649.1	MULTISPECIES: flagellar hook assembly protein FlgD [Brucella]	21	2	2	2	137	14.4	4.56	191.7	188.1	183.3	42.7	43	41.8	67.4	69	72.9	187.7	42.5	69.7667	0.226425	4.93134e-07	8.63959e-06
WP_011069096.1	MULTISPECIES: flagellar motor stator protein MotA [Brucella]	17	4	5	4	290	31.7	6.35	199.1	191.2	188.1	40	44.3	42.6	65.4	66.3	63.1	192.8	42.3	64.9333	0.219398	1.75916e-06	1.67785e-05
WP_002966636.1	MULTISPECIES: flagellin [Brucella]	35	8	13	8	282	29.1	5.19	197.1	196.7	190.2	40.5	39.3	40	66.5	64.3	65.2	194.667	39.9333	65.3333	0.205137	2.74229e-07	6.7663e-06
WP_006191659.1	MULTISPECIES: flagellar motor switch protein FliN [Brucella]	22	2	3	2	115	12.4	4.82	204.7	203.8	199.3	39.4	41.2	38.9	57.4	57.6	57.7	202.6	39.8333	57.5667	0.196611	9.17678e-08	4.25128e-06
WP_002966429.1	MULTISPECIES: flagellar hook-basal body complex protein FliE [Brucella]	37	2	2	2	111	11.5	5.06	186.4	174.7	215	32.6	35.6	33.9	69.6	75.8	76.6	192.033	34.0333	74	0.177226	0.000192265	0.000446259
WP_002964887.1	MULTISPECIES: usg family protein [Brucella]	9	1	1	1	95	11.1	6.39	74.7	92.8	80	104.7	88.4	113	89.2	146.2	111	82.5	102.033	115.467	1.23677	0.0958725	0.111706
WP_002965367.1	MULTISPECIES: porin family protein [Brucella]	3	1	2	1	230	24.7	9.29	98.3	77.2	67	85.2	101.9	112.2	117.3	125	115.9	80.8333	99.7667	119.4	1.23423	0.193203	0.214565
WP_004683553.1	MULTISPECIES: arginyltransferase [Brucella]	33	7	9	7	249	28.7	8.19	85.1	89.9	86.2	87.7	144.1	86	96.5	98.7	125.8	87.0667	105.933	107	1.21669	0.380183	0.408238
WP_002964136.1	MULTISPECIES: dipeptide epimerase [Brucella]	63	15	35	15	326	34.7	5.47	87.1	86.9	87.3	103.5	104.8	105	107.8	108.8	108.8	87.1	104.433	108.467	1.199	3.63452e-06	2.49256e-05
WP_002964604.1	MULTISPECIES: LysR family transcriptional regulator [Brucella]	52	11	32	11	301	34	6.92	93.8	92	93.1	111.4	111.4	111.3	94.2	95.3	97.5	92.9667	111.367	95.6667	1.19792	3.95317e-06	2.63932e-05
WP_002967690.1	MULTISPECIES: single-stranded DNA-binding protein [Brucella]	84	14	50	14	168	18.4	5.71	91.5	90	88.9	107.5	107.9	108.2	101.7	102.4	101.9	90.1333	107.867	102	1.19675	2.22065e-05	8.57292e-05
WP_006189932.1	MULTISPECIES: replicative DNA helicase [Brucella]	66	26	49	26	501	55.7	5.25	92.9	93.1	91.5	112.2	108.9	110.9	94.6	99.6	96.3	92.5	110.667	96.8333	1.1964	7.42133e-05	0.000212707
WP_002966437.1	MULTISPECIES: aldolase [Brucella]	18	4	5	4	210	22.9	6.73	89.7	105.3	88.3	118.4	109	111.3	88.7	96.8	92.5	94.4333	112.9	92.6667	1.19555	0.0396255	0.0490457
WP_002966947.1	MULTISPECIES: peptidoglycan-associated lipoprotein Pal [Brucella]	70	10	65	10	168	18.2	9.88	90.4	92.8	92.8	110.7	108.7	110.3	94.8	100	99.5	92	109.9	98.1	1.19457	5.87682e-05	0.000177399
WP_004686401.1	MULTISPECIES: entericidin A/B family lipoprotein [Brucella]	25	1	11	1	44	4.7	8.62	87.8	93.4	93.6	109.6	112.4	106	95.5	100.8	100.9	91.6	109.333	99.0667	1.1936	0.0026089	0.00409841
WP_098944110.1	MULTISPECIES: peptide chain release factor 2 [Brucella]	59	19	35	19	375	42.4	5.17	95.5	95.8	96.9	113.5	114.7	115.7	85.9	89.4	92.5	96.0667	114.633	89.2667	1.19327	1.71179e-05	7.10377e-05
WP_004689840.1	MULTISPECIES: zinc metallopeptidase [Brucella]	39	7	11	7	308	33.2	5.64	86.5	85.8	95.6	107.7	104.3	107.6	104.7	100.6	107.2	89.3	106.533	104.167	1.19298	0.00675897	0.00971068
WP_004690614.1	MULTISPECIES: cytochrome c oxidase subunit II [Brucella]	8	2	2	2	295	32.6	5.36	98.7	101.4	97.8	120.1	113	121.6	85.9	79.5	82	99.3	118.233	82.4667	1.19067	0.00271531	0.00425968
WP_002963543.1	MULTISPECIES: F0F1 ATP synthase subunit A [Brucella]	14	3	14	3	249	27	8.7	103.4	98.6	98.1	117.7	117.2	122.2	80.6	80.8	81.4	100.033	119.033	80.9333	1.18994	0.00121082	0.00211428
WP_006190928.1	MULTISPECIES: succinate dehydrogenase, hydrophobic membrane anchor protein [Brucella]	8	1	3	1	131	14.2	9.25	94.4	93.5	88.5	101.8	111.6	114.9	101	97.2	97.2	92.1333	109.433	98.4667	1.18777	0.0163264	0.0218134
WP_004691134.1	MULTISPECIES: hypothetical protein [Brucella]	8	3	3	3	403	43.6	9.28	90.3	93.4	83.9	98	106.5	113.3	100.2	102.5	111.9	89.2	105.933	104.867	1.18759	0.0330237	0.0416003
WP_002964038.1	MULTISPECIES: DsbA family protein [Brucella]	69	15	42	15	265	28.7	7.44	94.4	91.2	96	111.5	109.7	112.8	96.2	95.1	93.2	93.8667	111.333	94.8333	1.18608	0.000475529	0.000943576
WP_004685700.1	MULTISPECIES: elongation factor G [Brucella]	81	42	645	42	694	76.2	5.16	93.1	94.6	93.5	111.5	111.1	110.9	94.2	96.1	95.1	93.7333	111.167	95.1333	1.18599	3.4852e-06	2.40468e-05
WP_006133769.1	MULTISPECIES: AI-2E family transporter [Brucella]	8	2	4	2	352	39.1	8.57	89.4	91.1	93.6	108.3	113.5	103	99.4	103.2	98.5	91.3667	108.267	100.367	1.18497	0.00664102	0.00955936
WP_004689198.1	MULTISPECIES: hypothetical protein [Brucella]	24	3	6	3	158	17.7	5.17	101.3	104	101.1	118.6	123	121.3	78.5	74.2	77.9	102.133	120.967	76.8667	1.1844	0.000288038	0.00062569
WP_004691967.1	MULTISPECIES: metalloprotease TldD [Brucella]	71	26	44	26	470	50.1	6.02	90.2	90.2	89.1	108.6	105.7	104.3	105.9	104.2	101.8	89.8333	106.2	103.967	1.18219	0.000241961	0.000536028
WP_004690868.1	MULTISPECIES: DNA gyrase subunit A [Brucella]	48	42	109	42	922	101.7	5.15	93.1	94.9	93	110.5	110.6	110.6	95.9	96.5	95	93.6667	110.567	95.8	1.18043	1.06505e-05	5.11134e-05
WP_004690571.1	MULTISPECIES: glycerate kinase [Brucella]	36	11	13	11	428	44.3	5.29	88.4	89.2	90.1	105.3	108.2	102.3	106.3	107.4	102.9	89.2333	105.267	105.533	1.17968	0.000827834	0.00152531
WP_004690727.1	MULTISPECIES: ImmA/IrrE family metallo-endopeptidase [Brucella]	4	1	1	1	435	50	7.53	62.1	83.5	133.1	100.2	101.7	126.6	76.3	95.7	120.7	92.9	109.5	97.5667	1.17869	0.50521	0.53217
WP_006171189.1	MULTISPECIES: iron ABC transporter permease [Brucella]	5	3	4	3	589	63.3	10.05	89.5	96.8	97.9	105.4	112.7	115.9	84.4	95.7	101.7	94.7333	111.333	93.9333	1.17523	0.0151725	0.0203196
WP_002963996.1	MULTISPECIES: adenosylcobinamide-GDP ribazoletransferase [Brucella]	13	2	3	2	260	26.4	7.25	90.1	97.7	89.3	107.2	114.2	104.2	87.4	105.1	104.9	92.3667	108.533	99.1333	1.17503	0.0154887	0.0207185
WP_004688015.1	MULTISPECIES: ribosome biogenesis GTPase Der [Brucella]	44	20	60	20	483	53.2	7.49	93	94.1	92.4	109.9	109.1	109	96.6	98.8	97	93.1667	109.333	97.4667	1.17352	9.42178e-06	4.70507e-05
WP_004687530.1	MULTISPECIES: glycosyltransferase family 39 protein [Brucella]	13	4	5	4	478	51.9	9.99	92.7	93.2	96.5	105.2	113.9	112.3	92.4	97.1	96.7	94.1333	110.467	95.4	1.17351	0.00505813	0.00745098
WP_006642661.1	MULTISPECIES: phosphatidylserine decarboxylase [Brucella]	42	8	23	8	251	28	5.69	91.3	94.3	92	109.8	109.3	106.5	93.2	106.3	97.3	92.5333	108.533	98.9333	1.17291	0.00030691	0.000656013
WP_006191058.1	MULTISPECIES: hypothetical protein [Brucella]	13	3	3	3	280	31.4	9.26	96.7	97.3	95	87.2	88.5	163.2	83.4	98.9	89.7	96.3333	112.967	90.6667	1.17266	0.54421	0.57034
WP_004684033.1	MULTISPECIES: energy-dependent translational throttle protein EttA [Brucella]	70	30	87	30	549	60.8	5.41	98.4	98.1	95.8	113.8	114	114.7	89.2	87.6	88.4	97.4333	114.167	88.4	1.17174	4.2165e-05	0.000134999
WP_002967716.1	MULTISPECIES: RidA family protein [Brucella]	70	7	29	7	154	15.8	6.29	89.8	86.3	94.2	104.2	104.7	107.8	106	103.1	103.8	90.1	105.567	104.3	1.17166	0.00371926	0.005636
WP_004683738.1	MULTISPECIES: hypothetical protein [Brucella]	16	2	2	2	195	21.8	9.67	90.2	93.4	99	105.3	118.5	107.3	97	112	77.4	94.2	110.367	95.4667	1.17162	0.0289425	0.0368891
WP_002969577.1	MULTISPECIES: hypothetical protein [Brucella]	49	4	8	4	134	14.1	5.05	87.2	74.3	114.2	103.6	112.2	106.7	93.6	95.7	112.4	91.9	107.5	100.567	1.16975	0.264171	0.289275
WP_004684232.1	MULTISPECIES: 3-hydroxybutyrate dehydrogenase [Brucella]	38	6	10	6	263	27.8	6.6	89.5	92.2	87.3	105.3	104.6	104.7	107.2	103.1	106.1	89.6667	104.867	105.467	1.16952	0.000448028	0.000899225
WP_004688531.1	MULTISPECIES: ketol-acid reductoisomerase [Brucella]	75	23	129	23	339	37.1	6.3	103.9	103.6	101.7	121.6	119.9	120.1	76.6	76.2	76.4	103.067	120.533	76.4	1.16947	3.68362e-05	0.000123879
WP_004689666.1	MULTISPECIES: GTP 3',8-cyclase MoaA [Brucella]	50	16	33	16	344	38.6	7.02	85.5	86.4	85.3	100	101.5	99.2	115.1	113.2	113.8	85.7333	100.233	114.033	1.16913	4.3146e-05	0.000136599
WP_006189988.1	MULTISPECIES: cytochrome c-type biogenesis protein CcmH [Brucella]	24	3	5	3	158	17.5	8.48	89.3	84.3	86	100.6	100.5	102.4	113.6	112.3	111	86.5333	101.167	112.3	1.16911	0.000778747	0.00145494
WP_006189939.1	MULTISPECIES: 4-hydroxy-3-methylbut-2-enyl diphosphate reductase [Brucella]	41	11	16	11	346	37.7	5.76	93.6	88	86.5	106.4	104.2	102.7	104.1	105.5	109.1	89.3667	104.433	106.233	1.16859	0.00335293	0.00514962
WP_004692008.1	MULTISPECIES: bifunctional diguanylate cyclase/phosphodiesterase [Brucella]	5	3	3	3	703	78.8	5.81	87.8	85.4	94.5	105.5	103.8	103.3	102.8	112	104.8	89.2333	104.2	106.533	1.16773	0.00592852	0.00858822
WP_002964401.1	MULTISPECIES: JAB domain-containing protein [Brucella]	45	9	14	9	249	27.7	9.23	91.1	91.1	90.3	105.6	106.3	106.2	104.6	101.8	103.1	90.8333	106.033	103.167	1.16734	1.58333e-06	1.55591e-05
WP_002965816.1	MULTISPECIES: ligase-associated DNA damage response endonuclease PdeM [Brucella]	9	1	1	1	238	26.1	8.6	88.6	77.5	99.5	102.1	107.3	100.6	106.5	92.9	125	88.5333	103.333	108.133	1.16717	0.0906402	0.10584
WP_004690991.1	MULTISPECIES: UDP-N-acetylmuramoyl-L-alanyl-D-glutamate--2,6-diaminopimelate ligase [Brucella]	71	26	142	26	490	51.6	5.82	93	94.1	94	109.8	108.7	109.4	98.2	96.4	96.4	93.7	109.3	97	1.16649	5.17293e-06	3.19091e-05
WP_002965017.1	MULTISPECIES: LysR family transcriptional regulator [Brucella]	18	3	4	3	327	35.9	9.01	95.9	89.3	93.7	110.4	112.3	102.6	96.3	100.3	99.1	92.9667	108.433	98.5667	1.16637	0.0120428	0.0164961
WP_004681171.1	MULTISPECIES: VOC family protein [Brucella]	9	1	1	1	160	17.6	5.38	102.7	94.3	124.6	128.7	101.6	144.6	66.4	64.3	72.8	107.2	124.967	67.8333	1.16573	0.314626	0.340583
WP_006191753.1	MULTISPECIES: sugar ABC transporter ATP-binding protein [Brucella]	28	6	8	6	273	29.2	5.5	102.9	101.1	101.2	118.4	119.4	117.9	76.8	80.3	82.1	101.733	118.567	79.7333	1.16547	2.11654e-05	8.29801e-05
WP_004683971.1	MULTISPECIES: sulfate ABC transporter permease subunit CysW [Brucella]	4	1	1	1	276	29.9	7.9	86	91	92.8	106.6	98.3	109.2	103.8	109.6	102.5	89.9333	104.7	105.3	1.1642	0.0187744	0.0248067
WP_006191227.1	MULTISPECIES: Crp/Fnr family transcriptional regulator [Brucella]	15	2	3	2	253	28.5	6.54	81.1	83	77.5	83.3	103.6	94.3	119.3	130.7	127.2	80.5333	93.7333	125.733	1.16391	0.0958728	0.111706
WP_002963479.1	MULTISPECIES: prolyl aminopeptidase [Brucella]	78	21	68	21	316	36.5	6.38	95	93.8	95.1	110.9	109.4	110	95.1	97.1	93.7	94.6333	110.1	95.3	1.16344	1.37857e-05	6.14804e-05
WP_006189823.1	MULTISPECIES: 5-aminolevulinate synthase [Brucella]	72	21	61	21	425	46.1	6.34	88.7	89.8	90.5	104	105.1	103.7	106.1	105.7	106.2	89.6667	104.267	106	1.16283	2.70184e-05	9.71977e-05
WP_004690784.1	MULTISPECIES: serine--tRNA ligase [Brucella]	55	23	50	23	427	47.5	5.9	90.1	92.3	92.2	108.9	105.6	104.6	101.1	102.9	102.3	91.5333	106.367	102.1	1.16205	0.000562965	0.00109318
WP_004690619.1	MULTISPECIES: homoserine kinase [Brucella]	48	11	25	11	326	36.6	6.01	92.8	92.9	91.9	108.2	107.7	106.6	100.6	99.9	99.3	92.5333	107.5	99.9333	1.16174	1.24666e-05	5.67118e-05
WP_002964538.1	MULTISPECIES: UDP-N-acetylmuramate--L-alanine ligase [Brucella]	71	23	82	23	471	50.8	6.29	89.7	92.1	90.5	106.8	105.9	103.6	103.7	103.8	104	90.7667	105.433	103.833	1.16159	0.000245378	0.000542364
WP_002964654.1	MULTISPECIES: oxygen-dependent coproporphyrinogen oxidase [Brucella]	65	20	54	20	303	35.1	6.25	92.5	91.8	91.9	105.9	109.2	105.5	105.2	98.8	99.2	92.0667	106.867	101.067	1.16075	0.000242365	0.000536227
WP_006642797.1	MULTISPECIES: protein translocase subunit SecDF [Brucella]	30	18	37	18	775	83.8	5.26	91.4	93.8	93.9	108.7	107.3	107.7	96.1	101.8	99.5	93.0333	107.9	99.1333	1.1598	8.47354e-05	0.000235146
WP_004689749.1	MULTISPECIES: DUF1624 domain-containing protein [Brucella]	7	2	3	2	328	35.4	8.19	92.5	91.2	92.5	108.1	109.1	103	97.6	101.5	104.4	92.0667	106.733	101.167	1.1593	0.00163397	0.00273735
WP_002964385.1	MULTISPECIES: alpha/beta hydrolase [Brucella]	55	11	24	11	256	27.4	5.73	88.3	88.1	88.9	101.8	102.1	103.6	109.2	109.7	108.2	88.4333	102.5	109.033	1.15907	2.04736e-05	8.08262e-05
WP_002964396.1	MULTISPECIES: hypothetical protein [Brucella]	52	5	12	5	115	12.3	9.55	87.7	85.3	98.1	102.4	103.7	107.9	98.8	103.5	112.6	90.3667	104.667	104.967	1.15824	0.0284813	0.0363421
WP_004692444.1	MULTISPECIES: Gfo/Idh/MocA family oxidoreductase [Brucella]	53	12	16	12	348	38.1	5.88	97.8	94.9	96.9	112.1	110.6	112.7	89.9	91.3	93.6	96.5333	111.8	91.6	1.15815	0.000135273	0.000339763
WP_004691333.1	MULTISPECIES: murein biosynthesis integral membrane protein MurJ [Brucella]	3	1	1	1	529	56.7	10.23	97.3	93.6	94.6	111	113.7	105.6	87.2	93.2	103.8	95.1667	110.1	94.7333	1.15692	0.00471564	0.00701475
WP_004683919.1	MULTISPECIES: preprotein translocase subunit SecY [Brucella]	15	7	16	7	446	47.9	9.7	95.6	94.6	93.5	111.4	107.6	109.2	99	98.8	90.3	94.5667	109.4	96.0333	1.15686	0.000295527	0.000638293
WP_004691032.1	MULTISPECIES: DUF4159 domain-containing protein [Brucella]	30	22	35	22	949	102.5	5.73	94.2	95.8	94.1	109.1	111	108.5	92.7	98	96.6	94.7	109.533	95.7667	1.15663	9.1615e-05	0.000249689
WP_004690290.1	MULTISPECIES: glucose-6-phosphate dehydrogenase [Brucella]	63	25	59	25	491	55	6.32	92.7	93.5	92.4	107	106.8	108.4	101.1	99.3	98.9	92.8667	107.4	99.7667	1.1565	1.73396e-05	7.15653e-05
WP_002963807.1	MULTISPECIES: DNA repair protein RecO [Brucella]	24	4	4	4	247	27.7	6.61	91.4	90.9	93.3	105.5	105.9	106.9	96.2	104.8	105.2	91.8667	106.1	102.067	1.15493	7.156e-05	0.000207675
WP_006070976.1	MULTISPECIES: homoserine dehydrogenase [Brucella]	59	21	52	21	439	46.7	6.7	90.3	91.3	88.9	104	104.4	103.9	105.1	107.2	104.8	90.1667	104.1	105.7	1.15453	4.03407e-05	0.000130633
WP_004688787.1	MULTISPECIES: ribokinase [Brucella]	34	9	23	9	313	31.9	5.69	96.5	93	92.8	107.4	107.9	110.4	97.8	97.7	96.6	94.1	108.567	97.3667	1.15374	0.000676992	0.00128493
WP_004690728.1	MULTISPECIES: amino acid ABC transporter permease [Brucella]	36	12	30	12	397	43	10.1	98.3	97.4	97.1	113.8	112.3	111.7	89.2	91.3	88.8	97.6	112.6	89.7667	1.15369	3.15596e-05	0.000109365
WP_004688444.1	MULTISPECIES: acetyl/propionyl/methylcrotonyl-CoA carboxylase subunit alpha [Brucella]	6	3	3	3	667	72.4	6.1	89.7	100.7	101.2	106.8	112.6	116.7	88.3	94.3	89.9	97.2	112.033	90.8333	1.15261	0.0348832	0.0436521
WP_004690739.1	MULTISPECIES: ketoacyl-ACP synthase III [Brucella]	61	13	39	13	323	34.4	6.13	93.8	93.8	94.9	107.8	107.8	109.7	95.5	100.3	96.3	94.1667	108.433	97.3667	1.1515	4.08216e-05	0.00013144
WP_002963832.1	MULTISPECIES: DNA polymerase III subunit chi [Brucella]	23	3	4	3	149	17.2	5.01	85.9	88.6	92.9	93.3	122.1	92.5	97.1	113	114.7	89.1333	102.633	108.267	1.15146	0.246255	0.270833
WP_006163792.1	MULTISPECIES: DNA polymerase III subunit beta [Brucella]	73	21	107	21	372	40.2	5.12	94.3	94.3	94.1	108	108.3	109.1	96	97.5	98.4	94.2333	108.467	97.3	1.15104	1.83434e-06	1.72064e-05
WP_002965171.1	MULTISPECIES: acetyl-CoA carboxylase carboxyltransferase subunit beta [Brucella]	50	12	55	12	301	33.2	7.08	96.7	94.5	94.9	109.2	109.2	110.8	94.7	94.7	95.2	95.3667	109.733	94.8667	1.15065	7.57626e-05	0.000216331
WP_002964371.1	MULTISPECIES: 50S ribosomal protein L7/L12 [Brucella]	75	8	475	8	124	12.5	4.83	94.1	85	110.1	108.4	112.2	111.9	88.3	92.2	97.7	96.4	110.833	92.7333	1.14972	0.124276	0.141762
WP_004690319.1	MULTISPECIES: ligase-associated DNA damage response DEXH box helicase [Brucella]	10	6	6	6	851	94.4	8.63	85	80.5	93.5	97.5	100	100.2	112.6	113.4	117.4	86.3333	99.2333	114.467	1.14942	0.0299371	0.0380713
WP_006191074.1	MULTISPECIES: cell wall hydrolase [Brucella]	6	2	3	2	340	36.3	9.22	101.5	94	99.7	108	108.8	122.3	87.8	91.5	86.2	98.4	113.033	88.5	1.14871	0.0470759	0.0574528
WP_002965246.1	MULTISPECIES: enoyl-CoA hydratase [Brucella]	77	17	61	17	257	28.1	5.59	92.9	93.6	93.2	107.7	106.2	107.3	100.5	99.6	99.1	93.2333	107.067	99.7333	1.14837	9.5327e-06	4.74544e-05
WP_002968213.1	MULTISPECIES: cytochrome b/b6 domain-containing protein [Brucella]	17	5	6	5	269	30.3	9.39	104.5	105.1	99.6	119.7	116.5	118.8	79	79.7	76.9	103.067	118.333	78.5333	1.14812	0.00153888	0.00259916
WP_002964053.1	MULTISPECIES: alpha/beta hydrolase [Brucella]	52	8	21	8	224	25	7.11	95.3	95	98.1	110.3	109.2	111	92.2	94.4	94.5	96.1333	110.167	93.7	1.14598	0.000231427	0.00051605
WP_019298838.1	MULTISPECIES: pyruvate kinase [Brucella]	76	29	142	29	478	51.6	6.34	96.5	97.2	96.8	110.6	110.7	111.2	91.9	92.5	92.7	96.8333	110.833	92.3667	1.14458	8.89317e-07	1.13165e-05
WP_004684066.1	MULTISPECIES: class I SAM-dependent methyltransferase [Brucella]	30	8	12	8	365	39.9	5.25	89.8	93.2	94.4	103.7	106.9	106.8	96.5	103.7	104.9	92.4667	105.8	101.7	1.1442	0.0015332	0.00259149
WP_004686250.1	MULTISPECIES: GNAT family N-acetyltransferase [Brucella]	28	5	5	5	252	27.9	9.01	84.3	84.6	84.1	94.9	91.5	103	120.9	115.8	120.9	84.3333	96.4667	119.2	1.14387	0.023714	0.0306727
WP_004687985.1	MULTISPECIES: glycosyltransferase family 25 protein [Brucella]	43	7	8	7	239	27.3	9.7	92.5	89.6	93.3	107.7	105.6	101.6	100.9	106.7	102.3	91.8	104.967	103.3	1.14343	0.0033781	0.00518127
WP_005968706.1	MULTISPECIES: hypothetical protein [Brucella]	16	2	4	2	177	18.5	8.91	86.3	87.6	84.3	96.9	95.1	103	97.9	148.2	100.6	86.0667	98.3333	115.567	1.14253	0.00889223	0.0124678
WP_099686920.1	MULTISPECIES: sugar ABC transporter permease [Brucella]	18	5	7	5	298	33.5	9.86	98.3	99.8	100.6	115.4	114.8	110.9	80.2	90.8	89.1	99.5667	113.7	86.7	1.14195	0.000829674	0.00152746
WP_006192270.1	MULTISPECIES: bifunctional phosphopantothenoylcysteine decarboxylase/phosphopantothenate--cysteine ligase CoaBC [Brucella]	61	17	32	17	406	43	7.09	89.1	88.6	90.6	101.6	103.2	101.5	107.2	107.8	110.5	89.4333	102.1	108.5	1.14163	0.000100121	0.000267068
WP_004691136.1	MULTISPECIES: GFA family protein [Brucella]	13	1	1	1	144	15.8	7.3	86.2	100.2	91.7	119.6	99.8	98	98.5	95.2	110.9	92.7	105.8	101.533	1.14132	0.178098	0.199253
WP_002967993.1	MULTISPECIES: YggT family protein [Brucella]	22	2	4	2	96	11	8.66	102.3	84.5	87.8	101.8	106.1	105.4	110.5	103.8	97.7	91.5333	104.433	104	1.14093	0.0836218	0.0980483
WP_002966283.1	MULTISPECIES: LacI family transcriptional regulator [Brucella]	17	5	5	5	338	37.4	7.43	98	100.1	95.4	110	113.2	111.5	84.3	93.2	94.3	97.8333	111.567	90.6	1.14037	0.00112229	0.00199233
WP_004690877.1	MULTISPECIES: sigma-54-dependent Fis family transcriptional regulator [Brucella]	64	24	85	24	453	50.1	5.91	96.1	95.3	95.6	109.6	108.2	108.8	94.8	94.5	97	95.6667	108.867	95.4333	1.13798	9.39019e-06	4.70507e-05
WP_004691036.1	MULTISPECIES: anthranilate synthase component I [Brucella]	48	28	54	28	731	81.8	6.34	92.5	95.2	93.8	107.9	108.4	104	98.8	100.9	98.5	93.8333	106.767	99.4	1.13783	0.00125593	0.00218131
WP_002967449.1	MULTISPECIES: ABC transporter ATP-binding protein/permease [Brucella]	50	26	34	25	628	70	7.31	95.2	95.9	94	108	108.1	107.9	97.6	96.4	96.9	95.0333	108	96.9667	1.13644	2.02923e-05	8.025e-05
WP_112861095.1	IS5 family transposase [Brucella suis]	7	2	2	2	254	28.7	10.07	86	83	87.7	94.6	95.9	101.2	114.4	122.8	114.3	85.5667	97.2333	117.167	1.13635	0.00878864	0.01234
WP_002965036.1	MULTISPECIES: electron transfer flavoprotein subunit alpha/FixB family protein [Brucella]	92	17	439	17	309	31.7	4.89	87.5	88.1	88.5	100	100.1	100	112.7	111.1	112	88.0333	100.033	111.933	1.13631	2.10962e-06	1.80711e-05
WP_004689516.1	MULTISPECIES: site-specific DNA-methyltransferase [Brucella]	2	1	1	1	377	42.2	7.55	84	92.6	103.2	95.2	109.6	113.1	86.7	100.2	115.2	93.2667	105.967	100.7	1.13617	0.17879	0.19983
WP_004691938.1	MULTISPECIES: hypothetical protein [Brucella]	40	11	13	11	436	47.7	6.58	97.5	94.7	100.3	109.1	111.3	111.9	91.1	92.1	91.9	97.5	110.767	91.7	1.13607	0.00190991	0.00312356
WP_006070841.1	MULTISPECIES: ATP-dependent Clp protease ATP-binding subunit ClpX [Brucella]	63	19	92	19	424	46.6	5.34	94.7	95	93.9	108.4	105.4	108	99.2	98.9	96.7	94.5333	107.267	98.2667	1.1347	0.000215818	0.000489807
WP_002964585.1	MULTISPECIES: RNA polymerase sigma factor RpoD [Brucella]	53	38	98	38	672	76.5	5.03	98.4	94	92.9	108.3	107.7	107.7	98.7	95.8	96.5	95.1	107.9	97	1.1346	0.00163711	0.00273914
WP_006190611.1	MULTISPECIES: UDP-N-acetylmuramoylalanyl-D-glutamyl-2,6-diaminopimelate--D-alanyl-D-alanine ligase [Brucella]	63	20	36	20	481	51.5	7.56	96.3	95.4	94.6	108.3	108.5	107.9	98.5	95.4	95.2	95.4333	108.233	96.3667	1.13413	1.63819e-05	6.88647e-05
WP_002971568.1	MULTISPECIES: ribbon-helix-helix protein, CopG family [Brucella]	31	2	3	2	75	8.2	4.84	91.2	92.8	99.2	110.7	107.7	102.4	97.2	97.5	101.2	94.4	106.933	98.6333	1.13277	0.0219805	0.0286593
WP_002963865.1	MULTISPECIES: AAA family ATPase [Brucella]	38	6	8	6	181	20	9.63	92	92.2	94.3	102.4	107	106	103.3	101.6	101.3	92.8333	105.133	102.067	1.1325	0.00146371	0.00248814
WP_006190201.1	MULTISPECIES: NADP-dependent malic enzyme [Brucella]	60	31	101	31	774	83.8	6.1	91.2	91.8	91.4	103.1	102	105.5	106.8	102.6	105.5	91.4667	103.533	104.967	1.13192	0.000325213	0.00068758
WP_006191554.1	MULTISPECIES: plasmid partitioning protein RepA [Brucella]	32	12	26	12	397	44.6	7.42	92.6	92.1	91.2	102.3	103.9	106	105.4	104.4	102.1	91.9667	104.067	103.967	1.13157	0.00045672	0.000911833
WP_006190478.1	MULTISPECIES: anthranilate phosphoribosyltransferase [Brucella]	58	14	52	14	339	34.8	5.39	93.6	95.6	95.3	108.2	107.2	106.5	97.4	98.9	97.3	94.8333	107.3	97.8667	1.13146	9.63152e-05	0.000259047
WP_004689729.1	MULTISPECIES: glucose 1-dehydrogenase [Brucella]	71	13	45	13	246	26	5.63	93.2	94.5	93.8	106.7	105.4	106.4	98.6	100.3	101.2	93.8333	106.167	100.033	1.13144	2.23616e-05	8.59339e-05
WP_002966849.1	MULTISPECIES: cell envelope integrity protein EipB [Brucella]	52	13	26	13	280	31.3	6.64	92.2	90.1	90.4	102.5	102.2	103.8	106.8	106.3	105.5	90.9	102.833	106.2	1.13128	0.000129173	0.000328725
WP_006191163.1	MULTISPECIES: DsbE family thiol:disulfide interchange protein [Brucella]	57	9	19	9	203	22	8.41	91.3	92.3	92.2	104.4	103.2	104.2	103.6	106.6	102.1	91.9333	103.933	104.1	1.13053	1.63317e-05	6.8781e-05
WP_002967087.1	MULTISPECIES: ActS/PrrB/RegB family redox-sensitive histidine kinase, partial [Brucella]	19	7	10	7	430	47	6.39	87.5	93	96	100.1	109.4	103	101	104.1	105.8	92.1667	104.167	103.633	1.1302	0.0317618	0.0401841
WP_006278797.1	MULTISPECIES: sugar ABC transporter permease [Brucella]	7	1	2	1	389	40.8	9.85	91.8	100.5	102.9	119.5	107.7	106.3	81.9	94.8	94.6	98.4	111.167	90.4333	1.12974	0.0764008	0.0901871
WP_005969315.1	MULTISPECIES: outer membrane protein assembly factor BamE [Brucella]	57	9	61	9	168	18.2	9.39	97.2	95.4	97.7	109.5	108	110.4	96.9	92.7	92.2	96.7667	109.3	93.9333	1.12952	0.000223128	0.000503083
WP_002972125.1	MULTISPECIES: LysR family transcriptional regulator [Brucella]	23	6	7	6	304	35	8.29	89.7	87.7	92	101.3	103	99.9	95.6	134.6	96.2	89.8	101.4	108.8	1.12918	0.00163059	0.00273572
WP_006190038.1	MULTISPECIES: hypothetical protein [Brucella]	43	8	11	8	235	25.5	6	93.4	92.5	97.6	108	106.2	105.9	95.1	101.8	99.3	94.5	106.7	98.7333	1.1291	0.00200956	0.00326536
WP_006192165.1	MULTISPECIES: hypothetical protein [Brucella]	40	7	11	7	210	22.4	9.74	94.9	96	92.1	108.1	105.1	106.2	103.5	97.3	96.9	94.3333	106.467	99.2333	1.12862	0.0011287	0.001997
WP_004684482.1	MULTISPECIES: electron transfer flavoprotein subunit beta/FixA family protein [Brucella]	74	16	141	16	248	26.4	8.16	87.7	88.4	88.6	98.7	100.1	99.9	112.2	112	112.3	88.2333	99.5667	112.167	1.12845	2.5297e-05	9.27693e-05
WP_004683145.1	MULTISPECIES: YqgE/AlgH family protein [Brucella]	17	3	6	3	200	22	4.79	92.6	91.1	90.1	99.4	107.5	101.7	102.9	103.4	111.4	91.2667	102.867	105.9	1.1271	0.00996641	0.0138456
WP_004689005.1	MULTISPECIES: glutamine--fructose-6-phosphate transaminase (isomerizing) [Brucella]	49	23	51	23	607	66.3	5.92	93.9	94.6	94.2	107.3	104.8	106.5	100.3	97.9	100.4	94.2333	106.2	99.5333	1.12699	9.72792e-05	0.000260713
WP_004689078.1	MULTISPECIES: thermonuclease family protein [Brucella]	8	2	4	2	319	33.8	4.79	91.6	94.2	94.6	106	107.5	102.5	100.6	103.3	99.7	93.4667	105.333	101.2	1.12696	0.00249362	0.00394187
WP_002966997.1	MULTISPECIES: diaminopimelate epimerase [Brucella]	52	10	15	10	303	32.3	5.19	92.5	91.2	94	104.7	101.8	106.3	99.3	104.7	105.5	92.5667	104.267	103.167	1.1264	0.00163264	0.00273714
WP_002964288.1	MULTISPECIES: elongation factor Ts [Brucella]	88	22	458	22	305	31.5	5.11	97.2	98.8	97.9	110.1	110.7	110.2	90	92.2	92.8	97.9667	110.333	91.6667	1.12623	1.57201e-05	6.69505e-05
WP_004687735.1	MULTISPECIES: amidohydrolase [Brucella]	46	11	29	11	387	41.5	5.87	87	87.9	90.7	98.8	100.4	99.9	107.7	113.3	114.3	88.5333	99.7	111.767	1.12613	0.000766553	0.00143689
WP_004689002.1	MULTISPECIES: heat shock protein HspQ [Brucella]	16	2	3	2	112	13.2	5.47	93.8	81.9	93.9	101.7	102.3	99.4	108.2	112.6	106.3	89.8667	101.133	109.033	1.12537	0.0507854	0.0615827
WP_002971117.1	MULTISPECIES: ABC transporter permease [Brucella]	17	3	6	3	240	26.1	9.7	94.4	91.4	92.6	99.6	106.7	106.9	105.6	101.1	101.8	92.8	104.4	102.833	1.125	0.0104831	0.0144573
WP_006190973.1	MULTISPECIES: TIGR02302 family protein [Brucella]	20	16	19	16	881	97.2	6.49	90.6	93.5	94.4	106.1	104.9	102.3	95.7	104.9	107.7	92.8333	104.433	102.767	1.12496	0.00193875	0.00316389
WP_004684095.1	MULTISPECIES: winged helix-turn-helix transcriptional regulator [Brucella]	18	2	2	2	115	12.8	8.78	75.6	77	85.2	90.8	88.8	87.9	118.1	150.4	126.2	79.2667	89.1667	131.567	1.12489	0.0335711	0.0422431
WP_002969331.1	MULTISPECIES: hypothetical protein [Brucella]	71	3	3	3	65	7.3	5.21	86.5	82.7	98.6	98.2	103.3	99.5	97.6	113.1	120.4	89.2667	100.333	110.367	1.12397	0.0927347	0.10823
WP_004689211.1	MULTISPECIES: hypothetical protein [Brucella]	50	11	18	11	356	37.6	5.48	99	94.9	93.7	107.7	107.6	107.9	95.3	97	96.8	95.8667	107.733	96.3667	1.12378	0.00179272	0.00295747
WP_004690635.1	MULTISPECIES: DUF1499 domain-containing protein [Brucella]	20	4	5	4	262	29.1	8.12	92.7	94.9	93.2	105.3	106.5	103.2	102.1	100	102.1	93.6	105	101.4	1.12179	0.000625304	0.00119784
WP_004690910.1	MULTISPECIES: NADP-dependent isocitrate dehydrogenase [Brucella]	79	29	238	29	404	45.5	6.11	95.6	95.4	94	104.7	105.7	109.3	98.9	97.9	98.5	95	106.567	98.4333	1.12175	0.00146438	0.00248814
WP_002964498.1	MULTISPECIES: acetolactate synthase small subunit [Brucella]	50	8	24	8	190	20.7	7.71	100.2	102	99.3	114.1	110.6	113.4	84.7	87.9	87.8	100.5	112.7	86.8	1.12139	0.000788063	0.00146993
WP_004690059.1	MULTISPECIES: RES family NAD+ phosphorylase [Brucella]	31	6	12	6	221	24.6	7.14	91.9	92.1	90	101.9	102.3	102.7	104.4	108.2	106.3	91.3333	102.3	106.3	1.12007	0.000101333	0.000269667
WP_002963614.1	MULTISPECIES: 3-oxoacyl-[acyl-carrier-protein] reductase [Brucella]	80	16	65	16	245	25.9	6.93	95.9	97.9	100.2	110.3	110.7	108.2	92.5	92.5	91.8	98	109.733	92.2667	1.11973	0.0013161	0.00227018
WP_004685303.1	MULTISPECIES: aminopeptidase [Brucella]	53	18	45	18	417	44.7	5.9	93.2	91.8	90.9	102.2	103.8	102.9	106.9	103.9	104.4	91.9667	102.967	105.067	1.11961	0.000173343	0.000411169
WP_006071910.1	MULTISPECIES: iron-sulfur cluster carrier protein ApbC [Brucella]	55	17	36	17	387	41.2	7.08	89.3	90.3	90.3	100.9	101.3	99.8	108.9	109.2	109.9	89.9667	100.667	109.333	1.11893	4.38217e-05	0.000138352
WP_004689064.1	MULTISPECIES: RidA family protein [Brucella]	47	5	7	5	123	13.3	6.09	89.2	99.2	92.1	103	105.6	105.2	101.8	103.1	100.9	93.5	104.6	101.933	1.11872	0.0226421	0.0294036
WP_002963844.1	MULTISPECIES: porin family protein [Brucella]	62	11	30	11	213	23.1	8.65	111.8	83.8	118.1	95.9	128.3	126.7	74.7	81.8	79	104.567	116.967	78.5	1.11858	0.452347	0.4805
WP_002964060.1	MULTISPECIES: glycosyltransferase family 2 protein [Brucella]	47	10	18	10	323	36.8	9.44	97	95.5	96.1	108	109.1	105.7	98.6	95.1	94.8	96.2	107.6	96.1667	1.1185	0.000476351	0.000944381
WP_002965589.1	MULTISPECIES: 2-polyprenylphenol 6-hydroxylase [Brucella]	51	23	42	23	527	59	7.5	93.9	93.9	92.6	105.3	103.6	104.7	102.2	101.2	102.6	93.4667	104.533	102	1.1184	7.41214e-05	0.000212707
WP_006191560.1	MULTISPECIES: isochorismate synthase MenF [Brucella]	32	10	12	10	391	42.5	6.47	107.3	110.6	111.5	121.8	121	125.6	62.1	66.8	73.4	109.8	122.8	67.4333	1.1184	0.00242885	0.00385829
WP_002971443.1	MULTISPECIES: PAS domain-containing hybrid sensor histidine kinase/response regulator [Brucella]	41	26	48	26	857	93.4	5.34	98.5	98.3	97.2	110.9	109.9	107.9	92.2	90.5	94.6	98	109.567	92.4333	1.11803	0.000283467	0.000616942
WP_002967480.1	MULTISPECIES: ABC transporter permease [Brucella]	2	1	1	1	333	35	9.67	106.9	106.7	93.4	112	113.2	117.9	87	82.5	80.4	102.333	114.367	83.3	1.11759	0.0668719	0.0796847
WP_002963725.1	MULTISPECIES: SufE family protein [Brucella]	70	9	19	9	141	15.9	4.92	89.8	89.5	90.2	102.5	100	98.6	110.4	109	110.1	89.8333	100.367	109.833	1.11725	0.000811519	0.00149855
WP_002965233.1	MULTISPECIES: enoyl-ACP reductase FabI [Brucella]	72	15	65	15	272	29.3	5.54	98	99.8	99.6	112.5	110.3	109.4	91	89.5	89.8	99.1333	110.733	90.1	1.11701	0.000430059	0.000867529
WP_004683653.1	MULTISPECIES: DUF1476 domain-containing protein [Brucella]	77	12	193	12	107	12.2	4.93	89.2	85.8	97.3	102.3	102.2	99.6	100.6	106.2	116.8	90.7667	101.367	107.867	1.11678	0.0396162	0.0490457
WP_002971034.1	MULTISPECIES: patatin family protein [Brucella]	50	12	21	12	315	34.4	6.74	84	85.9	84.9	92.2	97.4	94.8	118.1	120	122.7	84.9333	94.8	120.267	1.11617	0.00349678	0.00534525
WP_004689634.1	MULTISPECIES: arginine--tRNA ligase [Brucella]	66	33	109	33	585	65.1	5.81	94.6	96.6	94.7	107.8	105.7	105.6	99.7	96.9	98.5	95.3	106.367	98.3667	1.11612	0.000334529	0.000703782
WP_012246914.1	MULTISPECIES: xanthine dehydrogenase accessory protein XdhC [Brucella]	14	2	2	2	290	31.4	6.84	91.2	96.9	95.6	111.1	104.4	101.1	100.5	99	100.2	94.5667	105.533	99.9	1.11597	0.0324059	0.0408674
WP_004690908.1	MULTISPECIES: methylmalonyl-CoA mutase [Brucella]	9	5	7	5	712	77.9	6.14	94.1	93.7	99.1	105	107.9	107.2	85.3	113.9	93.9	95.6333	106.7	97.7	1.11572	0.00470796	0.00700791
WP_006191284.1	MULTISPECIES: amidohydrolase family protein [Brucella]	45	10	13	10	282	31.2	5.78	92.4	92.6	98.5	108.3	105.6	102.4	97.1	103.9	99.1	94.5	105.433	100.033	1.1157	0.0141578	0.0190888
WP_004687873.1	MULTISPECIES: metal/formaldehyde-sensitive transcriptional repressor [Brucella]	40	3	4	3	94	10.6	7.36	88.7	93.1	99.4	108.1	103.6	101.5	100.4	101.6	103.6	93.7333	104.4	101.867	1.1138	0.0436548	0.0536236
WP_006132764.1	MULTISPECIES: Gfo/Idh/MocA family oxidoreductase [Brucella]	15	3	3	3	371	40.8	6.54	90.8	100.3	91.1	106.8	100.5	107	113.2	95.7	94.6	94.0667	104.767	101.167	1.11375	0.047251	0.0575737
WP_006161145.1	MULTISPECIES: GNAT family N-acetyltransferase [Brucella]	41	15	19	15	511	57.6	7.62	89.7	88.7	88	98.7	98.1	99.8	111.6	111.2	114.2	88.8	98.8667	112.333	1.11336	0.000136479	0.0003415
WP_004686962.1	MULTISPECIES: OmpA family protein [Brucella]	80	13	201	13	220	23	9.51	95	96.9	98.6	107.7	108.2	107.4	90.5	98	97.9	96.8333	107.767	95.4667	1.11291	0.000508794	0.000999102
WP_002964119.1	MULTISPECIES: HAD-IA family hydrolase [Brucella]	20	3	4	3	221	24.2	5.54	91.4	90.2	93.7	102.2	103.4	100.7	105.3	103.5	109.6	91.7667	102.1	106.133	1.1126	0.00131793	0.0022716
WP_004687160.1	MULTISPECIES: acyl-CoA dehydrogenase [Brucella]	36	19	34	18	597	64.9	5.64	94.8	97.2	99	108.2	106.2	109.3	90.1	105.6	89.4	97	107.9	95.0333	1.11237	0.00199074	0.00323709
WP_004691173.1	MULTISPECIES: glutathione synthase [Brucella]	60	16	54	16	312	35.3	5.73	92.3	94.3	95.3	103.3	105.7	104.3	99.7	100.7	104.4	93.9667	104.433	101.6	1.11139	0.000738832	0.00139067
WP_011069073.1	MULTISPECIES: aldehyde dehydrogenase family protein [Brucella]	3	2	2	2	506	53.4	5.86	99.6	103.3	94.6	114.5	108.9	106.8	89.8	89.6	92.9	99.1667	110.067	90.7667	1.10992	0.0330437	0.0416024
WP_002964508.1	MULTISPECIES: thymidylate synthase [Brucella]	50	12	37	12	264	30.3	6.6	93.2	91.1	90.3	102.4	100.6	101.7	108.6	105.3	106.8	91.5333	101.567	106.9	1.10961	0.00057892	0.00111941
WP_004684628.1	MULTISPECIES: LysR family transcriptional regulator [Brucella]	20	4	4	4	297	33.2	8.43	95.1	92.5	96.2	100.8	109.5	104.4	102.7	97.5	101.3	94.6	104.9	100.5	1.10888	0.0200726	0.0263685
WP_006191722.1	MULTISPECIES: 3-hydroxyacyl-CoA dehydrogenase [Brucella]	26	10	11	10	509	54.5	5.67	90.4	91.5	87.3	94.7	100.4	103.3	87.8	100.7	144	89.7333	99.4667	110.833	1.10847	0.0260686	0.0334515
WP_004682822.1	MULTISPECIES: efflux RND transporter periplasmic adaptor subunit [Brucella]	53	13	18	13	383	40.8	8.07	97	97	96.7	106.5	105.8	109.7	95.8	95.9	95.7	96.9	107.333	95.8	1.10767	0.000977725	0.00176426
WP_004683938.1	MULTISPECIES: single-stranded-DNA-specific exonuclease RecJ [Brucella]	29	15	19	15	594	62.2	6.84	92.9	94.2	93.6	104.1	103.6	103.2	97	102.8	108.8	93.5667	103.633	102.867	1.10759	2.51475e-05	9.27693e-05
WP_006072682.1	MULTISPECIES: ABC transporter substrate-binding protein [Brucella]	72	15	78	15	268	28.8	5.8	88.9	90	90	99.7	97.4	100.7	111.9	109.2	112.3	89.6333	99.2667	111.133	1.10747	0.000765211	0.00143674
WP_004692026.1	MULTISPECIES: penicillin-binding protein [Brucella]	23	16	20	16	763	83.1	7.01	96.2	94.5	95.9	103.5	107.2	106.7	95.5	101.5	98.9	95.5333	105.8	98.6333	1.10747	0.00127965	0.0022174
WP_002965218.1	MULTISPECIES: rRNA maturation RNase YbeY [Brucella]	39	4	11	4	168	18.4	4.56	94.2	91.9	93.3	100	103.7	105.7	104.4	102.8	104	93.1333	103.133	103.733	1.10737	0.00512543	0.00752243
WP_004690823.1	MULTISPECIES: bifunctional ADP-dependent NAD(P)H-hydrate dehydratase/NAD(P)H-hydrate epimerase [Brucella]	37	13	20	13	501	52	6.8	92.4	91.5	90.5	101.5	102.1	100.2	105.4	109.3	107.3	91.4667	101.267	107.333	1.10714	0.000236292	0.000526382
WP_002966127.1	MULTISPECIES: Na+/H+ antiporter subunit E [Brucella]	8	1	2	1	171	19.3	9.25	83.6	92.7	97.3	99.7	97.4	105.8	109.7	104.8	109	91.2	100.967	107.833	1.10709	0.108489	0.124883
WP_006197404.1	MULTISPECIES: glutamate--tRNA ligase [Brucella]	75	27	85	27	473	51.9	5.67	97.9	96.3	93.2	104.2	105.5	108.3	99.1	96.6	98.9	95.8	106	98.2	1.10647	0.00512652	0.00752243
WP_004683706.1	MULTISPECIES: phytoene/squalene synthase family protein [Brucella]	52	12	12	12	277	30.7	6.54	96.5	94.4	92.3	104.7	105.7	102.9	98.5	99.5	105.6	94.4	104.433	101.2	1.10629	0.00236836	0.0037754
WP_004690734.1	MULTISPECIES: enoyl-CoA hydratase/isomerase family protein [Brucella]	57	13	64	13	349	37.8	4.98	92.4	94	94	103	102.9	103.9	102.2	104.5	103.1	93.4667	103.267	103.267	1.10485	9.41643e-05	0.000254165
WP_002964888.1	MULTISPECIES: acetate--CoA ligase [Brucella]	35	20	24	20	651	72.7	6.06	105.1	106.1	101.9	116.6	114.1	115.1	80	81.1	79.9	104.367	115.267	80.3333	1.10444	0.0017213	0.00285417
WP_004690334.1	MULTISPECIES: DUF2291 family protein [Brucella]	72	16	56	16	218	23.1	9.07	94.9	92.5	92.1	103.1	102.2	103.2	106.9	102.3	102.8	93.1667	102.833	104	1.10376	0.000484485	0.000957997
WP_002965003.1	MULTISPECIES: septation protein A [Brucella]	22	5	6	5	220	24.8	6.8	98.9	100	100.7	106.2	113.3	111.1	89.8	88.6	91.3	99.8667	110.2	89.9	1.10347	0.0087902	0.01234
WP_004689726.1	MULTISPECIES: Trk system potassium transporter TrkA [Brucella]	35	13	23	13	458	50.6	5.19	95.4	94.8	95	105.5	103.7	105.4	98.8	102	99.4	95.0667	104.867	100.067	1.10309	8.78441e-05	0.000242292
WP_002967050.1	MULTISPECIES: C40 family peptidase [Brucella]	45	10	23	10	290	31.9	6.02	91.1	89.4	88.4	100.6	98.1	97.8	112.4	112.2	110.1	89.6333	98.8333	111.567	1.10264	0.00149291	0.00253281
WP_006189857.1	MULTISPECIES: aldehyde dehydrogenase [Brucella]	30	9	13	9	481	50.3	6.57	94.9	95.4	95.7	106	105.2	104.1	98.9	100.1	99.8	95.3333	105.1	99.6	1.10245	8.23399e-05	0.000229904
WP_002967073.1	MULTISPECIES: alpha-D-glucose phosphate-specific phosphoglucomutase [Brucella]	60	21	44	21	543	58.6	6.55	96.5	95.9	98.3	106.9	106.4	107.1	94.8	95.9	98.2	96.9	106.8	96.3	1.10217	0.000190845	0.000443417
WP_004689332.1	MULTISPECIES: bifunctional tRNA (adenosine(37)-N6)-threonylcarbamoyltransferase complex ATPase subunit type 1 TsaE/phosphotransferase [Brucella]	53	19	36	19	511	56.4	5.43	93.1	94	93.8	102.4	103.1	103.8	103.1	102.5	104.2	93.6333	103.1	103.267	1.1011	4.15014e-05	0.000133251
WP_004689504.1	MULTISPECIES: beta-ketoacyl-ACP synthase II [Brucella]	70	20	135	20	420	44.1	5.82	95	97	96.7	105.3	105.4	107.1	96.5	97.5	99.6	96.2333	105.933	97.8667	1.1008	0.000342203	0.000716606
WP_002965069.1	MULTISPECIES: L,D-transpeptidase [Brucella]	14	3	3	3	181	20.4	10.26	99.9	99.8	86.2	99.4	114.3	101	92.4	102	105.1	95.3	104.9	99.8333	1.10073	0.217073	0.239435
WP_002964773.1	MULTISPECIES: adenylosuccinate synthase [Brucella]	66	25	80	25	429	46.5	6.23	99.2	99.4	99.2	110.1	108.2	109.3	91.4	90.6	92.6	99.2667	109.2	91.5333	1.10007	5.71832e-05	0.000173537
WP_006074564.1	MULTISPECIES: YgcG family protein [Brucella]	7	2	2	2	267	27.9	5.22	89.6	93.2	87.3	102.1	98.7	96.3	112.3	113.8	106.8	90.0333	99.0333	110.967	1.09996	0.0200536	0.0263588
WP_004689394.1	MULTISPECIES: dipeptidase [Brucella]	56	22	108	22	471	51	5.63	91.7	91.3	91.3	100.3	100.9	100.5	109.7	106.2	108.2	91.4333	100.567	108.033	1.09989	2.05286e-06	1.77862e-05
WP_002963437.1	MULTISPECIES: urease accessory protein UreG [Brucella]	85	11	106	11	208	22.7	5.33	99.8	101.7	102.3	111.3	111.2	111.6	84.4	89.2	88.5	101.267	111.367	87.3667	1.09974	0.000188233	0.000439476
WP_006190690.1	MULTISPECIES: MoxR family ATPase [Brucella]	75	21	70	21	335	36.7	6.46	95.5	95.1	96.5	105.5	105.5	104.7	99.5	97.2	100.5	95.7	105.233	99.0667	1.09962	4.26368e-05	0.000135554
WP_002966545.1	MULTISPECIES: shikimate dehydrogenase [Brucella]	9	2	2	2	261	27.2	7.62	101.3	102.5	101.8	119.8	114.3	101.9	87	85.8	85.7	101.867	112	86.1667	1.09948	0.128731	0.146623
WP_002966896.1	MULTISPECIES: 16S rRNA (cytosine(1402)-N(4))-methyltransferase RsmH [Brucella]	66	19	27	19	346	37.5	8.88	95.9	96.6	98.8	105.8	107.5	106.8	95.8	94.7	98	97.1	106.7	96.1667	1.09887	0.000666586	0.00126836
WP_004687920.1	MULTISPECIES: carbohydrate ABC transporter permease [Brucella]	11	2	4	2	291	32.1	9.64	102.8	98.8	101.8	117.3	107.3	108.4	91.7	95.7	76.2	101.133	111	87.8667	1.09756	0.0435208	0.053488
WP_002964350.1	MULTISPECIES: 50S ribosomal protein L5 [Brucella]	69	15	144	15	185	21.1	9.52	99.2	98.5	95.1	105.5	107.4	108.3	96.4	94.3	95.3	97.6	107.067	95.3333	1.09699	0.00331514	0.00509759
WP_006192171.1	MULTISPECIES: aspartate aminotransferase family protein [Brucella]	13	5	6	5	484	53.1	7.42	90.7	93.7	95.3	99.4	99.4	107.9	99.1	111.1	103.5	93.2333	102.233	104.567	1.09653	0.0455472	0.0557972
WP_004688181.1	MULTISPECIES: LPS export ABC transporter permease LptG [Brucella]	17	5	8	5	362	40.2	8.5	98.8	98.9	94.9	106.1	105.2	109.5	92	93.2	101.4	97.5333	106.933	95.5333	1.09638	0.00717246	0.0102528
WP_004683648.1	MULTISPECIES: Grx4 family monothiol glutaredoxin [Brucella]	85	8	41	8	110	12.1	4.93	96.1	92.4	98.3	105.1	104.5	104.8	100.8	97.1	100.9	95.6	104.8	99.6	1.09623	0.00601555	0.00869429
WP_004690984.1	MULTISPECIES: cell division protein FtsZ [Brucella]	83	27	224	27	566	60.6	5.47	95.1	96.3	96.9	106.5	105.2	104.2	95.5	100.7	99.5	96.1	105.3	98.5667	1.09573	0.000414315	0.000840478
WP_002965311.1	MULTISPECIES: hypothetical protein [Brucella]	22	1	1	1	63	7.3	4.49	86.4	91	107.5	113.3	98.4	100.4	103.2	95.2	104.7	94.9667	104.033	101.033	1.09547	0.316511	0.34246
WP_024767981.1	MULTISPECIES: GDP-mannose 4,6-dehydratase [Brucella]	78	19	118	19	363	41.1	6.42	95.1	96.1	94.8	103.7	104.8	104.7	101.8	99.8	99.1	95.3333	104.4	100.233	1.0951	6.69939e-05	0.000197758
WP_004692188.1	MULTISPECIES: hypothetical protein [Brucella]	58	14	21	14	340	36.9	7.12	90.6	92.3	93.6	99.8	103.6	99.3	105.1	111.2	104.5	92.1667	100.9	106.933	1.09476	0.00562261	0.00818162
WP_002965354.1	MULTISPECIES: formate transporter [Brucella]	36	6	11	6	161	17.9	6.1	88.9	92.1	91.8	95.3	99.3	103.7	111	107.6	110.3	90.9333	99.4333	109.633	1.09348	0.031978	0.0404176
WP_002963947.1	MULTISPECIES: NADH-quinone oxidoreductase subunit NuoK [Brucella]	12	1	2	1	102	10.9	5.87	100	95.6	93.3	100.4	107	108.2	83.2	94.2	118.2	96.3	105.2	98.5333	1.09242	0.0463369	0.056734
WP_002968354.1	MULTISPECIES: cupredoxin domain-containing protein [Brucella]	20	2	3	2	132	14.6	5.96	98.1	88.7	89.8	103.2	98.9	99.7	101.3	114.3	106	92.2	100.6	107.2	1.09111	0.0609047	0.0729957
WP_011068864.1	MULTISPECIES: lytic transglycosylase domain-containing protein [Brucella]	3	1	1	1	287	29.9	8.63	74.4	71.2	121.1	74.7	112.6	103.5	85.7	115	141.7	88.9	96.9333	114.133	1.09036	0.705185	0.726631
WP_004686799.1	MULTISPECIES: extensin family protein [Brucella]	3	1	4	1	323	35.4	9.1	98.2	91.5	93.7	100.9	103.2	104.9	100.8	107.6	99.1	94.4667	103	102.5	1.09033	0.0202797	0.0266098
WP_002971526.1	MULTISPECIES: hypothetical protein [Brucella]	8	1	1	1	98	10	10.01	78.8	80.1	105.8	96.1	111.7	80.8	102.9	116.4	127.4	88.2333	96.2	115.567	1.09029	0.559289	0.584793
WP_004691344.1	MULTISPECIES: RNA methyltransferase [Brucella]	65	15	27	15	297	32.4	9.39	95.8	96.6	94.9	104.3	104.5	104.4	99.5	101.3	98.7	95.7667	104.4	99.8333	1.09015	6.31482e-05	0.000188614
WP_002963923.1	MULTISPECIES: N-acetyl-gamma-glutamyl-phosphate reductase [Brucella]	72	16	49	16	310	33.8	6.33	92.5	93.8	93	101.9	102.6	99.8	105.1	96.5	114.7	93.1	101.433	105.433	1.08951	0.000832093	0.00152943
WP_002967281.1	MULTISPECIES: sn-glycerol-3-phosphate import ATP-binding protein UgpC [Brucella]	54	14	56	14	351	38.5	6.57	95.7	94.7	94.7	103.8	103.4	103.4	103.9	100.5	99.9	95.0333	103.533	101.433	1.08944	1.88694e-05	7.57366e-05
WP_002964581.1	MULTISPECIES: SIMPL domain-containing protein [Brucella]	66	10	70	10	250	26.5	6.87	98.5	99.3	97.9	107.1	107.4	107.6	94	94	94.2	98.5667	107.367	94.0667	1.08928	3.39049e-05	0.000115562
WP_002971524.1	MULTISPECIES: hypothetical protein [Brucella]	73	6	10	6	150	15.5	9.03	96.3	91.8	95.6	100.7	104.8	103.4	102.9	105.6	98.8	94.5667	102.967	102.433	1.08883	0.0103856	0.0143577
WP_004684080.1	MULTISPECIES: CCA tRNA nucleotidyltransferase [Brucella]	41	15	18	15	423	46.6	6.25	95.7	97.5	92.8	105.9	103	102.5	100.9	101.9	99.9	95.3333	103.8	100.9	1.08881	0.00810179	0.0114729
WP_004691094.1	MULTISPECIES: malate dehydrogenase [Brucella]	88	19	377	19	320	33.7	5.59	95.6	95.7	94.4	103.3	103.7	104	101.4	101.3	100.5	95.2333	103.667	101.067	1.08855	5.40192e-05	0.000165261
WP_004690514.1	MULTISPECIES: helix-turn-helix domain-containing protein [Brucella]	16	8	13	8	642	70.4	5.86	96.2	97.7	97.2	106.2	107.1	103.5	97.2	97.5	97.5	97.0333	105.6	97.4	1.08829	0.00183999	0.00303104
WP_002964659.1	MULTISPECIES: DUF1285 domain-containing protein [Brucella]	66	11	24	11	221	23.6	4.96	94.7	96.2	93.7	105.9	102.7	101.1	101	103.6	101.1	94.8667	103.233	101.9	1.08819	0.00620512	0.00895462
WP_002965562.1	MULTISPECIES: GntR family transcriptional regulator [Brucella]	8	1	2	1	237	26.8	6.74	85.8	94	100.4	99.3	107.8	97.8	91.4	105.6	118	93.4	101.633	105	1.08815	0.191802	0.213218
WP_002966788.1	MULTISPECIES: acetyl-CoA carboxylase biotin carboxylase subunit [Brucella]	73	21	94	21	452	49.2	6.25	98.3	99.3	97.4	107.9	106.2	106.9	94.7	95.1	94.1	98.3333	107	94.6333	1.08814	0.000300573	0.000645507
WP_006190487.1	MULTISPECIES: UMP kinase [Brucella]	64	11	51	11	240	25	6.21	94.6	96.2	95.8	103.8	104.3	103.7	102.7	100.1	98.7	95.5333	103.933	100.5	1.08793	8.28946e-05	0.000230884
WP_002968962.1	MULTISPECIES: 3-oxoadipyl-CoA thiolase [Brucella]	52	17	26	17	400	41.6	6.64	98.5	96.2	96.8	104.6	105.9	106.6	92.7	95.9	102.8	97.1667	105.7	97.1333	1.08782	0.000703253	0.00132811
WP_004683663.1	MULTISPECIES: ribulose-phosphate 3-epimerase [Brucella]	53	6	28	6	225	23.9	5.6	94.9	94.7	95.3	102.2	103.6	103.8	103.3	99.5	102.6	94.9667	103.2	101.8	1.0867	0.000102752	0.00027185
WP_002963946.1	MULTISPECIES: NADH-quinone oxidoreductase subunit J [Brucella]	16	3	9	3	205	22.2	9.52	101.2	97.7	103.5	111.7	110.7	106.1	87.5	90.8	90.9	100.8	109.5	89.7333	1.08631	0.0226108	0.0293839
WP_002964426.1	MULTISPECIES: bifunctional adenosylcobinamide kinase/adenosylcobinamide-phosphate guanylyltransferase [Brucella]	67	8	11	8	173	18.7	6.54	85	87.7	93	93.3	97.5	97.7	110.9	118.2	116.5	88.5667	96.1667	115.2	1.08581	0.0508159	0.0615868
WP_006190535.1	MULTISPECIES: cobaltochelatase subunit CobN [Brucella]	21	18	20	18	1263	136.7	5.54	89.1	94.8	90.6	98.7	98.3	101	107.3	110.2	110.1	91.5	99.3333	109.2	1.08561	0.0146318	0.0196767
WP_006192018.1	MULTISPECIES: 3-carboxy-cis,cis-muconate cycloisomerase [Brucella]	9	2	2	2	354	38.5	5.95	105.7	93.1	88.6	108.2	106.5	97.3	97	104.3	99.3	95.8	104	100.2	1.08559	0.252395	0.277049
WP_006191116.1	MULTISPECIES: DNA polymerase III subunit gamma/tau [Brucella]	53	26	45	26	602	65.2	5.22	93.3	93.2	94	102.8	101.3	100.4	103.8	106.4	104.7	93.5	101.5	104.967	1.08556	0.000423778	0.000857376
WP_002968215.1	MULTISPECIES: FadR family transcriptional regulator [Brucella]	35	6	7	6	246	27.4	6	101.6	99.4	101.5	106.7	113.5	108.1	84.6	96.3	88.4	100.833	109.433	89.7667	1.08529	0.0172425	0.0229295
WP_006189992.1	MULTISPECIES: bifunctional [glutamine synthetase] adenylyltransferase/[glutamine synthetase]-adenylyl-L-tyrosine phosphorylase [Brucella]	31	22	26	22	983	109.4	5.8	96.7	97.2	97.3	107.5	104	104.5	93.2	101.4	98.1	97.0667	105.333	97.5667	1.08516	0.00172784	0.00286292
WP_004688676.1	MULTISPECIES: phosphoglycerate dehydrogenase [Brucella]	61	26	73	26	533	56.8	5.82	90.7	90.5	89.2	97.8	97.8	97.8	114.1	110.2	111.8	90.1333	97.8	112.033	1.08506	8.28194e-05	0.000230884
WP_006189804.1	MULTISPECIES: multidrug efflux RND transporter periplasmic adaptor subunit BepD [Brucella]	55	19	66	19	397	42.6	5.66	92.4	90.9	91.5	98.6	100	99.5	109.7	109	108.5	91.6	99.3667	109.067	1.08479	0.000202983	0.000467314
WP_004690447.1	MULTISPECIES: tonB-system energizer ExbB [Brucella]	15	4	12	4	319	32.8	9.69	99.2	96.7	100.7	106.4	106.7	108.6	92.5	95.7	93.5	98.8667	107.233	93.9	1.08463	0.00349244	0.00534221
WP_002964670.1	MULTISPECIES: cation transporter [Brucella]	9	2	3	2	302	32.4	5.74	102.1	96.7	93.2	104.5	107	105.2	99.7	98.2	93.4	97.3333	105.567	97.1	1.08459	0.0377833	0.0470736
WP_002969581.1	MULTISPECIES: NUDIX domain-containing protein [Brucella]	45	3	3	3	146	16.8	5.11	85.5	83.7	86.3	95.4	90.8	90.9	126.6	121.8	118.9	85.1667	92.3667	122.433	1.08454	0.0133309	0.0181204
WP_002968043.1	MULTISPECIES: hypothetical protein [Brucella]	48	3	6	3	93	10.7	9.48	88.6	80.9	94.3	95.1	93.8	97.2	113.3	120.9	116	87.9333	95.3667	116.733	1.08453	0.137174	0.155459
WP_004689006.1	MULTISPECIES: bifunctional UDP-N-acetylglucosamine diphosphorylase/glucosamine-1-phosphate N-acetyltransferase GlmU [Brucella]	52	15	50	15	454	47.9	6.86	94.4	94.9	93.4	102.4	101.6	102.5	104.4	101.8	104.6	94.2333	102.167	103.6	1.08419	0.000111732	0.000291196
WP_004688790.1	MULTISPECIES: 2,3-dihydro-2,3-dihydroxybenzoate dehydrogenase [Brucella]	42	9	14	9	258	27.2	7.02	96.7	98.1	96.3	105.7	103.6	106.2	97.1	99.4	96.8	97.0333	105.167	97.7667	1.08382	0.00108737	0.00194204
WP_006190097.1	MULTISPECIES: NADH-quinone oxidoreductase subunit NuoN [Brucella]	5	3	5	3	478	50.5	7.14	98.2	102.5	99.2	109	109.1	106.6	92	90.5	92.8	99.9667	108.233	91.7667	1.08269	0.00574475	0.00833797
WP_004686129.1	MULTISPECIES: hypothetical protein [Brucella]	27	4	4	4	175	20.3	7.88	80	79.8	89	90.9	88.1	90.3	126.7	123.3	131.9	82.9333	89.7667	127.3	1.0824	0.0959589	0.111706
WP_002963986.1	MULTISPECIES: glycoside hydrolase family 108 protein [Brucella]	8	1	1	1	253	26.5	7.14	95.5	96.9	100.4	100.6	113.5	102.8	91	105.2	94.1	97.6	105.633	96.7667	1.08231	0.131205	0.149067
WP_002967880.1	MULTISPECIES: TonB system transport protein ExbD [Brucella]	59	6	9	6	164	17.2	4.86	99.8	98.2	106.2	113.8	109.1	106.1	91.4	86	89.4	101.4	109.667	88.9333	1.08153	0.0672593	0.0800202
WP_004683921.1	MULTISPECIES: 30S ribosomal protein S8 [Brucellaceae]	74	11	84	11	132	14.6	9.61	98.9	99.2	96.4	106.5	106.4	105.4	94.4	95.2	97.6	98.1667	106.1	95.7333	1.08081	0.00114467	0.00201895
WP_006190502.1	MULTISPECIES: 50S ribosomal protein L3 [Brucella]	59	13	121	13	237	25	10.04	97.8	101.9	98.7	105.4	107.4	109.7	91.8	91.3	96	99.4667	107.5	93.0333	1.08076	0.0102671	0.0142112
WP_002965400.1	MULTISPECIES: LapA family protein [Brucella]	7	1	1	1	107	11.6	11.24	95	93.7	90.6	99	103.4	99.4	97.5	106.2	115.1	93.1	100.6	106.267	1.08056	0.017373	0.0230624
WP_002965096.1	MULTISPECIES: acetyl-CoA carboxylase carboxyltransferase subunit alpha [Brucella]	65	20	70	20	317	35	6.57	96.2	97.2	96.4	104.8	104.6	103.4	100	98.1	99.3	96.6	104.267	99.1333	1.07937	0.000136093	0.000340984
WP_006191620.1	MULTISPECIES: amidase [Brucella]	47	12	35	12	401	42.3	5.9	95.6	95.4	95.6	101.6	102.8	104.9	101.1	101.2	101.9	95.5333	103.1	101.4	1.0792	0.00143815	0.00245343
WP_006071940.1	MULTISPECIES: low molecular weight phosphotyrosine protein phosphatase [Brucella]	16	3	5	3	201	22.4	7.85	88.6	93.5	92.4	102.2	96.9	96.8	110.1	106.5	112.9	91.5	98.6333	109.833	1.07796	0.0371433	0.046327
WP_002967942.1	MULTISPECIES: 30S ribosomal protein S16 [Brucella]	57	7	53	7	134	14.5	9.79	94	98	95.6	102.5	98.9	108.6	97.8	108.3	96.2	95.8667	103.333	100.767	1.07789	0.0712213	0.0844683
WP_002964330.1	MULTISPECIES: alanine--tRNA ligase [Brucella]	68	52	182	52	885	95.5	5.53	98.1	98.4	96.7	104.5	105.4	106.1	96.4	98.5	96	97.7333	105.333	96.9667	1.07776	0.000406631	0.000827978
WP_004683920.1	MULTISPECIES: 50S ribosomal protein L6 [Brucella]	44	8	152	8	177	19.1	9.7	98.6	98.4	98.8	105.5	105.6	107.7	95	96.3	94.3	98.6	106.267	95.2	1.07776	0.000456107	0.000911411
WP_004684804.1	MULTISPECIES: Re/Si-specific NAD(P)(+) transhydrogenase subunit alpha [Brucella]	66	24	50	24	429	44.6	9	93.7	94.5	93	101.2	101.3	100.4	107.5	104.7	103.8	93.7333	100.967	105.333	1.07717	0.000153182	0.000373093
WP_002966970.1	MULTISPECIES: fructose-6-phosphate aldolase [Brucella]	85	16	120	16	217	23.3	5.68	98.9	97.7	99.1	107.2	105.5	105.8	95.4	94.9	95.5	98.5667	106.167	95.2667	1.07711	0.000369706	0.000760864
WP_006189954.1	MULTISPECIES: polysaccharide biosynthesis protein [Brucella]	36	18	31	18	622	69	8.03	96.2	96.2	94.7	101.2	104.2	103.8	100.4	102.4	100.9	95.7	103.067	101.233	1.07698	0.00229303	0.00366878
WP_002966562.1	MULTISPECIES: condensation protein [Brucella]	23	8	13	8	446	50.3	5.95	105.3	103.8	104.2	113.1	112.5	111.4	80.4	83.9	85.4	104.433	112.333	83.2333	1.07565	0.000296059	0.000638835
WP_002963815.1	MULTISPECIES: NUDIX domain-containing protein [Brucella]	49	4	5	4	147	16.2	4.68	95.1	95	99.8	105	108	98.7	95.9	97.6	104.9	96.6333	103.9	99.4667	1.0752	0.0833157	0.0977399
WP_004688182.1	MULTISPECIES: LPS export ABC transporter permease LptF [Brucella]	33	9	12	9	402	44.7	9.04	97.9	95.2	98.9	103.2	104.6	106	96.4	99.5	98.4	97.3333	104.6	98.1	1.07466	0.00605597	0.00874494
WP_002971804.1	MULTISPECIES: transcriptional repressor [Brucella]	14	2	4	2	145	16.3	5.83	89.1	99.6	100.1	101.2	99.4	109.5	91.7	104.5	104.8	96.2667	103.367	100.333	1.07375	0.209077	0.231176
WP_002964782.1	MULTISPECIES: tol-pal system protein YbgF [Brucella]	42	15	33	15	488	51.9	5.59	87.6	83.1	93.7	93.8	95.6	94.5	113.6	118.7	119.4	88.1333	94.6333	117.233	1.07375	0.105298	0.121518
WP_002965594.1	MULTISPECIES: endonuclease/exonuclease/phosphatase family protein [Brucella]	55	11	16	11	285	31.1	9.77	89.9	94.1	91.3	97.5	102	96.1	104.5	111.9	112.7	91.7667	98.5333	109.7	1.07374	0.0353959	0.0442449
WP_002963838.1	MULTISPECIES: molybdenum cofactor biosynthesis protein MoaE [Brucella]	53	6	8	6	163	18.4	5.85	95.6	95.3	97.1	101.3	105.7	102.1	96.4	101.7	104.8	96	103.033	100.967	1.07326	0.00860637	0.0121344
WP_002963731.1	MULTISPECIES: hypothetical protein [Brucella]	19	3	5	3	180	20.1	5.19	89.7	90.6	91.6	92.9	99	99.9	113	111.6	111.7	90.6333	97.2667	112.1	1.07319	0.0429377	0.0528859
WP_004688788.1	MULTISPECIES: nucleoside hydrolase [Brucella]	42	7	17	7	311	33.6	5.02	103.2	101.9	101.6	111.7	109.1	108.3	88.1	88.1	87.9	102.233	109.7	88.0333	1.07304	0.00278874	0.00436815
WP_002965946.1	MULTISPECIES: 6,7-dimethyl-8-ribityllumazine synthase [Brucella]	65	12	316	12	158	17.3	7.12	92.2	93	92.9	99.3	99.3	99.8	108.5	107.4	107.7	92.7	99.4667	107.867	1.073	2.34453e-05	8.87434e-05
WP_006191236.1	MULTISPECIES: aldehyde dehydrogenase family protein [Brucella]	44	15	22	15	505	55.2	6.48	93.7	89.9	88.8	97	97.1	98.1	115.6	111	108.8	90.8	97.4	111.8	1.07269	0.0123799	0.0169189
WP_004691305.1	MULTISPECIES: ribonuclease D [Brucella]	70	9	28	9	205	23.2	6.64	95.1	96	95.4	103.8	102.4	101.1	101.8	101	103.4	95.5	102.433	102.067	1.0726	0.00108843	0.0019424
WP_002964266.1	MULTISPECIES: triose-phosphate isomerase [Brucella]	80	12	104	12	254	26.5	5.96	93	92.8	93.4	99.4	100.6	99.4	106.5	107.5	107.4	93.0667	99.8	107.133	1.07235	0.00010368	0.000273667
WP_004685720.1	MULTISPECIES: cobalamin biosynthesis protein CobW [Brucella]	41	10	52	10	349	37.8	4.97	86.5	87.1	88	94.8	93.6	92.1	119.4	118.2	120.4	87.2	93.5	119.333	1.07225	0.00214167	0.00346021
WP_002964356.1	MULTISPECIES: 30S ribosomal protein S3 [Brucellaceae]	66	18	123	18	236	26.6	9.83	100.8	100.2	97.9	107.1	106.6	106.7	95	92.2	93.4	99.6333	106.8	93.5333	1.07193	0.00132995	0.00228884
WP_004689490.1	MULTISPECIES: PA0069 family radical SAM protein [Brucella]	13	4	4	4	390	43.8	9.5	78.5	75.6	79.6	84.7	82.6	83.2	136.7	134.5	144.6	77.9	83.5	138.6	1.07189	0.014161	0.0190888
WP_004690836.1	MULTISPECIES: histidine phosphatase family protein [Brucella]	42	4	5	4	166	18.1	5.54	90.9	85.9	91.8	91.1	95.8	101	117.5	112.9	113	89.5333	95.9667	114.467	1.07185	0.131202	0.149067
WP_002965535.1	MULTISPECIES: DUF2948 family protein [Brucella]	77	8	21	8	146	16.7	7.44	92.1	90.1	92.9	98	98.1	98.7	111.6	109.2	109.3	91.7	98.2667	110.033	1.07161	0.00158616	0.00266907
WP_004689748.1	MULTISPECIES: L-serine ammonia-lyase [Brucella]	38	13	28	13	467	50	6.15	91.1	91.1	91.7	98.5	97	98	108.8	116.5	107.4	91.3	97.8333	110.9	1.07156	0.000174564	0.000413633
WP_006189935.1	MULTISPECIES: ACP S-malonyltransferase [Brucella]	71	13	117	13	314	32.4	5.08	99.5	101.1	100.3	108.1	107.6	106.6	91.5	91.3	94	100.3	107.433	92.2667	1.07112	0.000365574	0.000755098
WP_004685421.1	MULTISPECIES: esterase [Brucella]	14	3	3	3	290	32.1	9.16	95.7	102.3	96.9	109.4	109.2	97.2	96.7	97	95.7	98.3	105.267	96.4667	1.07087	0.197752	0.219188
WP_002965530.1	MULTISPECIES: Maf-like protein [Brucella]	41	7	10	7	208	22.6	9.66	91.5	95.8	95.4	100.6	100.8	101.2	97.9	108.6	108.2	94.2333	100.867	104.9	1.07039	0.00866761	0.0122132
WP_004688982.1	MULTISPECIES: SURF1 family protein [Brucella]	12	1	2	1	253	28.2	9.44	95.4	108.6	91.6	105	92.6	118.8	92.4	92.3	103.2	98.5333	105.467	95.9667	1.07037	0.490971	0.518375
WP_004689896.1	MULTISPECIES: Rrf2 family transcriptional regulator [Brucella]	6	1	2	1	143	15.4	7.8	101.4	99	90	106	106.2	98.3	101	102	96.1	96.8	103.5	99.7	1.06921	0.197211	0.218802
WP_004691316.1	MULTISPECIES: DNA topoisomerase (ATP-hydrolyzing) subunit B [Brucella]	59	41	130	41	813	89.5	5.76	98.3	99	97.5	104.5	105.2	105.5	95.9	97	97.1	98.2667	105.067	96.6667	1.0692	0.000204868	0.000471176
WP_006133812.1	MULTISPECIES: metal-dependent hydrolase [Brucella]	56	8	48	8	237	25	6.16	94.8	94.8	98.6	102.9	103	101.7	101.9	100.8	101.6	96.0667	102.533	101.433	1.06731	0.00834858	0.0118076
WP_006190476.1	MULTISPECIES: preprotein translocase subunit SecG [Brucella]	20	2	5	2	148	14.4	7.25	91.4	89	104.9	101.9	100.4	102.2	100.7	105.5	104.1	95.1	101.5	103.433	1.0673	0.268105	0.293301
WP_002964261.1	MULTISPECIES: phosphopyruvate hydratase [Brucella]	72	22	220	22	425	45.2	5.19	101.9	102.4	100.9	108.5	108.4	108.7	90.4	89.1	89.8	101.733	108.533	89.7667	1.06684	0.000111485	0.000290886
WP_002965342.1	MULTISPECIES: heme ABC exporter ATP-binding protein CcmA [Brucella]	18	3	4	3	215	22.9	6.2	93.1	94.6	98.1	99.7	99.5	105.7	98.5	101.9	108.8	95.2667	101.633	103.067	1.06683	0.0646592	0.0772101
WP_004688249.1	MULTISPECIES: phosphoribosylformylglycinamidine synthase subunit PurL [Brucella]	60	30	86	30	740	79.1	4.89	99.4	99.7	97.4	105.5	105	105.6	97.6	94.8	95.1	98.8333	105.367	95.8333	1.0661	0.000933884	0.00169593
WP_004688337.1	MULTISPECIES: ribose-5-phosphate isomerase RpiA [Brucella]	58	13	52	13	232	24.2	5.5	95.5	94.4	95.4	102.1	100.2	101.8	103.2	106.6	100.8	95.1	101.367	103.533	1.0659	0.000798533	0.00148336
WP_002965002.1	MULTISPECIES: signal recognition particle-docking protein FtsY [Brucella]	42	15	24	15	465	49.3	4.86	98.8	100.3	99.9	106.2	105.9	106.6	94.4	95	92.8	99.6667	106.233	94.0667	1.06589	0.000182435	0.000427944
WP_002963636.1	MULTISPECIES: peroxiredoxin [Brucella]	87	9	106	9	161	16.7	5.57	92.7	91.8	91.2	98.1	98.3	97.4	112	108.7	109.8	91.9	97.9333	110.167	1.06565	0.000301887	0.000647716
WP_002971350.1	MULTISPECIES: hypothetical protein [Brucella]	33	9	12	9	306	34.3	5.54	99.4	96.1	94.3	102.8	102.8	103.1	100.6	100.1	100.9	96.6	102.9	100.533	1.06522	0.0135931	0.0184217
WP_004690464.1	MULTISPECIES: peptidoglycan -binding protein [Brucella]	52	13	23	13	343	38.3	8.38	91.2	90.9	92.5	97.4	98.4	96.7	108.4	112	112.3	91.5333	97.5	110.9	1.06519	0.00101697	0.0018307
WP_002964366.1	MULTISPECIES: 30S ribosomal protein S12 [Rhizobiales]	51	6	31	6	123	13.9	11.62	101.6	100.9	98.4	107.4	105.5	107.5	95	91.9	91.8	100.3	106.8	92.9	1.06481	0.00512302	0.00752243
WP_004690682.1	MULTISPECIES: hypothetical protein [Brucella]	5	3	4	3	703	79	7.49	92.6	94.3	95.1	100.3	97.5	102.4	98.1	123.6	96.2	94	100.067	105.967	1.06454	0.0192139	0.0253138
WP_004683923.1	MULTISPECIES: 50S ribosomal protein L14 [Brucellaceae]	61	10	103	10	122	13.5	10.58	99.2	99.5	97.4	105.2	105	104.8	96.1	95.9	96.8	98.7	105	96.2667	1.06383	0.000695957	0.00131652
WP_006191143.1	MULTISPECIES: argininosuccinate synthase [Brucella]	73	28	154	28	406	45.2	6.42	97.9	98.4	97	104.7	103.4	103.9	99.3	97.6	97.8	97.7667	104	98.2333	1.06376	0.000364978	0.000755098
WP_002966364.1	MULTISPECIES: DNA mismatch repair endonuclease MutL [Brucella]	50	24	46	24	623	66.7	6.7	93.6	94.2	92.4	97.6	100.8	99.6	106.3	108.9	106.7	93.4	99.3333	107.3	1.06353	0.00522385	0.0076603
WP_006190107.1	MULTISPECIES: 30S ribosomal protein S4 [Brucella]	72	17	109	17	205	23.6	9.95	99.6	100.2	99.8	106.1	106.7	105.8	94.1	94	93.7	99.8667	106.2	93.9333	1.06342	3.74935e-05	0.000124961
WP_004691085.1	MULTISPECIES: GNAT family N-acetyltransferase [Brucella]	74	10	58	10	152	17	6.52	90.2	89.1	90.8	95	95.6	96.6	117	112.4	113.2	90.0333	95.7333	114.2	1.06331	0.00112255	0.00199233
WP_006191108.1	MULTISPECIES: ABC transporter substrate-binding protein [Brucella]	49	25	56	25	622	70.6	6.38	97.2	95.2	94.5	101.6	101.8	101.4	104.7	104.9	98.6	95.6333	101.6	102.733	1.06239	0.00187086	0.00307521
WP_006190523.1	MULTISPECIES: bifunctional cobalt-precorrin-7 (C(5))-methyltransferase/cobalt-precorrin-6B (C(15))-methyltransferase [Brucella]	26	7	10	7	401	42.6	6.19	95.5	95.2	95.3	102.8	105.7	95.3	103.1	102.1	105	95.3333	101.267	103.4	1.06224	0.128141	0.146097
WP_002963689.1	MULTISPECIES: mannose-1-phosphate guanylyltransferase/mannose-6-phosphate isomerase [Brucella]	48	16	38	16	474	52.3	5.73	100.6	99	97.4	105.6	104.7	105.1	96.2	96.7	94.7	99	105.133	95.8667	1.06195	0.00307768	0.00477534
WP_002964825.1	MULTISPECIES: DUF1192 domain-containing protein [Brucella]	79	3	3	3	63	7	4.93	80.9	73.8	135.6	104.1	102.5	101.6	90.1	97.7	113.7	96.7667	102.733	100.5	1.06166	0.775306	0.793125
WP_006191022.1	MULTISPECIES: dihydrodipicolinate synthase family protein [Brucella]	15	6	6	6	389	43.4	6.98	94.4	96.8	100.9	100.4	102.3	107.2	100.2	97.5	100.3	97.3667	103.3	99.3333	1.06094	0.0993545	0.115481
WP_002967034.1	MULTISPECIES: imidazoleglycerol-phosphate dehydratase HisB [Brucella]	56	9	30	9	202	21.9	6.62	96.4	95.2	94.9	102	100.4	101.5	102	104	103.6	95.5	101.3	103.2	1.06073	0.000915543	0.00166663
WP_002964994.1	MULTISPECIES: ADP-forming succinate--CoA ligase subunit beta [Brucella]	68	26	145	26	398	42.5	5.01	101.5	101.6	99.8	107.7	106.8	106.7	93.4	91.2	91.4	100.967	107.067	92	1.06042	0.000784267	0.00146405
WP_006190669.1	MULTISPECIES: aminopeptidase P family protein [Brucella]	39	12	19	12	383	42.7	5.68	94.8	92.6	92.6	99.3	98.5	99.1	108.3	107.1	107.8	93.3333	98.9667	107.733	1.06036	0.00187267	0.00307595
WP_006133663.1	MULTISPECIES: hypothetical protein [Brucella]	22	7	7	7	391	44.7	9.45	83.6	87.4	85.6	91.2	90.6	90.2	124.7	125.3	121.6	85.5333	90.6667	123.867	1.06002	0.0106454	0.0146454
WP_006189948.1	MULTISPECIES: chromosome segregation protein SMC [Brucella]	22	17	22	17	1152	127.2	5.06	95.4	99.3	94.6	101.4	103.3	101.9	97.7	103.5	102.9	96.4333	102.2	101.367	1.0598	0.0208633	0.0272809
WP_004690690.1	MULTISPECIES: thiol:disulfide oxidoreductase [Brucella]	36	7	9	7	236	27.1	7.42	82.8	84.7	85.4	91.5	89.6	86.9	128.5	120.8	129.9	84.3	89.3333	126.4	1.05971	0.031093	0.0393868
WP_004689475.1	MULTISPECIES: allantoinase PuuE [Brucella]	29	11	18	11	475	53.6	6.55	98.5	97.2	97.8	102.9	103.1	105	101.4	97.8	96.3	97.8333	103.667	98.5	1.05963	0.00160707	0.00269853
WP_002965318.1	MULTISPECIES: DNA polymerase Y family protein [Brucella]	7	2	2	2	483	54	7.15	81.7	82.1	81.4	90.2	83.3	86.2	129.3	134.9	130.8	81.7333	86.5667	131.667	1.05914	0.0740336	0.0875293
WP_004683703.1	MULTISPECIES: 5'/3'-nucleotidase SurE [Brucella]	63	11	34	11	255	27.4	5.6	93	92.2	97.5	100.7	100.7	98	103.5	106.7	107.8	94.2333	99.8	106	1.05907	0.0414567	0.051145
WP_004689765.1	MULTISPECIES: 50S ribosomal protein L23 [Brucella]	76	8	120	8	97	10.5	10.07	99.5	99.5	97.8	104.3	104.6	105.4	96.5	98.5	94.1	98.9333	104.767	96.3667	1.05896	0.000878081	0.00160616
WP_002963973.1	MULTISPECIES: phosphoribosylformylglycinamidine synthase subunit PurS [Brucella]	76	5	53	5	80	8.4	5.4	95.4	94.6	93.6	101.1	100.2	99	101.9	107.1	107.2	94.5333	100.1	105.4	1.05889	0.002249	0.00361817
WP_004691538.1	MULTISPECIES: methyltransferase [Brucella]	13	4	5	4	321	35.4	7.96	97.3	100.3	99.2	104.7	104.5	105	95.7	95.4	97.8	98.9333	104.733	96.3	1.05863	0.00284086	0.00444435
WP_006072198.1	MULTISPECIES: Hsp70 family protein [Brucella]	7	2	3	2	438	48.5	5.12	92.9	98.7	105.7	101.7	110.2	102.8	90.1	94.9	102.9	99.1	104.9	95.9667	1.05853	0.272542	0.297724
WP_002966658.1	MULTISPECIES: transcriptional repressor [Brucella]	29	4	11	4	145	16.2	6.79	93.5	91	94.1	98.5	99.8	96.6	105.4	117	104	92.8667	98.3	108.8	1.05851	0.0149706	0.0200847
WP_004685448.1	MULTISPECIES: hypothetical protein [Brucella]	25	3	3	3	168	18	7.52	92.2	98.8	91.6	99	100.1	100	98.2	111.3	108.8	94.2	99.7	106.1	1.05839	0.0778849	0.0917742
WP_004690030.1	MULTISPECIES: 3'(2'),5'-bisphosphate nucleotidase CysQ [Brucella]	11	3	3	3	269	29.1	5.19	96.2	91.6	91.7	92.2	107.2	96.4	100.3	113.6	110.7	93.1667	98.6	108.2	1.05832	0.313643	0.33968
WP_004688733.1	MULTISPECIES: LemA family protein [Brucella]	57	10	29	10	207	23.3	8.98	90.5	87.7	91.5	96.4	94.9	94.1	113.9	119	112.1	89.9	95.1333	115	1.05821	0.016698	0.0222575
WP_006191567.1	MULTISPECIES: MFS transporter [Brucella]	21	12	15	12	729	78.8	5.43	107.6	109.6	109.4	115.6	115.4	114.5	74	76.9	77	108.867	115.167	75.9667	1.05787	0.000941897	0.00170775
WP_002965805.1	MULTISPECIES: DUF3892 domain-containing protein [Brucella]	32	3	7	3	95	10.5	8.91	100.1	98.6	104.7	106.6	106.8	107.5	92.7	90.7	92.2	101.133	106.967	91.8667	1.05768	0.0347102	0.0434835
WP_004689639.1	MULTISPECIES: membrane protein [Brucella]	31	4	10	4	129	13.9	6.38	89.8	96.9	97.4	98.2	102.2	100	102	106.3	107.2	94.7	100.133	105.167	1.05737	0.115772	0.132729
WP_006191509.1	MULTISPECIES: xylose ABC transporter ATP-binding protein [Brucella]	23	9	12	7	511	55.8	6.2	100.8	105.2	105.1	108.6	108.5	111.7	83.3	91.2	85.5	103.7	109.6	86.6667	1.05689	0.0300806	0.0382323
WP_004681816.1	MULTISPECIES: peptide-methionine (R)-S-oxide reductase MsrB [Brucella]	76	8	22	8	146	16.3	5.35	91.8	89.5	98.3	99.2	98.1	98.2	109.9	105.1	110	93.2	98.5	108.333	1.05687	0.11695	0.133943
WP_004689010.1	MULTISPECIES: acyl-CoA dehydrogenase [Brucella]	69	27	56	27	542	59.2	7.87	95.1	96.8	97.3	99.5	102.5	103.6	101.2	102	101.9	96.4	101.867	101.7	1.05671	0.0172426	0.0229295
WP_004690323.1	MULTISPECIES: type I restriction endonuclease subunit R [Brucella]	28	22	25	22	989	110.5	6.73	98.2	99.1	98.2	101.4	104.7	106.1	92.6	99.5	100.2	98.5	104.067	97.4333	1.05651	0.0174532	0.0231554
WP_002964359.1	MULTISPECIES: 50S ribosomal protein L2 [Brucella]	54	15	73	15	277	30.1	10.92	99.4	100.8	98.3	104.2	104.8	106.1	95.6	96.7	94.2	99.5	105.033	95.5	1.05561	0.00377675	0.00571549
WP_004690700.1	MULTISPECIES: bifunctional (p)ppGpp synthetase/guanosine-3',5'-bis(diphosphate) 3'-pyrophosphohydrolase [Brucella]	43	31	42	31	750	83.8	8.25	96.6	95.1	94.6	100.4	101.1	100.7	104.8	103.2	103.5	95.4333	100.733	103.833	1.05554	0.00112103	0.00199233
WP_006132991.1	MULTISPECIES: tRNA uridine-5-carboxymethylaminomethyl(34) synthesis enzyme MnmG [Brucella]	37	17	33	17	636	69.4	6.15	96.1	97.2	97	101.6	102.5	102.2	102.5	100.3	100.7	96.7667	102.1	101.167	1.05512	0.000241737	0.000536028
WP_002964252.1	MULTISPECIES: type II toxin-antitoxin system RatA family toxin [Brucella]	43	5	12	5	152	17.7	7.14	90.4	95.9	95.5	99.9	97.7	99.7	105.5	109.1	106.4	93.9333	99.1	107	1.055	0.053392	0.0645024
WP_006189969.1	MULTISPECIES: transcriptional regulator BetI [Brucella]	19	3	3	3	198	21.6	9.09	96.7	92.7	103.6	99.7	100.1	109.3	87.8	99	111.1	97.6667	103.033	99.3	1.05495	0.295984	0.321783
WP_002966132.1	MULTISPECIES: nitroreductase family protein [Brucella]	60	11	73	11	199	22.2	6.2	89.7	87.7	90.1	93.6	95.4	93.1	116.6	117.4	116.5	89.1667	94.0333	116.833	1.05458	0.0088096	0.0123596
WP_002970268.1	MULTISPECIES: ATP-binding cassette domain-containing protein [Brucella]	20	10	17	10	681	72.8	9.73	97.4	100.2	97	101.4	105.4	103.8	96.8	98.6	99.3	98.2	103.533	98.2333	1.05431	0.02562	0.0328944
WP_002964293.1	MULTISPECIES: glycerophosphoryl diester phosphodiesterase [Brucella]	68	14	40	14	246	27.2	6.27	95.2	95.6	95.7	101.3	100.4	100.3	103.1	104.7	103.7	95.5	100.667	103.833	1.0541	0.000126439	0.000323581
WP_002963957.1	MULTISPECIES: ABC transporter ATP-binding protein [Brucella]	58	9	25	9	227	24.9	8.21	97	93.8	96.1	99.8	101.7	100.9	104.1	104.5	102	95.6333	100.8	103.533	1.05403	0.00934428	0.0130532
WP_002965536.1	MULTISPECIES: UDP-N-acetylglucosamine 1-carboxyvinyltransferase [Brucella]	57	16	73	16	429	45.7	7.06	98	99.8	99.9	106.8	103.5	103.4	95.1	96.6	96.8	99.2333	104.567	96.1667	1.05375	0.0139316	0.0188355
WP_004691347.1	MULTISPECIES: class I SAM-dependent rRNA methyltransferase [Brucella]	38	10	16	10	381	42.6	9.38	96.3	98.8	97.7	102	103.3	103.2	99.2	97.8	101.7	97.6	102.833	99.5667	1.05362	0.00331196	0.00509705
WP_005970444.1	MULTISPECIES: two-component sensor histidine kinase [Brucella]	31	18	24	18	837	92.4	5.34	97.8	98.3	98.7	103.3	102.5	104.7	96.2	100.6	97.8	98.2667	103.5	98.2	1.05326	0.00165312	0.00276129
WP_002966117.1	MULTISPECIES: GntR family transcriptional regulator [Brucella]	23	6	6	6	257	28	9.01	96.5	98.8	95.9	93.4	101.6	111.6	89.1	109.3	103.7	97.0667	102.2	100.7	1.05288	0.39053	0.417768
WP_006192207.1	MULTISPECIES: histidine ammonia-lyase [Brucella]	64	21	69	21	511	53.3	6.54	96.5	95	97.2	100.9	101.6	101.3	106.5	100.6	100.3	96.2333	101.267	102.467	1.0523	0.0017757	0.00293152
WP_006190651.1	MULTISPECIES: pyridoxal phosphate-dependent aminotransferase [Brucella]	66	18	64	18	400	43.5	6.28	95.2	95	93.2	99.8	98.4	99.9	109.2	104.8	104.6	94.4667	99.3667	106.2	1.05187	0.00358799	0.00545859
WP_004690590.1	MULTISPECIES: acyl-CoA dehydrogenase [Brucella]	56	27	61	26	592	63.2	5.6	102.9	101.3	107.2	109.4	108.4	109.7	87.5	87.5	86	103.8	109.167	87	1.0517	0.0410086	0.0506471
WP_006191246.1	MULTISPECIES: thiaminase II [Brucella]	40	8	10	8	232	26.3	6.1	99	99.4	99.5	103.2	105.6	104.5	95.6	99	94.2	99.3	104.433	96.2667	1.0517	0.00194398	0.00316787
WP_002969497.1	MULTISPECIES: gamma-glutamylcyclotransferase [Brucella]	28	3	3	3	186	21	9.13	94	96.1	98.9	100.6	104.8	98.4	100.2	104	102.9	96.3333	101.267	102.367	1.05121	0.104101	0.120382
WP_006192222.1	MULTISPECIES: MaoC family dehydratase [Brucella]	37	4	10	4	158	17.6	5.17	92.6	96.3	96.9	101.5	98.1	100.6	99.7	105.5	108.8	95.2667	100.067	104.667	1.05038	0.0465291	0.0568467
WP_004690850.1	MULTISPECIES: aminopeptidase P family protein [Brucella]	50	18	34	18	380	41.7	5.77	94.8	93.5	95.1	98.3	99.4	99.9	105.4	106.4	107.1	94.4667	99.2	106.3	1.05011	0.00225732	0.00362641
WP_002964339.1	MULTISPECIES: 30S ribosomal protein S11 [Brucellaceae]	38	5	131	5	129	13.9	10.87	96.7	98.2	98.9	101.9	103.9	102.6	95.9	100.1	101.8	97.9333	102.8	99.2667	1.04969	0.00510273	0.00750694
WP_006132437.1	MULTISPECIES: AP endonuclease [Brucella]	15	4	10	4	358	39.3	8.72	105.3	106.5	105.2	110.4	110.5	111.8	87.8	80.8	81.7	105.667	110.9	83.4333	1.04953	0.00104374	0.00187444
WP_002965267.1	MULTISPECIES: isovaleryl-CoA dehydrogenase [Brucella]	33	9	11	9	392	42.3	5.5	98.6	101.4	96.3	107.3	102.4	101.2	96.9	100.6	95.3	98.7667	103.633	97.6	1.04927	0.110138	0.126478
WP_002965131.1	MULTISPECIES: kinase/pyrophosphorylase [Brucella]	51	11	17	11	279	30.5	6.89	96	96.7	97.9	99.8	102.1	102.9	100.6	100.1	103.9	96.8667	101.6	101.533	1.04886	0.0119317	0.0163656
WP_006192043.1	MULTISPECIES: amino acid ABC transporter permease [Brucella]	22	4	6	4	226	24.9	9.35	93.6	94.2	94.6	97	99.8	99.3	108.1	105.7	107.7	94.1333	98.7	107.167	1.04851	0.00738905	0.0105491
WP_004687987.1	MULTISPECIES: LysR family transcriptional regulator [Brucella]	11	3	3	3	296	32.3	6.8	98.6	93.3	96.9	94.3	98.8	109.7	104.4	92.7	111.3	96.2667	100.933	102.8	1.04848	0.388788	0.416101
WP_002970090.1	MULTISPECIES: elongation factor Tu [Brucella]	85	27	934	27	391	42.6	5.44	98.8	100.1	100.6	104.9	104.3	104.8	94.3	96.3	95.9	99.8333	104.667	95.5	1.04841	0.00104366	0.00187444
WP_002965452.1	MULTISPECIES: alcohol dehydrogenase AdhP [Brucella]	42	14	49	14	344	36.2	6.18	83.7	84.2	82.3	86.7	87.5	88.1	128.5	130.6	128.4	83.4	87.4333	129.167	1.04836	0.00446432	0.0066671
WP_004688175.1	MULTISPECIES: cysteine--tRNA ligase [Brucella]	64	27	59	27	506	56.2	6.16	98.2	98.4	97.5	103.5	102.7	102.1	99.6	99.2	98.7	98.0333	102.767	99.1667	1.04828	0.000636235	0.00121468
WP_006190505.1	MULTISPECIES: DNA-directed RNA polymerase subunit beta [Brucella]	76	87	513	87	1377	153.5	5.17	99.6	100.7	98.7	104.7	104.3	104.4	96.7	95.7	95.1	99.6667	104.467	95.8333	1.04816	0.00124722	0.00217177
WP_004687086.1	MULTISPECIES: sugar ABC transporter permease [Brucella]	2	1	1	1	396	42	9.51	100.6	104	103.9	107.9	109	106.4	87.9	99.8	80.4	102.833	107.767	89.3667	1.04797	0.0215555	0.0281375
WP_004690981.1	MULTISPECIES: heme-degrading domain-containing protein [Brucella]	68	8	16	8	169	18.6	7.52	92.7	93.6	92	99.2	96.5	95.9	107.3	112.9	109.9	92.7667	97.2	110.033	1.04779	0.0164816	0.0219949
WP_002969358.1	MULTISPECIES: GntR family transcriptional regulator [Brucella]	20	4	5	4	225	24.9	6.44	97.8	96.2	101.3	102.1	105.6	101.7	97.4	100.3	97.5	98.4333	103.133	98.4	1.04775	0.0735274	0.0870214
WP_002967949.1	MULTISPECIES: 50S ribosomal protein L21 [Brucella]	56	5	39	5	142	15	10.11	101	101.9	98.7	107	105.1	103.8	97.7	93.1	91.6	100.533	105.3	94.1333	1.04741	0.0231321	0.0299714
WP_004681862.1	MULTISPECIES: DNA translocase FtsK [Brucella]	41	29	48	26	821	88.9	5.08	97.2	97	97.5	102.4	102	101	99.7	101.6	101.7	97.2333	101.8	101	1.04697	0.000490705	0.000967767
WP_004691159.1	MULTISPECIES: imidazole glycerol phosphate synthase subunit HisH [Brucella]	44	8	19	8	216	23.2	6.64	93.9	94.2	97.3	97.8	101.4	99.6	101.5	105.7	108.5	95.1333	99.6	105.233	1.04695	0.0411259	0.0507644
WP_002965136.1	MULTISPECIES: protein-export chaperone SecB [Brucella]	60	8	113	8	163	17.9	5.01	97.8	99.4	100.8	105.9	103.4	102.6	96.2	96.6	97.3	99.3333	103.967	96.7	1.04664	0.0245908	0.0317166
WP_004688376.1	MULTISPECIES: threonine--tRNA ligase [Brucella]	62	37	100	37	658	74.5	6.18	100	99.7	100.1	104.6	105	104.1	96.2	95.1	95.2	99.9333	104.567	95.5	1.04636	8.58118e-05	0.000237552
WP_004690899.1	MULTISPECIES: GNAT family N-acetyltransferase [Brucella]	32	9	13	9	395	44.9	6.46	95.9	95.6	97.6	104.8	100	97.6	95.1	111.2	102.3	96.3667	100.8	102.867	1.046	0.114878	0.131771
WP_006189968.1	MULTISPECIES: choline dehydrogenase [Brucella]	12	5	5	5	549	60.6	7.17	99.6	100	99.3	99.1	106.4	107.1	97.5	96.5	94.4	99.6333	104.2	96.1333	1.04583	0.149742	0.168524
WP_002965170.1	MULTISPECIES: bifunctional folylpolyglutamate synthase/dihydrofolate synthase [Brucella]	52	18	30	17	442	47.2	5.62	98.2	97.9	100.8	103.8	102.5	104.2	96.2	98.8	97.5	98.9667	103.5	97.5	1.04581	0.0126386	0.0172414
WP_002964457.1	MULTISPECIES: sugar ABC transporter substrate-binding protein [Brucella]	35	7	8	7	309	31.7	5.54	96.9	101.4	102.5	104.8	104.1	105.4	91.4	98.4	95.1	100.267	104.767	94.9667	1.04488	0.0622438	0.0744042
WP_004690453.1	MULTISPECIES: hypothetical protein [Brucella]	51	17	41	17	465	49.7	4.97	99.8	100.5	98.9	102.6	107.9	101.9	94.7	95.7	98	99.7333	104.133	96.1333	1.04412	0.0870175	0.101819
WP_002963705.1	MULTISPECIES: asparaginase [Brucella]	51	13	18	13	340	35.6	6.89	96.9	97	100.2	101.9	103.5	101.6	98.3	101.5	99.1	98.0333	102.333	99.6333	1.04386	0.0252322	0.0324332
WP_004690886.1	MULTISPECIES: CTP synthase [Brucella]	68	27	93	27	542	60	5.73	101.3	101.9	102.9	107.4	105.6	106.4	92.4	90.7	91.4	102.033	106.467	91.5	1.04345	0.00316853	0.00489622
WP_004687154.1	MULTISPECIES: nickel ABC transporter, nickel/metallophore periplasmic binding protein [Brucella]	69	28	172	28	526	58.2	5.78	107.3	106.2	106	111.4	110.5	111.4	82.9	82	82.4	106.5	111.1	82.4333	1.04319	0.00079545	0.00147885
WP_002964399.1	MULTISPECIES: DNA/RNA nuclease SfsA [Brucella]	44	8	17	8	238	26.4	6.8	103.3	103	100.9	105.7	106.7	108	88.6	90.9	92.9	102.4	106.8	90.8	1.04297	0.0119591	0.0163932
WP_004683694.1	MULTISPECIES: deoxyguanosinetriphosphate triphosphohydrolase [Brucella]	53	15	20	15	402	45.7	6.54	97.7	97.6	98.4	99.7	103.2	103.4	96	102.1	101.8	97.9	102.1	99.9667	1.0429	0.0267387	0.0342146
WP_006190598.1	MULTISPECIES: UDP-N-acetylmuramate dehydrogenase [Brucella]	55	15	27	15	322	34.9	6.3	92.1	93.8	93.1	96.9	97.7	96.2	112.2	110.2	107.8	93	96.9333	110.067	1.04229	0.00390505	0.00589001
WP_004683546.1	MULTISPECIES: aspartate--tRNA ligase [Brucella]	62	31	92	31	595	67.2	5.54	102.1	102.9	100.8	103.9	107	107.7	90.6	92.2	92.8	101.933	106.2	91.8667	1.04186	0.0317755	0.0401841
WP_002969349.1	MULTISPECIES: ABC transporter permease [Brucella]	3	1	1	1	272	29.2	9.91	102.4	107	101.2	105.5	107.1	110.8	87.8	85.3	92.9	103.533	107.8	88.6667	1.04121	0.145396	0.16404
WP_002964631.1	MULTISPECIES: accessory factor UbiK family protein [Brucella]	64	9	21	9	106	11.4	8.53	93.7	88	95.2	95.4	95.5	97.4	110.8	109.3	114.6	92.3	96.1	111.567	1.04117	0.172031	0.192749
WP_004690603.1	MULTISPECIES: CvpA family protein [Brucella]	33	4	6	4	192	20.6	4.86	100.3	98.5	103	103.7	105.5	105	88.6	96.6	98.7	100.6	104.733	94.6333	1.04109	0.0430567	0.0530036
WP_002969609.1	MULTISPECIES: heparinase II/III family protein [Brucella]	20	11	12	11	580	64.2	9.38	95.7	97.3	96.6	98.8	99.9	102.6	101.3	102.1	105.8	96.5333	100.433	103.067	1.0404	0.0330204	0.0416003
WP_006071681.1	MULTISPECIES: 3-hydroxybutyryl-CoA dehydrogenase [Brucella]	49	13	33	13	291	31.6	6.09	92.3	95.3	96.7	101.5	97.8	96.4	105.2	105.5	109.2	94.7667	98.5667	106.633	1.0401	0.130199	0.148221
WP_004683782.1	MULTISPECIES: competence/damage-inducible protein A [Brucella]	47	9	25	9	252	27	5.81	90.6	88.8	95.4	96	95	94.6	111.1	113.3	115	91.6	95.2	113.133	1.0393	0.148275	0.167039
WP_002965661.1	MULTISPECIES: protein-methionine-sulfoxide reductase catalytic subunit MsrP [Brucella]	44	11	20	11	319	35.4	8.44	95.9	96.2	94.9	98.8	100.7	98.7	106.9	104.2	103.7	95.6667	99.4	104.933	1.03902	0.00797771	0.0113184
WP_002969557.1	MULTISPECIES: type I methionyl aminopeptidase [Brucella]	88	17	48	17	275	30.3	6.44	94.7	95.6	96.2	99	99.4	99.2	106.7	103	106.2	95.5	99.2	105.3	1.03874	0.00120209	0.00210227
WP_002963732.1	MULTISPECIES: DUF1214 domain-containing protein [Brucella]	28	4	5	4	203	21.8	9.03	93.5	90.3	93.1	94.3	96.4	96.9	114.3	109.9	111.4	92.3	95.8667	111.867	1.03864	0.0498941	0.060599
WP_004690494.1	MULTISPECIES: 4-hydroxyproline epimerase [Brucella]	14	3	3	3	333	36.6	6.39	100.3	88.3	120.9	94.8	116.5	110.1	78.8	87.5	102.7	103.167	107.133	89.6667	1.03845	0.747349	0.766598
WP_002963970.1	MULTISPECIES: hypothetical protein [Brucella]	11	2	2	2	133	14.2	10.01	102.8	96	112.1	110.4	103.5	108.9	86	92.5	87.9	103.633	107.6	88.8	1.03828	0.481351	0.509402
WP_002965055.1	MULTISPECIES: DUF2125 domain-containing protein [Brucella]	22	5	7	5	339	36	7.37	101.8	100.9	98.7	104	105.1	103.6	93.3	97.7	94.9	100.467	104.233	95.3	1.03749	0.0212443	0.0277631
WP_004690273.1	MULTISPECIES: sn-glycerol-3-phosphate ABC transporter ATP-binding protein UgpC [Brucella]	10	3	3	3	350	38	8.41	89.8	89.8	90.2	91.7	94.9	93.3	95.5	160.6	94.1	89.9333	93.3	116.733	1.03744	0.022614	0.0293839
WP_002963982.1	MULTISPECIES: zinc-binding dehydrogenase [Brucella]	84	19	97	19	342	36.4	8.07	99.7	100.9	101.7	104.7	104.2	104.7	93.1	95.4	95.5	100.767	104.533	94.6667	1.03738	0.0033813	0.00518268
WP_004690322.1	MULTISPECIES: restriction endonuclease subunit S [Brucella]	34	12	18	12	407	45.3	9.04	100.3	97.4	97.1	102.9	102.2	100.7	101.4	97.5	100.5	98.2667	101.933	99.8	1.03731	0.0386951	0.0480514
WP_004689777.1	MULTISPECIES: cobalt-precorrin-5B (C(1))-methyltransferase [Brucella]	24	6	6	6	368	38.6	5.33	87	85.6	91.3	93.8	89.8	89.9	106.7	147.2	108.9	87.9667	91.1667	120.933	1.03638	0.212999	0.235055
WP_006190468.1	MULTISPECIES: CinA family protein [Brucella]	37	5	5	5	165	16.9	7.17	97.3	96.1	97.3	98.4	101	101.8	102.6	102.8	102.8	96.9	100.4	102.733	1.03612	0.0336173	0.0422777
WP_006191840.1	MULTISPECIES: acetate/propionate family kinase [Brucella]	8	3	3	3	401	43.3	6.13	88.8	96.9	91.5	92.7	95.5	99	100.6	124.9	110.2	92.4	95.7333	111.9	1.03608	0.328595	0.354857
WP_002964122.1	MULTISPECIES: P-II family nitrogen regulator [Brucellaceae]	68	7	25	7	112	12.3	5.6	103.4	103.6	102.1	105.9	107.3	106.8	92.3	88.3	90.2	103.033	106.667	90.2667	1.03526	0.00432279	0.00647277
WP_002965839.1	MULTISPECIES: nickel ABC transporter permease subunit NikB [Brucella]	10	3	4	3	314	34.9	9.89	105.1	109.9	112.5	114.7	111.7	112.2	75.8	85.7	72.5	109.167	112.867	78	1.03389	0.191659	0.213163
WP_002965376.1	MULTISPECIES: S-formylglutathione hydrolase [Brucella]	45	9	11	9	278	31.1	5.48	95.4	97.2	98.5	102.4	102.1	96.3	100.5	102.8	104.8	97.0333	100.267	102.7	1.03332	0.212038	0.234222
WP_004683697.1	MULTISPECIES: beta-N-acetylhexosaminidase [Brucella]	69	18	51	18	339	36.7	5.11	98.1	99.6	98.5	103.2	102.3	100.5	99.3	99.8	98.7	98.7333	102	99.2667	1.03309	0.0231008	0.029948
WP_002965274.1	MULTISPECIES: 30S ribosomal protein S1 [Brucella]	69	40	534	40	566	62.6	5.35	100.6	101.6	100.4	103.9	104.3	104.4	94.4	94.3	96.1	100.867	104.2	94.9333	1.03305	0.00114823	0.0020221
WP_002970991.1	MULTISPECIES: signal peptidase I [Brucella]	59	14	30	14	260	29.1	6.61	92.8	104.3	90.8	99	104.4	94	106.4	102.1	106.1	95.9667	99.1333	104.867	1.033	0.573196	0.598233
WP_004692181.1	MULTISPECIES: sugar ABC transporter ATP-binding protein [Brucella]	65	27	76	27	514	55.6	5.6	94.1	96.3	95.1	98.4	98.5	98	106.1	107.2	106.4	95.1667	98.3	106.567	1.03292	0.00870721	0.0122614
WP_002964220.1	MULTISPECIES: tRNA preQ1(34) S-adenosylmethionine ribosyltransferase-isomerase QueA [Brucella]	44	12	26	12	363	40.1	6.3	95.4	97	97.1	101.3	98.3	99.4	101.9	105.1	104.6	96.5	99.6667	103.867	1.03282	0.0376679	0.0469556
WP_004690277.1	MULTISPECIES: M81 family metallopeptidase [Brucella]	13	5	6	5	489	52.9	5.63	94.1	89.5	90.6	94.7	94.6	93.7	115.6	111.9	115.3	91.4	94.3333	114.267	1.03209	0.108254	0.124739
WP_002964345.1	MULTISPECIES: 30S ribosomal protein S5 [Brucella]	59	14	137	14	186	20.5	10.49	100.4	100.1	96.2	101.1	103	102	101.3	97.1	98.8	98.9	102.033	99.0667	1.03168	0.0983821	0.114468
WP_006134676.1	MULTISPECIES: NCS2 family permease [Brucella]	14	3	3	3	430	44.6	7.11	98.9	92.7	92.9	99.7	95.4	98.3	98.8	127.2	95.9	94.8333	97.8	107.3	1.03128	0.283365	0.308953
WP_002965732.1	MULTISPECIES: efflux RND transporter periplasmic adaptor subunit [Brucella]	34	7	8	7	368	39	6.43	97.5	96	95.1	100.2	98.4	98.8	104.6	104.7	104.7	96.2	99.1333	104.667	1.03049	0.0297961	0.0379132
WP_002967036.1	MULTISPECIES: DUF2628 domain-containing protein [Brucella]	24	2	2	2	169	18	4.64	95.7	98.7	98.7	98.6	99.5	103.9	101.8	100.7	102.4	97.7	100.667	101.633	1.03037	0.196944	0.218613
WP_006191611.1	MULTISPECIES: LysR family transcriptional regulator [Brucella]	52	9	18	9	297	33.4	6.34	92.5	95.2	99.3	100.5	99.1	96.1	101.9	108.6	106.8	95.6667	98.5667	105.767	1.03031	0.28733	0.312824
WP_002964766.1	MULTISPECIES: dUTP diphosphatase [Brucella]	78	9	36	9	157	16.7	7.2	96.6	97.5	97	100.6	100.5	98.8	102.2	102.3	104.4	97.0333	99.9667	102.967	1.03023	0.0101273	0.0140348
WP_004690651.1	MULTISPECIES: xylulokinase [Brucella]	53	15	31	15	483	51.2	5.39	97.9	100	103.6	101.6	104.3	104.7	90.9	97.9	99.1	100.5	103.533	95.9667	1.03018	0.190786	0.212296
WP_032448790.1	MULTISPECIES: LysR family transcriptional regulator [Brucella]	35	7	11	7	293	32.3	8.06	95.8	95.5	93.8	98.1	97.8	97.8	108.3	104.8	108	95.0333	97.9	107.033	1.03016	0.0104553	0.0144365
WP_006190506.1	MULTISPECIES: 50S ribosomal protein L10 [Brucella]	83	10	187	10	172	18	9.6	99.9	99.6	101.2	103.3	102.8	103.6	96.4	96.4	96.9	100.233	103.233	96.5667	1.02993	0.00526478	0.00771533
WP_002965533.1	MULTISPECIES: UPF0262 family protein [Brucella]	43	6	6	6	160	18.1	6.68	93	94.7	93.6	96.1	95.8	97.8	106.7	109.8	112.4	93.7667	96.5667	109.633	1.02986	0.0246225	0.0317394
WP_004688196.1	MULTISPECIES: NAD-dependent epimerase/dehydratase family protein [Brucella]	30	7	11	7	289	30.9	9.7	98.1	100	102.9	106.5	103.2	100.2	93.3	99	96.8	100.333	103.3	96.3667	1.02957	0.265385	0.290464
WP_002967741.1	MULTISPECIES: 23S rRNA (guanosine(2251)-2'-O)-methyltransferase RlmB [Brucella]	36	7	11	7	286	31.1	9.39	96.4	97.5	97.8	102.6	99.5	98.2	101.2	102.4	104.3	97.2333	100.1	102.633	1.02948	0.105037	0.121278
WP_004683016.1	MULTISPECIES: ribonuclease HII [Brucella]	47	7	10	7	220	23.4	9.1	96	95.5	94	98.3	97	98.6	107.8	105.9	106.9	95.1667	97.9667	106.867	1.02942	0.0225946	0.0293839
WP_002965276.1	MULTISPECIES: LysR family transcriptional regulator [Brucella]	5	2	2	2	299	33.2	7.34	101.8	100	103	104.5	104	105.2	89.7	97.7	94	101.6	104.567	93.8	1.0292	0.0341682	0.0428993
WP_004690963.1	MULTISPECIES: hypothetical protein [Brucella]	29	4	6	4	208	21.7	6.39	95.8	96.4	96.5	96.4	100.4	100.3	100.4	110.7	103	96.2333	99.0333	104.7	1.0291	0.10396	0.120342
WP_005969743.1	MULTISPECIES: MBL fold metallo-hydrolase [Brucella]	19	3	5	3	301	32.5	6.33	97.7	96.9	96.3	95	103.6	100.6	102.6	99.5	107.7	96.9667	99.7333	103.267	1.02853	0.339381	0.366332
WP_002965802.1	MULTISPECIES: SAM-dependent DNA methyltransferase [Brucella]	63	24	38	24	508	56.7	5.97	102.6	102.5	101.6	105.3	105.3	104.7	91.5	96.2	90.2	102.233	105.1	92.6333	1.02804	0.00158349	0.00266656
WP_004689446.1	MULTISPECIES: urease accessory protein UreD [Brucella]	68	13	71	13	280	30.2	9.67	104.2	104.7	108.7	110.9	110.9	104.7	81.2	84.7	90	105.867	108.833	85.3	1.02802	0.302654	0.32872
WP_094283767.1	MULTISPECIES: GntR family transcriptional regulator [Brucella]	48	11	16	11	242	27.8	6.98	99	96.4	97.1	96.6	103.8	100.2	100.1	104.6	102.2	97.5	100.2	102.3	1.02769	0.29055	0.316178
WP_011069112.1	MULTISPECIES: formylglycine-generating enzyme family protein [Brucella]	3	1	1	1	306	34.1	8.97	97.4	90.4	101.5	82.1	111.9	103.3	117.9	103.2	92.3	96.4333	99.1	104.467	1.02765	0.79136	0.808455
WP_086440147.1	MULTISPECIES: sn-glycerol-3-phosphate ABC transporter substrate-binding protein UgpB [Brucella]	48	17	132	17	428	46.4	5.4	97.9	96.8	96	98.6	99.2	100.9	106	103.1	101.5	96.9	99.5667	103.533	1.02752	0.0390205	0.0484025
WP_006191206.1	MULTISPECIES: ribonuclease PH [Brucella]	44	6	43	6	238	25.9	6.24	99.5	99.7	100	101.8	101.9	103.7	96.1	100.2	96.9	99.7333	102.467	97.7333	1.02741	0.0125478	0.0171278
WP_002966331.1	MULTISPECIES: metal-sulfur cluster assembly factor [Brucella]	24	1	2	1	108	11.8	4.56	114.6	98.7	97.9	119.3	112.2	88.2	84.9	91	93.2	103.733	106.567	89.7	1.02731	0.807188	0.822405
WP_006192554.1	MULTISPECIES: leucine--tRNA ligase [Brucella]	66	48	122	48	877	97.8	6.25	101.8	101.6	101.7	104	104.7	104.7	93.5	93.9	94.1	101.7	104.467	93.8333	1.0272	0.000325313	0.00068758
WP_006191218.1	MULTISPECIES: methionine synthase [Brucella]	39	35	47	35	1261	138.6	5.16	101.1	101.2	102.1	104.6	103.7	104.3	91.3	97.4	94.4	101.467	104.2	94.3667	1.02694	0.00271878	0.00426217
WP_004687945.1	MULTISPECIES: histidinol dehydrogenase [Brucella]	64	19	78	19	430	46	5.25	98.1	98.4	95.7	97.9	101.3	100.7	104.8	101.4	101.9	97.4	99.9667	102.7	1.02635	0.130466	0.14845
WP_006189828.1	MULTISPECIES: alpha/beta hydrolase [Brucella]	33	10	17	10	415	45.4	9.14	92.8	92.7	94.9	94.1	96.3	97.2	110.2	111.1	110.6	93.4667	95.8667	110.633	1.02568	0.108908	0.125239
WP_002963610.1	MULTISPECIES: 30S ribosomal protein S18 [Rhizobiales]	46	5	22	5	82	9.6	11.25	100.2	97.4	101.6	103.8	102.5	100.5	100.1	97.1	96.9	99.7333	102.267	98.0333	1.0254	0.180556	0.201505
WP_004681236.1	MULTISPECIES: ferrochelatase [Brucella]	48	13	31	13	352	40	6.2	99.6	102.5	102.7	104.8	104.6	102.9	93.7	93	96.1	101.6	104.1	94.2667	1.02461	0.0992552	0.115425
WP_004683836.1	MULTISPECIES: nitrogen regulation protein NR(II) [Brucella]	36	11	17	11	380	41.4	6.15	97	97.6	102.4	104.1	101.4	98.8	95.8	100.4	102.5	99	101.433	99.5667	1.02458	0.348556	0.37552
WP_006190128.1	MULTISPECIES: SPOR domain-containing protein [Brucella]	40	23	51	23	978	105	4.28	95	95.5	99	99	99.4	98.2	103.3	105.3	105.2	96.5	98.8667	104.6	1.02453	0.144377	0.163134
WP_004688183.1	MULTISPECIES: hypothetical protein [Brucella]	33	5	11	5	187	20.4	9.96	93.7	99	102.7	102.1	97.5	102.8	97.6	101	103.7	98.4667	100.8	100.767	1.0237	0.49297	0.520243
WP_004686923.1	MULTISPECIES: 7-alpha-hydroxysteroid dehydrogenase [Brucella]	51	12	30	12	304	31.8	8.41	92.6	94.5	94.5	96.4	96.3	95.5	110.3	110.1	109.8	93.8667	96.0667	110.067	1.02344	0.0339195	0.0426105
WP_002966419.1	MULTISPECIES: LysR family transcriptional regulator [Brucella]	13	3	3	3	294	32.4	9.47	90.9	93.7	98.3	91.5	96.4	101.6	108	106.4	113	94.3	96.5	109.133	1.02333	0.576904	0.601549
WP_002964625.1	MULTISPECIES: MarR family transcriptional regulator [Brucella]	42	6	11	6	179	20.6	9.32	93.1	93.6	90.3	95.2	96.1	92.1	112.4	112.6	114.6	92.3333	94.4667	113.2	1.0231	0.25033	0.274915
WP_002965183.1	MULTISPECIES: isoprenylcysteine carboxylmethyltransferase family protein [Brucella]	16	3	3	3	204	23.1	9.47	110.9	107.6	103.8	110.3	107.6	111.8	82.2	83.7	82.2	107.433	109.9	82.7	1.02296	0.360562	0.388087
WP_006014546.1	MULTISPECIES: SMP-30/gluconolactonase/LRE family protein [Brucella]	44	10	17	10	291	32	6.71	93.2	91.3	92.6	93.2	95.6	94.5	113.5	112.1	114	92.3667	94.4333	113.2	1.02237	0.0813998	0.0956901
WP_004688311.1	MULTISPECIES: glutathione S-transferase [Brucella]	42	8	15	8	206	23.3	5.96	91.4	90.3	90.5	91.7	92.5	94	119.4	116.1	114.1	90.7333	92.7333	116.533	1.02204	0.0568837	0.0685746
WP_002963821.1	MULTISPECIES: citramalate synthase [Brucella]	61	22	78	22	537	58.1	5.54	102.8	103	104	106.1	104.8	105.6	92	91.3	90.5	103.267	105.5	91.2667	1.02163	0.0135616	0.018401
WP_004688252.1	MULTISPECIES: phosphoribosylformylglycinamidine synthase subunit PurQ [Brucella]	73	12	26	12	223	23.8	6.54	95.5	97.6	95.6	98.7	97.7	98.5	104.7	107.5	104.2	96.2333	98.3	105.467	1.02148	0.0509037	0.0616603
WP_002967041.1	MULTISPECIES: phenylalanine--tRNA ligase subunit alpha [Brucella]	34	11	24	11	369	41.6	5.53	101.5	101.8	98.4	102.2	101.6	104.3	98.1	94.9	97.3	100.567	102.7	96.7667	1.02121	0.191958	0.213286
WP_004690972.1	MULTISPECIES: pyridoxine 5'-phosphate synthase [Brucella]	53	8	17	8	246	26.4	5.62	95.7	97.2	101.4	101.7	100.2	98.5	104.3	97.5	103.5	98.1	100.133	101.767	1.02073	0.353788	0.380976
WP_004684012.1	MULTISPECIES: aminopeptidase P family protein [Brucella]	71	30	64	30	608	65.8	5.69	98.4	100	99.1	101.4	99.9	102.3	99.5	99.6	99.8	99.1667	101.2	99.6333	1.0205	0.0725573	0.0860078
WP_004690531.1	MULTISPECIES: urease accessory protein UreE [Brucella]	83	12	51	12	162	18.5	6.43	100.8	104.3	105.6	108.8	104.5	103.7	87.8	91.7	92.7	103.567	105.667	90.7333	1.02028	0.381185	0.408927
WP_002965128.1	MULTISPECIES: transcription termination factor Rho [Brucella]	71	28	137	28	421	46.9	6.19	102.9	105.5	103.8	106.3	106.2	106	90.1	89.7	89.6	104.067	106.167	89.8	1.02018	0.0520905	0.0630306
WP_002964640.1	MULTISPECIES: 50S ribosomal protein L25/general stress protein Ctc [Brucella]	68	20	91	20	207	22.4	6.3	103.8	101.6	98.6	102.8	102.9	104.4	96.9	95.7	93.3	101.333	103.367	95.3	1.02007	0.270979	0.296159
WP_004687686.1	MULTISPECIES: succinate--CoA ligase subunit alpha [Brucella]	71	19	203	19	300	31.2	6.05	101.3	102.1	102.3	104.5	103.5	103.8	94.1	94.1	94.3	101.9	103.933	94.1667	1.01995	0.00878911	0.01234
WP_002968536.1	MULTISPECIES: NAD(P)-dependent oxidoreductase [Brucella]	38	10	13	10	336	37.6	8.43	100.2	95.6	95.1	100	98.8	97.9	103.9	100.6	107.9	96.9667	98.9	104.133	1.01994	0.327172	0.35349
WP_002964289.1	MULTISPECIES: 30S ribosomal protein S2 [Brucella]	88	21	188	21	256	28	6.24	99.8	99.9	97.8	99.9	101.8	101.6	100.2	98.3	100.7	99.1667	101.1	99.7333	1.0195	0.101263	0.117519
WP_006189978.1	MULTISPECIES: penicillin-binding protein 1A [Brucella]	12	8	8	8	724	80.5	9.77	91.5	94.9	94.1	92	94.2	99.7	108.9	115.3	109.3	93.5	95.3	111.167	1.01925	0.512831	0.539697
WP_002964218.1	MULTISPECIES: TetR/AcrR family transcriptional regulator [Brucella]	47	6	8	6	188	20.7	5.62	98	99.2	94.8	97.9	98.9	100.8	104.9	99.9	105.7	97.3333	99.2	103.5	1.01918	0.298756	0.324641
WP_002964829.1	MULTISPECIES: DUF465 domain-containing protein [Brucellaceae]	60	3	3	3	67	7.6	6.04	100.1	98	102.6	111.4	103.6	91.3	104.1	93.4	95.4	100.233	102.1	97.6333	1.01862	0.771248	0.78933
WP_004687104.1	MULTISPECIES: LysR family transcriptional regulator [Brucella]	32	8	15	8	310	34.9	6.54	97.7	98.3	102.9	99.3	102.4	102.7	98.5	101.3	96.8	99.6333	101.467	98.8667	1.0184	0.404616	0.432022
WP_008934653.1	MULTISPECIES: Lrp/AsnC family transcriptional regulator [Brucella]	17	3	4	3	149	16.5	8.21	93.1	97.8	101.6	98.7	102.9	96.2	103.2	103.4	103.1	97.5	99.2667	103.233	1.01812	0.603808	0.62816
WP_004690653.1	MULTISPECIES: betaine-aldehyde dehydrogenase [Brucella]	52	13	25	13	487	52.1	6.29	95.5	96.8	98.1	98.9	100.4	96.3	101.1	108.2	104.7	96.8	98.5333	104.667	1.01791	0.287327	0.312824
WP_004692800.1	MULTISPECIES: M48 family metalloprotease [Brucella]	49	16	30	16	493	52.7	9.41	95.9	96.9	98.2	98.1	99.9	98.2	105.8	103.7	103.3	97	98.7333	104.267	1.01787	0.121967	0.139338
WP_004689653.1	MULTISPECIES: tyrosine--tRNA ligase [Brucella]	62	19	57	19	417	46.1	5.52	96.2	96.6	99.1	99.3	98.7	99	104	103.5	103.6	97.3	99	103.7	1.01747	0.139549	0.157915
WP_004691208.1	MULTISPECIES: acetoacetate--CoA ligase [Brucella]	30	18	24	18	662	73.2	6.14	101.3	104	101.3	103.5	104.8	103.6	89.9	100.7	90.8	102.2	103.967	93.8	1.01729	0.149585	0.168431
WP_004689338.1	MULTISPECIES: phenylalanine--tRNA ligase subunit beta [Brucella]	51	33	92	33	804	85.8	5.5	100	101.8	100.6	103.5	102	102.1	96.7	96.6	96.6	100.8	102.533	96.6333	1.0172	0.0730276	0.0865202
WP_006190051.1	MULTISPECIES: cystathionine beta-lyase [Brucella]	43	11	29	11	389	42.4	6.27	98	94.3	98.4	97.8	96.8	101	104.3	101.6	107.7	96.9	98.5333	104.533	1.01686	0.419923	0.447374
WP_004690918.1	MULTISPECIES: DNA-directed RNA polymerase subunit beta' [Brucella]	68	84	457	84	1400	155.5	6.84	101.1	100.1	98.7	101	102	101.7	99.7	98.1	97.6	99.9667	101.567	98.4667	1.01601	0.101899	0.118136
WP_002964030.1	MULTISPECIES: Asp-tRNA(Asn)/Glu-tRNA(Gln) amidotransferase subunit GatB [Brucella]	75	30	93	30	500	54.7	5.08	103	102.4	101	102.8	105.7	102.8	94.6	93.4	94.2	102.133	103.767	94.0667	1.01599	0.223141	0.246008
WP_002964363.1	MULTISPECIES: 30S ribosomal protein S10 [Rhizobiales]	74	10	159	10	102	11.6	10.18	104	100.3	96.1	97.7	102.9	104.5	98.7	97.1	98.8	100.133	101.7	98.2	1.01565	0.636636	0.660496
WP_002963616.1	MULTISPECIES: acyl carrier protein [Rhizobiales]	17	2	36	2	78	8.3	4.16	104.4	96.7	96.8	98.3	100	104.2	98.9	98.3	102.4	99.3	100.833	99.8667	1.01544	0.646263	0.66926
WP_004690913.1	MULTISPECIES: DNA-directed RNA polymerase subunit alpha [Brucella]	77	24	172	24	337	37.3	4.98	102	103	99.5	103	103.3	102.7	96.1	94.8	95.7	101.5	103	95.5333	1.01478	0.228197	0.25146
WP_002965679.1	MULTISPECIES: HAD family phosphatase [Brucella]	58	9	20	9	223	24.1	4.82	93.7	96.9	97.3	96.4	99.1	96.6	107	107.6	105.5	95.9667	97.3667	106.7	1.01459	0.383769	0.411311
WP_002964998.1	MULTISPECIES: AprI/Inh family metalloprotease inhibitor [Brucella]	32	3	15	3	177	17.6	8.66	98.8	96.8	108.3	107.8	101.3	99	94.4	94.8	98.9	101.3	102.7	96.0333	1.01382	0.767226	0.785567
WP_002964036.1	MULTISPECIES: acetyl-CoA carboxylase biotin carboxyl carrier protein [Brucella]	88	9	56	9	156	16.3	4.88	99	99.8	100.5	101.2	102.6	99.6	97	99.1	101.2	99.7667	101.133	99.1	1.0137	0.231228	0.254553
WP_006191541.1	MULTISPECIES: ABC transporter permease [Brucella]	3	1	1	1	250	26.9	9.96	105.9	103.2	91.1	96.9	102.9	104.5	93.1	107.4	94.9	100.067	101.433	98.4667	1.01366	0.802151	0.818007
WP_002964637.1	MULTISPECIES: hypothetical protein [Brucella]	53	5	13	5	184	19.3	6.93	93	94.5	96.1	96	98.1	93.2	106.2	115.7	107.2	94.5333	95.7667	109.7	1.01305	0.503096	0.530189
WP_004691209.1	MULTISPECIES: 3-phosphoshikimate 1-carboxyvinyltransferase [Brucella]	58	18	51	18	450	47.2	5.66	96.5	96.7	95.9	97.6	97.6	97.6	106.4	108.2	103.5	96.3667	97.6	106.033	1.0128	0.00683388	0.00981208
WP_002968615.1	MULTISPECIES: cardiolipin synthase [Brucella]	29	13	18	13	486	53.6	9	101.9	99.9	97.6	101	102.1	99.8	98.8	99.2	99.8	99.8	100.967	99.2667	1.01169	0.454118	0.482156
WP_006192024.1	MULTISPECIES: sn-glycerol-3-phosphate ABC transporter permease UgpE [Brucella]	17	5	9	5	282	32	9.23	96.6	94.9	97.2	97.7	95.7	98.6	109.4	103	106.9	96.2333	97.3333	106.433	1.01143	0.373704	0.401661
WP_002964365.1	MULTISPECIES: 30S ribosomal protein S7 [Brucella]	71	12	109	12	156	17.6	10.17	100.5	99.8	99.6	100.7	101.5	101.1	98.7	98.7	99.2	99.9667	101.1	98.8667	1.01134	0.0338411	0.0425355
WP_002964975.1	MULTISPECIES: 50S ribosomal protein L19 [Brucella]	48	8	68	8	145	16.1	9.89	99.2	100.3	99.4	101.7	100.7	99.8	97.6	99.5	101.9	99.6333	100.733	99.6667	1.01104	0.163129	0.183047
WP_002963845.1	MULTISPECIES: glutathione S-transferase [Brucella]	60	9	30	9	199	22.7	9.44	92	91.5	96	95.4	94.2	92.9	104.6	117.1	116.3	93.1667	94.1667	112.667	1.01073	0.565048	0.590271
WP_002965151.1	MULTISPECIES: imidazole glycerol phosphate synthase subunit HisF [Brucella]	81	18	32	18	261	27.5	5.27	97.9	96.5	96.6	97.3	98.4	98.3	103.9	106	105.2	97	98	105.033	1.01031	0.155082	0.174189
WP_004690736.1	MULTISPECIES: serine hydroxymethyltransferase [Brucella]	63	25	127	25	438	47.1	6.96	89.4	89.1	90	90.9	90.4	89.8	122.7	118.7	119.1	89.5	90.3667	120.167	1.00968	0.104224	0.120462
WP_006191838.1	MULTISPECIES: 4Fe-4S binding protein [Brucella]	4	1	1	1	477	52.7	9.32	95.7	97	103.9	103.6	99.1	96.7	100	100.8	103.1	98.8667	99.8	101.3	1.00944	0.788257	0.805647
WP_006190466.1	MULTISPECIES: bifunctional 2-C-methyl-D-erythritol 4-phosphate cytidylyltransferase/2-C-methyl-D-erythritol 2,4-cyclodiphosphate synthase [Brucella]	43	14	35	14	447	48	6.77	99.5	98.2	99	99.4	99.9	100.2	100.7	101.9	101.3	98.9	99.8333	101.3	1.00944	0.103807	0.120225
WP_006190500.1	MULTISPECIES: transglycosylase SLT domain-containing protein [Brucella]	27	4	11	4	194	21.9	10.48	99.8	94.3	95	98.1	95	98.6	107.7	105.7	105.9	96.3667	97.2333	106.433	1.00899	0.695983	0.718782
WP_002965225.1	MULTISPECIES: transcription termination/antitermination protein NusA [Brucella]	66	30	147	30	537	59.6	4.64	99.6	102.5	99.4	100.8	102.5	100.9	99.1	97.2	98.2	100.5	101.4	98.1667	1.00896	0.475117	0.503273
WP_002963527.1	MULTISPECIES: cytochrome-c oxidase, cbb3-type subunit I [Brucella]	4	3	3	3	541	61.3	9.26	105.6	100.4	106.9	103.9	108.6	103.2	94.8	94.5	82.1	104.3	105.233	90.4667	1.00895	0.738817	0.758876
WP_002966461.1	MULTISPECIES: TetR/AcrR family transcriptional regulator [Brucella]	41	9	18	9	247	27.4	8.25	101.8	100.2	101.5	101	104.5	100.7	94.9	97.6	97.8	101.167	102.067	96.7667	1.0089	0.531274	0.557297
WP_002965019.1	MULTISPECIES: transporter substrate-binding domain-containing protein [Brucella]	7	2	2	2	281	30.5	7.27	98.7	96.5	98.2	95.1	99.2	101.6	90.4	131.4	88.8	97.8	98.6333	103.533	1.00852	0.69986	0.722456
WP_002965185.1	MULTISPECIES: 50S ribosomal protein L20 [Brucella]	60	11	56	11	134	15.1	11.02	99.6	99.3	100.2	101.4	99.5	100.7	101.4	98.4	99.6	99.7	100.533	99.8	1.00836	0.246651	0.271136
WP_004688231.1	MULTISPECIES: 50S ribosomal protein L13 [Brucella]	58	7	76	7	154	17.3	10.13	100	101.4	97.6	100.8	100.2	100.4	99.6	99.7	100.5	99.6667	100.467	99.9333	1.00803	0.515752	0.542017
WP_002964507.1	MULTISPECIES: dihydrofolate reductase [Brucella]	29	3	8	3	172	19	5.68	86.9	97.6	99.2	88.3	101	96.6	107.1	112.6	110.7	94.5667	95.3	110.133	1.00775	0.897859	0.907858
WP_004685635.1	MULTISPECIES: DUF2059 domain-containing protein [Brucella]	66	13	53	13	178	18.9	7.42	84.3	78	123.1	96.1	97.9	93.5	104.3	106.5	116.2	95.1333	95.8333	109	1.00736	0.96294	0.964639
WP_004689805.1	MULTISPECIES: PhzF family phenazine biosynthesis protein [Brucella]	21	5	7	5	308	33.3	5.77	97	94.1	95.3	96.7	96	95.8	110.8	106.5	107.7	95.4667	96.1667	108.333	1.00733	0.472959	0.501456
WP_004683858.1	MULTISPECIES: citrate (Si)-synthase [Brucella]	78	27	166	27	430	48.2	6.54	102	99.9	98.8	100.5	101.4	101	101.2	98.3	96.8	100.233	100.967	98.7667	1.00732	0.493437	0.520493
WP_004690451.1	MULTISPECIES: class II glutamine amidotransferase [Brucella]	15	3	3	3	271	29.7	6.44	80.3	94.5	96.1	86.6	97.2	88.9	111.1	126.5	118.7	90.3	90.9	118.767	1.00664	0.924714	0.930865
WP_004691148.1	MULTISPECIES: tRNA uridine-5-carboxymethylaminomethyl(34) synthesis GTPase MnmE [Brucella]	42	16	25	16	442	48.1	5.34	100.4	100.5	103.6	104.5	101.1	100.8	94.1	98.1	96.9	101.5	102.133	96.3667	1.00624	0.709823	0.730748
WP_002964955.1	MULTISPECIES: hypothetical protein [Brucella]	79	27	73	27	458	46.4	5.11	98.4	97.8	100	100.7	99.8	97.5	100.5	102	103.4	98.7333	99.3333	101.967	1.00608	0.631449	0.655413
WP_002964532.1	MULTISPECIES: UDP-3-O-acyl-N-acetylglucosamine deacetylase [Brucella]	33	8	15	8	286	30.8	5.1	100.4	105.9	100.6	103.4	102.7	102.6	88.5	96.1	99.8	102.3	102.9	94.8	1.00587	0.75799	0.776811
WP_016769383.1	MULTISPECIES: shikimate dehydrogenase [Brucella]	50	11	20	11	289	30.4	6.68	100.4	97	95.5	97.9	98.1	98.6	100	110	102.4	97.6333	98.2	104.133	1.0058	0.718489	0.738998
WP_006191755.1	MULTISPECIES: ABC transporter ATP-binding protein/permease [Brucella]	7	2	2	2	642	70.8	9.57	98.3	93.6	107.9	96.8	102.5	102.2	85.9	114.7	98.2	99.9333	100.5	99.6	1.00567	0.907852	0.916736
WP_004688792.1	MULTISPECIES: molybdopterin-dependent oxidoreductase [Brucella]	18	4	6	4	262	29	6.23	103.2	105.9	107.5	102.9	108.1	107.3	84.3	90	90.9	105.533	106.1	88.4	1.00537	0.795571	0.812026
WP_006192496.1	MULTISPECIES: Tol-Pal system protein TolB [Brucella]	69	22	69	22	443	48.5	8.63	99.6	100	100.3	100	100.5	101	100.5	98.7	99.2	99.9667	100.5	99.4667	1.00534	0.205106	0.227007
WP_004690354.1	MULTISPECIES: N-acetylglucosamine-6-phosphate deacetylase [Brucella]	67	16	47	16	388	41.5	6.48	99.1	100.9	101.9	102.1	100.2	101.2	96.5	97.7	100.4	100.633	101.167	98.2	1.0053	0.617292	0.641599
WP_002964979.1	MULTISPECIES: antibiotic biosynthesis monooxygenase [Brucella]	8	1	1	1	120	13.6	5.53	98.9	97.9	98.3	100.2	102.4	94	99.2	108.5	100.7	98.3667	98.8667	102.8	1.00508	0.853063	0.866809
WP_002963433.1	MULTISPECIES: urease subunit beta [Brucella]	50	4	31	4	101	11.3	6.8	105.1	106.9	106.8	106.2	108.8	105.1	80	89.8	91.4	106.267	106.7	87.0667	1.00408	0.744904	0.764782
WP_006190206.1	MULTISPECIES: dihydropteroate synthase [Brucella]	73	15	27	15	279	30.3	5.55	96.4	99.4	100.7	100.2	98.3	98.9	99.1	103.9	103.1	98.8333	99.1333	102.033	1.00304	0.839822	0.85412
WP_002963464.1	MULTISPECIES: GcrA cell cycle regulator [Brucella]	44	6	30	6	180	19.6	9.8	98.6	97.6	104	100.4	99.8	100.9	93.2	102.1	103.3	100.067	100.367	99.5333	1.003	0.888741	0.899039
WP_006191899.1	MULTISPECIES: acyl-CoA dehydrogenase [Brucella]	3	1	1	1	375	40.2	5.9	90.1	95.5	93.5	98.7	91.7	89.5	97.1	136.5	107.5	93.0333	93.3	113.7	1.00287	0.9374	0.941132
WP_002964564.1	MULTISPECIES: alpha/beta hydrolase [Brucella]	16	3	3	3	314	34.6	8.48	95.4	97.7	98.9	94	99	99.8	103.6	100.8	110.8	97.3333	97.6	105.067	1.00274	0.904408	0.913666
WP_002964163.1	MULTISPECIES: NUDIX hydrolase [Brucella]	21	4	4	4	162	18	7.94	102.4	101.2	94.6	95.8	100.9	102.3	103.5	100.3	98.9	99.4	99.6667	100.9	1.00268	0.936147	0.94029
WP_002964355.1	MULTISPECIES: 50S ribosomal protein L16 [Brucellaceae]	37	4	34	4	137	15.5	11.25	100.9	102.1	99.4	100.3	101.9	100.9	97.1	98.8	98.6	100.8	101.033	98.1667	1.00231	0.810246	0.825149
WP_004687161.1	MULTISPECIES: acetyl-CoA C-acetyltransferase [Brucella]	45	14	39	14	402	42.6	6.15	103.1	103.8	102.7	105.2	100.9	104.2	91.9	94.7	93.6	103.2	103.433	93.4	1.00226	0.870061	0.882896
WP_004689242.1	MULTISPECIES: TPM domain-containing protein [Brucella]	30	4	7	4	213	23.6	6.11	93.4	96.1	98	95.2	97.1	95.7	107.7	106.5	110.3	95.8333	96	108.167	1.00174	0.914069	0.921784
WP_002968051.1	MULTISPECIES: 3-hydroxyacyl-[acyl-carrier-protein] dehydratase FabA [Brucella]	53	8	47	8	172	19.1	5.91	100.9	101.9	98.7	99.3	100.6	102.1	100.3	97	99.3	100.5	100.667	98.8667	1.00166	0.899899	0.909515
WP_002963995.1	MULTISPECIES: DUF1289 domain-containing protein [Brucella]	36	2	2	2	64	6.9	8.19	98.6	96.5	97.8	97.8	100	95.5	103	110.1	100.6	97.6333	97.7667	104.567	1.00137	0.930489	0.935849
WP_004691283.1	MULTISPECIES: dihydroxy-acid dehydratase [Brucella]	51	25	61	25	611	65.3	6.05	101.1	103.3	101.7	101.3	102.8	102.4	95.4	96.9	95.1	102.033	102.167	95.8	1.00131	0.874965	0.887475
WP_004688486.1	MULTISPECIES: hypothetical protein [Brucella]	52	6	20	6	155	15.7	9.63	99.2	94.3	106.9	100.5	101.2	99	98.4	102.8	97.8	100.133	100.233	99.6667	1.001	0.979864	0.980296
WP_002964343.1	MULTISPECIES: 50S ribosomal protein L15 [Brucellaceae]	60	11	45	11	156	16.2	10.67	103.3	102.1	97.4	100.6	100.6	101.9	100.7	96.7	96.8	100.933	101.033	98.0667	1.00099	0.959522	0.96164
WP_006189846.1	MULTISPECIES: xanthine dehydrogenase molybdopterin binding subunit [Brucella]	15	9	11	9	780	85.4	6.92	102.3	101.1	100.9	101.6	100.7	102.3	93.3	99.9	97.9	101.433	101.533	97.0333	1.00099	0.882831	0.894255
WP_002971209.1	MULTISPECIES: tellurite resistance TerB family protein [Brucella]	67	7	45	7	136	15.4	4.7	95.7	94	100.2	97.1	97.2	95.8	105.4	105.6	109.1	96.6333	96.7	106.7	1.00069	0.973743	0.974602
WP_002964959.1	MULTISPECIES: NAD(P)H-dependent glycerol-3-phosphate dehydrogenase [Brucella]	63	14	22	14	326	33.4	6.37	99.4	98.7	99.5	98.5	100.6	98.7	100.8	100.9	102.9	99.2	99.2667	101.533	1.00067	0.930189	0.935849
WP_004690487.1	MULTISPECIES: flavodoxin-dependent (E)-4-hydroxy-3-methylbut-2-enyl-diphosphate synthase [Brucella]	88	26	282	26	420	45	6.47	97.8	98.3	97.1	97.5	98.5	97.3	104.3	104.5	104.7	97.7333	97.7667	104.5	1.00034	0.95091	0.95343
WP_002963690.1	MULTISPECIES: AGE family epimerase/isomerase [Brucella]	42	16	31	16	390	44.6	5.35	102.8	101.6	99.9	101.9	101.5	101	99.2	96.1	96	101.433	101.467	97.1	1.00033	0.971621	0.972906
WP_005974100.1	MULTISPECIES: heme ABC transporter permease [Brucella]	7	2	2	2	262	29.2	10.13	100	100.9	100.6	99	99.1	103.3	103.4	99	94.8	100.5	100.467	99.0667	0.999668	0.982658	0.982658
WP_002964332.1	MULTISPECIES: recombinase RecA [Brucella]	75	21	86	21	361	38.7	5.25	99.9	99.7	100.6	101	100	98.9	99.5	99.2	101.3	100.067	99.9667	100	0.999001	0.887746	0.898432
WP_004690555.1	MULTISPECIES: pantoate--beta-alanine ligase [Brucella]	44	11	14	11	293	32.5	5.9	98.2	99	101	101.3	99	97.6	100	99.8	104	99.4	99.3	101.267	0.998994	0.94502	0.947943
WP_004690769.1	MULTISPECIES: lipid A biosynthesis lauroyl acyltransferase [Brucella]	31	7	12	7	308	35.4	9.66	107.8	106.2	103.5	107.8	105.4	103.9	88.9	88.8	87.8	105.833	105.7	88.5	0.99874	0.940991	0.944319
WP_011068955.1	MULTISPECIES: trigger factor [Brucella]	68	35	229	35	485	54.5	4.97	105.9	107.6	103.7	106.6	105.5	104.7	89.8	88	88.2	105.733	105.6	88.6667	0.998739	0.920575	0.927109
WP_004688868.1	MULTISPECIES: dihydrodipicolinate synthase family protein [Brucella]	68	13	17	13	320	34.4	6.54	102.9	103	102.2	104	102.5	101.1	94	95.4	94.8	102.7	102.533	94.7333	0.998377	0.858105	0.871543
WP_002965052.1	MULTISPECIES: class I SAM-dependent methyltransferase [Brucella]	54	11	15	11	259	28.9	10.37	96.8	93.2	98.1	95.7	95.9	96	106.3	108.8	109.1	96.0333	95.8667	108.067	0.998264	0.915088	0.922056
WP_006192023.1	MULTISPECIES: membrane dipeptidase [Brucella]	44	13	40	13	346	38	5.63	98.4	99.2	99.1	99.7	99	97.4	102.7	102.5	101.9	98.9	98.7	102.367	0.997978	0.796515	0.812624
WP_006190212.1	MULTISPECIES: NAD(P)/FAD-dependent oxidoreductase [Brucella]	33	11	14	11	402	43.5	9.17	98.4	101.6	97.7	102.3	97.8	96.9	99.2	103	103.1	99.2333	99	101.767	0.997649	0.915151	0.922056
WP_006073438.1	MULTISPECIES: septum site-determining protein MinD [Brucella]	75	20	94	20	271	29.4	6.64	99.3	99.3	98.7	98.4	99	99.2	103.1	101	101.9	99.1	98.8667	102	0.997645	0.497012	0.524021
WP_006191832.1	MULTISPECIES: DUF2326 domain-containing protein [Brucella]	49	22	38	22	573	64.2	5.6	96.2	97.4	98.4	96.9	97.3	97.1	102.7	108	106	97.3333	97.1	105.567	0.997603	0.73636	0.756694
WP_002967863.1	MULTISPECIES: SDR family oxidoreductase [Brucella]	59	11	15	11	264	27.9	6.87	93.6	93.8	94.2	94.1	92.7	93.9	113.4	112.9	111.4	93.8667	93.5667	112.567	0.996804	0.559113	0.584793
WP_004688259.1	MULTISPECIES: adenylosuccinate lyase [Brucella]	68	25	103	25	433	48.6	6.55	103.5	102.6	102.1	101.7	102.6	102.9	94.7	94.1	95.7	102.733	102.4	94.8333	0.996755	0.574307	0.599116
WP_006191171.1	MULTISPECIES: sulfate ABC transporter permease subunit CysW [Brucella]	3	1	2	1	288	30.7	6.42	87.7	86	86.1	85	86.7	87.2	135	127.7	118.7	86.6	86.3	127.133	0.996536	0.745951	0.765511
WP_006191752.1	MULTISPECIES: LacI family transcriptional regulator [Brucella]	10	2	2	2	351	38.6	6.19	95.7	104.1	104.7	95.9	102	105.5	93.7	98.2	100.3	101.5	101.133	97.4	0.996388	0.932019	0.936557
WP_002965994.1	MULTISPECIES: 3-oxoadipate enol-lactonase [Brucella]	29	6	7	6	267	29.1	6.99	97.8	99.9	96.1	98.1	97.1	97.5	103.6	105.3	104.6	97.9333	97.5667	104.5	0.996256	0.763189	0.781786
WP_006190989.1	MULTISPECIES: cobaltochelatase subunit CobS [Brucella]	81	17	57	17	328	36.6	5.67	99.6	100.1	100	99.4	100.9	98.2	96.8	106.8	98.2	99.9	99.5	100.6	0.995996	0.64164	0.665078
WP_006192258.1	MULTISPECIES: penicillin-insensitive murein endopeptidase [Brucella]	5	2	2	2	314	34.2	9.51	91.9	85	88.3	86.2	88.1	89.8	122.9	123	124.8	88.4	88.0333	123.567	0.995852	0.878314	0.890077
WP_002968574.1	MULTISPECIES: Lrp/AsnC family transcriptional regulator [Brucella]	14	2	2	2	146	16.3	8.57	101.6	95.4	98.8	98	97.1	99.4	102.2	102.6	104.9	98.6	98.1667	103.233	0.995605	0.831936	0.846479
WP_006192200.1	MULTISPECIES: FdhF/YdeP family oxidoreductase [Brucella]	19	11	12	11	770	84.1	6.61	96.5	100.9	100.4	101.3	99.5	95.6	101.4	100.9	103.5	99.2667	98.8	101.933	0.995299	0.841161	0.855099
WP_006190105.1	MULTISPECIES: DNA polymerase III subunit alpha [Brucella]	40	33	46	33	1163	128.6	5.8	97.1	96.4	97.8	96.5	97.1	96.3	105.2	107.4	106.2	97.1	96.6333	106.267	0.995194	0.377162	0.405186
WP_004684672.1	MULTISPECIES: tryptophan--tRNA ligase [Brucella]	69	17	67	17	355	39.1	5.91	100.5	100.1	99.4	99.2	100.1	99.2	98.5	101.4	101.6	100	99.5	100.5	0.995	0.318974	0.34496
WP_004691071.1	MULTISPECIES: phosphoenolpyruvate--protein phosphotransferase [Brucella]	50	32	57	32	756	83.2	6.48	97.7	97.9	99.3	98.6	97.4	97.4	103.4	104.2	104.1	98.3	97.8	103.9	0.994914	0.480171	0.50839
WP_004685725.1	MULTISPECIES: Kef family K(+) transporter [Brucella]	14	5	9	5	619	64.8	5.52	108.1	103.5	101.3	99.8	105	106.5	89	95.5	91.3	104.3	103.767	91.9333	0.994887	0.860765	0.873853
WP_002965228.1	MULTISPECIES: 30S ribosome-binding factor RbfA [Brucella]	50	7	25	7	150	16.6	6.2	101.2	101.8	101.6	98.6	101.3	103.1	96.5	96.5	99.4	101.533	101	97.4667	0.994747	0.706751	0.727915
WP_002964610.1	MULTISPECIES: transcription elongation factor GreA [Brucella]	71	10	41	10	157	17.5	4.88	99.5	97.7	96.7	96.6	96.9	98.8	105.1	104.1	104.5	97.9667	97.4333	104.567	0.994556	0.644426	0.667662
WP_006191043.1	MULTISPECIES: 1-(5-phosphoribosyl)-5-[(5-phosphoribosylamino)methylideneamino]imidazole-4-carboxamide isomerase [Brucella]	53	11	28	11	243	25.6	5.12	98.1	97.5	96.4	96.6	94.6	99.2	102.1	113.5	102	97.3333	96.8	105.867	0.994521	0.726594	0.746997
WP_004690211.1	MULTISPECIES: lipoyl(octanoyl) transferase LipB [Brucella]	29	6	6	6	267	29.6	5.53	97.4	99.3	104.3	99.5	99	100.8	99	102.2	98.5	100.333	99.7667	99.9	0.994352	0.803048	0.818554
WP_006190033.1	MULTISPECIES: excinuclease ABC subunit UvrC [Brucella]	27	11	20	11	690	76.2	7.47	98.3	99.4	98.6	98.4	98.9	97.3	103.2	104.5	101.5	98.7667	98.2	103.067	0.994263	0.380484	0.408368
WP_004692586.1	MULTISPECIES: GumC family protein [Brucella]	47	21	26	21	572	62.6	7.11	102.6	104.2	105.3	104.8	102.7	102.7	92.3	92	93.5	104.033	103.4	92.6	0.993912	0.579244	0.603712
WP_004690313.1	MULTISPECIES: mannonate dehydratase [Brucella]	16	5	6	5	401	44.4	5.53	103.7	100.9	104.9	102.7	101.2	103.6	89.6	99.9	93.7	103.167	102.5	94.4	0.993538	0.653457	0.676092
WP_004690905.1	MULTISPECIES: hypothetical protein [Brucella]	17	2	2	2	121	13.3	7.21	98.2	96.4	98.7	98.5	98	94.8	105	103	107.5	97.7667	97.1	105.167	0.993181	0.648068	0.670823
WP_004689678.1	MULTISPECIES: methionine--tRNA ligase [Brucella]	63	27	72	27	515	58	5.44	101.4	102.2	101.7	101	101	101.2	97.2	96	98.2	101.767	101.067	97.1333	0.993122	0.0448066	0.0549196
WP_002965760.1	MULTISPECIES: MarR family transcriptional regulator [Brucella]	7	1	1	1	151	17.2	8.31	85.2	98	93	79.9	96.3	98.1	100.1	131.5	118	92.0667	91.4333	116.533	0.993121	0.931125	0.936074
WP_002963925.1	MULTISPECIES: 30S ribosomal protein S9 [Brucellaceae]	49	6	92	6	158	17.2	10.37	99.9	101.2	100.5	100	100.1	99.4	99.9	98.2	100.8	100.533	99.8333	99.6333	0.993037	0.18255	0.203631
WP_006192132.1	MULTISPECIES: ABC transporter permease [Brucella]	10	3	3	3	276	28.6	5.31	105.2	100.9	93.6	94.8	108.7	94.1	90.5	111.7	100.5	99.9	99.2	100.9	0.992993	0.91032	0.91882
WP_006074482.1	MULTISPECIES: DUF1465 family protein [Brucella]	7	1	1	1	168	18.8	8.48	93.4	93	105.3	92.6	97.9	99.1	112.6	103.9	102.1	97.2333	96.5333	106.2	0.992801	0.883971	0.895011
WP_002964361.1	MULTISPECIES: 50S ribosomal protein L4 [Brucella]	59	11	124	11	206	22.5	10.11	101.7	100.9	100.9	99.9	100.3	101.1	98.1	100	97.1	101.167	100.433	98.4	0.992751	0.172594	0.193189
WP_002965449.1	MULTISPECIES: sigma-54-dependent Fis family transcriptional regulator [Brucella]	18	3	3	3	322	34.7	6.24	95.2	89.5	97.7	91.9	95.2	93.1	112.2	109.3	116	94.1333	93.4	112.5	0.99221	0.792751	0.809512
WP_006190108.1	MULTISPECIES: multidrug effflux MFS transporter [Brucella]	3	1	2	1	421	45.2	9.76	101.2	104.6	98.3	100.7	97	104	101.6	94.7	97.8	101.367	100.567	98.0333	0.992108	0.783353	0.800996
WP_002966181.1	MULTISPECIES: LysR family transcriptional regulator [Brucella]	34	6	7	6	295	32.1	6.89	98.8	98	97.7	99.5	97.5	95	98	114.5	101.1	98.1667	97.3333	104.533	0.991511	0.568387	0.593486
WP_004684116.1	MULTISPECIES: sugar ABC transporter substrate-binding protein [Brucella]	47	8	13	8	329	35.2	5.02	103.9	107.5	104.8	106.4	101.7	105.3	91.4	91.5	87.6	105.4	104.467	90.1667	0.991145	0.628593	0.652748
WP_002964373.1	MULTISPECIES: 50S ribosomal protein L1 [Brucella]	69	16	290	16	233	24.6	9.51	101.2	102.3	100.3	100.4	99.7	101	98.4	98.6	98	101.267	100.367	98.3333	0.991113	0.261873	0.287036
WP_004690607.1	MULTISPECIES: 30S ribosomal protein S6 [Brucella]	60	8	80	8	148	17.1	8.46	101	102.5	101	101.2	100.6	99.9	95.9	98.9	98.9	101.5	100.567	97.9	0.990805	0.209875	0.231946
WP_002964224.1	MULTISPECIES: pantetheine-phosphate adenylyltransferase [Brucella]	87	9	33	9	164	17.4	8.46	99.3	96.2	98.1	96.8	98.1	95.7	106.2	103.8	105.7	97.8667	96.8667	105.233	0.989782	0.429248	0.456604
WP_006191176.1	MULTISPECIES: carbohydrate kinase [Brucella]	46	9	12	9	308	33	5.38	99.5	98.6	99.3	98.6	98.6	97.1	101.4	103.9	103	99.1333	98.1	102.767	0.989576	0.143854	0.162623
WP_004691968.1	MULTISPECIES: 50S ribosomal protein L9 [Brucella]	71	14	125	14	189	21	4.86	101.4	100.7	100.1	99.4	99.9	99.7	100.1	101.2	97.5	100.733	99.6667	99.6	0.989411	0.0570807	0.0687756
WP_002965855.1	MULTISPECIES: hypothetical protein [Brucella]	32	4	8	4	114	13	7.03	81.3	81.3	81.6	79.5	79.1	83	136.6	142	135.7	81.4	80.5333	138.1	0.989353	0.523977	0.550406
WP_024768031.1	MULTISPECIES: ATP synthase subunit E [Brucella]	49	10	21	10	218	23.7	9.83	99.7	99.9	98.8	98.9	98.3	98	101.7	102.9	101.9	99.4667	98.4	102.167	0.989276	0.0679425	0.0807485
WP_002964398.1	MULTISPECIES: DUF2218 domain-containing protein [Brucella]	87	6	25	6	94	10.5	5.38	94.1	96.8	96.7	95.1	93.3	96	109.1	109.8	109.1	95.8667	94.8	109.333	0.988873	0.41998	0.447374
WP_006191235.1	MULTISPECIES: glycerol-3-phosphate dehydrogenase [Brucella]	46	16	23	15	503	56.3	7.9	91.8	93	92.9	90.5	91.1	92.9	112.9	115.8	119.1	92.5667	91.5	115.933	0.988477	0.261807	0.287036
WP_004688589.1	MULTISPECIES: extensin family protein [Brucella]	8	1	1	1	303	33	9.26	97.2	98	97.7	94.2	100.4	94.8	95	111.1	111.6	97.6333	96.4667	105.9	0.988051	0.588829	0.612857
WP_004688642.1	MULTISPECIES: helix-turn-helix domain-containing protein [Brucella]	16	5	6	5	470	52.2	8.06	100.1	101.7	103.4	98.7	103.5	99.3	94.4	101.3	97.7	101.733	100.5	97.8	0.987877	0.527702	0.554051
WP_004690508.1	MULTISPECIES: S41 family peptidase [Brucella]	68	29	118	29	442	47	5.95	97.8	97.9	98.9	97.4	96.9	96.7	106.1	103.8	104.6	98.2	97	104.833	0.98778	0.042415	0.0522988
WP_002965735.1	MULTISPECIES: SIS domain-containing protein [Brucella]	80	19	68	19	343	36	7.69	99.7	100.8	100.8	99.2	98.4	100	99.2	101.9	99.8	100.433	99.2	100.3	0.98772	0.104669	0.120916
WP_002964097.1	MULTISPECIES: BrnA antitoxin family protein [Brucella]	30	2	2	2	104	11.6	9.52	95.9	96.5	93.4	96.3	94.1	91.6	110.1	112	110.1	95.2667	94	110.733	0.986704	0.487125	0.514793
WP_002964188.1	MULTISPECIES: nitroreductase [Brucella]	48	7	20	7	194	21.6	6.11	98.6	101	100.7	100.9	99.4	96	97.8	102.9	102.6	100.1	98.7667	101.1	0.98668	0.460398	0.488594
WP_012219712.1	MULTISPECIES: PhoH family protein [Brucella]	58	14	33	14	327	35.8	6.67	97.5	99.6	96.9	95	97.2	97.8	105	108.1	102.7	98	96.6667	105.267	0.986395	0.321978	0.348043
WP_002965897.1	MULTISPECIES: SDR family oxidoreductase [Brucella]	18	3	3	3	257	26.8	5.6	96.4	97.3	104.7	99.8	94.6	99.9	95.8	105.2	106.3	99.4667	98.1	102.433	0.98626	0.687568	0.710738
WP_004690444.1	MULTISPECIES: transcriptional repressor [Brucella]	19	2	3	2	141	16.4	6.61	95	98.9	104	99.1	96.7	98	103.6	101.1	103.6	99.3	97.9333	102.767	0.986237	0.638937	0.66258
WP_006190531.1	MULTISPECIES: cobyrinate a,c-diamide synthase [Brucella]	41	13	26	13	436	46.9	7.05	96.2	96.1	97.8	95	95.1	96	107.6	109.6	106.6	96.7	95.3667	107.933	0.986212	0.104056	0.120382
WP_006071949.1	MULTISPECIES: YdcF family protein [Brucella]	19	5	7	5	272	29.7	7.55	101.3	104.8	102.6	101	101.4	101.9	95.6	95	96.4	102.9	101.433	95.6667	0.985747	0.236492	0.260222
WP_002964286.1	MULTISPECIES: ribosome recycling factor [Brucella]	84	20	76	20	186	20.7	6.37	99.4	98.2	99.6	97.3	97.9	97.7	102.4	102.7	104.7	99.0667	97.6333	103.267	0.985532	0.0383812	0.0477923
WP_004690278.1	MULTISPECIES: ABC transporter ATP-binding protein [Brucella]	35	5	6	5	265	28.8	7.27	87.2	89.8	90.8	89.1	89.8	84.9	118.3	125.9	124.1	89.2667	87.9333	122.767	0.985063	0.514961	0.541437
WP_004688264.1	MULTISPECIES: DUF1045 domain-containing protein [Brucella]	18	4	5	4	243	27.5	6.44	95	97.1	96.6	95.8	94.9	93.4	105.7	110.8	110.6	96.2333	94.7	109.033	0.984067	0.179632	0.200672
WP_004692802.1	MULTISPECIES: RNA polymerase factor sigma-32 [Brucella]	6	1	1	1	311	35.3	7.06	95.8	120.3	109	131.3	99.8	88.8	98.8	70.5	85.7	108.367	106.633	85	0.984005	0.911044	0.919142
WP_004691975.1	MULTISPECIES: crotonase/enoyl-CoA hydratase family protein [Brucella]	43	8	17	8	250	26.9	6.44	105.8	106.5	110.2	105.5	106.3	105.5	85.7	87.5	87	107.5	105.767	86.7333	0.983876	0.280677	0.306168
WP_006191977.1	MULTISPECIES: ABC transporter ATP-binding protein [Brucella]	13	6	6	6	520	55.6	7.84	104	103	101.4	99.4	104.2	99.8	95.8	99.3	93.2	102.8	101.133	96.1	0.983787	0.38592	0.413226
WP_002964413.1	MULTISPECIES: threonine-phosphate decarboxylase [Brucella]	20	6	6	6	332	35.4	5.38	96.1	100.3	99.2	100	94	96.7	102.3	108.6	102.9	98.5333	96.9	104.6	0.983424	0.488363	0.515861
WP_004690695.1	MULTISPECIES: 4-hydroxy-tetrahydrodipicolinate synthase [Brucella]	61	13	50	13	293	31.6	6.73	99.4	100.4	100	98.3	98.2	98.2	101.5	101.4	102.6	99.9333	98.2333	101.833	0.982989	0.00436171	0.00651815
WP_002964697.1	MULTISPECIES: DUF1134 domain-containing protein [Brucella]	35	5	9	5	198	21.2	8.13	97	98.2	97.3	90.4	97	100	110.6	101.8	107.8	97.5	95.8	106.733	0.982564	0.584018	0.608129
WP_002965719.1	MULTISPECIES: formimidoylglutamate deiminase [Brucella]	67	19	42	19	454	49.1	5.73	97	99.5	101.3	97.9	97.9	96.8	100.7	102.3	106.7	99.2667	97.5333	103.233	0.982539	0.253157	0.277751
WP_002965933.1	MULTISPECIES: peroxiredoxin [Brucella]	87	13	238	13	184	20.5	5.16	96.8	102.4	100.5	100.2	97.4	96.8	100.7	102.5	102.7	99.9	98.1333	101.967	0.982316	0.416106	0.443664
WP_006190220.1	MULTISPECIES: DEAD/DEAH box helicase [Brucella]	30	14	17	14	535	58.1	10.51	106.6	113.4	113.2	109.6	108.9	108.8	72.9	86.7	80	111.067	109.1	79.8667	0.982293	0.43108	0.458338
WP_002967999.1	MULTISPECIES: DUF3108 domain-containing protein [Brucella]	32	7	10	7	271	29.1	9.5	97.9	98.5	97.2	97.6	95.9	94.8	108.7	105.7	103.7	97.8667	96.1	106.033	0.981948	0.120207	0.137466
WP_002971258.1	MULTISPECIES: HlyD family secretion protein [Brucella]	57	19	34	19	349	37.4	8.22	103.4	103.4	103.2	100.6	101.5	102.3	93.8	98.2	93.6	103.333	101.467	95.2	0.981935	0.019656	0.0258511
WP_004690104.1	MULTISPECIES: catalase [Brucella]	77	28	293	28	499	56.4	7.02	94.6	95.4	93.7	92.1	93.2	93.2	114.4	112.3	111.1	94.5667	92.8333	112.6	0.981671	0.0474207	0.0577494
WP_098944106.1	MULTISPECIES: uracil phosphoribosyltransferase [Brucella]	77	12	39	12	209	23.1	6.4	98.9	101.9	103.1	98.7	100.6	99	95.1	101.4	101.4	101.3	99.4333	99.3	0.981573	0.247923	0.272404
WP_002964627.1	MULTISPECIES: HAMP domain-containing protein [Brucella]	29	10	10	10	447	50.3	7.27	96.5	96.8	98	94.5	98.8	92.6	106.7	108.4	107.7	97.1	95.3	107.6	0.981462	0.394909	0.422054
WP_002964883.1	MULTISPECIES: hypothetical protein [Brucella]	45	7	23	7	193	20.3	9.16	100.1	103.3	101.4	102.3	99.8	97	97.4	99.4	99.2	101.6	99.7	98.6667	0.981299	0.348493	0.37552
WP_002965230.1	MULTISPECIES: 30S ribosomal protein S15 [Brucella]	37	3	17	3	89	10.2	10.32	94.8	98.5	98.2	95.7	91.7	98.6	104	115.3	103.2	97.1667	95.3333	107.5	0.981132	0.474616	0.502978
WP_006189831.1	MULTISPECIES: saccharopine dehydrogenase family protein [Brucella]	69	23	75	23	413	45.5	5.96	103.4	102.9	101.7	100.8	100.4	100.8	95.8	97.7	96.5	102.667	100.667	96.6667	0.980519	0.0185662	0.0245602
WP_004686803.1	MULTISPECIES: twin-arginine translocase subunit TatB [Brucella]	59	10	18	10	193	20.7	9.91	97.3	97	99.2	95	96.7	95.9	108.5	104.9	105.5	97.8333	95.8667	106.3	0.979898	0.0806996	0.0949653
WP_002965152.1	MULTISPECIES: phosphoribosyl-ATP diphosphatase [Brucella]	49	4	12	4	107	11.2	5.17	98.1	92.2	107.2	97.2	98.3	96	103.4	100	107.7	99.1667	97.1667	103.7	0.979832	0.673904	0.696931
WP_002966024.1	MULTISPECIES: 50S ribosomal protein L33 [Brucellaceae]	25	1	47	1	55	6.4	10.13	103.2	103.3	99.5	98.3	101.7	99.8	102.7	96	95.5	102	99.9333	98.0667	0.979739	0.263757	0.288962
WP_002966479.1	MULTISPECIES: type III PLP-dependent enzyme [Brucella]	3	1	1	1	377	41.1	5.19	100.2	99.7	115.5	102.3	103.4	103.3	82.6	97.1	95.8	105.133	103	91.8333	0.979708	0.702492	0.724844
WP_004690220.1	MULTISPECIES: type I DNA topoisomerase [Brucella]	58	45	88	45	877	95.9	8.75	101.8	100.4	100.3	98.5	98.7	99.1	101.4	99.9	99.9	100.833	98.7667	100.4	0.979504	0.0159907	0.0213774
WP_011265387.1	MULTISPECIES: translation initiation factor IF-3 [Brucella]	29	7	21	7	178	20.4	9.39	105.3	102.9	102.8	101.6	100.4	102.6	95.5	92.9	96	103.667	101.533	94.8	0.979421	0.108424	0.124872
WP_002968509.1	MULTISPECIES: 6-phosphogluconolactonase [Brucella]	61	12	23	12	232	25.2	6.16	88.6	127	95.1	111.4	99.3	93.5	94.6	95.9	94.6	103.567	101.4	95.0333	0.979079	0.875574	0.887697
WP_002965365.1	MULTISPECIES: SDR family oxidoreductase [Brucella]	65	15	32	15	268	28.8	7.11	98.5	100.4	100.4	97.7	97.5	97.8	104.3	101.5	101.9	99.7667	97.6667	102.567	0.978951	0.0303834	0.0385524
WP_004690702.1	MULTISPECIES: helix-turn-helix domain-containing protein [Brucella]	41	8	18	8	251	27.8	7.02	103	102.8	105.9	101.4	101.4	102.3	92.4	93.1	97.9	103.9	101.7	94.4667	0.978826	0.103186	0.119567
WP_006133473.1	MULTISPECIES: efflux RND transporter periplasmic adaptor subunit [Brucella]	43	12	18	12	390	41.6	6.19	95.2	98.4	96.2	93.2	96	94.4	104.7	115.9	106.1	96.6	94.5333	108.9	0.978606	0.172375	0.19304
WP_006190493.1	MULTISPECIES: TAXI family TRAP transporter solute-binding subunit [Brucella]	51	13	47	13	329	34.3	7.52	102.4	103	99.5	99.1	100.1	99	97.8	102.8	96.5	101.633	99.4	99.0333	0.978026	0.120792	0.138065
WP_002972093.1	MULTISPECIES: superoxide dismutase [Cu-Zn] [Brucella]	76	8	85	8	173	18.1	6.74	92.8	89.3	95.2	88.3	91.3	91.6	114.7	116.7	120.1	92.4333	90.4	117.167	0.978002	0.369177	0.396983
WP_002963557.1	MULTISPECIES: tRNA1(Val) (adenine(37)-N6)-methyltransferase [Brucella]	59	11	15	11	260	26.9	9.7	98.4	99.6	99	96	99.3	95.1	102.2	106	104.3	99	96.8	104.167	0.977778	0.171637	0.192403
WP_004690178.1	MULTISPECIES: carbohydrate ABC transporter substrate-binding protein [Brucella]	60	18	44	18	419	46	5.03	105.3	105	105.8	103.6	101.4	104	92.1	92.2	90.6	105.367	103	91.6333	0.977539	0.0481637	0.0585287
WP_004690337.1	MULTISPECIES: glycerol-3-phosphate dehydrogenase [Brucella]	79	36	120	35	502	56.1	7.01	99	99.6	98.4	97.3	96.4	96.3	105.7	103.7	103.7	99	96.6667	104.367	0.976431	0.00769422	0.0109504
WP_002965051.1	MULTISPECIES: hypoxanthine phosphoribosyltransferase [Brucella]	49	8	16	8	178	20	5.2	103	100.3	101.5	99.2	100.6	97.8	100	99.1	98.5	101.6	99.2	99.2	0.976378	0.0996162	0.115667
WP_002964349.1	MULTISPECIES: 30S ribosomal protein S14 [Brucella]	34	3	24	3	101	11.7	11.77	99.4	100.4	98.7	97	97.1	97.2	98.7	113.9	97.4	99.5	97.1	103.333	0.975879	0.00844701	0.0119351
WP_002965205.1	MULTISPECIES: phosphate ABC transporter ATP-binding protein [Brucella]	64	16	33	16	273	30.2	5.57	104.4	104.1	104.3	102.8	102.3	100.1	93.5	94.5	94	104.267	101.733	94	0.975703	0.0384937	0.0478358
WP_004690722.1	MULTISPECIES: exonuclease domain-containing protein [Brucella]	14	2	3	2	203	22.3	4.79	88.7	92.1	103.4	88.1	102.9	86.2	106.1	119	113.4	94.7333	92.4	112.833	0.975369	0.752229	0.771256
WP_002963717.1	MULTISPECIES: hypothetical protein [Brucella]	52	4	6	4	111	12	8.78	75.6	74.2	72.9	70.5	75	71.7	155.9	150.2	154	74.2333	72.4	153.367	0.975303	0.303719	0.329678
WP_002966847.1	MULTISPECIES: RIP metalloprotease RseP [Brucella]	26	9	14	9	379	40.9	6.1	105.8	104.1	100.7	101.1	101.1	100.4	93.7	100.4	92.6	103.533	100.867	95.5667	0.974243	0.153665	0.172683
WP_002964340.1	MULTISPECIES: 30S ribosomal protein S13 [Brucella]	61	11	124	11	122	13.8	10.92	101.9	102.5	100.7	99	99	99.2	98.9	99.9	98.8	101.7	99.0667	99.2	0.974107	0.00783075	0.0111238
WP_006190120.1	MULTISPECIES: sugar kinase [Brucella]	41	8	13	8	305	32.5	5.91	100.6	103.2	105.2	99.9	99.7	101.3	92.2	99.9	98.1	103	100.3	96.7333	0.973786	0.130753	0.148702
WP_004690256.1	MULTISPECIES: hydrogen peroxide-inducible genes activator [Brucella]	5	1	1	1	301	33.1	6.54	102	101.8	88.7	96.9	101.5	86.4	111.4	112.4	98.9	97.5	94.9333	107.567	0.973675	0.703314	0.725362
WP_002964873.1	MULTISPECIES: GntR family transcriptional regulator [Brucella]	47	7	12	7	231	25.3	6.02	94.6	96.7	97	92	95.4	93.3	109.4	109.9	111.7	96.1	93.5667	110.333	0.973639	0.111691	0.12818
WP_002969498.1	MULTISPECIES: YdcF family protein [Brucella]	35	9	9	9	300	33.3	9.61	98.7	97.5	100.3	96	94.9	97.7	103.9	105.5	105.5	98.8333	96.2	104.967	0.973356	0.0837594	0.0981082
WP_004688100.1	MULTISPECIES: sugar phosphate isomerase/epimerase [Brucella]	24	6	7	6	350	39.2	5.39	108.9	111	109.3	109	105.7	105.7	82	83.8	84.6	109.733	106.8	83.4667	0.973269	0.0828033	0.0971889
WP_006190134.1	MULTISPECIES: DUF2157 domain-containing protein [Brucella]	4	1	1	1	378	40.6	9.06	99.5	97.2	95.3	91.1	90.5	102.5	106.3	114.8	102.7	97.3333	94.7	107.933	0.972945	0.554579	0.580404
WP_004683704.1	MULTISPECIES: protein-L-isoaspartate(D-aspartate) O-methyltransferase, partial [Brucella]	59	9	13	9	222	24.7	7.58	96.2	98	100.5	96	94.7	95.9	107.2	106.6	105	98.2333	95.5333	106.267	0.972514	0.109264	0.125584
WP_004689070.1	MULTISPECIES: FAD-binding oxidoreductase [Brucella]	25	9	13	9	428	47.1	7.84	94.5	103.1	98.2	91	99.6	97	105.1	103.4	108.1	98.6	95.8667	105.533	0.972279	0.485655	0.513478
WP_011068891.1	MULTISPECIES: GlxA family transcriptional regulator [Brucella]	12	3	4	3	338	37.2	8.53	97.1	109.6	102.4	95.2	101.5	103.8	88.9	91.6	110	103.033	100.167	96.8333	0.972177	0.553826	0.579883
WP_004691228.1	MULTISPECIES: ubiquinol oxidase subunit II [Brucella]	36	8	17	8	337	38	7.25	105.5	101.3	102	98.3	101.3	100.6	99.7	97.8	93.5	102.933	100.067	97	0.97215	0.144577	0.163278
WP_004684717.1	MULTISPECIES: Gfo/Idh/MocA family oxidoreductase [Brucella]	34	11	20	11	359	39.4	6.47	109.2	107.4	109.7	103.8	107.4	105.9	86.2	85	85.4	108.767	105.7	85.5333	0.971805	0.071099	0.0843673
WP_002964323.1	MULTISPECIES: glutamate racemase [Brucella]	52	9	15	9	277	30.7	7.37	99.6	103.9	104.4	99.3	99.4	100.5	98.8	94.4	99.7	102.633	99.7333	97.6333	0.971744	0.138688	0.157019
WP_004692595.1	MULTISPECIES: molybdenum ABC transporter ATP-binding protein [Brucella]	32	7	11	7	359	38.8	9.2	97.4	97.5	110.4	99.5	99.8	97.3	95.7	100.8	101.6	101.767	98.8667	99.3667	0.971503	0.544814	0.57071
WP_006190074.1	MULTISPECIES: sodium-translocating pyrophosphatase [Brucella]	9	7	7	7	718	73.3	5.62	103.2	99.1	99.3	97	98.8	97.2	102.4	101.2	101.7	100.533	97.6667	101.767	0.971485	0.119405	0.136617
WP_002964037.1	MULTISPECIES: type II 3-dehydroquinate dehydratase [Brucella]	80	10	26	9	157	16.9	6.73	99.8	101.4	100.3	98.2	98.7	96	101.9	101	102.6	100.5	97.6333	101.833	0.971476	0.0398142	0.0492524
WP_002965368.1	MULTISPECIES: porin family protein [Brucella]	35	6	19	6	228	24.6	5.01	106.6	81.7	113.9	82.2	104.8	106.5	97.1	105.2	102	100.733	97.8333	101.433	0.971211	0.827977	0.842829
WP_004684524.1	MULTISPECIES: substrate-binding domain-containing protein [Brucella]	9	4	4	4	352	37.3	7.03	104.4	100.9	102.8	98.6	98.7	101.9	93.3	96.8	102.6	102.7	99.7333	97.5667	0.971113	0.115966	0.132884
WP_002963835.1	MULTISPECIES: damage-inducible protein DinB [Brucella]	20	3	4	3	170	20	8.25	97.8	99.3	96.4	98.5	97.7	88.8	108.4	106.1	107	97.8333	95	107.167	0.971039	0.428513	0.456036
WP_002963487.1	MULTISPECIES: hypothetical protein [Brucella]	24	5	7	5	224	25.8	9.57	87.5	90.6	88.6	83.1	88.1	87.7	124	124.1	126.4	88.9	86.3	124.833	0.970754	0.231147	0.254553
WP_002964239.1	MULTISPECIES: RNA chaperone Hfq [Brucellaceae]	76	5	34	5	78	8.8	8.21	101.1	102.6	102.7	98.6	100.5	98.3	96.8	98.4	101	102.133	99.1333	98.7333	0.970627	0.0253013	0.0325036
WP_006133441.1	MULTISPECIES: carbohydrate kinase [Brucella]	48	21	61	21	517	54.3	5.91	101	102.5	101.4	99.3	98	98.5	100.1	102.1	97.1	101.633	98.6	99.7667	0.970154	0.00665908	0.00957322
WP_002965686.1	MULTISPECIES: ABC transporter permease [Brucella]	8	2	5	2	221	23.9	9.45	104.8	97.2	99	95.1	98.3	98.6	101.9	100.7	104.3	100.333	97.3333	102.3	0.9701	0.304953	0.330742
WP_004688426.1	MULTISPECIES: 3-hydroxyacyl-ACP dehydratase FabZ [Brucella]	35	4	14	4	157	17.2	6.19	96.9	102.2	99.5	100.7	94.8	94.1	103.8	104.8	103.3	99.5333	96.5333	103.967	0.969859	0.31163	0.337662
WP_004690801.1	MULTISPECIES: cysteine desulfurase [Brucella]	71	20	52	20	414	45.7	6.77	104.4	105	106.2	102.5	102.1	101.4	92.7	93.5	92.2	105.2	102	92.8	0.969582	0.00665902	0.00957322
WP_004688054.1	MULTISPECIES: YicC family protein [Brucella]	74	21	42	21	299	32.6	5.59	105.2	103.8	103.2	100.1	101.2	101.3	95.7	94.7	94.7	104.067	100.867	95.0333	0.96925	0.0105732	0.0145549
WP_004685460.1	MULTISPECIES: histone deacetylase family protein [Brucella]	24	4	5	4	316	34.8	5.58	94.2	96.9	98.3	87.4	97.8	95.3	105.1	119.6	105.5	96.4667	93.5	110.067	0.969247	0.426793	0.454419
WP_006190660.1	MULTISPECIES: DMT family transporter [Brucella]	6	1	1	1	303	32.4	9.39	94.3	103.8	95.9	96.4	98.2	90.3	95.7	105.8	119.4	98	94.9667	106.967	0.969048	0.467965	0.496393
WP_002970053.1	MULTISPECIES: PAS domain-containing sensor histidine kinase [Brucella]	31	17	23	17	774	84.7	5.68	102.3	100.5	100.4	99.4	97.9	96.5	98.3	103	101.7	101.067	97.9333	101	0.968997	0.0394744	0.048912
WP_004690532.1	MULTISPECIES: urease accessory protein UreF [Brucella]	54	9	43	9	228	24.4	5.52	104.9	105.8	108.1	103.7	103.8	101.3	87.4	91.3	93.7	106.267	102.933	90.8	0.968632	0.05665	0.0683292
WP_002964805.1	MULTISPECIES: YebC/PmpR family DNA-binding transcriptional regulator [Brucella]	74	12	148	12	248	26.9	5.03	104.3	105.7	104.4	101.6	102.2	100.7	92.3	94.5	94.2	104.8	101.5	93.6667	0.968511	0.00624689	0.00900345
WP_006189993.1	MULTISPECIES: aminopeptidase N [Brucella]	67	46	99	46	883	98	6.02	95.6	94.4	95.6	92.9	91.5	92.1	114.6	112.3	111.2	95.2	92.1667	112.7	0.968137	0.00598387	0.00865735
WP_002965049.1	MULTISPECIES: diaminopimelate decarboxylase [Brucella]	44	17	34	16	421	45.6	6.21	98.7	99	98.7	94.3	96.4	96.1	106.2	104.2	106.4	98.8	95.6	105.6	0.967611	0.00849714	0.0119879
WP_004690127.1	MULTISPECIES: zinc-binding dehydrogenase [Brucella]	20	6	9	6	375	39.6	6.46	104.9	103	101.9	96.9	100.1	102.7	97.2	97.7	95.6	103.267	99.9	96.8333	0.967398	0.149848	0.16856
WP_004684544.1	MULTISPECIES: type I pantothenate kinase [Brucella]	42	12	19	12	322	37.5	8.22	100.7	99.7	102	96.7	99.6	96.2	100.6	102.4	102.1	100.8	97.5	101.7	0.967262	0.0577924	0.0695224
WP_004690805.1	MULTISPECIES: DUF2497 domain-containing protein [Brucella]	50	10	24	10	243	26.8	4.55	91.9	87.6	95.3	86.4	90.4	88.9	111.4	118.1	130.1	91.6	88.5667	119.867	0.966885	0.294213	0.320011
WP_004682063.1	MULTISPECIES: MurR/RpiR family transcriptional regulator [Brucella]	9	2	3	2	293	30.9	7.42	95.9	107.5	107	115.1	95.7	89.3	94.2	93.6	101.7	103.467	100.033	96.5	0.966817	0.711109	0.731739
WP_002970039.1	MULTISPECIES: tRNA guanosine(34) transglycosylase Tgt [Brucella]	40	11	23	11	377	41.4	6.8	102.8	102.1	100.1	98.6	98	98.2	101.8	98.5	99.9	101.667	98.2667	100.067	0.966557	0.014776	0.019847
WP_002966011.1	MULTISPECIES: hypothetical protein [Brucella]	17	2	2	2	93	10.8	11.88	101.6	97.6	103	102.9	91	97.9	111	99.4	95.6	100.733	97.2667	102	0.965586	0.414392	0.442044
WP_006071658.1	MULTISPECIES: peptidylprolyl isomerase [Brucella]	69	26	101	26	331	36.1	5.4	107	104.8	103.9	101.9	101.4	101.4	92.3	92	95.3	105.233	101.567	93.2	0.965157	0.0172682	0.0229502
WP_004685786.1	MULTISPECIES: peptidoglycan editing factor PgeF [Brucella]	54	8	24	8	265	29	6.28	98	99.4	97.2	95.7	93.9	94.7	110.6	105	105.6	98.2	94.7667	107.067	0.965037	0.0142604	0.0192114
WP_005967970.1	MULTISPECIES: TetR/AcrR family transcriptional regulator [Brucella]	32	8	9	8	274	29.8	6.99	97.7	96.5	98	93.2	95.7	92.8	107	108.2	110.9	97.4	93.9	108.7	0.964066	0.0262196	0.0336028
WP_004681922.1	MULTISPECIES: IclR family transcriptional regulator [Brucella]	13	4	4	4	256	28.4	8.02	105.2	106.6	106.1	102.7	102.2	101.4	88.6	90.9	96.4	105.967	102.1	91.9667	0.963511	0.00227336	0.00364701
WP_004692126.1	MULTISPECIES: four-carbon acid sugar kinase family protein [Brucella]	9	3	4	3	419	44.9	5.25	100.5	96.9	106.1	89.6	100.1	102.7	96.8	100.2	107	101.167	97.4667	101.333	0.963427	0.485215	0.513252
WP_004689764.1	MULTISPECIES: 50S ribosomal protein L22 [Brucella]	64	8	56	8	129	14.1	10.54	102.1	102.8	105.4	101.7	98.9	98.3	97.9	96.6	96.4	103.433	99.6333	96.9667	0.963261	0.0588742	0.0707863
WP_004687334.1	MULTISPECIES: NAD(P)/FAD-dependent oxidoreductase [Brucella]	15	7	8	7	424	46.6	8.87	101.6	113.4	94.1	108.2	94.8	94.7	96.8	98.5	97.7	103.033	99.2333	97.6667	0.963119	0.624978	0.64929
WP_004690816.1	MULTISPECIES: dTMP kinase [Brucella]	26	4	5	4	214	23.1	5.49	95.5	100	103.9	92.2	99.1	96.9	93.4	107.2	111.7	99.8	96.0667	104.1	0.962592	0.303827	0.329678
WP_006189950.1	MULTISPECIES: pyruvate, phosphate dikinase [Brucella]	66	44	171	44	887	96.2	5.22	99.8	100.1	99.2	96.2	95.6	96.1	104.8	104.1	104.1	99.7	95.9667	104.333	0.962554	0.000320733	0.000680886
WP_002963863.1	MULTISPECIES: hypothetical protein [Brucella]	53	8	10	8	196	21.9	5.05	114.9	116.1	115.8	111.3	111.2	111.3	70.1	73.1	76.2	115.6	111.267	73.1333	0.962514	0.000279378	0.000609796
WP_004687748.1	MULTISPECIES: ParB/RepB/Spo0J family partition protein [Brucella]	72	16	43	16	293	32.6	6.46	100.4	100.2	101.5	96.1	97	97.6	102	102.8	102.4	100.7	96.9	102.4	0.962264	0.00307373	0.00477534
WP_002966688.1	MULTISPECIES: trans-3-hydroxy-L-proline dehydratase [Brucella]	4	2	2	2	342	36.9	5.97	107.3	103.8	113.9	105.9	101.9	104.9	85.7	88.1	88.4	108.333	104.233	87.4	0.962154	0.268789	0.293907
WP_004688980.1	MULTISPECIES: Gfo/Idh/MocA family oxidoreductase [Brucella]	13	5	8	5	356	39.7	6.06	100.3	99.9	101.9	97.2	96.5	96.8	99.5	102.9	105	100.7	96.8333	102.467	0.961602	0.00386774	0.0058415
WP_004688210.1	MULTISPECIES: amino acid ABC transporter substrate-binding protein [Brucella]	91	28	537	28	343	37.1	5.48	107.5	107.5	106.1	102.7	102.7	103.3	90	89.8	90.3	107.033	102.9	90.0333	0.961383	0.00123871	0.00216132
WP_006071917.1	MULTISPECIES: nucleoside/nucleotide kinase family protein [Brucella]	4	1	1	1	232	25.7	5.53	105.7	102.6	110.3	111.2	105.6	89.4	88.6	96.6	90	106.2	102.067	91.7333	0.96108	0.581873	0.606173
WP_006191663.1	MULTISPECIES: ChbG/HpnK family deacetylase [Brucella]	11	3	3	3	250	26.9	9.36	106.5	106.7	102.2	99.6	101.7	101.6	96.1	92.7	93	105.133	100.967	93.9333	0.960368	0.061777	0.073963
WP_006192551.1	MULTISPECIES: F0F1 ATP synthase subunit alpha [Brucella]	63	32	314	32	509	54.9	6.83	107.7	108.6	108.8	104.2	103.7	104.1	87.2	87.5	88.2	108.367	104	87.6333	0.959705	0.000298726	0.000642148
WP_004687669.1	MULTISPECIES: hydroxymethylbilane synthase [Brucella]	71	16	32	16	314	33.9	6.13	103	101.7	102.7	97.8	99.4	97.8	95.9	101.4	100.3	102.467	98.3333	99.2	0.959662	0.0033629	0.00516145
WP_006073341.1	MULTISPECIES: IclR family transcriptional regulator [Brucella]	38	8	10	8	284	31.7	8.18	100.4	102.8	101.7	97.7	94	100.9	94	106.7	101.7	101.633	97.5333	100.8	0.959659	0.124039	0.141562
WP_002966597.1	MULTISPECIES: sulfatase-like hydrolase/transferase [Brucella]	30	10	14	10	495	55.8	6.14	99.7	102.7	103.2	95.9	101.1	96.2	93.1	102.9	105.1	101.867	97.7333	100.367	0.959424	0.108755	0.125126
WP_004690529.1	MULTISPECIES: urease subunit gamma [Brucella]	79	6	119	6	100	11.1	5.95	112.1	108.9	113.1	105.6	107.5	107.4	79.4	82.2	83.8	111.367	106.833	81.8	0.959294	0.0323668	0.0408409
WP_002967866.1	MULTISPECIES: dihydroxyacetone kinase subunit L [Brucella]	16	2	3	2	215	22.9	5.86	93.8	94.4	106.4	87.1	100.1	95.4	103.6	108	111	98.2	94.2	107.533	0.959267	0.514033	0.540711
WP_004688483.1	MULTISPECIES: precorrin-8X methylmutase [Brucella]	41	6	11	6	208	21.8	6.79	100.3	101.3	101.7	97.4	96.5	96.9	99.6	103	103.4	101.1	96.9333	102	0.958787	0.00105744	0.00189155
WP_004690223.1	MULTISPECIES: MFS transporter [Brucella]	8	1	2	1	380	40.1	9.01	92.5	112.5	114.1	97.3	110.1	98.5	88.1	89.1	98	106.367	101.967	91.7333	0.958634	0.614093	0.638566
WP_004690107.1	MULTISPECIES: site-specific integrase [Brucella]	28	12	14	12	402	46.2	9.74	90	91.1	91.8	83.5	91.8	86.3	125.6	118.3	121.5	90.9667	87.2	121.8	0.958593	0.20542	0.227243
WP_004690476.1	MULTISPECIES: thiamine diphosphokinase [Brucella]	19	3	4	3	218	23.3	5.36	99.9	101.1	100.1	98.8	96.4	93.4	100.8	105.5	104	100.367	96.2	103.433	0.958486	0.0603542	0.0724865
WP_006192100.1	MULTISPECIES: Fe(3+) ions import ATP-binding protein FbpC [Brucella]	6	1	1	1	353	38	6.19	87.4	115.3	110.1	91.9	110.2	97.6	75.2	85.6	126.8	104.267	99.9	95.8667	0.95812	0.688619	0.7115
WP_004689454.1	MULTISPECIES: glucose-6-phosphate isomerase [Brucella]	55	25	52	25	549	59.5	6.83	101.5	103.7	104.3	99.4	98.9	98.1	97.8	98.5	97.8	103.167	98.8	98.0333	0.957674	0.00939484	0.0131077
WP_002965023.1	MULTISPECIES: arginase [Brucella]	14	4	5	4	337	36.2	6.24	105.5	106.5	106.5	107.4	99.6	98	89.5	95.5	91.6	106.167	101.667	92.2	0.957614	0.19848	0.219888
WP_004692185.1	MULTISPECIES: hypothetical protein [Brucella]	2	1	2	1	561	62.1	9.09	103.1	101.3	98	96.6	97.7	95.2	87	100.3	120.8	100.8	96.5	102.7	0.957341	0.0605927	0.07266
WP_002966475.1	MULTISPECIES: glycosyltransferase [Brucella]	13	3	5	3	396	42.9	6.95	105.1	102.7	108.9	106.2	105	91.9	89.1	96.3	94.9	105.567	101.033	93.4333	0.957057	0.409208	0.43672
WP_004692348.1	MULTISPECIES: acetyl-CoA C-acyltransferase [Brucella]	26	7	10	7	396	40.7	6.14	99.3	101.7	101.5	95.8	98.4	95.3	102.6	103.7	101.6	100.833	96.5	102.633	0.957025	0.0244227	0.0315536
WP_006191222.1	MULTISPECIES: aspartate aminotransferase family protein [Brucella]	73	24	66	24	456	49.6	6.43	99.6	99.9	101.7	95.1	96	97.1	105.5	103.2	101.9	100.4	96.0667	103.533	0.956839	0.00772697	0.0109901
WP_006190222.1	MULTISPECIES: acetyl-CoA hydrolase/transferase family protein [Brucella]	53	19	63	19	496	54	5.88	99.5	99.1	97.7	93.7	95.6	94.2	107.5	105.9	106.8	98.7667	94.5	106.733	0.956801	0.00564011	0.00820182
WP_004686260.1	MULTISPECIES: ubiquinone biosynthesis hydroxylase [Brucella]	67	21	74	21	414	44.9	6.4	102	103.2	101.6	98.3	96.9	98.2	97.5	103	99.2	102.267	97.8	99.9	0.956323	0.00247474	0.00392021
WP_002965629.1	MULTISPECIES: 50S ribosomal protein L34 [Brucella]	16	1	2	1	44	5.2	12.7	96.7	96.4	103.4	102.3	90.1	91.1	106.2	112.3	101.5	98.8333	94.5	106.667	0.956155	0.392879	0.420083
WP_004691197.1	MULTISPECIES: ABC transporter permease [Brucella]	16	5	5	5	379	42.6	9.11	105.5	103	102.5	98	99.2	100.1	98.6	94.7	98.4	103.667	99.1	97.2333	0.955949	0.014663	0.0197069
WP_004690171.1	MULTISPECIES: monovalent cation/H+ antiporter subunit A [Brucella]	2	2	2	2	972	105.6	8.9	103.7	101.8	99.9	94.5	98.6	98.8	102.2	101.8	98.7	101.8	97.3	100.9	0.955796	0.0647485	0.0772606
WP_002965279.1	MULTISPECIES: recombination protein RecR [Brucella]	48	7	13	7	201	21.5	6.54	99	97.9	97.6	94.5	93.3	93.6	108.6	107.8	107.7	98.1667	93.8	108.033	0.955518	0.00143734	0.00245343
WP_002965079.1	MULTISPECIES: 50S ribosomal protein L28 [Brucella]	68	6	58	6	97	10.9	10.64	105.2	102.3	102.6	99.4	98.1	98.8	100.5	95.7	97.4	103.367	98.7667	97.8667	0.955498	0.00983838	0.0136761
WP_006074600.1	MULTISPECIES: hypothetical protein [Brucella]	47	9	12	9	224	24.9	5.22	95.4	96.4	98.9	96.2	90.2	91.3	106.5	111	114.2	96.9	92.5667	110.567	0.95528	0.110153	0.126478
WP_004689104.1	MULTISPECIES: fructose-bisphosphate aldolase class II [Brucella]	54	14	28	14	354	38.8	6.38	95.2	99.1	96.1	94.1	91.2	91.9	112.8	110.8	108.7	96.8	92.4	110.767	0.954545	0.040003	0.0494321
WP_006192009.1	MULTISPECIES: amidohydrolase [Brucella]	15	7	8	7	575	63.1	5.77	89.2	92.6	90.3	86.6	88.9	84.2	120.7	126.8	120.7	90.7	86.5667	122.733	0.954429	0.0703873	0.0835665
WP_006190042.1	MULTISPECIES: L-lactate permease [Brucella]	15	7	19	7	557	59.5	8.88	106.9	109.8	108.6	101.8	106.4	102.2	86.4	85.7	92.2	108.433	103.467	88.1	0.954196	0.0427884	0.0527305
WP_004683211.1	MULTISPECIES: ABC transporter permease [Brucella]	12	2	3	2	260	29.3	9.7	108.1	101.6	100	98	101.5	96	95.6	100.6	98.7	103.233	98.5	98.3	0.954149	0.184173	0.205275
WP_006190670.1	MULTISPECIES: ribose-phosphate pyrophosphokinase [Brucella]	66	14	54	14	310	33.3	6.05	106	106.5	105.9	100.8	102.6	100.4	92.7	91.8	93.1	106.133	101.267	92.5333	0.954146	0.00226804	0.00364105
WP_004691166.1	MULTISPECIES: YdcF family protein [Brucella]	38	6	10	6	211	23.7	5.2	108.1	105.3	102.5	101.1	100.4	99.9	94.1	95.9	92.8	105.3	100.467	94.2667	0.954099	0.0431189	0.0530514
WP_006189839.1	MULTISPECIES: TRAP transporter substrate-binding protein [Brucella]	20	4	6	4	372	40.7	6.39	103.5	108.2	108.5	99.8	102.3	103.4	89.5	90.5	94.3	106.733	101.833	91.4333	0.954091	0.0647695	0.0772606
WP_002964839.1	MULTISPECIES: glycine zipper 2TM domain-containing protein [Brucella]	64	4	58	4	94	9.3	9.45	99.5	95.5	107.7	97.1	96.7	95	98.8	100.3	109.3	100.9	96.2667	102.8	0.95408	0.272901	0.297972
WP_002965121.1	MULTISPECIES: DNA polymerase III subunit delta [Brucella]	39	10	14	10	347	38	8.51	96.9	97.2	99.4	93.6	93.5	92.7	109.4	108.6	108.6	97.8333	93.2667	108.867	0.953322	0.00550806	0.00804071
WP_005974992.1	MULTISPECIES: thiamine pyrophosphate-binding protein [Brucella]	37	15	23	15	561	60.7	6.6	99	97.8	98.9	93.7	94.1	94	103.7	109.6	109.1	98.5667	93.9333	107.467	0.952993	0.000326009	0.000688276
WP_006190693.1	MULTISPECIES: metallophosphoesterase [Brucella]	17	4	5	4	300	33.2	9.42	93.6	102.1	96.8	91.7	92.5	94.5	112.4	108.6	107.9	97.5	92.9	109.633	0.952821	0.153345	0.172409
WP_002964767.1	MULTISPECIES: Lrp/AsnC family transcriptional regulator [Brucella]	31	6	6	6	156	17.5	5.71	98.7	99.1	102.4	97.6	93.6	94.8	106	104.6	103.2	100.067	95.3333	104.6	0.952698	0.0468946	0.0572624
WP_002964788.1	MULTISPECIES: protein TolQ [Brucella]	25	5	14	5	236	25.4	9.6	104.1	99.4	102.7	98.8	98	94.9	101.1	100.7	100.1	102.067	97.2333	100.633	0.952645	0.0576681	0.0694096
WP_004690970.1	MULTISPECIES: PLP-dependent aminotransferase family protein [Brucella]	75	20	129	20	410	44.7	6.81	94.5	94.8	94.4	90.5	90.2	89.5	118.4	114.2	113.5	94.5667	90.0667	115.367	0.952415	0.000147882	0.000361348
WP_004688347.1	MULTISPECIES: (2Fe-2S)-binding protein [Brucella]	40	3	11	3	107	11.5	4.21	101.3	103.7	105.5	96.4	99.2	100	95.1	98.9	99.9	103.5	98.5333	97.9667	0.952013	0.0384429	0.0478358
WP_006190083.1	MULTISPECIES: O-acetylhomoserine aminocarboxypropyltransferase [Brucella]	71	20	70	20	427	45.7	6.33	87	87.4	87.6	83.4	82.8	83.1	132.3	130	126.5	87.3333	83.1	129.6	0.951527	6.82107e-05	0.000200017
WP_004692102.1	MULTISPECIES: YaiI/YqxD family protein [Brucella]	30	3	6	3	161	17.1	6.54	102.1	99.9	105.1	96.3	95.3	100.6	97.5	100.6	102.6	102.367	97.4	100.233	0.951482	0.0885815	0.103596
WP_004690715.1	MULTISPECIES: 23S rRNA (adenine(2030)-N(6))-methyltransferase RlmJ [Brucella]	39	8	11	8	290	32.9	8.95	102.6	100.1	99.1	94.4	96	96.7	104	103.4	103.6	100.6	95.7	103.667	0.951292	0.0169596	0.0225929
WP_032448589.1	MULTISPECIES: ATP-dependent DNA helicase RecG [Brucella]	37	21	27	21	702	77	6.83	97.8	97	97.8	93	93.3	92	108.5	110.2	110.4	97.5333	92.7667	109.7	0.951128	0.000554103	0.00107782
WP_006190962.1	MULTISPECIES: cystathionine gamma-synthase family protein [Brucella]	18	6	7	6	427	45.7	6.6	101.4	99.6	105.9	97.2	96.6	98.1	97.3	100.4	103.5	102.3	97.3	100.4	0.951124	0.0600876	0.0722069
WP_002968154.1	MULTISPECIES: low molecular weight phosphatase family protein [Brucella]	30	3	5	3	157	17.4	7.36	95.9	96.8	99.7	90	96	91.9	111.1	107.2	111.3	97.4667	92.6333	109.867	0.95041	0.0837181	0.0981082
WP_004692193.1	MULTISPECIES: nickel ABC transporter permease subunit NikC [Brucella]	9	3	4	3	290	31.4	8.6	112.1	110.1	114.6	108.9	105.4	105.7	77.3	84.6	81.3	112.267	106.667	81.0667	0.950119	0.0310497	0.0393539
WP_002963682.1	MULTISPECIES: glycosyltransferase family 4 protein [Brucella]	54	18	36	18	372	41.9	9.31	91.7	92	94.5	87.5	88.4	88.4	117.1	122.4	117.9	92.7333	88.1	119.133	0.950036	0.00778672	0.0110682
WP_004689000.1	MULTISPECIES: quinone oxidoreductase [Brucella]	67	18	44	18	324	35	7.24	98	99.5	97.8	94.4	94.1	92	109.2	106.9	108	98.4333	93.5	108.033	0.949881	0.00597878	0.0086555
WP_006191516.1	MULTISPECIES: aspartate aminotransferase family protein [Brucella]	29	9	13	9	452	48.6	7.2	107.2	106.9	104.6	97.7	101.6	103.4	84.8	94.2	99.6	106.233	100.9	92.8667	0.949796	0.0464438	0.0567729
WP_004689391.1	MULTISPECIES: class I SAM-dependent methyltransferase [Brucella]	43	8	10	8	262	29.6	5.17	103.7	104.7	101	101.9	97.1	94.8	98.5	98.7	99.6	103.133	97.9333	98.9333	0.94958	0.0928312	0.108287
WP_006190473.1	MULTISPECIES: pyruvate dehydrogenase complex E1 component subunit beta [Brucella]	74	24	214	24	461	49	4.81	96.9	101.2	99.7	95.6	93.7	93.4	108.6	106.1	104.7	99.2667	94.2333	106.467	0.949295	0.0247837	0.0318929
WP_004684613.1	MULTISPECIES: prephenate dehydratase [Brucella]	62	12	28	12	287	31.8	5.85	99.8	99	101.3	95	94	95.8	102.4	106.9	105.7	100.033	94.9333	105	0.949017	0.00391268	0.00589759
WP_002966759.1	MULTISPECIES: zinc-finger domain-containing protein [Brucella]	23	1	2	1	84	9.3	4.91	96.6	84.5	112.1	91.5	93.4	93.2	104.9	102.1	121.8	97.7333	92.7	109.6	0.948499	0.563862	0.589303
WP_006192119.1	MULTISPECIES: MarR family transcriptional regulator [Brucella]	46	6	8	6	145	16.1	6.58	101.5	95	102.4	92.9	96.7	93.9	103.3	102.5	111.7	99.6333	94.5	105.833	0.948478	0.118927	0.136139
WP_002966828.1	MULTISPECIES: UDP-glucose 4-epimerase GalE [Brucella]	70	17	27	17	335	37.2	7.03	100.9	101	100.1	95.9	94.7	95.8	107.4	101.1	103.1	100.667	95.4667	103.867	0.948344	0.000406694	0.000827978
WP_024768038.1	MULTISPECIES: hypothetical protein [Brucella]	12	2	2	2	137	15.6	4.87	95.9	95.5	92.8	90.3	93.3	85.8	115.2	112.2	119	94.7333	89.8	115.467	0.947924	0.107626	0.124079
WP_004691055.1	MULTISPECIES: ABC transporter permease subunit [Brucella]	8	3	3	3	303	33.8	7.88	114.4	113.6	109.2	106.6	107.7	105.3	80.4	79.5	83.4	112.4	106.533	81.1	0.947805	0.0289695	0.0369027
WP_004687921.1	MULTISPECIES: sn-glycerol-3-phosphate ABC transporter ATP-binding protein UgpC [Brucella]	47	13	48	13	363	39.7	8.13	106.2	106.9	107.4	99.3	100.9	103.5	89.9	91.5	94.3	106.833	101.233	91.9	0.947582	0.0116795	0.0160293
WP_002967363.1	MULTISPECIES: sugar ABC transporter substrate-binding protein [Brucella]	68	20	91	20	350	36.6	6.06	106.6	105.5	106.2	99.8	100.6	101	95.5	92	93	106.1	100.467	93.5	0.946905	0.000294857	0.00063806
WP_006192045.1	MULTISPECIES: Ppx/GppA family phosphatase [Brucella]	27	12	14	12	509	54.9	10.39	103.8	101.9	104.5	99	96.3	98.4	98.2	99.8	98	103.4	97.9	98.6667	0.946809	0.00819559	0.0115985
WP_002964452.1	MULTISPECIES: RbsD/FucU transporter [Brucella]	23	4	12	4	140	15.2	5.29	105.5	101.3	99.1	96.2	96.2	97.2	103.6	101.6	99.3	101.967	96.5333	101.5	0.946715	0.0464155	0.0567689
WP_004684507.1	MULTISPECIES: 3-dehydroquinate synthase [Brucella]	71	19	83	19	378	39.8	6.9	101.2	102.3	100.4	96.5	95	96.1	102.5	103.4	102.7	101.3	95.8667	102.867	0.946364	0.00156888	0.00264589
WP_004690297.1	MULTISPECIES: 3-hydroxyacyl-CoA dehydrogenase [Brucella]	63	36	104	36	738	80.2	8.94	106	106.4	105.4	100.5	100.6	99.6	94.7	92.9	93.8	105.933	100.233	93.8	0.946193	0.00018847	0.000439476
WP_002965637.1	MULTISPECIES: SDR family oxidoreductase [Brucella]	51	9	21	9	252	26.4	6.61	106.4	108.1	108.9	104.7	100.8	100.2	89.8	90.8	90.3	107.8	101.9	90.3	0.945269	0.0207108	0.0270972
WP_019298791.1	MULTISPECIES: HAMP domain-containing protein [Brucella]	42	22	31	22	601	66.7	9	104	103.8	104.6	98.3	98.8	98	97.2	98.9	96.4	104.133	98.3667	97.5	0.944622	6.68193e-05	0.0001975
WP_002970243.1	MULTISPECIES: RluA family pseudouridine synthase [Brucella]	32	9	11	9	347	38.8	6.81	101.6	103.4	107.2	96.6	101.1	97.2	96.7	96.8	99.3	104.067	98.3	97.6	0.944587	0.0566328	0.0683292
WP_002968319.1	MULTISPECIES: short-chain dehydrogenase [Brucella]	2	1	1	1	413	44.9	10.61	99	108.4	91.3	95.5	97.1	89.5	102.5	110.2	106.2	99.5667	94.0333	106.3	0.944426	0.368082	0.395993
WP_002964988.1	MULTISPECIES: hypothetical protein [Brucella]	45	5	12	5	180	19.9	4.59	98.9	97.1	98.4	88.6	93.7	95.7	107	107.1	113.4	98.1333	92.6667	109.167	0.944293	0.0662824	0.0790237
WP_002965955.1	MULTISPECIES: RlmE family RNA methyltransferase [Brucella]	50	8	19	8	240	26.3	9.51	100.9	100	100.1	92.7	93.9	97.6	105.1	103.9	105.8	100.333	94.7333	104.933	0.944186	0.0203193	0.0266463
WP_004689719.1	MULTISPECIES: phosphonate metabolism transcriptional regulator PhnF [Brucella]	23	5	5	5	253	28	7.64	96.2	96.3	106.3	95.2	92.9	94	106.4	107.1	105.6	99.6	94.0333	106.367	0.94411	0.178454	0.199552
WP_004687598.1	MULTISPECIES: DUF922 domain-containing Zn-dependent protease [Brucella]	19	3	3	3	202	22.6	9.58	95.2	100	99.1	89.5	93.9	94.4	108.3	110.2	109.3	98.1	92.6	109.267	0.943935	0.0622252	0.0744042
WP_002964927.1	MULTISPECIES: 50S ribosomal protein L27 [Brucellaceae]	44	4	172	4	89	9.4	10.74	98.8	101.2	103.9	96	95.7	95.1	100.6	103.8	104.9	101.3	95.6	103.1	0.943731	0.018965	0.0250294
WP_002971218.1	MULTISPECIES: Lrp/AsnC family transcriptional regulator [Brucella]	29	4	4	4	164	18.6	8.43	100.2	101.1	103.2	92.9	99.7	94.5	101.2	102.5	104.7	101.5	95.7	102.8	0.942857	0.060494	0.07258
WP_006191697.1	MULTISPECIES: nucleoside deaminase [Brucella]	32	4	4	4	157	17.2	7.01	102	99.4	98.6	94.6	94.5	93.6	105.1	108.3	103.9	100	94.2333	105.767	0.942333	0.00581866	0.00843446
WP_002966134.1	MULTISPECIES: hypothetical protein [Brucella]	16	1	2	1	93	10.5	7.4	96.4	97.5	107.8	99	96.4	88.9	103.8	103.9	106.4	100.567	94.7667	104.7	0.942327	0.287145	0.312824
WP_002964509.1	MULTISPECIES: DUF2853 family protein [Brucella]	73	13	67	13	103	11.5	8.94	94.2	90.3	97.1	88.8	87.8	88.6	121.7	115.3	116.2	93.8667	88.4	117.733	0.941761	0.0517931	0.0627042
WP_006192498.1	MULTISPECIES: crossover junction endodeoxyribonuclease RuvC [Brucella]	25	4	4	4	173	18.4	8.1	98.9	97	98.1	90.5	91.3	95	111.4	109.9	108	98	92.2667	109.767	0.941497	0.0183948	0.0243618
WP_002964559.1	MULTISPECIES: DUF2293 domain-containing protein [Brucella]	17	1	4	1	107	11.8	6.54	94.3	103.5	106.7	86.9	103.9	95.7	94.6	100.9	113.5	101.5	95.5	103	0.940887	0.384977	0.412411
WP_004690987.1	MULTISPECIES: D-alanine--D-alanine ligase B [Brucella]	51	12	42	12	308	33.4	5.67	98.6	97.3	97.5	91.2	92.5	92.1	109.1	112.2	109.6	97.8	91.9333	110.3	0.940014	0.000462049	0.000920853
WP_002967161.1	MULTISPECIES: N-formylglutamate amidohydrolase [Brucella]	22	4	6	4	296	32.7	5.72	101.9	101.6	104.9	93.1	95	101.8	98.5	106.3	96.8	102.8	96.6333	100.533	0.940013	0.0959357	0.111706
WP_002964616.1	MULTISPECIES: acyl-CoA thioesterase [Brucella]	65	6	35	6	129	14.2	7.2	98.7	98.9	101.3	94	94.1	92.7	107.4	105.6	107.3	99.6333	93.6	106.767	0.939445	0.00314052	0.00486619
WP_002965929.1	MULTISPECIES: MurR/RpiR family transcriptional regulator [Brucella]	42	9	14	9	276	29.4	6.55	103.2	104.7	104.9	97.4	99.4	97	95.7	98.4	99.2	104.267	97.9333	97.7667	0.939258	0.00229499	0.00366878
WP_004690699.1	MULTISPECIES: DNA-directed RNA polymerase subunit omega [Brucella]	96	12	53	12	133	14.5	4.32	99.4	99.1	101.9	93.3	93.6	95.2	103.8	105.7	108	100.133	94.0333	105.833	0.939081	0.00460979	0.0068708
WP_004690470.1	MULTISPECIES: YafY family transcriptional regulator [Brucella]	22	4	5	4	233	26.7	8.85	105.3	101.5	99.7	90.6	94.2	103	98.1	102.3	105.4	102.167	95.9333	101.933	0.938989	0.197362	0.218863
WP_002969456.1	MULTISPECIES: glycosyltransferase [Brucella]	38	11	15	11	369	41.2	7.75	104.1	103.5	103.8	96.9	96.9	98.6	98.4	99.4	98.4	103.8	97.4667	98.7333	0.938985	0.000434093	0.000873574
WP_006190040.1	MULTISPECIES: hypothetical protein [Brucella]	3	1	1	1	261	26.8	11.39	107.1	101.9	100.7	97.7	95.1	98	98.5	98.6	102.3	103.233	96.9333	99.8	0.938973	0.0439301	0.0539326
WP_002966918.1	MULTISPECIES: DUF58 domain-containing protein [Brucella]	21	7	10	7	310	34.8	8.06	102	100.3	103.9	94.7	97	95.7	101.2	104.4	100.9	102.067	95.8	102.167	0.938602	0.00710292	0.0101662
WP_006190069.1	MULTISPECIES: murein L,D-transpeptidase [Brucella]	65	22	106	22	433	48.1	8.79	100.6	101.5	102.3	94.8	95.2	95.6	102.8	102.8	104.4	101.467	95.2	103.333	0.938239	0.000321077	0.000680886
WP_002964549.1	MULTISPECIES: divalent metal cation transporter [Brucella]	5	3	3	3	456	49	8.53	111.4	106.3	108.2	99.5	103.3	102.9	91.1	87.8	89.6	108.633	101.9	89.5	0.938018	0.0245421	0.0316718
WP_006189919.1	MULTISPECIES: TIGR00730 family Rossman fold protein [Brucella]	73	10	26	10	200	21.9	6.42	102.5	98.7	102.8	95.4	95.1	94.5	102.8	104.6	103.6	101.333	95	103.667	0.9375	0.00926651	0.0129526
WP_032448516.1	MULTISPECIES: tRNA 2-thiouridine(34) synthase MnmA [Brucella]	74	21	55	21	396	43	6.18	97.7	97.5	97.1	90.9	91.3	91.8	111.7	112.6	109.4	97.4333	91.3333	111.233	0.937393	4.16362e-05	0.000133495
WP_004690103.1	MULTISPECIES: hydrogen peroxide-inducible genes activator [Brucella]	27	7	10	7	317	35.3	7.66	101.9	102.7	101.6	95.9	95.1	96	99.1	104.2	103.4	102.067	95.6667	102.233	0.937296	0.000123768	0.000318541
WP_006190061.1	MULTISPECIES: exopolyphosphatase [Brucella]	61	22	29	22	512	55.8	8.34	104.9	103.5	102.4	96.2	97.4	97.6	100.8	101	96.1	103.6	97.0667	99.3	0.936937	0.00150861	0.00255564
WP_006192123.1	MULTISPECIES: exodeoxyribonuclease VII large subunit [Brucella]	29	14	17	14	511	56.3	10.29	98.4	97.8	98	91.7	92	91.9	108.7	110.5	111.1	98.0667	91.8667	110.1	0.936778	6.09975e-06	3.56867e-05
WP_002963797.1	MULTISPECIES: orotate phosphoribosyltransferase [Brucella]	65	9	61	9	192	20.7	6.79	101.9	100.6	100.9	94.6	94.8	94.8	103.4	104	104.8	101.133	94.7333	104.067	0.936717	8.79974e-05	0.00024242
WP_002969182.1	MULTISPECIES: tetratricopeptide repeat protein [Brucella]	24	4	4	4	229	25.6	6.95	87.7	95.4	116.9	94.3	91.4	95.3	95.3	109.1	114.7	100	93.6667	106.367	0.936667	0.512215	0.539298
WP_004683807.1	MULTISPECIES: nucleoside triphosphate pyrophosphohydrolase [Brucella]	65	14	37	14	274	31	5	102.9	104.2	102.1	95.3	96.7	97.6	100.5	99.3	101.5	103.067	96.5333	100.433	0.936611	0.00196689	0.0032029
WP_002964902.1	MULTISPECIES: chorismate mutase [Brucella]	61	5	13	5	104	11.5	7.58	101	99.2	107.4	96.1	95.5	96.5	98.5	100.5	105.5	102.533	96.0333	101.5	0.936606	0.0603841	0.0724865
WP_004687111.1	MULTISPECIES: 3-isopropylmalate dehydrogenase [Brucella]	68	20	93	20	370	39.7	5.41	105	104.7	103.8	97.7	97.5	98.4	96.6	99.9	96.5	104.5	97.8667	97.6667	0.936523	0.000125615	0.000322928
WP_004689294.1	MULTISPECIES: prephenate/arogenate dehydrogenase family protein [Brucella]	68	16	38	16	321	34.7	5.66	103.8	101.7	102.8	97.2	95.7	95.8	100.5	100.5	102	102.767	96.2333	101	0.936426	0.00108979	0.0019433
WP_004681962.1	MULTISPECIES: amino acid ABC transporter ATP-binding protein [Brucella]	49	8	18	8	253	27.6	8.05	96.4	96.9	95.1	88.1	90.1	91.8	112.7	116.1	112.8	96.1333	90	113.867	0.9362	0.00685294	0.00983154
WP_004692436.1	MULTISPECIES: septum formation inhibitor MinC [Brucella]	44	8	18	8	248	26.5	5.16	108.9	103.3	102.8	96.6	97.6	100.7	98.3	94.6	97.2	105	98.3	96.7	0.93619	0.0442258	0.0542369
WP_006190601.1	MULTISPECIES: undecaprenyldiphospho-muramoylpentapeptide beta-N-acetylglucosaminyltransferase [Brucella]	55	13	26	13	379	40.2	9.63	100.2	104.1	102.7	95.1	97.9	94.3	101.6	102.2	101.7	102.333	95.7667	101.833	0.935831	0.0141498	0.0190888
WP_006073777.1	MULTISPECIES: FAD-binding dehydrogenase [Brucella]	13	5	7	5	551	59.6	8.1	99.3	104.3	104.6	95.7	96.2	96.5	97.2	108.3	98	102.733	96.1333	101.167	0.935756	0.0190237	0.0250777
WP_002964880.1	MULTISPECIES: hypothetical protein [Brucella]	8	1	2	1	137	14.5	9.31	101.1	99.4	100.2	96.8	91.5	92.9	103.8	105.1	109.1	100.233	93.7333	106	0.935151	0.0173104	0.0229928
WP_002963896.1	MULTISPECIES: porphobilinogen synthase [Brucella]	73	17	47	17	345	38	5.52	104.2	102.9	101.1	95.5	96.8	95.9	102.4	100.5	100.6	102.733	96.0667	101.167	0.935107	0.00241662	0.00384424
WP_002964647.1	MULTISPECIES: cytochrome b [Brucella]	14	7	19	7	432	48.5	8.78	108.2	111.7	107.8	104	102.7	99.5	92.2	86.9	86.9	109.233	102.067	88.6667	0.934391	0.0170756	0.0227341
WP_002964423.1	MULTISPECIES: cob(I)yrinic acid a,c-diamide adenosyltransferase [Brucella]	65	12	26	12	212	23.9	7.05	98.7	96.5	97.2	89.9	91.6	91.6	114.9	108.4	111.2	97.4667	91.0333	111.5	0.933995	0.00171893	0.00285231
WP_002965619.1	MULTISPECIES: hypothetical protein [Brucella]	4	1	1	1	201	22.5	9.33	105.9	105.3	103.2	93.8	94.6	104.8	94.4	92.8	105.1	104.8	97.7333	97.4333	0.93257	0.123741	0.141294
WP_002964530.1	MULTISPECIES: outer membrane protein assembly factor BamD [Brucella]	62	21	70	21	287	32.1	8.63	107.5	104.7	106.4	100.3	98.6	98.2	95.4	95.6	93.4	106.2	99.0333	94.8	0.932517	0.00230942	0.00368922
WP_004690623.1	MULTISPECIES: threonine synthase [Brucella]	68	23	55	23	463	50.2	5.52	102.4	102.2	102.8	95.8	95	95.8	101.9	101.6	102.5	102.467	95.5333	102	0.932336	2.67511e-05	9.63889e-05
WP_002969174.1	MULTISPECIES: dihydroxyacetone kinase subunit DhaK [Brucella]	18	5	9	5	330	34.7	5.44	109.3	109.8	108.2	104.4	103	97.6	87.6	88.3	91.9	109.1	101.667	89.2667	0.931867	0.0249884	0.0321381
WP_002967189.1	MULTISPECIES: DNA-3-methyladenine glycosylase I [Brucella]	10	2	2	2	218	24.6	8.16	99	97.3	100	85.2	97.5	93.4	105	110.3	112.4	98.7667	92.0333	109.233	0.931826	0.142968	0.161703
WP_004687479.1	MULTISPECIES: lipopolysaccharide biosynthesis protein [Brucella]	2	1	1	1	422	46.5	10.32	107.8	109.6	109.4	110.4	95.4	98.7	87	87.9	93.9	108.933	101.5	89.6	0.931763	0.180386	0.201415
WP_002965053.1	MULTISPECIES: histidinol-phosphate transaminase [Brucella]	68	21	75	21	368	40.3	7.11	98.4	98.5	98.6	91.4	90.9	93	111.9	108	109.3	98.5	91.7667	109.733	0.931641	0.000450352	0.000902512
WP_002964324.1	MULTISPECIES: RNA methyltransferase [Brucella]	41	9	15	9	276	30.4	6.84	107	105.8	108.3	100.4	102	96.7	89.1	95.7	95	107.033	99.7	93.2667	0.931486	0.0132115	0.0179689
WP_004688454.1	MULTISPECIES: 50S ribosomal protein L17 [Brucella]	61	9	72	9	142	15.6	10.23	102	102.2	104.3	95.5	95.9	95.9	99.8	103.1	101.2	102.833	95.7667	101.367	0.93128	0.00069858	0.00132038
WP_002966899.1	MULTISPECIES: hybrid-cluster NAD(P)-dependent oxidoreductase [Brucella]	8	2	3	2	372	41	5.27	106.9	98.6	108.8	101.4	100.3	90.9	94.5	96.2	102.4	104.767	97.5333	97.7	0.930958	0.188839	0.210233
WP_002967836.1	MULTISPECIES: N-acetyltransferase [Brucella]	5	1	1	1	164	17.5	6.79	97	99.8	109.3	94.3	96.5	94.1	96	101.4	111.6	102.033	94.9667	103	0.930742	0.136512	0.154787
WP_004684536.1	MULTISPECIES: dephospho-CoA kinase [Brucella]	57	7	15	7	200	21.4	7.5	98.5	103.5	99.5	88.6	90.8	101.2	105.9	109.4	102.7	100.5	93.5333	106	0.93068	0.170513	0.191238
WP_002964057.1	MULTISPECIES: Fe-S cluster assembly protein SufD [Brucella]	57	16	53	16	425	45.7	4.91	112.6	114.8	115.5	107	107.4	104.5	77.1	80.5	80.6	114.3	106.3	79.4	0.930009	0.00314911	0.00487618
WP_004684287.1	MULTISPECIES: bifunctional phosphoribosylaminoimidazolecarboxamide formyltransferase/IMP cyclohydrolase [Brucella]	85	31	96	31	538	56.4	6.18	102.5	102.3	100.8	94.6	94.1	95.5	103.1	104.4	102.7	101.867	94.7333	103.4	0.929974	0.0004535	0.000907
WP_002967223.1	MULTISPECIES: GntR family transcriptional regulator [Brucella]	38	7	8	7	255	28.5	8.97	99.8	101.9	103.7	95.2	94.6	94.2	99.8	104.2	106.6	101.8	94.6667	103.533	0.929928	0.00359016	0.00545859
WP_006190150.1	MULTISPECIES: ribonuclease E/G [Brucella]	51	34	77	34	922	103.7	5.85	108.1	107.8	106.6	98.2	99.2	102.5	92.8	92.4	92.4	107.5	99.9667	92.5333	0.929922	0.00543982	0.00795644
WP_004688573.1	MULTISPECIES: YcgN family cysteine cluster protein [Brucella]	6	1	1	1	152	17.5	4.65	98.5	95.6	98	89	86.1	96.5	116.3	109.1	110.8	97.3667	90.5333	112.067	0.929819	0.101491	0.117723
WP_002964983.1	MULTISPECIES: ribosome maturation factor RimM [Brucella]	31	3	7	3	189	20.5	4.75	102.3	107.1	104.9	94.2	98.7	99.2	90.6	96.6	106.2	104.767	97.3667	97.8	0.929367	0.0247376	0.0318516
WP_004684950.1	MULTISPECIES: NUDIX hydrolase [Brucella]	44	9	11	9	243	27.1	9.2	99.5	101.5	98.8	95	94.3	89.3	105.3	104.5	111.7	99.9333	92.8667	107.167	0.929286	0.0229697	0.029795
WP_002966872.1	MULTISPECIES: sulfate ABC transporter permease subunit CysT [Brucella]	16	3	5	3	273	29.8	8.13	100.1	102.4	95.2	92.6	94.2	89.8	113.6	107.1	105	99.2333	92.2	108.567	0.929123	0.0471747	0.0575235
WP_004684656.1	MULTISPECIES: PhzF family phenazine biosynthesis protein [Brucella]	60	11	24	11	276	29.8	6.23	102.2	101.2	103	94.8	96.1	93.7	103.8	101.5	103.7	102.133	94.8667	103	0.928851	0.00111005	0.00197633
WP_002964958.1	MULTISPECIES: tRNA (adenosine(37)-N6)-threonylcarbamoyltransferase complex transferase subunit TsaD [Brucella]	45	10	15	10	359	38	5.59	105.2	102.5	104.8	98.3	95.7	96.1	99.4	99	99	104.167	96.7	99.1333	0.92832	0.00306095	0.00475915
WP_004684261.1	MULTISPECIES: F0F1 ATP synthase subunit beta [Brucella]	87	31	347	31	521	54.8	5.68	108.3	110	110.1	102.3	101	101.5	88.8	89.7	88.4	109.467	101.6	88.9667	0.928136	0.000349256	0.000728687
WP_006190713.1	MULTISPECIES: PAS domain S-box protein [Brucella]	31	23	41	23	1035	111.7	5.06	104.5	103.9	103.3	96.8	96.9	95.6	98.7	100.4	99.9	103.9	96.4333	99.6667	0.928136	0.000161626	0.000389481
WP_006192575.1	MULTISPECIES: carbonic anhydrase [Brucella]	73	10	52	10	213	23.3	6.14	100.1	100.7	102.1	94.3	93.7	93.1	105.5	104.8	105.5	100.967	93.7	105.267	0.928029	0.000450461	0.000902512
WP_002971565.1	MULTISPECIES: pyridoxamine 5'-phosphate oxidase [Brucella]	70	11	25	11	203	23.3	8.09	99.9	101.5	97.6	93.6	92.2	91.6	109.7	107.6	106.3	99.6667	92.4667	107.867	0.927759	0.00487872	0.00721009
WP_020465438.1	MULTISPECIES: ABC transporter ATP-binding protein [Brucella]	32	9	17	9	263	29	5.97	99.6	99.5	98.6	91.1	93.5	91.3	108.3	108.3	109.9	99.2333	91.9667	108.833	0.926772	0.000946823	0.00171531
WP_004689618.1	MULTISPECIES: ribonuclease J [Brucella]	59	24	45	24	558	61.2	5.39	107.8	106.4	107.3	100.7	97.7	99.3	92.3	94.3	94.3	107.167	99.2333	93.6333	0.925972	0.00116338	0.00204561
WP_002964740.1	MULTISPECIES: tRNA glutamyl-Q(34) synthetase GluQRS [Brucella]	18	3	3	3	291	32.5	6.4	98.6	105.3	102.5	99.1	91.1	93.5	101.6	104.3	104.1	102.133	94.5667	103.333	0.925914	0.0690211	0.0819874
WP_002964353.1	MULTISPECIES: 30S ribosomal protein S17 [Brucella]	70	7	53	7	80	9.1	9.94	104.3	104.7	101.6	95.2	94.7	97.5	102.8	100.5	98.7	103.533	95.8	100.667	0.925306	0.00401136	0.00603381
WP_006189945.1	MULTISPECIES: HAD family phosphatase [Brucella]	4	1	1	1	205	23.3	6.25	107.8	111.4	107.1	110.5	96.3	95.1	95.4	87.8	88.6	108.767	100.633	90.6	0.925222	0.187481	0.208823
WP_002965130.1	MULTISPECIES: uroporphyrinogen decarboxylase [Brucella]	40	9	17	9	341	37.8	5.08	103.6	108	109.3	99	98.8	99.1	90.5	95.3	96.5	106.967	98.9667	94.1	0.92521	0.00978849	0.0136191
WP_002963560.1	MULTISPECIES: tetratricopeptide repeat protein [Brucella]	63	34	73	34	621	69.3	6.62	104.2	105.5	104.2	96.1	97.2	97	96.5	99.2	100.1	104.633	96.7667	98.6	0.924817	0.000138558	0.000344545
WP_004690133.1	MULTISPECIES: ROK family protein [Brucella]	7	2	2	2	512	52.4	5.3	107.4	102.5	100.3	91.1	95.5	100.2	90.9	102.5	109.6	103.4	95.6	101	0.924565	0.0811655	0.0954641
WP_004683946.1	MULTISPECIES: precorrin-2 C(20)-methyltransferase [Brucella]	39	6	13	6	244	26.4	6.4	103.2	103.1	100.8	93.1	97	93.8	97.2	100.4	111.4	102.367	94.6333	103	0.924455	0.00571542	0.00830602
WP_002964358.1	MULTISPECIES: 30S ribosomal protein S19 [Rhizobiales]	66	6	33	6	92	10.4	10.17	105.6	102.2	98.8	93.5	95.5	94.4	108.8	100.9	100.3	102.2	94.4667	103.333	0.924331	0.0194529	0.0255989
WP_019298836.1	MULTISPECIES: phosphoglucosamine mutase [Brucella]	41	18	47	18	459	49.5	7.17	103.7	103.1	104.6	96	95.5	96.3	100.8	99.7	100.4	103.8	95.9333	100.3	0.924213	9.12006e-05	0.000249428
WP_004691924.1	MULTISPECIES: TIGR02301 family protein [Brucella]	16	2	2	2	127	14.2	8.28	89.4	89.7	101.9	85.8	90.7	83.2	109.3	118.7	131.4	93.6667	86.5667	119.8	0.924199	0.202894	0.224668
WP_098944107.1	MULTISPECIES: acyl-CoA/acyl-ACP dehydrogenase [Brucella]	26	7	7	7	382	41.9	5.78	94.7	98.2	96.9	91	88.1	88.7	114.1	114.1	114.2	96.6	89.2667	114.133	0.924086	0.00558282	0.00813395
WP_002964221.1	MULTISPECIES: peptidylprolyl isomerase [Brucella]	89	17	149	17	168	18.2	5.87	104	104.2	103.5	96.3	96.1	95.6	100.9	99.6	99.8	103.9	96	100.1	0.923965	1.1464e-05	5.35458e-05
WP_006192553.1	MULTISPECIES: primosomal protein N' [Brucella]	33	20	24	20	744	81.3	7.68	103.3	105.7	102.9	94.8	97	96.3	98.5	100	101.4	103.967	96.0333	99.9667	0.923693	0.00188587	0.00309538
WP_002965004.1	MULTISPECIES: hydroxyacylglutathione hydrolase [Brucella]	54	8	19	8	260	29.1	6.33	104.2	106.1	108.1	99.7	97.8	96.5	94.6	95.4	97.5	106.133	98	95.8333	0.923367	0.00508547	0.00748639
WP_002965206.1	MULTISPECIES: phosphate signaling complex protein PhoU [Brucella]	63	14	31	14	240	26.9	5.31	106	104.7	106	98.4	97.1	96.7	96.2	96.7	98.2	105.567	97.4	97.0333	0.92264	0.000262546	0.000576382
WP_002964346.1	MULTISPECIES: 50S ribosomal protein L18 [Brucella]	45	5	160	5	120	12.7	10.77	104.9	104	101.6	94.8	95.3	96.2	100.8	100.4	102	103.5	95.4333	101.067	0.922061	0.00163866	0.00273914
WP_002964621.1	MULTISPECIES: cold-shock protein [Brucella]	35	4	16	4	71	7.5	7.25	94.6	90.3	104.5	86.4	90.9	89.5	108.7	115.9	119.2	96.4667	88.9333	114.6	0.921907	0.162727	0.182686
WP_019298805.1	MULTISPECIES: NADH-quinone oxidoreductase subunit NuoF [Brucella]	57	17	79	17	435	47.9	6.99	104.2	105	103.9	95.9	96.5	96.2	100.5	97.7	100.1	104.367	96.2	99.4333	0.92175	2.52565e-05	9.27693e-05
WP_004689233.1	MULTISPECIES: F0F1 ATP synthase subunit gamma [Brucella]	63	16	69	16	292	31.8	7.9	109.2	108.5	107.5	100.9	100.7	98.1	92.8	89.2	93.1	108.4	99.9	91.7	0.921587	0.00116722	0.00205076
WP_006192077.1	MULTISPECIES: ABC transporter ATP-binding protein [Brucella]	34	9	15	9	367	39.8	6.47	104.7	104.6	102.5	96.5	94	96.8	103.2	97.4	100.2	103.933	95.7667	100.267	0.921424	0.00201755	0.00327599
WP_004688251.1	MULTISPECIES: glutathione S-transferase family protein [Brucella]	65	11	18	11	215	24.3	6.37	111.2	107.8	110.2	101	101.5	100.7	91.1	88.3	88.2	109.733	101.067	89.2	0.921021	0.00111448	0.00198265
WP_002965184.1	MULTISPECIES: 50S ribosomal protein L35 [Brucellaceae]	27	2	11	2	66	7.2	11.56	101.5	102.4	102.5	92.8	95.5	93.8	105.4	101.7	104.3	102.133	94.0333	103.8	0.920692	0.000676606	0.00128493
WP_019298843.1	MULTISPECIES: DegQ family serine endoprotease [Brucella]	51	21	40	21	474	50.1	8.03	107	109	106.9	98.3	99.1	99.8	95.8	92.6	91.5	107.633	99.0667	93.3	0.920409	0.000451536	0.000903868
WP_004684643.1	MULTISPECIES: N-acetyltransferase [Brucella]	28	3	4	3	179	19.5	6.19	93.9	89	95.9	88.4	82.7	85.5	119.2	121.3	124	92.9333	85.5333	121.5	0.920373	0.0480562	0.0584294
WP_006132461.1	MULTISPECIES: hypothetical protein [Brucella]	11	4	4	4	473	52.5	9.33	104.8	107.3	105.1	98	96.6	97.3	95.4	94.6	100.9	105.733	97.3	96.9667	0.92024	0.000679204	0.00128805
WP_002963558.1	MULTISPECIES: DUF2007 domain-containing protein [Brucella]	37	3	6	3	75	8.5	4.59	99	100.4	100.9	92.8	92.2	91.3	98.1	106.8	118.5	100.1	92.1	107.8	0.92008	0.000366199	0.000755677
WP_004690854.1	MULTISPECIES: GTP cyclohydrolase I FolE [Brucella]	60	8	13	8	213	23.8	6.55	104.4	103.7	101.3	93.2	94.8	96.6	98.5	104.6	102.8	103.133	94.8667	101.967	0.919845	0.00368701	0.00559086
WP_002969290.1	MULTISPECIES: hypothetical protein [Brucella]	11	3	3	3	393	44	5.63	108.3	108.1	111	106.1	97.1	97.9	83.7	92.5	95.3	109.133	100.367	90.5	0.91967	0.0441678	0.054195
WP_006132750.1	MULTISPECIES: precorrin-3B C(17)-methyltransferase [Brucella]	23	10	11	10	564	60.4	6.93	105.1	104.3	105.2	97.8	95.9	95.5	97.5	100.3	98.4	104.867	96.4	98.7333	0.919263	0.000378045	0.000775915
WP_004690851.1	MULTISPECIES: flavin reductase family protein [Brucella]	30	4	6	4	203	22.5	6.39	101.6	100.9	102.5	91.7	98.7	89.9	104.8	107.8	102	101.667	93.4333	104.867	0.919016	0.0390565	0.0484207
WP_004690254.1	MULTISPECIES: multicopper oxidase CueO [Brucella]	20	7	10	7	534	57.9	6.39	99.4	96.9	99.9	87	91.7	93.5	105.2	114.3	111.9	98.7333	90.7333	110.467	0.918974	0.0204081	0.0267286
WP_002965063.1	MULTISPECIES: hypothetical protein [Brucella]	39	4	6	4	90	10	9.33	97.6	95.1	98	90.4	88.4	88.3	117.9	113.5	110.9	96.9	89.0333	114.1	0.918817	0.00228455	0.00366239
WP_006191557.1	MULTISPECIES: isochorismatase [Brucella]	50	11	25	11	290	32.4	5.55	110.4	109.2	113.8	103.8	100.8	101.7	85.8	86.6	87.9	111.133	102.1	86.7667	0.918716	0.00529332	0.00775215
WP_004692237.1	MULTISPECIES: DNA polymerase IV [Brucella]	17	5	5	5	445	49.3	9.14	101.4	101.2	100.7	91.4	96.1	91	99.9	107.7	110.7	101.1	92.8333	106.1	0.918233	0.00744654	0.0106245
WP_004682966.1	MULTISPECIES: guanine deaminase [Brucella]	29	7	8	7	434	48.4	5.49	103.9	106	104.9	96.6	100.2	92.2	94.7	99.1	102.3	104.933	96.3333	98.7	0.918043	0.0228355	0.0296378
WP_004690733.1	MULTISPECIES: hypothetical protein [Brucella]	71	22	70	22	398	42.7	5.17	103.4	101.9	100.4	93.3	94.5	92.8	107.5	104	102.2	101.9	93.5333	104.567	0.917893	0.00112551	0.00199447
WP_005969343.1	MULTISPECIES: FAD-binding protein [Brucella]	38	11	15	11	395	42.8	7.97	101.8	100.3	100.5	93.6	92.1	92	107.2	105.4	107.2	100.867	92.5667	106.6	0.917713	0.000288394	0.000625865
WP_006192230.1	MULTISPECIES: LacI family transcriptional regulator [Brucella]	57	12	25	12	339	36.8	6.98	100.8	104.9	101.6	91.3	94	96.7	99.7	106.3	104.7	102.433	94	103.567	0.91767	0.0135391	0.0183814
WP_004691072.1	MULTISPECIES: aspartate kinase [Brucella]	85	24	69	24	423	45.4	5.36	107.3	106.2	107.1	98.7	98.3	97.2	93.8	95.5	95.9	106.867	98.0667	95.0667	0.917654	9.69763e-05	0.000260516
WP_002964695.1	MULTISPECIES: N-acetyltransferase [Brucella]	71	6	9	6	97	10.6	7.18	99.4	98.3	99.6	90.2	91.1	91.5	104	110.9	115	99.1	90.9333	109.967	0.917592	0.000126595	0.000323616
WP_002965649.1	MULTISPECIES: glutathione S-transferase [Brucella]	15	4	9	4	201	21.7	6.39	104	101.7	108.5	98.5	97.4	92.4	103.9	97.1	96.7	104.733	96.1	99.2333	0.917568	0.0345102	0.0432808
WP_004688686.1	MULTISPECIES: TIGR00282 family metallophosphoesterase [Brucella]	45	9	18	9	274	29.8	5.53	100.7	105.3	104.8	94.9	93.1	97.1	95.4	101.4	107.4	103.6	95.0333	101.4	0.91731	0.00999522	0.0138772
WP_002967584.1	MULTISPECIES: inositol monophosphatase [Brucella]	44	8	14	8	275	29.9	6.23	101.5	99.6	101.2	90.1	94.2	93	105.1	111.2	104.1	100.767	92.4333	106.8	0.917301	0.00352049	0.00537064
WP_004687711.1	MULTISPECIES: argininosuccinate lyase [Brucella]	69	28	85	28	466	51.3	7.69	101.5	100	98.7	91	91.2	93	107.8	109.7	107.1	100.067	91.7333	108.2	0.916722	0.00126378	0.00219325
WP_002965162.1	MULTISPECIES: adenosylhomocysteinase [Brucella]	65	23	56	23	466	50.8	5.48	108.1	111.4	106.5	104.1	98	96.7	92.7	91.6	90.9	108.667	99.6	91.7333	0.916564	0.0283231	0.0361809
WP_004689686.1	MULTISPECIES: NAD+ synthase [Brucella]	49	18	57	18	559	60.9	5.24	103.8	104	101.7	95	94.5	94.1	104.4	101.4	101	103.167	94.5333	102.267	0.916317	0.00037951	0.000777516
WP_004690732.1	MULTISPECIES: ribonuclease D [Brucella]	52	17	42	17	385	43.2	5.94	101.1	100.3	101.3	92.1	92.3	92.9	108.2	105.8	105.9	100.9	92.4333	106.633	0.916089	2.62915e-05	9.53382e-05
WP_002963853.1	MULTISPECIES: phosphoribosylformylglycinamidine cyclo-ligase [Brucella]	58	14	39	14	359	37.4	5.25	106.7	106.6	106.7	98.4	97.3	97.4	96.4	95.3	95.2	106.667	97.7	95.6333	0.915937	1.42269e-05	6.28309e-05
WP_004690544.1	MULTISPECIES: two-component sensor histidine kinase [Brucella]	29	10	13	10	438	48.4	6.48	102.9	106.9	106.2	94.7	96.9	97.8	99.4	96.7	98.6	105.333	96.4667	98.2333	0.915823	0.00450435	0.00672247
WP_011068883.1	MULTISPECIES: sarcosine oxidase subunit alpha [Brucella]	1	1	1	1	999	108.8	7.94	96.4	93.7	103	88.5	100.3	79.6	105.1	123.9	109.5	97.7	89.4667	112.833	0.915728	0.280324	0.30593
WP_002964609.1	MULTISPECIES: glycosyltransferase family 4 protein [Brucella]	49	14	18	14	354	39.2	9.82	105.7	105.3	104.6	95.1	93.5	100.4	92	103.1	100.4	105.2	96.3333	98.5	0.915716	0.0136663	0.0184878
WP_004690031.1	MULTISPECIES: 3-deoxy-D-manno-octulosonic acid transferase [Brucella]	42	13	21	13	446	48.9	9.41	99	101.2	103.8	92.2	94	92.1	100.7	106.8	110.1	101.333	92.7667	105.867	0.915461	0.00485916	0.00719993
WP_006191095.1	MULTISPECIES: polyribonucleotide nucleotidyltransferase [Brucella]	69	38	307	38	714	77.7	5.1	108.6	110	108.7	99.8	100.3	99.5	92.2	90.3	90.7	109.1	99.8667	91.0667	0.915368	5.37656e-05	0.000164707
WP_004692235.1	MULTISPECIES: FAD-binding oxidoreductase [Brucella]	12	5	6	5	416	45.9	9.64	98.7	98.8	102.4	90.3	91.8	92.3	108.3	107.7	109.7	99.9667	91.4667	108.567	0.914972	0.0033168	0.00509759
WP_002964295.1	MULTISPECIES: HIT family protein [Brucella]	64	6	30	6	140	15.3	6.68	101.4	99.9	101.1	95	91.5	90.1	106.2	106.5	108.2	100.8	92.2	106.967	0.914683	0.00489638	0.00723147
WP_002964960.1	MULTISPECIES: hypothetical protein [Brucella]	82	5	14	5	96	10.4	5.87	94.5	88.5	117.2	91.1	92.5	90.9	106.6	104.7	113.9	100.067	91.5	108.4	0.91439	0.383211	0.410907
WP_006191987.1	MULTISPECIES: transcription-repair coupling factor [Brucella]	43	37	53	37	1170	128.3	6.23	109.3	98.2	99.2	91.7	93.8	94.9	102.7	104.6	105.5	102.233	93.4667	104.267	0.914248	0.0751258	0.0887744
WP_002964245.1	MULTISPECIES: nitrogen regulation protein NR(I) [Brucella]	41	17	24	17	491	54.5	6.87	102.9	106.4	105.5	96.2	95.8	95.8	97.1	102.1	98.3	104.933	95.9333	99.1667	0.914231	0.00104661	0.0018781
WP_002964420.1	MULTISPECIES: hypothetical protein [Brucella]	60	8	22	8	148	16.3	5.34	98.6	93.4	108.7	91.7	91.9	91.3	104.2	105.8	114.4	100.233	91.6333	108.133	0.9142	0.12827	0.146172
WP_006190949.1	MULTISPECIES: GNAT family N-acetyltransferase [Brucella]	31	12	13	12	428	48.7	8.81	97.7	104.1	103.6	95.3	93.6	90.2	102.9	108.1	104.5	101.8	93.0333	105.167	0.913883	0.0261442	0.0335296
WP_002967605.1	MULTISPECIES: methylenetetrahydrofolate--tRNA-(uracil(54)-C(5))-methyltransferase (FADH(2)-oxidizing) TrmFO [Brucella]	54	16	26	16	466	50.1	6.05	105	103.5	103.3	94.3	95.2	95.4	101.1	100.6	101.7	103.933	94.9667	101.133	0.913727	0.000145282	0.000355377
WP_002965682.1	MULTISPECIES: 30S ribosomal protein S21 [Brucella]	43	4	4	4	75	8.8	11.59	104.9	105	102.6	96.6	90.7	98	106.9	99.8	95.5	104.167	95.1	100.733	0.91296	0.0186932	0.0247138
WP_004692089.1	MULTISPECIES: cadmium-translocating P-type ATPase, partial [Brucella]	25	17	23	17	814	84.2	6.34	114	115.2	113.9	104	104	105.2	80.4	81.8	81.4	114.367	104.4	81.2	0.912853	6.65141e-05	0.000197111
WP_002966594.1	MULTISPECIES: ABC transporter ATP-binding protein [Brucella]	8	2	2	2	260	28.7	7.55	101	99.5	104	92.1	88.4	97.4	109	104.2	104.5	101.5	92.6333	105.9	0.912644	0.0388339	0.0481973
WP_004690188.1	MULTISPECIES: P1 family peptidase [Brucella]	41	8	15	8	340	36.1	7.77	101.3	103.5	107.4	96.9	92.7	95.3	95.9	100.9	106.1	104.067	94.9667	100.967	0.912556	0.0136192	0.0184442
WP_006190446.1	MULTISPECIES: LysR family transcriptional regulator [Brucella]	15	4	5	4	310	34.1	6.95	104.9	100.9	103.7	88.2	100.8	93.4	97.7	104.1	106.3	103.167	94.1333	102.7	0.912439	0.078466	0.0923848
WP_004686237.1	MULTISPECIES: outer membrane lipoprotein carrier protein LolA [Brucella]	53	13	23	13	231	25.4	9.79	99.8	100.1	99.3	90.8	92.5	89.7	109.8	108.5	109.4	99.7333	91	109.233	0.912433	0.000499624	0.000982796
WP_004690628.1	MULTISPECIES: A/G-specific adenine glycosylase [Brucella]	10	2	3	2	358	39	8.69	104	101.1	103.2	94.1	100	87.2	99.9	106.3	104.2	102.767	93.7667	103.467	0.912423	0.0768768	0.0906547
WP_006132773.1	MULTISPECIES: HlyD family efflux transporter periplasmic adaptor subunit [Brucella]	66	20	39	20	355	37.5	9.26	91.7	92.6	89.2	83.5	83.3	82.7	128.1	125.1	123.8	91.1667	83.1667	125.667	0.912249	0.00156513	0.00264152
WP_002966297.1	MULTISPECIES: ABC transporter ATP-binding protein [Brucella]	10	2	2	2	281	31.1	7.55	100.5	104.2	109.1	96	89.6	100.6	98.2	109.3	92.5	104.6	95.4	100	0.912046	0.0854068	0.0999862
WP_004682115.1	MULTISPECIES: ABC transporter ATP-binding protein [Brucella]	16	3	3	3	250	27.3	9.96	107.5	101.8	101.8	93.7	94	96	88.5	111.7	105.2	103.7	94.5667	101.8	0.911925	0.0108756	0.0149441
WP_019298802.1	MULTISPECIES: penicillin-binding protein 1A [Brucella]	44	28	66	28	819	89.5	8.34	106.5	105.9	104.3	96.6	96.9	95.3	99.7	96.9	98	105.567	96.2667	98.2	0.911904	0.000344406	0.000720554
WP_004690471.1	MULTISPECIES: 5-(carboxyamino)imidazole ribonucleotide mutase [Brucella]	70	6	14	6	162	16.6	6.54	99.4	96.3	103.6	87.6	94.5	90.7	100.7	116.4	110.7	99.7667	90.9333	109.267	0.91146	0.0384866	0.0478358
WP_004682299.1	MULTISPECIES: formyltetrahydrofolate deformylase [Brucella]	64	13	23	13	294	32.7	6.8	105.3	107.6	107.8	97.3	97.2	97.8	96.7	95.7	94.5	106.9	97.4333	95.6333	0.911444	0.000326552	0.000688276
WP_006191506.1	MULTISPECIES: membrane protein [Brucella]	32	8	13	8	351	37.3	7.36	105.6	109	109.7	97.9	100.3	97.3	94.7	91.7	93.8	108.1	98.5	93.4	0.911193	0.00356387	0.00543316
WP_002971105.1	MULTISPECIES: NUDIX domain-containing protein [Brucella]	27	4	5	4	151	17.4	8.05	102.2	96.6	96.7	92.2	91.2	85.8	113.6	108.6	113.1	98.5	89.7333	111.767	0.910998	0.0320281	0.0404584
WP_004683406.1	MULTISPECIES: dihydroorotase [Brucella]	64	21	63	21	444	48.8	6.79	101.5	102.2	101.9	91.2	93.1	94.1	100.9	109.5	105.7	101.867	92.8	105.367	0.910995	0.000488199	0.000963662
WP_004691074.1	MULTISPECIES: DUF1178 family protein [Brucella]	22	3	3	3	141	16	5.57	110.6	110.8	108.6	100.7	98.6	101.3	92	87.5	89.8	110	100.2	89.7667	0.910909	0.000813531	0.00150017
WP_006191088.1	MULTISPECIES: tRNA (guanosine(46)-N7)-methyltransferase TrmB [Brucella]	49	10	13	10	233	27	8.66	102.8	105.7	104.8	94.7	93.9	96.7	96.6	100.1	104.7	104.433	95.1	100.467	0.910629	0.00144977	0.00246886
WP_006191146.1	MULTISPECIES: 23S rRNA (adenine(2503)-C(2))-methyltransferase RlmN [Brucella]	46	16	26	16	411	45.8	6.8	102.4	102.2	101.2	92.1	94	92.3	108.6	103.1	104.3	101.933	92.8	105.333	0.910399	0.000208116	0.000477195
WP_002965447.1	MULTISPECIES: DeoR/GlpR transcriptional regulator [Brucella]	58	13	22	13	263	28.8	6.23	100	99.6	103.3	94	91.4	90.3	105.3	108.3	107.7	100.967	91.9	107.1	0.910201	0.00484292	0.00718056
WP_006132655.1	MULTISPECIES: TatD family hydrolase [Brucella]	40	10	24	10	263	29	5.62	102.2	103.2	103.8	95.7	93.8	91.9	98.8	103.4	107.3	103.067	93.8	103.167	0.910091	0.00147657	0.00250697
WP_004689316.1	MULTISPECIES: ParA family protein [Brucella]	18	4	7	4	265	28.7	5.3	106.2	104.8	104.8	98.7	97.2	91.5	97.8	100	99	105.267	95.8	98.9333	0.91007	0.013457	0.0182809
WP_002965158.1	MULTISPECIES: HPr kinase/phosphorylase [Brucella]	46	6	7	6	159	17.4	5.39	102.6	102	112	94.5	98.3	95.3	97.6	97.5	100.2	105.533	96.0333	98.4333	0.909981	0.0506957	0.0615067
WP_002967165.1	MULTISPECIES: type IV secretion system protein virB2 [Brucella]	7	1	1	1	105	11.1	9.99	104.9	104	108	100.7	90.1	97.5	99.3	99.6	95.9	105.633	96.1	98.2667	0.909751	0.0471845	0.0575235
WP_002964709.1	MULTISPECIES: ABC transporter ATP-binding protein [Brucella]	31	11	19	11	381	42.8	7.14	110.8	110	112.3	102.6	101.3	99.1	86	88.4	89.7	111.033	101	88.0333	0.909637	0.00120606	0.00210759
WP_004687776.1	MULTISPECIES: alpha/beta hydrolase [Brucella]	49	8	15	8	263	28.7	5.63	101	100	102.7	93.1	90	93	104.3	108.1	107.9	101.233	92.0333	106.767	0.909121	0.00202431	0.00328461
WP_004682989.1	MULTISPECIES: ArsC family reductase [Brucella]	48	6	13	6	116	13.4	8.62	103.7	99.2	105.6	93.3	93.6	93.5	105.9	103.4	101.8	102.833	93.4667	103.7	0.908914	0.00786956	0.0111719
WP_002964374.1	MULTISPECIES: 50S ribosomal protein L11 [Brucella]	76	11	73	11	142	15	9.8	109.5	108.3	108	98.5	98.7	98.9	95.5	91.4	91.2	108.6	98.7	92.7	0.90884	3.06866e-05	0.000107167
WP_004690827.1	MULTISPECIES: glutamate--tRNA ligase [Brucella]	65	21	41	21	457	50.7	6.24	103.4	101.5	103.2	92.8	94.6	92.6	105.8	103.7	102.4	102.7	93.3333	103.967	0.908796	0.000433871	0.000873574
WP_004685146.1	MULTISPECIES: histidinol-phosphatase [Brucella]	64	11	24	11	258	27.6	4.94	101.1	101.9	109.4	93	97.6	93.3	95.9	101	107	104.133	94.6333	101.3	0.908771	0.0350899	0.0438865
WP_004691037.1	MULTISPECIES: winged helix-turn-helix transcriptional regulator [Brucella]	18	2	2	2	136	15.2	8.72	104.4	101.9	99.2	89.5	92.4	95.7	105.8	104.6	106.6	101.833	92.5333	105.667	0.908674	0.0164118	0.0219145
WP_004690268.1	MULTISPECIES: MurR/RpiR family transcriptional regulator [Brucella]	4	1	1	1	280	31.2	6.96	108.8	99.1	102.5	94.3	94.6	93.1	98.4	104.9	104.3	103.467	94	102.533	0.908505	0.0302436	0.038418
WP_004687965.1	MULTISPECIES: succinylglutamate desuccinylase/aspartoacylase family protein [Brucella]	59	13	42	13	353	38.5	6	105.4	106	106.6	96.5	97	95.4	98	97.6	97.4	106	96.3	97.6667	0.908491	7.79838e-05	0.000219632
WP_006190580.1	MULTISPECIES: tRNA (adenosine(37)-N6)-dimethylallyltransferase MiaA [Brucella]	34	8	12	8	310	33.9	7.46	103.1	107	103.4	94.3	96.5	93.9	97.4	98.3	106.1	104.5	94.9	100.6	0.908134	0.0029941	0.00465841
WP_004690747.1	MULTISPECIES: agmatinase [Brucella]	53	11	14	11	316	34.3	6.54	101.7	100.1	106	92.1	91.7	95.7	100.4	105.6	106.6	102.6	93.1667	104.2	0.908057	0.0122382	0.0167354
WP_004689818.1	MULTISPECIES: DUF2461 domain-containing protein [Brucella]	16	4	6	4	234	27.2	9.06	102.9	100.4	107.3	88.1	97.8	96.1	102.6	102.3	102.5	103.533	94	102.467	0.90792	0.0574035	0.0691279
WP_002965727.1	MULTISPECIES: alpha-hydroxy-acid oxidizing protein [Brucella]	51	16	69	16	381	42	8.48	108.3	109.8	108.5	99.1	98.8	98.6	91.7	91.6	93.5	108.867	98.8333	92.2667	0.907838	3.41872e-05	0.000116349
WP_004683429.1	MULTISPECIES: 4-hydroxythreonine-4-phosphate dehydrogenase PdxA [Brucella]	42	12	21	12	343	36.2	6.54	108.7	104.7	104.1	95.3	96.8	96.1	98.3	98.2	97.9	105.833	96.0667	98.1333	0.907717	0.00292459	0.00455649
WP_002965229.1	MULTISPECIES: tRNA pseudouridine(55) synthase TruB [Brucella]	67	18	42	18	324	35.6	5.22	110.8	111.8	110.1	100	100.9	101	85.6	88	91.8	110.9	100.633	88.4667	0.907424	6.27002e-05	0.000187522
WP_004681829.1	MULTISPECIES: DUF808 domain-containing protein [Brucella]	29	8	10	8	313	33.2	6.21	108.8	107.2	104.7	98.2	97.6	95.1	95.2	96.1	97.1	106.9	96.9667	96.1333	0.907078	0.00286488	0.00447884
WP_002968290.1	MULTISPECIES: enoyl-CoA hydratase [Brucella]	44	9	11	8	261	27.8	6.4	105.5	108.6	107.4	97.7	98.1	95.7	90.4	100.1	96.5	107.167	97.1667	95.6667	0.906687	0.00102384	0.00184162
WP_002964791.1	MULTISPECIES: Holliday junction branch migration DNA helicase RuvB [Brucella]	55	17	29	17	346	38.2	5.55	102	102.6	100.3	93.9	91.5	90.9	104.5	107.3	107	101.633	92.1	106.267	0.906199	0.00114262	0.00201691
WP_004690709.1	MULTISPECIES: EamA family transporter RarD [Brucella]	3	1	1	1	306	33.3	9.77	76.3	122.3	116.1	133.5	79.7	71.9	91.9	102.6	105.6	104.9	95.0333	100.033	0.905942	0.703663	0.725393
WP_004690771.1	MULTISPECIES: galactose mutarotase [Brucella]	31	7	11	7	340	37.1	5.85	97	96.3	103.2	93	86.2	89.4	111.6	113.4	109.9	98.8333	89.5333	111.633	0.905902	0.0342085	0.0429261
WP_004691507.1	MULTISPECIES: bifunctional sugar-binding transcriptional regulator/dihydroxyacetone kinase subunit DhaK [Brucella]	23	12	16	12	694	73.9	6.4	105.3	103.3	103.7	94.4	95.7	92.7	100.9	102.5	101.5	104.1	94.2667	101.633	0.90554	0.000756413	0.00142141
WP_004691111.1	MULTISPECIES: 7-cyano-7-deazaguanine synthase QueC [Brucella]	27	5	7	5	232	25.3	6.6	113.9	112.7	113.7	98.6	104.4	104.8	81.3	85.4	85.3	113.433	102.6	84	0.904496	0.00601706	0.00869429
WP_002965610.1	MULTISPECIES: undecaprenyl-diphosphate phosphatase [Brucella]	6	1	2	1	268	29.2	8.32	112.8	108.2	104.5	97.5	96.3	100.6	89.9	96.1	94.1	108.5	98.1333	93.3667	0.904455	0.0189447	0.0250172
WP_004683722.1	MULTISPECIES: hypothetical protein [Brucella]	32	5	9	5	207	23.1	5.07	102.1	100.3	98.4	91.4	89.8	90.8	113.6	108.9	104.8	100.267	90.6667	109.1	0.904255	0.00118551	0.00207487
WP_004688740.1	MULTISPECIES: RNA pyrophosphohydrolase [Brucella]	30	5	6	5	178	19.8	5.38	105.7	100.9	100.1	95.1	90.3	91.9	101.8	106.3	108	102.233	92.4333	105.367	0.904141	0.0120487	0.0164961
WP_004691411.1	MULTISPECIES: thiazole synthase [Brucella]	53	10	14	10	256	27.3	5.31	108.5	108.9	106.5	98.8	96.9	97.1	94.8	95	93.6	107.967	97.6	94.4667	0.903983	0.000410834	0.000834162
WP_002964956.1	MULTISPECIES: uroporphyrinogen-III synthase [Brucella]	23	5	8	5	235	25.4	8.79	107	103.4	101.9	96.4	93.2	92.7	98.6	102.7	103.9	104.1	94.1	101.733	0.903939	0.00631339	0.00909352
WP_002967046.1	MULTISPECIES: 1-acyl-sn-glycerol-3-phosphate acyltransferase [Brucella]	19	5	5	5	267	29.6	10.52	105.5	102.6	103.7	91.5	96.8	93.5	99.8	105.7	100.9	103.933	93.9333	102.133	0.903784	0.00474922	0.00705083
WP_002965668.1	MULTISPECIES: 2-hydroxyacid dehydrogenase [Brucella]	71	14	25	14	324	34.7	5.77	100.3	102.2	99.9	91.6	91	90.7	104.9	113.3	106.2	100.8	91.1	108.133	0.90377	0.000214013	0.00048767
WP_004688025.1	MULTISPECIES: glycine--tRNA ligase subunit alpha [Brucella]	49	12	24	12	308	35	5.29	106.8	105.6	106.2	95.3	97.5	95.1	98.3	99.1	96.1	106.2	95.9667	97.8333	0.903641	0.000264575	0.000580276
WP_004689263.1	MULTISPECIES: peptide chain release factor 1 [Brucella]	45	15	24	15	359	39.9	5.11	108.7	107.9	106.8	97.1	98	97.1	95.4	94.6	94.4	107.8	97.4	94.8	0.903525	7.7461e-05	0.000219152
WP_004692070.1	MULTISPECIES: tryptophan synthase subunit beta [Brucella]	75	19	45	19	406	43.5	6.29	107.8	108.9	109.8	86.2	85.4	123.2	90.7	100.1	88	108.833	98.2667	92.9333	0.90291	0.444927	0.472839
WP_002963545.1	MULTISPECIES: F0F1 ATP synthase subunit B [Brucella]	49	9	42	9	208	21.9	5.19	111.3	101.8	119.2	100	100.8	99.1	85.8	87.1	94.8	110.767	99.9667	89.2333	0.902498	0.0994279	0.115507
WP_002963714.1	MULTISPECIES: L,D-transpeptidase [Brucella]	48	11	28	11	238	26.2	8.81	105.2	105.7	105.9	95.7	94.6	95.6	100.5	98.4	98.5	105.6	95.3	99.1333	0.902462	1.46543e-05	6.39717e-05
WP_002965461.1	MULTISPECIES: thiamine phosphate synthase [Brucella]	44	6	11	6	203	22.3	5.47	101.9	102.9	108.3	99.9	91.7	90.9	98.3	103.8	102.3	104.367	94.1667	101.467	0.902268	0.0433475	0.0533038
WP_002966771.1	MULTISPECIES: NADH-quinone oxidoreductase subunit G [Brucella]	70	37	182	37	694	74.5	5.54	105.4	106.3	105.7	96.4	95.5	94.2	98.1	99.4	99.1	105.8	95.3667	98.8667	0.901386	0.000112282	0.000291625
WP_002964726.1	MULTISPECIES: D-threitol dehydrogenase [Brucella]	49	8	16	8	257	26.4	5.27	109	109.6	110.7	100	99.7	97.1	91.1	90.9	91.7	109.767	98.9333	91.2333	0.901306	0.000491832	0.000969148
WP_110248341.1	MULTISPECIES: hypothetical protein [Brucella]	38	5	7	5	176	19.2	5.78	97.5	102	106.4	90.3	92.6	92.8	98.7	109.8	109.9	101.967	91.9	106.133	0.901275	0.0201193	0.0264146
WP_002967751.1	MULTISPECIES: precorrin-3B synthase [Brucella]	31	9	9	9	431	46.2	7.96	97.6	99.7	100.7	88.5	91.1	88.8	107.3	110.6	115.7	99.3333	89.4667	111.2	0.900671	0.00130374	0.00225161
WP_002963839.1	MULTISPECIES: molybdopterin converting factor subunit 1 [Brucella]	81	6	14	6	85	9.5	4.7	104.9	102.8	112.9	97.5	95.8	95	91.8	99.5	99.8	106.867	96.1	97.0333	0.899251	0.0272063	0.0347935
WP_002965417.1	MULTISPECIES: adenosine kinase [Brucella]	62	17	33	17	330	35.5	5	104.8	106.7	107.5	97.6	95	94.2	95.7	98.7	99.8	106.333	95.6	98.0667	0.89906	0.00117988	0.00206662
WP_011068911.1	MULTISPECIES: sugar ABC transporter ATP-binding protein [Brucella]	16	5	5	5	511	55.1	7.66	106.8	111.2	114.6	98.5	99	101.5	86.3	93.1	88.9	110.867	99.6667	89.4333	0.898978	0.0101211	0.0140348
WP_002965224.1	MULTISPECIES: ribosome maturation factor RimP [Brucella]	70	10	26	10	219	24	4.89	106.8	107.9	108.9	98.4	96.9	95.4	93.8	97.1	94.9	107.867	96.9	95.2667	0.898331	0.000487666	0.000963448
WP_004690472.1	MULTISPECIES: 5-(carboxyamino)imidazole ribonucleotide synthase [Brucella]	77	19	48	19	362	38.7	5.59	102.6	101.1	102.2	91.6	91.2	91.9	107	106	106.3	101.967	91.5667	106.433	0.898006	2.96476e-05	0.00010418
WP_006190509.1	MULTISPECIES: serine O-acetyltransferase [Brucella]	74	17	26	17	274	29.8	6.96	101.5	101.8	98.5	90.3	90.3	90.4	109.9	112.2	105.1	100.6	90.3333	109.067	0.897946	0.00062234	0.00119418
WP_002968054.1	MULTISPECIES: MarR family transcriptional regulator [Brucella]	34	4	5	4	116	12.9	10.07	109.2	100.5	100.5	94.4	92.5	91.5	106.1	101.2	104.2	103.4	92.8	103.833	0.897485	0.0247289	0.0318516
WP_004684484.1	MULTISPECIES: SDR family oxidoreductase [Brucella]	26	5	6	5	280	30.4	9.33	101.6	100.9	99.6	86.5	93.2	91.3	111	106.2	109.7	100.7	90.3333	108.967	0.897054	0.00754928	0.0107581
WP_004688709.1	MULTISPECIES: pyruvate carboxylase [Brucella]	60	60	169	60	1158	127.8	5.92	110.5	110.4	109	98	98.9	99	90.3	94.2	89.9	109.967	98.6333	91.4667	0.896938	4.0246e-05	0.000130633
WP_004687156.1	MULTISPECIES: nickel import ATP-binding protein NikE [Brucella]	50	11	20	11	266	29.1	8.94	111.9	113.9	111.7	100.9	101.6	100.2	82.9	87.8	89.1	112.5	100.9	86.6	0.896889	0.00013836	0.000344545
WP_004687037.1	MULTISPECIES: succinyl-diaminopimelate desuccinylase [Brucella]	58	16	91	16	395	42.8	5.81	98.7	101	102.7	91.8	90	89.4	109	108.2	109.2	100.8	90.4	108.8	0.896825	0.0015933	0.0026791
WP_004688310.1	MULTISPECIES: NAD(P)-dependent oxidoreductase [Brucella]	73	19	50	19	291	30.8	6.57	101.6	102.6	99.3	91.2	90.7	90.2	110.2	107.8	106.3	101.167	90.7	108.1	0.89654	0.00050604	0.000994555
WP_002964079.1	MULTISPECIES: DUF971 domain-containing protein [Brucella]	57	6	10	6	119	13.7	7.52	100.8	101.5	97.3	89.8	88.8	90	108.3	110.5	113.1	99.8667	89.5333	110.633	0.896529	0.00157048	0.00264661
WP_004689423.1	MULTISPECIES: aldehyde dehydrogenase family protein [Brucella]	74	24	116	24	477	51.1	6.39	102.2	102.8	102.3	91.6	92.6	91.1	104.7	108.5	104.3	102.433	91.7667	105.833	0.895867	2.39598e-05	9.0119e-05
WP_002964351.1	MULTISPECIES: 50S ribosomal protein L24 [Brucella]	56	6	37	6	103	11.2	10.24	105	102.4	103.7	92.9	92	93.8	105.5	101.2	103.5	103.7	92.9	103.4	0.895853	0.000292204	0.000632923
WP_002966140.1	MULTISPECIES: beta-ketoacyl-ACP synthase III [Brucella]	30	7	12	7	326	34.3	6.54	107.4	108.1	108.6	95.4	97.2	97.7	90.1	97.9	97.7	108.033	96.7667	95.2333	0.895711	0.000133747	0.00033734
WP_004690304.1	MULTISPECIES: nickel import ATP-binding protein NikD [Brucella]	65	13	16	13	262	28.2	6.61	115	110.7	114.1	102.2	103.5	98.5	83.3	84.5	88.4	113.267	101.4	85.4	0.895232	0.0039669	0.00597535
WP_004691187.1	MULTISPECIES: D-glycerate dehydrogenase [Brucella]	66	16	41	16	334	36.8	7.65	101.6	102	105.4	92.5	92.5	91.3	105.2	103.4	106	103	92.1	104.867	0.894175	0.0010129	0.00182483
WP_002963991.1	MULTISPECIES: HAD family hydrolase [Brucella]	51	10	22	10	227	24.5	5.44	98.9	99.9	103.9	91	91.1	88.5	105.3	111.9	109.5	100.9	90.2	108.9	0.893954	0.00361005	0.00548514
WP_006189972.1	MULTISPECIES: haloacid dehalogenase type II [Brucella]	41	7	9	7	217	24.4	5.91	98.7	95.9	99	88.8	85.9	87.7	108.7	125.6	109.7	97.8667	87.4667	114.667	0.893733	0.00132224	0.00227731
WP_002964528.1	MULTISPECIES: NAD-dependent DNA ligase LigA [Brucella]	51	32	53	32	719	78.6	5.85	106.6	107.4	105.8	95	96.3	94.5	98.7	97.8	97.8	106.6	95.2667	98.1	0.893684	8.89973e-05	0.000244877
WP_004690643.1	MULTISPECIES: DegT/DnrJ/EryC1/StrS aminotransferase family protein [Brucella]	47	13	63	13	367	40.5	6.15	104.4	100	101.7	90.4	92.1	91	107.6	107	105.9	102.033	91.1667	106.833	0.893499	0.00138429	0.00237158
WP_004690014.1	MULTISPECIES: glycolate oxidase subunit GlcF [Brucella]	15	5	7	5	433	47.2	8.27	116.9	117.5	110.8	105.5	102.6	100.3	82.4	82.6	81.4	115.067	102.8	82.1333	0.893395	0.00938643	0.0131041
WP_004690621.1	MULTISPECIES: sensor domain-containing phosphodiesterase [Brucella]	33	26	48	26	964	106.3	5.82	106.2	107.2	107.2	94.8	95.7	95.9	97.4	97.8	97.7	106.867	95.4667	97.6333	0.893325	1.78661e-05	7.25511e-05
WP_006190193.1	MULTISPECIES: RluA family pseudouridine synthase [Brucella]	47	12	23	12	326	36.5	9.33	104.3	104.5	105.1	94.6	91.7	94.1	99.9	103.1	102.6	104.633	93.4667	101.867	0.893278	0.000272049	0.000596092
WP_004690499.1	MULTISPECIES: YggS family pyridoxal phosphate-dependent enzyme [Brucella]	31	7	15	7	226	24.1	7.44	106.4	102.4	105.9	94.1	93.4	93.6	101.7	101.7	100.8	104.9	93.7	101.4	0.893232	0.000927329	0.00168606
WP_002964376.1	MULTISPECIES: preprotein translocase subunit SecE [Brucellaceae]	17	1	3	1	66	7.4	9.7	102.9	100.7	102	86.7	94	92	104.9	107.2	109.5	101.867	90.9	107.2	0.892343	0.00844918	0.0119351
WP_006073997.1	MULTISPECIES: citrate lyase subunit beta [Brucella]	20	4	4	4	196	21	7.93	104.2	104.2	103	93	91.4	93.4	104.2	106.7	99.9	103.8	92.6	103.6	0.8921	0.000105455	0.000277063
WP_002965135.1	MULTISPECIES: DNA polymerase III subunit epsilon [Brucella]	38	6	10	6	234	25.6	6.11	104.4	102.5	104.1	91.5	95.8	90.1	101.4	106.8	103.4	103.667	92.4667	103.867	0.891961	0.00349171	0.00534221
[truncated: 271 more rows]

## Sheet: ΔbrbI-brbI vs B. suis S2
Accession	Description	Coverage [%]	# Peptides	# PSMs	# Unique Peptides	# AAs	MW [kDa]	calc. pI	Abundances B. suis S2_1	Abundances B. suis S2_2	Abundances B. suis S2_3	Abundances ΔbrbI_1	Abundances ΔbrbI_2	Abundances ΔbrbI_3	Abundances ΔbrbI::brbI_1	Abundances ΔbrbI::brbI_2	Abundances ΔbrbI::brbI_3	Average B. suis S2	Average ΔbrbI	Average ΔbrbI::brbI	ΔbrbI::brbI/B. suis S2	P value	FDR
WP_006189877.1	MULTISPECIES: hypothetical protein [Brucella]	15	1	1	1	78	8	9.19	33.9	27.7	42.4	116	125.7	127.2	114.5	127.3	185.5	34.6667	122.967	142.433	4.10865	0.00839189	0.0151187
WP_006191807.1	MULTISPECIES: mannose-1-phosphate guanylyltransferase/mannose-6-phosphate isomerase [Brucella]	32	12	16	11	471	51.7	5.82	37.9	39.7	40.5	120.5	121.2	121.5	143.8	136.5	138.4	39.3667	121.067	139.567	3.5453	1.71175e-06	5.60508e-05
WP_006191573.1	MULTISPECIES: Hsp20 family protein [Brucella]	76	10	43	10	156	17.5	6.2	49.4	51	51.2	94.8	97	98.1	154.6	149.9	154	50.5333	96.6333	152.833	3.02441	3.43371e-07	2.94209e-05
[truncated: 2,267 more rows]

## Sheet:  ΔbrbI-brbI vs ΔbrbI
Accession	Description	Coverage [%]	# Peptides	# PSMs	# Unique Peptides	# AAs	MW [kDa]	calc. pI	Abundances B. suis S2_1	Abundances B. suis S2_2	Abundances B. suis S2_3	Abundances ΔbrbI_1	Abundances ΔbrbI_2	Abundances ΔbrbI_3	Abundances ΔbrbI::brbI_1	Abundances ΔbrbI::brbI_2	Abundances ΔbrbI::brbI_3	Average B. suis S2	Average ΔbrbI	Average ΔbrbI::brbI	ΔbrbI::brbI/ΔbrbI	P value	FDR
[truncated: 2,270 more rows]
