# Supplementary material for: Integrated Proteomic and Transcriptomic Analyses Reveal the Roles of Brucella Homolog of BAX Inhibitor 1 in Cell Division and Membrane Homeostasis of Brucella suis S2
Source: Front Microbiol. 2021 Jan 28;12:632095. doi: 10.3389/fmicb.2021.632095 (PMC7876416; doi:10.3389/fmicb.2021.632095)
Supplement: Supplementary file 1 [file Data_Sheet_1.zip › Supplementary Material/Table S2_Overlapped DEPs.xlsx]

## Sheet: Overlapped DEPs
Note: Highlight in yellow indicates the proteins that have been significantly complemented in the ΔbrbI::brbI strain; highlight in red indicates the proteins that showed opposite regulation directions in the ΔbrbI and ΔbrbI::brbI strans
		ΔbrbI/B. suis S2			ΔbrbI::brbI/B. suis S2
Accession	Description	Fold	P-value	Regulation type	Fold	P-value	Regulation type
WP_006189877.1	hypothetical protein	3.54712	8.93262e-05	Up	4.10865	0.00839189	Up
WP_006191807.1	mannose-1-phosphate guanylyltransferase/mannose-6-phosphate isomerase	3.07536	6.20249e-08	Up	3.5453	1.71175e-06	Up
WP_002965178.1	DUF2852 domain-containing protein	3.07015	4.75147e-07	Up	1.88551	2.29856e-05	Up
WP_006190898.1	ATP-dependent chaperone ClpB	2.81484	5.7345e-09	Up	1.79551	1.84915e-07	Up
WP_006191203.1	sulfate transporter family protein	2.75969	1.52422e-05	Up	1.60763	6.14201e-05	Up
WP_004691170.1	molecular chaperone DnaK	2.74093	6.97884e-08	Up	1.89111	2.9374e-07	Up
WP_002964505.1	protease modulator HflC	2.68713	1.86108e-08	Up	1.62515	6.13931e-05	Up
WP_002965143.1	ATP-dependent protease ATPase subunit HslU	2.68185	1.37223e-08	Up	1.78203	8.3687e-08	Up
WP_006133154.1	polysaccharide deacetylase family protein	2.54551	1.14381e-07	Up	1.60733	6.6801e-06	Up
WP_002965297.1	L,D-transpeptidase	2.45552	1.89899e-08	Up	1.61261	6.63303e-06	Up
WP_002966020.1	nucleoside diphosphate kinase regulator	2.44026	2.0981e-09	Up	2.40325	1.08099e-06	Up
WP_002963551.1	hypothetical protein	2.43336	0.000315288	Up	2.59411	0.00151016	Up
WP_004687887.1	Hsp20 family protein	2.35255	4.57692e-07	Up	2.05225	3.48519e-08	Up
WP_004690620.1	hypothetical protein	2.34005	2.42842e-05	Up	2.70901	0.00149762	Up
WP_002972130.1	hypothetical protein	2.20768	1.88841e-05	Up	2.45689	2.53285e-05	Up
WP_004688021.1	S49 family peptidase	2.20537	2.32941e-05	Up	1.53344	0.00303815	Up
WP_004691256.1	hypothetical protein	2.14607	0.00250977	Up	2.05023	0.00160506	Up
WP_002965144.1	ATP-dependent protease subunit HslV	2.07716	2.93445e-06	Up	1.61522	2.7712e-05	Up
WP_006191573.1	Hsp20 family protein	1.91227	2.11928e-06	Up	3.02441	3.43371e-07	Up
WP_002964077.1	molybdenum cofactor guanylyltransferase	1.84293	1.20269e-06	Up	1.70253	0.000146506	Up
WP_006191215.1	BA14K family protein	1.8297	4.05569e-05	Up	1.73188	9.2708e-05	Up
WP_002965799.1	M48 family metallopeptidase	1.80598	0.000182489	Up	1.75329	0.00019618	Up
WP_002965878.1	DUF1127 domain-containing protein	0.661572	2.88649e-05	Down	1.61354	2.13574e-05	Up
WP_002965711.1	sugar ABC transporter ATP-binding protein	0.643658	1.01475e-06	Down	0.648752	9.27363e-06	Down
WP_094283776.1	sugar ABC transporter substrate-binding protein	0.642034	4.53763e-06	Down	0.612725	6.26157e-06	Down
WP_002964005.1	iron-sulfur cluster insertion protein ErpA	0.63604	1.32922e-06	Down	0.654619	7.15332e-06	Down
WP_004690251.1	carbohydrate ABC transporter substrate-binding protein	0.622278	1.09245e-08	Down	0.656456	1.3368e-07	Down
WP_006074094.1	ABC transporter ATP-binding protein	0.621574	1.8011e-07	Down	0.620827	1.81105e-05	Down
WP_004691577.1	trans-aconitate 2-methyltransferase	0.610068	2.86899e-05	Down	0.643376	3.01008e-05	Down
WP_004689973.1	rhodanese-related sulfurtransferase	0.605634	1.25675e-07	Down	0.657696	5.11177e-06	Down
WP_004681550.1	Crp/Fnr family transcriptional regulator	0.602925	2.43951e-06	Down	0.544567	1.22123e-06	Down
WP_002964674.1	winged helix-turn-helix transcriptional regulator	0.598007	0.000142575	Down	0.643587	0.000665162	Down
WP_002971637.1	hypothetical protein	0.596319	0.00318174	Down	0.61227	0.00233543	Down
WP_004689007.1	bifunctional lysylphosphatidylglycerol flippase/synthetase MprF	0.594776	2.21335e-07	Down	0.644527	2.74369e-06	Down
WP_004689170.1	amidohydrolase	0.59433	8.40773e-07	Down	0.663573	9.33159e-06	Down
WP_006073131.1	oxygen-independent coproporphyrinogen III oxidase	0.585693	7.57636e-05	Down	0.649776	0.00012835	Down
WP_006190956.1	aspartate ammonia-lyase	0.584095	2.17597e-05	Down	0.638429	4.29946e-05	Down
WP_004688905.1	DUF1269 domain-containing membrane protein	0.578843	4.68044e-06	Down	0.65632	8.59698e-06	Down
WP_004681076.1	ABC transporter substrate-binding protein	0.578794	8.16128e-08	Down	0.609922	1.82102e-06	Down
WP_006190168.1	FAD-dependent monooxygenase	0.576087	6.58795e-06	Down	0.505319	3.18383e-06	Down
WP_011069136.1	GbsR/MarR family transcriptional regulator	0.573425	1.758e-05	Down	0.558503	1.31842e-05	Down
WP_004687020.1	ABC transporter permease	0.568807	0.000291166	Down	0.604297	0.00012988	Down
WP_004690416.1	NAD-dependent succinate-semialdehyde dehydrogenase	0.564027	4.58434e-08	Down	0.656551	1.11278e-07	Down
WP_002966136.1	biotin synthase BioB	0.563675	2.34732e-07	Down	0.578434	6.91525e-07	Down
WP_002963427.1	hypothetical protein	0.546803	2.02017e-06	Down	0.640895	3.29438e-05	Down
WP_002968592.1	ABC transporter substrate-binding protein	0.545455	2.52852e-06	Down	0.641954	2.06981e-05	Down
WP_004689984.1	ABC transporter ATP-binding protein	0.54318	2.60412e-06	Down	0.622083	4.04496e-06	Down
WP_002965194.1	DUF1330 domain-containing protein	0.54214	7.20956e-05	Down	0.588542	6.77346e-05	Down
WP_004690422.1	ABC transporter substrate-binding protein	0.537068	5.96575e-07	Down	0.63632	4.12602e-06	Down
WP_002966074.1	YbaK/EbsC family protein	0.536655	0.000110568	Down	0.598577	0.000293721	Down
WP_004684435.1	VOC family protein	0.534929	2.39082e-05	Down	0.663654	0.000593073	Down
WP_004691527.1	glycosyltransferase family 25 protein	0.533537	2.86334e-06	Down	0.584843	6.61197e-06	Down
WP_002964694.1	DUF1153 domain-containing protein	0.529098	1.00945e-05	Down	0.652764	4.24165e-05	Down
WP_004692003.1	helix-turn-helix transcriptional regulator	0.527043	0.0051183	Down	0.617346	0.0115015	Down
WP_002964469.1	urease subunit gamma	0.526182	5.27981e-05	Down	0.549942	0.000182493	Down
WP_004687072.1	branched-chain amino acid ABC transporter permease	0.520973	0.000133566	Down	0.564311	7.08961e-05	Down
WP_004690093.1	multidrug efflux RND transporter periplasmic adaptor subunit BepF	0.507394	3.75459e-07	Down	0.572089	8.50554e-06	Down
WP_002968269.1	flagellar type III secretion system pore protein FliP	0.493778	0.00124757	Down	0.619394	0.00252678	Down
WP_002965570.1	enoyl-CoA hydratase	0.488992	8.21112e-08	Down	0.596756	3.29452e-07	Down
WP_004687220.1	sn-glycerol-3-phosphate ABC transporter ATP-binding protein UgpC	0.474851	2.49398e-06	Down	0.58299	1.02483e-07	Down
WP_002966342.1	hemerythrin domain-containing protein	0.470141	0.000119218	Down	0.604796	0.000224291	Down
WP_006190569.1	urease accessory protein UreG	0.468456	6.88127e-07	Down	0.544966	3.20269e-06	Down
WP_002971236.1	hypothetical protein	0.465774	8.36379e-06	Down	0.477651	6.17827e-05	Down
WP_006192508.1	phosphoglycerate kinase	0.464244	1.75138e-06	Down	0.660137	5.88254e-06	Down
WP_004689974.1	molybdate ABC transporter substrate-binding protein	0.459466	2.76501e-06	Down	0.59557	6.50841e-06	Down
WP_006192279.1	CoA transferase	0.449989	3.12228e-06	Down	0.453373	3.07542e-07	Down
WP_004690368.1	dihydroxy-acid dehydratase family protein	0.443687	1.04898e-06	Down	0.535856	2.51733e-06	Down
WP_006191491.1	flagellar hook protein FlgE	0.43593	8.81822e-06	Down	0.479991	8.58521e-05	Down
WP_006191562.1	pentapeptide MXKDX repeat protein	0.435429	0.000156633	Down	0.621943	0.000621286	Down
WP_002965221.1	helix-turn-helix transcriptional regulator	0.418967	3.85368e-06	Down	0.584817	1.98683e-05	Down
WP_004691065.1	hypothetical protein	0.416979	1.28259e-05	Down	0.567806	0.000101639	Down
WP_004688664.1	RNA polymerase sigma factor	0.415307	8.00425e-07	Down	0.569696	2.55231e-06	Down
WP_006191961.1	peptide ABC transporter substrate-binding protein	0.413809	1.96196e-08	Down	0.644033	2.49814e-07	Down
WP_002966428.1	flagellar basal-body rod protein FlgG	0.410787	1.9515e-06	Down	0.63746	8.95577e-06	Down
WP_002967786.1	urease accessory protein UreD	0.404264	1.81108e-07	Down	0.477007	4.29601e-06	Down
WP_002967358.1	nitrous-oxide reductase	0.403534	5.65693e-07	Down	0.46736	1.13423e-06	Down
WP_002965336.1	Bax inhibitor-1/YccA family protein	0.397849	8.69623e-06	Down	1.5347	0.000690558	Up
WP_004689482.1	FixH family protein FixH	0.396644	4.38176e-06	Down	0.539686	9.05401e-05	Down
WP_004680988.1	flagellar biosynthesis repressor FlbT	0.387638	3.46272e-06	Down	0.454155	1.98034e-05	Down
WP_004689995.1	flagellar motor switch protein FliM	0.387144	2.55073e-08	Down	0.485126	4.58762e-06	Down
WP_002963607.1	class I SAM-dependent methyltransferase Cfa	0.373005	4.1303e-09	Down	0.621897	7.74382e-06	Down
WP_002966646.1	flagellar hook-associated family protein flgL	0.364089	7.59198e-07	Down	0.502177	2.32017e-05	Down
WP_002966883.1	urease accessory protein UreF	0.363709	1.491e-07	Down	0.430907	1.16018e-06	Down
WP_004690959.1	urease accessory protein UreE	0.350757	2.83839e-08	Down	0.417764	1.60347e-07	Down
WP_004684073.1	MaoC family dehydratase YdeM	0.341341	7.15971e-06	Down	0.40217	1.12069e-05	Down
WP_002966638.1	hypothetical protein	0.335995	2.20188e-06	Down	0.506552	3.09458e-05	Down
WP_002969434.1	hypothetical protein	0.332067	3.9021e-06	Down	0.467013	1.71118e-05	Down
WP_006014722.1	flagellar protein FlgN	0.325563	7.3758e-06	Down	0.437218	2.18191e-05	Down
WP_004687636.1	MotB family protein motB	0.320455	7.59602e-07	Down	0.444793	1.14616e-06	Down
WP_002966440.1	transposase	0.315613	1.1233e-05	Down	0.463241	4.20409e-05	Down
WP_004689997.1	DUF1217 domain-containing protein	0.31486	2.79448e-07	Down	0.51218	7.25306e-07	Down
WP_004690958.1	urease subunit alpha ureA	0.302547	2.55782e-08	Down	0.346527	3.29788e-08	Down
WP_004690843.1	NAD(P)H:quinone oxidoreductase type IV	0.284007	6.71243e-07	Down	0.370588	1.15128e-06	Down
WP_002966647.1	flagellar biosynthesis regulator FlaF	0.234353	7.24326e-05	Down	0.36611	0.000165862	Down
WP_004688520.1	urease subunit beta ureB	0.231113	8.02294e-11	Down	0.317673	0.000150651	Down
WP_002966649.1	flagellar hook assembly protein FlgD	0.226425	4.93134e-07	Down	0.371692	2.27814e-06	Down
WP_011069096.1	flagellar motor stator protein MotA	0.219398	1.75916e-06	Down	0.336791	3.02209e-06	Down
WP_002966636.1	flagellin	0.205137	2.74229e-07	Down	0.335616	6.26022e-07	Down
WP_006191659.1	flagellar motor switch protein FliN	0.196611	9.17678e-08	Down	0.28414	1.06053e-07	Down
WP_002966429.1	flagellar hook-basal body complex protein FliE	0.177226	0.000192265	Down	0.38535	0.00063308	Down
