# Supplementary material for: Integrated Proteomic and Transcriptomic Analyses Reveal the Roles of Brucella Homolog of BAX Inhibitor 1 in Cell Division and Membrane Homeostasis of Brucella suis S2
Source: Front Microbiol. 2021 Jan 28;12:632095. doi: 10.3389/fmicb.2021.632095 (PMC7876416; doi:10.3389/fmicb.2021.632095)
Supplement: Supplementary file 1 [file Data_Sheet_1.zip › Supplementary Material/Table S3_GO enrichment of differentially expressed proteins.xlsx]

## Sheet: ΔbrbI vs B. suis S2
GO_ID	GO_Term	GO_function	GO_class	Proteins	Significant proein number enriched to specific terms	Significant protein number enriched to total terms	Total protein number enriched to specific terms	Total protein number enriched to total terms	pvalue
GO:0008940	nitrate reductase activity	molecular_function	6	WP_004690079.1;WP_004688887.1;WP_006191775.1;WP_006191772.1	4	233	4	1965	0.000193224
GO:0030288	outer membrane-bounded periplasmic space	cellular_component	7	WP_004687393.1;WP_006191791.1;WP_002964505.1;WP_002968915.1;WP_004690422.1;WP_002967344.1;WP_006191961.1;WP_004689974.1;WP_004681076.1;WP_094283776.1;WP_004691106.1;WP_019298781.1;WP_002963760.1	13	233	42	1965	0.000708379
GO:0045454	cell redox homeostasis	biological_process	6	WP_004690824.1;WP_006190972.1;WP_006192190.1;WP_004692293.1	4	233	5	1965	0.000875862
GO:0009325	nitrate reductase complex	cellular_component	6	WP_004690079.1;WP_006191772.1;WP_006191775.1	3	233	3	1965	0.00164828
GO:0006457	protein folding	biological_process	7	WP_006192190.1;WP_002966700.1;WP_006190972.1;WP_002963467.1;WP_004690078.1;WP_004685378.1	6	233	13	1965	0.00217549
GO:0005515	protein binding	molecular_function	4	WP_004688664.1;WP_002964749.1;WP_002964065.1;WP_002965212.1;WP_002969365.1;WP_002966517.1;WP_004687887.1;WP_004691170.1;WP_002965835.1;WP_002963525.1;WP_006190569.1;WP_006190972.1;WP_002964751.1	13	233	47	1965	0.00225895
GO:0052143	chemotaxis on or near host involved in symbiotic interaction	biological_process	8	WP_002968269.1;WP_002966636.1;WP_011069096.1;WP_006191659.1	4	233	6	1965	0.00238306
GO:0009424	bacterial-type flagellum hook	cellular_component	8	WP_006191491.1;WP_002966649.1;WP_002966646.1	3	233	4	1965	0.00601346
GO:0019464	glycine decarboxylation via glycine cleavage system	biological_process	11	WP_002968489.1;WP_002968488.1;WP_004690267.1	3	233	4	1965	0.00601346
GO:0071978	bacterial-type flagellum-dependent swarming motility	biological_process	10	WP_004687636.1;WP_006191491.1;WP_002966649.1	3	233	4	1965	0.00601346
GO:0008652	cellular amino acid biosynthetic process	biological_process	7	WP_002969482.1;WP_006190956.1	2	233	2	1965	0.0140068
GO:0043682	copper-transporting ATPase activity	molecular_function	15	WP_006191273.1;WP_004689481.1	2	233	2	1965	0.0140068
GO:0034599	cellular response to oxidative stress	biological_process	6	WP_006192190.1;WP_006190972.1	2	233	2	1965	0.0140068
GO:0045252	oxoglutarate dehydrogenase complex	cellular_component	11	WP_004687685.1;WP_006014249.1	2	233	2	1965	0.0140068
GO:0019645	anaerobic electron transport chain	biological_process	9	WP_004688887.1;WP_006191772.1	2	233	2	1965	0.0140068
GO:0016671	oxidoreductase activity, acting on a sulfur group of donors, disulfide as acceptor	molecular_function	6	WP_006190972.1;WP_006192190.1	2	233	2	1965	0.0140068
GO:0015035	protein disulfide oxidoreductase activity	molecular_function	7	WP_006190972.1;WP_006192190.1	2	233	2	1965	0.0140068
GO:0042802	identical protein binding	molecular_function	5	WP_004692156.1;WP_004690843.1;WP_002966517.1;WP_002963465.1;WP_004691106.1;WP_006192204.1;WP_002965212.1	7	233	25	1965	0.0220937
GO:0009425	bacterial-type flagellum basal body	cellular_component	8	WP_002966428.1;WP_004681368.1;WP_002966429.1	3	233	6	1965	0.0250566
GO:0015424	amino acid-transporting ATPase activity	molecular_function	14	WP_004689947.1;WP_006074094.1;WP_006133828.1;WP_002966007.1	4	233	11	1965	0.0323753
GO:0016765	transferase activity, transferring alkyl or aryl (other than methyl) groups	molecular_function	5	WP_006191584.1;WP_004691367.1	2	233	3	1965	0.0387239
GO:0000103	sulfate assimilation	biological_process	6	WP_006192190.1;WP_006190972.1	2	233	3	1965	0.0387239
GO:0051087	chaperone binding	molecular_function	5	WP_004685378.1;WP_006191791.1	2	233	3	1965	0.0387239
GO:0005198	structural molecule activity	molecular_function	3	WP_002966646.1;WP_002964063.1	2	233	3	1965	0.0387239
GO:0015421	oligopeptide-transporting ATPase activity	molecular_function	14	WP_019298781.1;WP_006191961.1;WP_002966095.1	3	233	8	1965	0.0586092
GO:0055114	oxidation-reduction process	biological_process	5	WP_006192190.1;WP_002969365.1;WP_004690824.1;WP_004687517.1;WP_002966687.1;WP_004683244.1;WP_006190972.1;WP_004690405.1;WP_002963526.1	9	233	43	1965	0.0600454
GO:0015820	leucine transport	biological_process	7	WP_002964674.1;WP_004687393.1	2	233	4	1965	0.0714344
GO:0009002	serine-type D-Ala-D-Ala carboxypeptidase activity	molecular_function	10	WP_004690853.1;WP_006190489.1	2	233	4	1965	0.0714344
GO:0004047	aminomethyltransferase activity	molecular_function	7	WP_002963810.1;WP_002968489.1	2	233	4	1965	0.0714344
GO:0030170	pyridoxal phosphate binding	molecular_function	6	WP_002963465.1;WP_006192204.1;WP_004692156.1	3	233	9	1965	0.0804285
GO:0004252	serine-type endopeptidase activity	molecular_function	8	WP_002968836.1;WP_002963760.1;WP_006189975.1	3	233	9	1965	0.0804285
GO:0051539	4 iron, 4 sulfur cluster binding	molecular_function	6	WP_002966068.1;WP_006073131.1;WP_002964005.1	3	233	9	1965	0.0804285
GO:0046677	response to antibiotic	biological_process	6	WP_004690093.1;WP_002963536.1;WP_004691367.1	3	233	10	1965	0.105183
GO:0043231	intracellular membrane-bounded organelle	cellular_component	8	WP_004689481.1;WP_006191273.1	2	233	5	1965	0.109911
GO:0009039	urease activity	molecular_function	7	WP_002964469.1;WP_004690958.1	2	233	5	1965	0.109911
GO:0005759	mitochondrial matrix	cellular_component	11	WP_002964005.1;WP_004685378.1	2	233	5	1965	0.109911
GO:0042732	D-xylose metabolic process	biological_process	9	WP_094283776.1;WP_002965711.1	2	233	5	1965	0.109911
GO:0009061	anaerobic respiration	biological_process	8	WP_006191775.1;WP_004690079.1	2	233	5	1965	0.109911
GO:0009102	biotin biosynthetic process	biological_process	8	WP_002966136.1;WP_004688240.1	2	233	5	1965	0.109911
GO:0050821	protein stabilization	biological_process	10	WP_002963467.1;WP_004687887.1	2	233	5	1965	0.109911
GO:0010043	response to zinc ion	biological_process	7	WP_002971298.1;WP_004689899.1	2	233	5	1965	0.109911
GO:0004175	endopeptidase activity	molecular_function	7	WP_006190489.1;WP_004690853.1	2	233	5	1965	0.109911
GO:0017004	cytochrome complex assembly	biological_process	9	WP_006189986.1;WP_004690679.1	2	233	5	1965	0.109911
GO:0006508	proteolysis	biological_process	6	WP_002968836.1;WP_002965144.1;WP_004692455.1;WP_006189975.1;WP_006190018.1;WP_006190456.1;WP_002964936.1	7	233	35	1965	0.111573
GO:0008714	AMP nucleosidase activity	molecular_function	7	WP_006011906.1	1	233	1	1965	0.118575
GO:0016705	oxidoreductase activity, acting on paired donors, with incorporation or reduction of molecular oxygen	molecular_function	5	WP_004690411.1	1	233	1	1965	0.118575
GO:0004604	phosphoadenylyl-sulfate reductase (thioredoxin) activity	molecular_function	7	WP_002965431.1	1	233	1	1965	0.118575
GO:0046912	transferase activity, transferring acyl groups, acyl groups converted into alkyl on transfer	molecular_function	6	WP_004691511.1	1	233	1	1965	0.118575
GO:1902444	riboflavin binding	molecular_function	6	WP_006190072.1	1	233	1	1965	0.118575
GO:0042856	eugenol catabolic process	biological_process	8	WP_004690412.1	1	233	1	1965	0.118575
GO:0043137	DNA replication, removal of RNA primer	biological_process	9	WP_002963635.1	1	233	1	1965	0.118575
GO:0004076	biotin synthase activity	molecular_function	7	WP_002966136.1	1	233	1	1965	0.118575
GO:0043605	cellular amide catabolic process	biological_process	7	WP_006193624.1	1	233	1	1965	0.118575
GO:0019808	polyamine binding	molecular_function	4	WP_002967344.1	1	233	1	1965	0.118575
GO:0071973	bacterial-type flagellum-dependent cell motility	biological_process	9	WP_004687636.1	1	233	1	1965	0.118575
GO:0030798	trans-aconitate 2-methyltransferase activity	molecular_function	8	WP_004691577.1	1	233	1	1965	0.118575
GO:0008253	5'-nucleotidase activity	molecular_function	9	WP_006192252.1	1	233	1	1965	0.118575
GO:0070207	protein homotrimerization	biological_process	10	WP_006190072.1	1	233	1	1965	0.118575
GO:0004515	nicotinate-nucleotide adenylyltransferase activity	molecular_function	8	WP_004690511.1	1	233	1	1965	0.118575
GO:0030150	protein import into mitochondrial matrix	biological_process	7	WP_004685378.1	1	233	1	1965	0.118575
GO:0004493	methylmalonyl-CoA epimerase activity	molecular_function	6	WP_006190102.1	1	233	1	1965	0.118575
GO:0006626	protein targeting to mitochondrion	biological_process	6	WP_004685378.1	1	233	1	1965	0.118575
GO:0050269	coniferyl-aldehyde dehydrogenase activity	molecular_function	8	WP_004690412.1	1	233	1	1965	0.118575
GO:0004474	malate synthase activity	molecular_function	7	WP_006192475.1	1	233	1	1965	0.118575
GO:0015291	secondary active transmembrane transporter activity	molecular_function	6	WP_002963536.1	1	233	1	1965	0.118575
GO:0071470	cellular response to osmotic stress	biological_process	6	WP_006192113.1	1	233	1	1965	0.118575
GO:0035600	tRNA methylthiolation	biological_process	13	WP_002966068.1	1	233	1	1965	0.118575
GO:0050520	phosphatidylcholine synthase activity	molecular_function	7	WP_019298814.1	1	233	1	1965	0.118575
GO:0003955	NAD(P)H dehydrogenase (quinone) activity	molecular_function	7	WP_004690843.1	1	233	1	1965	0.118575
GO:0008124	4-alpha-hydroxytetrahydrobiopterin dehydratase activity	molecular_function	7	WP_002965330.1	1	233	1	1965	0.118575
GO:0019676	ammonia assimilation cycle	biological_process	10	WP_006191576.1	1	233	1	1965	0.118575
GO:0035672	oligopeptide transmembrane transport	biological_process	6	WP_002966095.1	1	233	1	1965	0.118575
GO:0033971	hydroxyisourate hydrolase activity	molecular_function	7	WP_004690637.1	1	233	1	1965	0.118575
GO:0050304	nitrous-oxide reductase activity	molecular_function	7	WP_002967358.1	1	233	1	1965	0.118575
GO:0006596	polyamine biosynthetic process	biological_process	9	WP_006191584.1	1	233	1	1965	0.118575
GO:0003849	3-deoxy-7-phosphoheptulonate synthase activity	molecular_function	6	WP_004691845.1	1	233	1	1965	0.118575
GO:0033265	choline binding	molecular_function	6	WP_006190701.1	1	233	1	1965	0.118575
GO:0000773	phosphatidyl-N-methylethanolamine N-methyltransferase activity	molecular_function	8	WP_006163739.1	1	233	1	1965	0.118575
GO:0004298	threonine-type endopeptidase activity	molecular_function	8	WP_002965144.1	1	233	1	1965	0.118575
GO:0006107	oxaloacetate metabolic process	biological_process	9	WP_002966416.1	1	233	1	1965	0.118575
GO:0001405	presequence translocase-associated import motor	cellular_component	15	WP_004685378.1	1	233	1	1965	0.118575
GO:0047680	aryl-acylamidase activity	molecular_function	7	WP_006193624.1	1	233	1	1965	0.118575
GO:0008442	3-hydroxyisobutyrate dehydrogenase activity	molecular_function	7	WP_004690940.1	1	233	1	1965	0.118575
GO:0016835	carbon-oxygen lyase activity	molecular_function	5	WP_002969482.1	1	233	1	1965	0.118575
GO:0030552	cAMP binding	molecular_function	9	WP_004681550.1	1	233	1	1965	0.118575
GO:0004362	glutathione-disulfide reductase activity	molecular_function	7	WP_004690824.1	1	233	1	1965	0.118575
GO:0008534	oxidized purine nucleobase lesion DNA N-glycosylase activity	molecular_function	10	WP_004691191.1	1	233	1	1965	0.118575
GO:0043419	urea catabolic process	biological_process	8	WP_004688520.1	1	233	1	1965	0.118575
GO:0004324	ferredoxin-NADP+ reductase activity	molecular_function	7	WP_002966687.1	1	233	1	1965	0.118575
GO:0015930	glutamate synthase activity	molecular_function	6	WP_006191576.1	1	233	1	1965	0.118575
GO:0008378	galactosyltransferase activity	molecular_function	7	WP_004691527.1	1	233	1	1965	0.118575
GO:0015095	magnesium ion transmembrane transporter activity	molecular_function	10	WP_002963709.1	1	233	1	1965	0.118575
GO:0015423	maltose-transporting ATPase activity	molecular_function	14	WP_006073923.1	1	233	1	1965	0.118575
GO:0004591	oxoglutarate dehydrogenase (succinyl-transferring) activity	molecular_function	7	WP_004687685.1	1	233	1	1965	0.118575
GO:1901998	toxin transport	biological_process	6	WP_002963536.1	1	233	1	1965	0.118575
GO:0004451	isocitrate lyase activity	molecular_function	7	WP_004691511.1	1	233	1	1965	0.118575
GO:0019899	enzyme binding	molecular_function	5	WP_002964154.1	1	233	1	1965	0.118575
GO:0006097	glyoxylate cycle	biological_process	7	WP_004691511.1	1	233	1	1965	0.118575
GO:0050997	quaternary ammonium group binding	molecular_function	4	WP_004687190.1	1	233	1	1965	0.118575
GO:0030001	metal ion transport	biological_process	7	WP_002964065.1	1	233	1	1965	0.118575
GO:0071731	response to nitric oxide	biological_process	7	WP_006191764.1	1	233	1	1965	0.118575
GO:0004073	aspartate-semialdehyde dehydrogenase activity	molecular_function	7	WP_004690345.1	1	233	1	1965	0.118575
GO:0009288	bacterial-type flagellum	cellular_component	6	WP_006191660.1	1	233	1	1965	0.118575
GO:0004149	dihydrolipoyllysine-residue succinyltransferase activity	molecular_function	9	WP_006014249.1	1	233	1	1965	0.118575
GO:0046916	cellular transition metal ion homeostasis	biological_process	10	WP_002964065.1	1	233	1	1965	0.118575
GO:0042956	maltodextrin transport	biological_process	7	WP_006073923.1	1	233	1	1965	0.118575
GO:0000906	6,7-dimethyl-8-ribityllumazine synthase activity	molecular_function	7	WP_004691907.1	1	233	1	1965	0.118575
GO:0035599	aspartic acid methylthiotransferase activity	molecular_function	8	WP_002966068.1	1	233	1	1965	0.118575
GO:0009376	HslUV protease complex	cellular_component	9	WP_002965144.1	1	233	1	1965	0.118575
GO:0004585	ornithine carbamoyltransferase activity	molecular_function	7	WP_006072128.1	1	233	1	1965	0.118575
GO:0016594	glycine binding	molecular_function	8	WP_004690267.1	1	233	1	1965	0.118575
GO:0015638	microcin transmembrane transporter activity	molecular_function	6	WP_002963536.1	1	233	1	1965	0.118575
GO:0000774	adenyl-nucleotide exchange factor activity	molecular_function	8	WP_004685378.1	1	233	1	1965	0.118575
GO:0006531	aspartate metabolic process	biological_process	9	WP_006190956.1	1	233	1	1965	0.118575
GO:0005342	organic acid transmembrane transporter activity	molecular_function	6	WP_002964777.1	1	233	1	1965	0.118575
GO:0016776	phosphotransferase activity, phosphate group as acceptor	molecular_function	6	WP_004687692.1	1	233	1	1965	0.118575
GO:0003992	N2-acetyl-L-ornithine:2-oxoglutarate 5-aminotransferase activity	molecular_function	7	WP_002963465.1	1	233	1	1965	0.118575
GO:0045861	negative regulation of proteolysis	biological_process	9	WP_002964505.1	1	233	1	1965	0.118575
GO:0042885	microcin B17 transport	biological_process	8	WP_002963536.1	1	233	1	1965	0.118575
GO:0050918	positive chemotaxis	biological_process	6	WP_004689995.1	1	233	1	1965	0.118575
GO:0009987	cellular process	biological_process	3	WP_002963708.1	1	233	1	1965	0.118575
GO:0004375	glycine dehydrogenase (decarboxylating) activity	molecular_function	7	WP_004690267.1	1	233	1	1965	0.118575
GO:0047369	succinate-hydroxymethylglutarate CoA-transferase activity	molecular_function	7	WP_006192279.1	1	233	1	1965	0.118575
GO:0008473	ornithine cyclodeaminase activity	molecular_function	7	WP_006192192.1	1	233	1	1965	0.118575
GO:0042301	phosphate ion binding	molecular_function	6	WP_004692061.1	1	233	1	1965	0.118575
GO:0004618	phosphoglycerate kinase activity	molecular_function	7	WP_006192508.1	1	233	1	1965	0.118575
GO:0016114	terpenoid biosynthetic process	biological_process	7	WP_002963553.1	1	233	1	1965	0.118575
GO:0019628	urate catabolic process	biological_process	8	WP_004690637.1	1	233	1	1965	0.118575
GO:0004077	biotin-[acetyl-CoA-carboxylase] ligase activity	molecular_function	7	WP_004688240.1	1	233	1	1965	0.118575
GO:0019379	sulfate assimilation, phosphoadenylyl sulfate reduction by phosphoadenylyl-sulfate reductase (thioredoxin)	biological_process	7	WP_002965431.1	1	233	1	1965	0.118575
GO:0010628	positive regulation of gene expression	biological_process	8	WP_004681550.1	1	233	1	1965	0.118575
GO:0008797	aspartate ammonia-lyase activity	molecular_function	7	WP_006190956.1	1	233	1	1965	0.118575
GO:0051068	dihydrolipoamide metabolic process	biological_process	7	WP_004692293.1	1	233	1	1965	0.118575
GO:0051173	positive regulation of nitrogen compound metabolic process	biological_process	6	WP_006191764.1	1	233	1	1965	0.118575
GO:0042450	arginine biosynthetic process via ornithine	biological_process	11	WP_006072128.1	1	233	1	1965	0.118575
GO:0006530	asparagine catabolic process	biological_process	8	WP_004691106.1	1	233	1	1965	0.118575
GO:0050515	4-(cytidine 5'-diphospho)-2-C-methyl-D-erythritol kinase activity	molecular_function	7	WP_002963553.1	1	233	1	1965	0.118575
GO:0042937	tripeptide transmembrane transporter activity	molecular_function	7	WP_002966095.1	1	233	1	1965	0.118575
GO:0004523	RNA-DNA hybrid ribonuclease activity	molecular_function	10	WP_002963635.1	1	233	1	1965	0.118575
GO:0051063	CDP reductase activity	molecular_function	8	WP_002969365.1	1	233	1	1965	0.118575
GO:0019469	octopine catabolic process	biological_process	10	WP_006192192.1	1	233	1	1965	0.118575
GO:0004046	aminoacylase activity	molecular_function	7	WP_006193624.1	1	233	1	1965	0.118575
GO:0009279	cell outer membrane	cellular_component	7	WP_004688648.1;WP_006191543.1;WP_002964666.1	3	233	11	1965	0.132486
GO:0006099	tricarboxylic acid cycle	biological_process	10	WP_006190956.1;WP_006014249.1;WP_006192475.1;WP_004687685.1	4	233	17	1965	0.132967
GO:0042803	protein homodimerization activity	molecular_function	6	WP_004681550.1;WP_004685378.1	2	233	6	1965	0.152338
GO:0051289	protein homotetramerization	biological_process	10	WP_004691106.1;WP_004690843.1	2	233	6	1965	0.152338
GO:0044212	transcription regulatory region DNA binding	molecular_function	8	WP_002966619.1;WP_004681550.1	2	233	6	1965	0.152338
GO:0015753	D-xylose transmembrane transport	biological_process	8	WP_002965711.1;WP_094283776.1	2	233	6	1965	0.152338
GO:0005507	copper ion binding	molecular_function	8	WP_006191750.1;WP_002964065.1	2	233	6	1965	0.152338
GO:0009231	riboflavin biosynthetic process	biological_process	8	WP_006190072.1;WP_004691907.1	2	233	6	1965	0.152338
GO:0005215	transporter activity	molecular_function	3	WP_004684587.1;WP_002971682.1;WP_002963536.1;WP_002967018.1;WP_006190701.1;WP_004687190.1;WP_006190960.1;WP_002964014.1	8	233	45	1965	0.155482
GO:0006855	drug transmembrane transport	biological_process	6	WP_006189806.1;WP_006072775.1;WP_004690093.1	3	233	12	1965	0.161929
GO:0008233	peptidase activity	molecular_function	5	WP_004692455.1;WP_002964936.1;WP_006190018.1	3	233	13	1965	0.193099
GO:0005739	mitochondrion	cellular_component	9	WP_004685378.1;WP_006192279.1;WP_002965570.1	3	233	13	1965	0.193099
GO:0006857	oligopeptide transport	biological_process	7	WP_019298781.1;WP_006191961.1	2	233	7	1965	0.197247
GO:0016226	iron-sulfur cluster assembly	biological_process	5	WP_002964005.1;WP_002964063.1	2	233	7	1965	0.197247
GO:0006979	response to oxidative stress	biological_process	5	WP_004690843.1;WP_002963467.1	2	233	7	1965	0.197247
GO:0005887	integral component of plasma membrane	cellular_component	7	WP_006191273.1;WP_002963709.1;WP_004689481.1;WP_006191958.1;WP_004690853.1;WP_002966095.1;WP_006190489.1;WP_004687020.1;WP_002963536.1;WP_002964777.1	10	233	64	1965	0.219957
GO:0000154	rRNA modification	biological_process	12	WP_004688040.1	1	233	2	1965	0.223143
GO:0005976	polysaccharide metabolic process	biological_process	6	WP_006133154.1	1	233	2	1965	0.223143
GO:0071468	cellular response to acidic pH	biological_process	7	WP_006191791.1	1	233	2	1965	0.223143
GO:0051537	2 iron, 2 sulfur cluster binding	molecular_function	6	WP_002964005.1	1	233	2	1965	0.223143
GO:0071111	cyclic-guanylate-specific phosphodiesterase activity	molecular_function	8	WP_004691963.1	1	233	2	1965	0.223143
GO:0015818	isoleucine transport	biological_process	7	WP_004687393.1	1	233	2	1965	0.223143
GO:0009013	succinate-semialdehyde dehydrogenase [NAD(P)+] activity	molecular_function	7	WP_004690416.1	1	233	2	1965	0.223143
GO:0003861	3-isopropylmalate dehydratase activity	molecular_function	7	WP_002965763.1	1	233	2	1965	0.223143
GO:0004746	riboflavin synthase activity	molecular_function	6	WP_006190072.1	1	233	2	1965	0.223143
GO:0042594	response to starvation	biological_process	5	WP_002965212.1	1	233	2	1965	0.223143
GO:0015114	phosphate ion transmembrane transporter activity	molecular_function	9	WP_004692061.1	1	233	2	1965	0.223143
GO:0003934	GTP cyclohydrolase I activity	molecular_function	9	WP_004688441.1	1	233	2	1965	0.223143
GO:0045893	positive regulation of transcription, DNA-templated	biological_process	12	WP_004681550.1	1	233	2	1965	0.223143
GO:0019534	toxin transmembrane transporter activity	molecular_function	4	WP_002963536.1	1	233	2	1965	0.223143
GO:0051353	positive regulation of oxidoreductase activity	biological_process	6	WP_006191764.1	1	233	2	1965	0.223143
GO:0042623	ATPase activity, coupled	molecular_function	10	WP_006190898.1	1	233	2	1965	0.223143
GO:0051989	coproporphyrinogen dehydrogenase activity	molecular_function	6	WP_006073131.1	1	233	2	1965	0.223143
GO:0004045	aminoacyl-tRNA hydrolase activity	molecular_function	7	WP_002967832.1	1	233	2	1965	0.223143
GO:0097428	protein maturation by iron-sulfur cluster transfer	biological_process	7	WP_002964005.1	1	233	2	1965	0.223143
GO:0009450	gamma-aminobutyric acid catabolic process	biological_process	8	WP_004690416.1	1	233	2	1965	0.223143
GO:0071322	cellular response to carbohydrate stimulus	biological_process	7	WP_002968592.1	1	233	2	1965	0.223143
GO:0016998	cell wall macromolecule catabolic process	biological_process	6	WP_006191928.1	1	233	2	1965	0.223143
GO:0008976	polyphosphate kinase activity	molecular_function	7	WP_002963462.1	1	233	2	1965	0.223143
GO:0006829	zinc II ion transport	biological_process	9	WP_004680953.1	1	233	2	1965	0.223143
GO:0016722	oxidoreductase activity, oxidizing metal ions	molecular_function	5	WP_006191750.1	1	233	2	1965	0.223143
GO:0010124	phenylacetate catabolic process	biological_process	9	WP_006192291.1	1	233	2	1965	0.223143
GO:0015148	D-xylose transmembrane transporter activity	molecular_function	10	WP_002965711.1	1	233	2	1965	0.223143
GO:0015491	cation:cation antiporter activity	molecular_function	9	WP_004688021.1	1	233	2	1965	0.223143
GO:0006793	phosphorus metabolic process	biological_process	5	WP_002963462.1	1	233	2	1965	0.223143
GO:0005960	glycine cleavage complex	cellular_component	9	WP_004690267.1	1	233	2	1965	0.223143
GO:0006106	fumarate metabolic process	biological_process	9	WP_006190956.1	1	233	2	1965	0.223143
GO:0019657	glycolytic fermentation to propionate	biological_process	10	WP_006190102.1	1	233	2	1965	0.223143
GO:0006883	cellular sodium ion homeostasis	biological_process	10	WP_004688021.1	1	233	2	1965	0.223143
GO:0042132	fructose 1,6-bisphosphate 1-phosphatase activity	molecular_function	10	WP_002964393.1	1	233	2	1965	0.223143
GO:0006782	protoporphyrinogen IX biosynthetic process	biological_process	9	WP_006073131.1	1	233	2	1965	0.223143
GO:0009316	3-isopropylmalate dehydratase complex	cellular_component	11	WP_002965763.1	1	233	2	1965	0.223143
GO:0003684	damaged DNA binding	molecular_function	7	WP_002966098.1	1	233	2	1965	0.223143
GO:0015087	cobalt ion transmembrane transporter activity	molecular_function	11	WP_002963709.1	1	233	2	1965	0.223143
GO:0015693	magnesium ion transport	biological_process	9	WP_002963709.1	1	233	2	1965	0.223143
GO:0015675	nickel cation transport	biological_process	9	WP_004690965.1	1	233	2	1965	0.223143
GO:0006574	valine catabolic process	biological_process	9	WP_004690940.1	1	233	2	1965	0.223143
GO:0003906	DNA-(apurinic or apyrimidinic site) lyase activity	molecular_function	9	WP_004691362.1	1	233	2	1965	0.223143
GO:0008121	ubiquinol-cytochrome-c reductase activity	molecular_function	7	WP_002964648.1	1	233	2	1965	0.223143
GO:0008649	rRNA methyltransferase activity	molecular_function	8	WP_004688040.1	1	233	2	1965	0.223143
GO:0009082	branched-chain amino acid biosynthetic process	biological_process	8	WP_004690368.1	1	233	2	1965	0.223143
GO:0045254	pyruvate dehydrogenase complex	cellular_component	9	WP_006192284.1	1	233	2	1965	0.223143
GO:0015031	protein transport	biological_process	6	WP_002963536.1	1	233	2	1965	0.223143
GO:0006814	sodium ion transport	biological_process	8	WP_004688021.1	1	233	2	1965	0.223143
GO:0008199	ferric iron binding	molecular_function	9	WP_002965212.1	1	233	2	1965	0.223143
GO:0006950	response to stress	biological_process	4	WP_004691170.1	1	233	2	1965	0.223143
GO:0006824	cobalt ion transport	biological_process	9	WP_002963709.1	1	233	2	1965	0.223143
GO:0006551	leucine metabolic process	biological_process	8	WP_002964674.1	1	233	2	1965	0.223143
GO:0051262	protein tetramerization	biological_process	9	WP_006190956.1	1	233	2	1965	0.223143
GO:0008643	carbohydrate transport	biological_process	5	WP_002968592.1;WP_004687220.1;WP_004681076.1	3	233	14	1965	0.225595
GO:0003677	DNA binding	molecular_function	6	WP_002965221.1;WP_002965835.1;WP_004687882.1;WP_002965212.1;WP_004681550.1;WP_004688661.1	6	233	36	1965	0.248665
GO:0006865	amino acid transport	biological_process	9	WP_004689042.1;WP_002966007.1;WP_006133828.1	3	233	15	1965	0.259039
GO:0022857	transmembrane transporter activity	molecular_function	4	WP_004687072.1;WP_004687020.1;WP_006191566.1;WP_006191958.1	4	233	22	1965	0.259334
GO:0019627	urea metabolic process	biological_process	7	WP_002964469.1;WP_004690958.1	2	233	9	1965	0.29004
GO:0015833	peptide transport	biological_process	6	WP_002963536.1;WP_002965578.1	2	233	9	1965	0.29004
GO:0042493	response to drug	biological_process	5	WP_006189806.1;WP_006072775.1	2	233	9	1965	0.29004
GO:0016151	nickel cation binding	molecular_function	8	WP_004690958.1;WP_002965835.1	2	233	9	1965	0.29004
GO:0005737	cytoplasm	cellular_component	7	WP_002963607.1;WP_006191576.1;WP_006072128.1;WP_006073131.1;WP_006192190.1;WP_006190972.1;WP_002968489.1;WP_002972210.1;WP_002964065.1;WP_004690511.1;WP_006189975.1;WP_004691511.1	12	233	85	1965	0.302383
GO:0004748	ribonucleoside-diphosphate reductase activity, thioredoxin disulfide as acceptor	molecular_function	7	WP_002969365.1	1	233	3	1965	0.315353
GO:0061088	regulation of sequestering of zinc ion	biological_process	13	WP_002971298.1	1	233	3	1965	0.315353
GO:0006729	tetrahydrobiopterin biosynthetic process	biological_process	8	WP_002965330.1	1	233	3	1965	0.315353
GO:0040007	growth	biological_process	3	WP_002969365.1	1	233	3	1965	0.315353
GO:0016829	lyase activity	molecular_function	4	WP_002965330.1	1	233	3	1965	0.315353
GO:0010181	FMN binding	molecular_function	7	WP_004690843.1	1	233	3	1965	0.315353
GO:0016597	amino acid binding	molecular_function	7	WP_004689042.1	1	233	3	1965	0.315353
GO:0009758	carbohydrate utilization	biological_process	4	WP_002968592.1	1	233	3	1965	0.315353
GO:0031460	glycine betaine transport	biological_process	9	WP_002971682.1	1	233	3	1965	0.315353
GO:0030497	fatty acid elongation	biological_process	10	WP_004689948.1	1	233	3	1965	0.315353
GO:0008535	respiratory chain complex IV assembly	biological_process	9	WP_004690616.1	1	233	3	1965	0.315353
GO:0004067	asparaginase activity	molecular_function	7	WP_004691106.1	1	233	3	1965	0.315353
GO:0016836	hydro-lyase activity	molecular_function	6	WP_004690368.1	1	233	3	1965	0.315353
GO:0016811	hydrolase activity, acting on carbon-nitrogen (but not peptide) bonds, in linear amides	molecular_function	6	WP_004689170.1	1	233	3	1965	0.315353
GO:0009368	endopeptidase Clp complex	cellular_component	7	WP_006190898.1	1	233	3	1965	0.315353
GO:0004148	dihydrolipoyl dehydrogenase activity	molecular_function	7	WP_004692293.1	1	233	3	1965	0.315353
GO:0006168	adenine salvage	biological_process	10	WP_006011906.1	1	233	3	1965	0.315353
GO:0019213	deacetylase activity	molecular_function	5	WP_006133154.1	1	233	3	1965	0.315353
GO:0008080	N-acetyltransferase activity	molecular_function	8	WP_004689976.1	1	233	3	1965	0.315353
GO:0006108	malate metabolic process	biological_process	9	WP_006190956.1	1	233	3	1965	0.315353
GO:0006537	glutamate biosynthetic process	biological_process	10	WP_006191576.1	1	233	3	1965	0.315353
GO:0071705	nitrogen compound transport	biological_process	6	WP_004687190.1	1	233	3	1965	0.315353
GO:0006635	fatty acid beta-oxidation	biological_process	10	WP_002965570.1	1	233	3	1965	0.315353
GO:0048029	monosaccharide binding	molecular_function	5	WP_094283776.1	1	233	3	1965	0.315353
GO:0015829	valine transport	biological_process	7	WP_004687393.1	1	233	3	1965	0.315353
GO:0009244	lipopolysaccharide core region biosynthetic process	biological_process	9	WP_004687692.1	1	233	3	1965	0.315353
GO:0009263	deoxyribonucleotide biosynthetic process	biological_process	10	WP_002969365.1	1	233	3	1965	0.315353
GO:0006206	pyrimidine nucleobase metabolic process	biological_process	9	WP_006192252.1	1	233	3	1965	0.315353
GO:0004742	dihydrolipoyllysine-residue acetyltransferase activity	molecular_function	9	WP_006192284.1	1	233	3	1965	0.315353
GO:0031226	intrinsic component of plasma membrane	cellular_component	7	WP_004690093.1	1	233	3	1965	0.315353
GO:0008691	3-hydroxybutyryl-CoA dehydrogenase activity	molecular_function	7	WP_006192291.1	1	233	3	1965	0.315353
GO:0008198	ferrous iron binding	molecular_function	9	WP_002964005.1	1	233	3	1965	0.315353
GO:0005971	ribonucleoside-diphosphate reductase complex	cellular_component	9	WP_002969365.1	1	233	3	1965	0.315353
GO:0016799	hydrolase activity, hydrolyzing N-glycosyl compounds	molecular_function	6	WP_006191928.1	1	233	3	1965	0.315353
GO:0009088	threonine biosynthetic process	biological_process	10	WP_004690345.1	1	233	3	1965	0.315353
GO:0006796	phosphate-containing compound metabolic process	biological_process	6	WP_006011906.1	1	233	3	1965	0.315353
GO:0000155	phosphorelay sensor kinase activity	molecular_function	9	WP_006189991.1;WP_006191919.1	2	233	10	1965	0.336254
GO:0004596	peptide alpha-N-acetyltransferase activity	molecular_function	10	WP_004690513.1;WP_002967948.1	2	233	10	1965	0.336254
GO:0006474	N-terminal protein amino acid acetylation	biological_process	9	WP_002967948.1;WP_004690513.1	2	233	10	1965	0.336254
GO:0031248	protein acetyltransferase complex	cellular_component	7	WP_002967948.1;WP_004690513.1	2	233	10	1965	0.336254
GO:0009055	electron transfer activity	molecular_function	3	WP_004692509.1;WP_004692043.1;WP_004690405.1;WP_004687517.1;WP_002964648.1	5	233	34	1965	0.377309
GO:0015752	D-ribose transmembrane transport	biological_process	8	WP_094283776.1;WP_002965711.1	2	233	11	1965	0.381535
GO:0042597	periplasmic space	cellular_component	5	WP_004691106.1;WP_002966407.1	2	233	11	1965	0.381535
GO:0044550	secondary metabolite biosynthetic process	biological_process	6	WP_006190168.1	1	233	4	1965	0.396659
GO:0030246	carbohydrate binding	molecular_function	4	WP_002968592.1	1	233	4	1965	0.396659
GO:0098655	cation transmembrane transport	biological_process	7	WP_004688021.1	1	233	4	1965	0.396659
GO:0015871	choline transport	biological_process	9	WP_006190701.1	1	233	4	1965	0.396659
GO:0050661	NADP binding	molecular_function	6	WP_004689948.1	1	233	4	1965	0.396659
GO:0016987	bacterial sigma factor activity	molecular_function	6	WP_004688661.1	1	233	4	1965	0.396659
GO:0004177	aminopeptidase activity	molecular_function	8	WP_002968345.1	1	233	4	1965	0.396659
GO:0009097	isoleucine biosynthetic process	biological_process	9	WP_004690345.1	1	233	4	1965	0.396659
GO:0003857	3-hydroxyacyl-CoA dehydrogenase activity	molecular_function	7	WP_006192291.1	1	233	4	1965	0.396659
GO:0009086	methionine biosynthetic process	biological_process	9	WP_004690345.1	1	233	4	1965	0.396659
GO:0015450	P-P-bond-hydrolysis-driven protein transmembrane transporter activity	molecular_function	8	WP_002964021.1	1	233	4	1965	0.396659
GO:0009253	peptidoglycan catabolic process	biological_process	9	WP_004689964.1	1	233	4	1965	0.396659
GO:0051082	unfolded protein binding	molecular_function	5	WP_004685378.1	1	233	4	1965	0.396659
GO:0000050	urea cycle	biological_process	8	WP_006072128.1	1	233	4	1965	0.396659
GO:0008658	penicillin binding	molecular_function	5	WP_002964545.1	1	233	4	1965	0.396659
GO:0009098	leucine biosynthetic process	biological_process	9	WP_002965763.1	1	233	4	1965	0.396659
GO:0042626	ATPase activity, coupled to transmembrane movement of substances	molecular_function	12	WP_004681076.1;WP_006191954.1;WP_004689042.1;WP_004680953.1;WP_002963536.1;WP_002967344.1;WP_002965694.1;WP_004689984.1;WP_004687220.1	9	233	69	1965	0.43442
GO:0016887	ATPase activity	molecular_function	9	WP_006191660.1;WP_002965143.1	2	233	13	1965	0.467704
GO:0004497	monooxygenase activity	molecular_function	5	WP_006190168.1	1	233	5	1965	0.468346
GO:0004176	ATP-dependent peptidase activity	molecular_function	7	WP_002965144.1	1	233	5	1965	0.468346
GO:0009408	response to heat	biological_process	5	WP_004687887.1	1	233	5	1965	0.468346
GO:0006777	Mo-molybdopterin cofactor biosynthetic process	biological_process	8	WP_002964077.1	1	233	5	1965	0.468346
GO:0004315	3-oxoacyl-[acyl-carrier-protein] synthase activity	molecular_function	8	WP_004689354.1	1	233	5	1965	0.468346
GO:0032259	methylation	biological_process	4	WP_002963607.1	1	233	5	1965	0.468346
GO:0005385	zinc ion transmembrane transporter activity	molecular_function	11	WP_002971298.1	1	233	5	1965	0.468346
GO:0006464	cellular protein modification process	biological_process	7	WP_002966912.1	1	233	5	1965	0.468346
GO:0015203	polyamine transmembrane transporter activity	molecular_function	6	WP_002967344.1	1	233	5	1965	0.468346
GO:0006817	phosphate ion transport	biological_process	8	WP_004692061.1	1	233	5	1965	0.468346
GO:0004300	enoyl-CoA hydratase activity	molecular_function	7	WP_002965570.1	1	233	5	1965	0.468346
GO:0006760	folic acid-containing compound metabolic process	biological_process	7	WP_004688441.1	1	233	5	1965	0.468346
GO:0015344	siderophore uptake transmembrane transporter activity	molecular_function	7	WP_006191543.1	1	233	5	1965	0.468346
GO:0003755	peptidyl-prolyl cis-trans isomerase activity	molecular_function	6	WP_004690078.1	1	233	5	1965	0.468346
GO:0043190	ATP-binding cassette (ABC) transporter complex	cellular_component	6	WP_002965578.1;WP_004690965.1;WP_006191958.1	3	233	22	1965	0.494093
GO:0006281	DNA repair	biological_process	9	WP_004691191.1;WP_004691362.1;WP_002966098.1	3	233	23	1965	0.525138
GO:0009399	nitrogen fixation	biological_process	6	WP_004689482.1	1	233	6	1965	0.531548
GO:0004316	3-oxoacyl-[acyl-carrier-protein] reductase (NADPH) activity	molecular_function	7	WP_004689948.1	1	233	6	1965	0.531548
GO:0015099	nickel cation transmembrane transporter activity	molecular_function	11	WP_002963709.1	1	233	6	1965	0.531548
GO:0042884	microcin transport	biological_process	7	WP_002963536.1	1	233	6	1965	0.531548
GO:0043565	sequence-specific DNA binding	molecular_function	7	WP_004681550.1	1	233	6	1965	0.531548
GO:0009089	lysine biosynthetic process via diaminopimelate	biological_process	11	WP_004690345.1	1	233	6	1965	0.531548
GO:0015846	polyamine transport	biological_process	5	WP_002967344.1	1	233	6	1965	0.531548
GO:0006810	transport	biological_process	5	WP_004684587.1;WP_002967018.1;WP_006190960.1;WP_006191954.1;WP_002963536.1;WP_004689984.1;WP_004687072.1;WP_006191566.1	8	233	67	1965	0.549862
GO:0000160	phosphorelay signal transduction system	biological_process	8	WP_006189991.1;WP_006191919.1;WP_002963480.1	3	233	24	1965	0.555113
GO:0009252	peptidoglycan biosynthetic process	biological_process	9	WP_006190489.1;WP_004690853.1;WP_002964545.1	3	233	25	1965	0.583938
GO:0006096	glycolytic process	biological_process	7	WP_006192508.1	1	233	7	1965	0.587265
GO:0006086	acetyl-CoA biosynthetic process from pyruvate	biological_process	9	WP_006192284.1	1	233	7	1965	0.587265
GO:0006790	sulfur compound metabolic process	biological_process	5	WP_002964005.1	1	233	7	1965	0.587265
GO:0015440	peptide-transporting ATPase activity	molecular_function	13	WP_002965578.1	1	233	7	1965	0.587265
GO:0008757	S-adenosylmethionine-dependent methyltransferase activity	molecular_function	7	WP_002963607.1	1	233	7	1965	0.587265
GO:0006779	porphyrin-containing compound biosynthetic process	biological_process	8	WP_006073131.1	1	233	7	1965	0.587265
GO:0004040	amidase activity	molecular_function	7	WP_006193624.1	1	233	7	1965	0.587265
GO:0004129	cytochrome-c oxidase activity	molecular_function	6	WP_002963526.1	1	233	7	1965	0.587265
GO:0008654	phospholipid biosynthetic process	biological_process	6	WP_019298814.1	1	233	7	1965	0.587265
GO:0009060	aerobic respiration	biological_process	8	WP_002964648.1	1	233	7	1965	0.587265
GO:0006526	arginine biosynthetic process	biological_process	10	WP_002963465.1	1	233	7	1965	0.587265
GO:0019172	glyoxalase III activity	molecular_function	7	WP_002964325.1	1	233	8	1965	0.63638
GO:0033539	fatty acid beta-oxidation using acyl-CoA dehydrogenase	biological_process	11	WP_004692509.1	1	233	8	1965	0.63638
GO:0000062	fatty-acyl-CoA binding	molecular_function	6	WP_004692509.1	1	233	8	1965	0.63638
GO:0052890	oxidoreductase activity, acting on the CH-CH group of donors, with a flavin as acceptor	molecular_function	6	WP_004692509.1	1	233	8	1965	0.63638
GO:0055088	lipid homeostasis	biological_process	7	WP_004692509.1	1	233	8	1965	0.63638
GO:0009423	chorismate biosynthetic process	biological_process	9	WP_004691845.1	1	233	8	1965	0.63638
GO:0035444	nickel cation transmembrane transport	biological_process	7	WP_002963709.1	1	233	8	1965	0.63638
GO:0006094	gluconeogenesis	biological_process	9	WP_002964393.1	1	233	8	1965	0.63638
GO:0003995	acyl-CoA dehydrogenase activity	molecular_function	6	WP_004692509.1	1	233	8	1965	0.63638
GO:0019333	denitrification pathway	biological_process	6	WP_002967358.1	1	233	8	1965	0.63638
GO:0019243	methylglyoxal catabolic process to D-lactate via S-lactoyl-glutathione	biological_process	8	WP_002964325.1	1	233	8	1965	0.63638
GO:0005886	plasma membrane	cellular_component	5	WP_004687692.1;WP_006190701.1;WP_004688021.1;WP_004690064.1;WP_004687072.1;WP_006133085.1;WP_004687190.1;WP_002971682.1;WP_004691963.1;WP_004688661.1;WP_004690835.1;WP_006191566.1;WP_002969365.1;WP_002963536.1	14	233	128	1965	0.673391
GO:0004803	transposase activity	molecular_function	4	WP_110248372.1	1	233	9	1965	0.679672
GO:0006313	transposition, DNA-mediated	biological_process	10	WP_110248372.1	1	233	9	1965	0.679672
GO:0015803	branched-chain amino acid transport	biological_process	10	WP_002965694.1;WP_004687393.1	2	233	20	1965	0.705826
GO:0005351	carbohydrate:proton symporter activity	molecular_function	10	WP_004687220.1	1	233	10	1965	0.71783
GO:0003824	catalytic activity	molecular_function	3	WP_004689482.1;WP_004690679.1;WP_002964545.1;WP_002964077.1;WP_002968488.1;WP_006189986.1;WP_002967589.1	7	233	69	1965	0.728887
GO:0009103	lipopolysaccharide biosynthetic process	biological_process	8	WP_006191807.1	1	233	11	1965	0.75146
GO:0016020	membrane	cellular_component	3	WP_004690843.1;WP_002971298.1;WP_002965212.1;WP_002963536.1	4	233	42	1965	0.75273
GO:0007165	signal transduction	biological_process	6	WP_004692148.1	1	233	12	1965	0.781096
GO:0009898	cytoplasmic side of plasma membrane	cellular_component	6	WP_002965578.1	1	233	12	1965	0.781096
GO:0009306	protein secretion	biological_process	6	WP_002964021.1	1	233	13	1965	0.807212
GO:0016491	oxidoreductase activity	molecular_function	4	WP_004683244.1;WP_002966703.1;WP_004689339.1;WP_002972210.1	4	233	47	1965	0.827245
GO:0006310	DNA recombination	biological_process	9	WP_004687882.1	1	233	14	1965	0.830224
GO:0006260	DNA replication	biological_process	9	WP_002969365.1	1	233	14	1965	0.830224
GO:0050660	flavin adenine dinucleotide binding	molecular_function	6	WP_004692509.1	1	233	14	1965	0.830224
GO:0055085	transmembrane transport	biological_process	5	WP_004687020.1;WP_002963536.1	2	233	26	1965	0.832901
GO:0006355	regulation of transcription, DNA-templated	biological_process	11	WP_002964849.1;WP_002965835.1;WP_006191902.1;WP_004690317.1;WP_006192244.1;WP_004687882.1;WP_002963480.1;WP_002964674.1;WP_002966619.1;WP_004688661.1;WP_002963444.1	11	233	117	1965	0.840333
GO:0005524	ATP binding	molecular_function	9	WP_006190898.1;WP_002963536.1;WP_002965578.1;WP_002965711.1;WP_002969365.1	5	233	60	1965	0.857926
GO:0016757	transferase activity, transferring glycosyl groups	molecular_function	5	WP_004689964.1	1	233	16	1965	0.868363
GO:0015658	branched-chain amino acid transmembrane transporter activity	molecular_function	9	WP_002965694.1	1	233	17	1965	0.8841
GO:0005622	intracellular	cellular_component	5	WP_004690368.1	1	233	17	1965	0.8841
GO:0000156	phosphorelay response regulator activity	molecular_function	5	WP_002963480.1	1	233	17	1965	0.8841
GO:0009236	cobalamin biosynthetic process	biological_process	8	WP_004690411.1	1	233	18	1965	0.897963
GO:0055052	ATP-binding cassette (ABC) transporter complex, substrate-binding subunit-containing	cellular_component	7	WP_006073923.1	1	233	18	1965	0.897963
GO:0008270	zinc ion binding	molecular_function	8	WP_004680953.1	1	233	19	1965	0.910174
GO:0006633	fatty acid biosynthetic process	biological_process	9	WP_004689354.1	1	233	20	1965	0.920929
GO:0005829	cytosol	cellular_component	9	WP_004691143.1;WP_002963465.1;WP_004690843.1;WP_004690267.1;WP_004688661.1;WP_002966068.1;WP_006190956.1;WP_004691907.1;WP_004687685.1	9	233	110	1965	0.92199
GO:0016787	hydrolase activity	molecular_function	4	WP_002967397.1	1	233	21	1965	0.930401
GO:0000287	magnesium ion binding	molecular_function	7	WP_002966416.1	1	233	21	1965	0.930401
GO:0008152	metabolic process	biological_process	3	WP_002967589.1;WP_002963810.1;WP_004689339.1;WP_004689976.1	4	233	59	1965	0.933453
GO:0003700	DNA binding transcription factor activity	molecular_function	4	WP_004681550.1;WP_006192244.1;WP_002963480.1;WP_002964849.1;WP_002964674.1;WP_002963444.1;WP_006191902.1	7	233	106	1965	0.976892
GO:0016021	integral component of membrane	cellular_component	6	WP_002963536.1	1	233	43	1965	0.995872

## Sheet: ΔbrbI-brbI vs B. suis S2
GO_ID	GO_Term	GO_function	GO_class	Proteins	Significant proein number enriched to specific terms	Significant protein number enriched to total terms	Total protein number enriched to specific terms	Total protein number enriched to total terms	pvalue
GO:0052143	chemotaxis on or near host involved in symbiotic interaction	biological_process	8	WP_002968269.1;WP_002966636.1;WP_011069096.1;WP_006191659.1	4	83	6	1965	4.16864e-05
GO:0071978	bacterial-type flagellum-dependent swarming motility	biological_process	10	WP_004687636.1;WP_006191491.1;WP_002966649.1	3	83	4	1965	0.000282179
GO:0009424	bacterial-type flagellum hook	cellular_component	8	WP_006191491.1;WP_002966649.1;WP_002966646.1	3	83	4	1965	0.000282179
GO:0042732	D-xylose metabolic process	biological_process	9	WP_094283776.1;WP_002965711.1;WP_002966632.1	3	83	5	1965	0.00068391
GO:0015753	D-xylose transmembrane transport	biological_process	8	WP_002965711.1;WP_002966632.1;WP_094283776.1	3	83	6	1965	0.00132613
GO:0030288	outer membrane-bounded periplasmic space	cellular_component	7	WP_002966632.1;WP_002964505.1;WP_004690422.1;WP_006191961.1;WP_004689974.1;WP_004681076.1;WP_094283776.1	7	83	42	1965	0.00151011
GO:0004088	carbamoyl-phosphate synthase (glutamine-hydrolyzing) activity	molecular_function	7	WP_004691011.1;WP_006190650.1	2	83	2	1965	0.00176355
GO:0070069	cytochrome complex	cellular_component	5	WP_004681855.1;WP_002967308.1	2	83	2	1965	0.00176355
GO:0048029	monosaccharide binding	molecular_function	5	WP_094283776.1;WP_002966632.1	2	83	3	1965	0.00514511
GO:0005198	structural molecule activity	molecular_function	3	WP_002966646.1;WP_004691890.1	2	83	3	1965	0.00514511
GO:0016682	oxidoreductase activity, acting on diphenols and related substances as donors, oxygen as acceptor	molecular_function	6	WP_002967308.1;WP_004681855.1	2	83	3	1965	0.00514511
GO:0015752	D-ribose transmembrane transport	biological_process	8	WP_094283776.1;WP_002966632.1;WP_002965711.1	3	83	11	1965	0.00937982
GO:0000050	urea cycle	biological_process	8	WP_004691011.1;WP_006190650.1	2	83	4	1965	0.010008
GO:0098655	cation transmembrane transport	biological_process	7	WP_004686360.1;WP_004688021.1	2	83	4	1965	0.010008
GO:0009039	urease activity	molecular_function	7	WP_002964469.1;WP_004690958.1	2	83	5	1965	0.0162241
GO:0008643	carbohydrate transport	biological_process	5	WP_002968592.1;WP_004687220.1;WP_004681076.1	3	83	14	1965	0.01888
GO:0009425	bacterial-type flagellum basal body	cellular_component	8	WP_002966428.1;WP_002966429.1	2	83	6	1965	0.0236731
GO:0019646	aerobic electron transport chain	biological_process	9	WP_004681855.1;WP_002967308.1	2	83	6	1965	0.0236731
GO:0006526	arginine biosynthetic process	biological_process	10	WP_004691011.1;WP_006190650.1	2	83	7	1965	0.0322423
GO:0016226	iron-sulfur cluster assembly	biological_process	5	WP_004691890.1;WP_002964005.1	2	83	7	1965	0.0322423
GO:0015421	oligopeptide-transporting ATPase activity	molecular_function	14	WP_006191961.1;WP_002966095.1	2	83	8	1965	0.0418262
GO:0035672	oligopeptide transmembrane transport	biological_process	6	WP_002966095.1	1	83	1	1965	0.0422392
GO:0042937	tripeptide transmembrane transporter activity	molecular_function	7	WP_002966095.1	1	83	1	1965	0.0422392
GO:0015294	solute:cation symporter activity	molecular_function	8	WP_004686360.1	1	83	1	1965	0.0422392
GO:0004087	carbamoyl-phosphate synthase (ammonia) activity	molecular_function	6	WP_006190650.1	1	83	1	1965	0.0422392
GO:0004550	nucleoside diphosphate kinase activity	molecular_function	8	WP_002963836.1	1	83	1	1965	0.0422392
GO:0043419	urea catabolic process	biological_process	8	WP_004688520.1	1	83	1	1965	0.0422392
GO:0004298	threonine-type endopeptidase activity	molecular_function	8	WP_002965144.1	1	83	1	1965	0.0422392
GO:0045861	negative regulation of proteolysis	biological_process	9	WP_002964505.1	1	83	1	1965	0.0422392
GO:0047369	succinate-hydroxymethylglutarate CoA-transferase activity	molecular_function	7	WP_006192279.1	1	83	1	1965	0.0422392
GO:0008378	galactosyltransferase activity	molecular_function	7	WP_004691527.1	1	83	1	1965	0.0422392
GO:0016994	precorrin-6A reductase activity	molecular_function	7	WP_002964417.1	1	83	1	1965	0.0422392
GO:0030798	trans-aconitate 2-methyltransferase activity	molecular_function	8	WP_004691577.1	1	83	1	1965	0.0422392
GO:0008909	isochorismate synthase activity	molecular_function	7	WP_006191560.1	1	83	1	1965	0.0422392
GO:0004076	biotin synthase activity	molecular_function	7	WP_002966136.1	1	83	1	1965	0.0422392
GO:0009376	HslUV protease complex	cellular_component	9	WP_002965144.1	1	83	1	1965	0.0422392
GO:0050918	positive chemotaxis	biological_process	6	WP_004689995.1	1	83	1	1965	0.0422392
GO:0005951	carbamoyl-phosphate synthase complex	cellular_component	9	WP_004691011.1	1	83	1	1965	0.0422392
GO:0006531	aspartate metabolic process	biological_process	9	WP_006190956.1	1	83	1	1965	0.0422392
GO:0003955	NAD(P)H dehydrogenase (quinone) activity	molecular_function	7	WP_004690843.1	1	83	1	1965	0.0422392
GO:0008797	aspartate ammonia-lyase activity	molecular_function	7	WP_006190956.1	1	83	1	1965	0.0422392
GO:0004618	phosphoglycerate kinase activity	molecular_function	7	WP_006192508.1	1	83	1	1965	0.0422392
GO:0050304	nitrous-oxide reductase activity	molecular_function	7	WP_002967358.1	1	83	1	1965	0.0422392
GO:0071973	bacterial-type flagellum-dependent cell motility	biological_process	9	WP_004687636.1	1	83	1	1965	0.0422392
GO:0051539	4 iron, 4 sulfur cluster binding	molecular_function	6	WP_006073131.1;WP_002964005.1	2	83	9	1965	0.0523258
GO:0019627	urea metabolic process	biological_process	7	WP_002964469.1;WP_004690958.1	2	83	9	1965	0.0523258
GO:0006106	fumarate metabolic process	biological_process	9	WP_006190956.1	1	83	2	1965	0.0827148
GO:0006883	cellular sodium ion homeostasis	biological_process	10	WP_004688021.1	1	83	2	1965	0.0827148
GO:0097428	protein maturation by iron-sulfur cluster transfer	biological_process	7	WP_002964005.1	1	83	2	1965	0.0827148
GO:0051537	2 iron, 2 sulfur cluster binding	molecular_function	6	WP_002964005.1	1	83	2	1965	0.0827148
GO:0071322	cellular response to carbohydrate stimulus	biological_process	7	WP_002968592.1	1	83	2	1965	0.0827148
GO:0042623	ATPase activity, coupled	molecular_function	10	WP_006190898.1	1	83	2	1965	0.0827148
GO:0009013	succinate-semialdehyde dehydrogenase [NAD(P)+] activity	molecular_function	7	WP_004690416.1	1	83	2	1965	0.0827148
GO:0015491	cation:cation antiporter activity	molecular_function	9	WP_004688021.1	1	83	2	1965	0.0827148
GO:0009082	branched-chain amino acid biosynthetic process	biological_process	8	WP_004690368.1	1	83	2	1965	0.0827148
GO:0008652	cellular amino acid biosynthetic process	biological_process	7	WP_006190956.1	1	83	2	1965	0.0827148
GO:0006824	cobalt ion transport	biological_process	9	WP_002967760.1	1	83	2	1965	0.0827148
GO:0006950	response to stress	biological_process	4	WP_004691170.1	1	83	2	1965	0.0827148
GO:0009450	gamma-aminobutyric acid catabolic process	biological_process	8	WP_004690416.1	1	83	2	1965	0.0827148
GO:0006814	sodium ion transport	biological_process	8	WP_004688021.1	1	83	2	1965	0.0827148
GO:0019634	organic phosphonate metabolic process	biological_process	7	WP_004685664.1	1	83	2	1965	0.0827148
GO:0006551	leucine metabolic process	biological_process	8	WP_002964674.1	1	83	2	1965	0.0827148
GO:0015087	cobalt ion transmembrane transporter activity	molecular_function	11	WP_002967760.1	1	83	2	1965	0.0827148
GO:0005976	polysaccharide metabolic process	biological_process	6	WP_006133154.1	1	83	2	1965	0.0827148
GO:0051262	protein tetramerization	biological_process	9	WP_006190956.1	1	83	2	1965	0.0827148
GO:0015148	D-xylose transmembrane transporter activity	molecular_function	10	WP_002965711.1	1	83	2	1965	0.0827148
GO:0006782	protoporphyrinogen IX biosynthetic process	biological_process	9	WP_006073131.1	1	83	2	1965	0.0827148
GO:0008933	lytic transglycosylase activity	molecular_function	6	WP_004684303.1	1	83	2	1965	0.0827148
GO:0051989	coproporphyrinogen dehydrogenase activity	molecular_function	6	WP_006073131.1	1	83	2	1965	0.0827148
GO:0006855	drug transmembrane transport	biological_process	6	WP_004685649.1;WP_004690093.1	2	83	12	1965	0.0884242
GO:0005739	mitochondrion	cellular_component	9	WP_006192279.1;WP_002965570.1	2	83	13	1965	0.101721
GO:0008198	ferrous iron binding	molecular_function	9	WP_002964005.1	1	83	3	1965	0.1215
GO:0016811	hydrolase activity, acting on carbon-nitrogen (but not peptide) bonds, in linear amides	molecular_function	6	WP_004689170.1	1	83	3	1965	0.1215
GO:0008535	respiratory chain complex IV assembly	biological_process	9	WP_004690616.1	1	83	3	1965	0.1215
GO:0016836	hydro-lyase activity	molecular_function	6	WP_004690368.1	1	83	3	1965	0.1215
GO:0009758	carbohydrate utilization	biological_process	4	WP_002968592.1	1	83	3	1965	0.1215
GO:0009368	endopeptidase Clp complex	cellular_component	7	WP_006190898.1	1	83	3	1965	0.1215
GO:0006635	fatty acid beta-oxidation	biological_process	10	WP_002965570.1	1	83	3	1965	0.1215
GO:0006108	malate metabolic process	biological_process	9	WP_006190956.1	1	83	3	1965	0.1215
GO:0019213	deacetylase activity	molecular_function	5	WP_006133154.1	1	83	3	1965	0.1215
GO:0031226	intrinsic component of plasma membrane	cellular_component	7	WP_004690093.1	1	83	3	1965	0.1215
GO:0010181	FMN binding	molecular_function	7	WP_004690843.1	1	83	3	1965	0.1215
GO:0005515	protein binding	molecular_function	4	WP_004688664.1;WP_004687887.1;WP_004691170.1;WP_006190569.1	4	83	47	1965	0.133924
GO:0015949	nucleobase-containing small molecule interconversion	biological_process	8	WP_002963836.1	1	83	4	1965	0.158664
GO:0044550	secondary metabolite biosynthetic process	biological_process	6	WP_006190168.1	1	83	4	1965	0.158664
GO:0015820	leucine transport	biological_process	7	WP_002964674.1	1	83	4	1965	0.158664
GO:0009239	enterobactin biosynthetic process	biological_process	12	WP_006191560.1	1	83	4	1965	0.158664
GO:0030246	carbohydrate binding	molecular_function	4	WP_002968592.1	1	83	4	1965	0.158664
GO:0005622	intracellular	cellular_component	5	WP_006192181.1;WP_004690368.1	2	83	17	1965	0.159376
GO:0006777	Mo-molybdopterin cofactor biosynthetic process	biological_process	8	WP_002964077.1	1	83	5	1965	0.194273
GO:0004176	ATP-dependent peptidase activity	molecular_function	7	WP_002965144.1	1	83	5	1965	0.194273
GO:0004300	enoyl-CoA hydratase activity	molecular_function	7	WP_002965570.1	1	83	5	1965	0.194273
GO:0005759	mitochondrial matrix	cellular_component	11	WP_002964005.1	1	83	5	1965	0.194273
GO:0009102	biotin biosynthetic process	biological_process	8	WP_002966136.1	1	83	5	1965	0.194273
GO:0032259	methylation	biological_process	4	WP_002963607.1	1	83	5	1965	0.194273
GO:0009408	response to heat	biological_process	5	WP_004687887.1	1	83	5	1965	0.194273
GO:0050821	protein stabilization	biological_process	10	WP_004687887.1	1	83	5	1965	0.194273
GO:0004024	alcohol dehydrogenase activity, zinc-dependent	molecular_function	8	WP_002965452.1	1	83	5	1965	0.194273
GO:0004497	monooxygenase activity	molecular_function	5	WP_006190168.1	1	83	5	1965	0.194273
GO:0016740	transferase activity	molecular_function	4	WP_004688837.1	1	83	5	1965	0.194273
GO:0009399	nitrogen fixation	biological_process	6	WP_004689482.1	1	83	6	1965	0.228393
GO:0051289	protein homotetramerization	biological_process	10	WP_004690843.1	1	83	6	1965	0.228393
GO:0022857	transmembrane transporter activity	molecular_function	4	WP_004687072.1;WP_004687020.1	2	83	22	1965	0.23737
GO:0006857	oligopeptide transport	biological_process	7	WP_006191961.1	1	83	7	1965	0.261085
GO:0008757	S-adenosylmethionine-dependent methyltransferase activity	molecular_function	7	WP_002963607.1	1	83	7	1965	0.261085
GO:0006779	porphyrin-containing compound biosynthetic process	biological_process	8	WP_006073131.1	1	83	7	1965	0.261085
GO:0006096	glycolytic process	biological_process	7	WP_006192508.1	1	83	7	1965	0.261085
GO:0006790	sulfur compound metabolic process	biological_process	5	WP_002964005.1	1	83	7	1965	0.261085
GO:0006979	response to oxidative stress	biological_process	5	WP_004690843.1	1	83	7	1965	0.261085
GO:0019333	denitrification pathway	biological_process	6	WP_002967358.1	1	83	8	1965	0.292408
GO:0016151	nickel cation binding	molecular_function	8	WP_004690958.1	1	83	9	1965	0.322418
GO:0042493	response to drug	biological_process	5	WP_004685649.1	1	83	9	1965	0.322418
GO:0003824	catalytic activity	molecular_function	3	WP_004689482.1;WP_004689490.1;WP_002964077.1;WP_004681171.1	4	83	69	1965	0.332619
GO:0046677	response to antibiotic	biological_process	6	WP_004690093.1	1	83	10	1965	0.351171
GO:0003924	GTPase activity	molecular_function	9	WP_006192181.1	1	83	10	1965	0.351171
GO:0005351	carbohydrate:proton symporter activity	molecular_function	10	WP_004687220.1	1	83	10	1965	0.351171
GO:0009103	lipopolysaccharide biosynthetic process	biological_process	8	WP_006191807.1	1	83	11	1965	0.378717
GO:0015424	amino acid-transporting ATPase activity	molecular_function	14	WP_006074094.1	1	83	11	1965	0.378717
GO:0009055	electron transfer activity	molecular_function	3	WP_002967308.1;WP_004681855.1	2	83	34	1965	0.424983
GO:0006113	fermentation	biological_process	7	WP_002965452.1	1	83	13	1965	0.430389
GO:0016887	ATPase activity	molecular_function	9	WP_002965143.1	1	83	13	1965	0.430389
GO:0015658	branched-chain amino acid transmembrane transporter activity	molecular_function	9	WP_004688921.1	1	83	17	1965	0.521329
GO:0006099	tricarboxylic acid cycle	biological_process	10	WP_006190956.1	1	83	17	1965	0.521329
GO:0016020	membrane	cellular_component	3	WP_004690843.1;WP_004686360.1	2	83	42	1965	0.536862
GO:0009236	cobalamin biosynthetic process	biological_process	8	WP_002964417.1	1	83	18	1965	0.541724
GO:0042626	ATPase activity, coupled to transmembrane movement of substances	molecular_function	12	WP_004681076.1;WP_004689984.1;WP_004687220.1	3	83	69	1965	0.565611
GO:0015803	branched-chain amino acid transport	biological_process	10	WP_004688921.1	1	83	20	1965	0.579973
GO:0016787	hydrolase activity	molecular_function	4	WP_002967049.1	1	83	21	1965	0.597898
GO:0000287	magnesium ion binding	molecular_function	7	WP_006191560.1	1	83	21	1965	0.597898
GO:0042802	identical protein binding	molecular_function	5	WP_004690843.1	1	83	25	1965	0.662342
GO:0009252	peptidoglycan biosynthetic process	biological_process	9	WP_004684303.1	1	83	25	1965	0.662342
GO:0055085	transmembrane transport	biological_process	5	WP_004687020.1	1	83	26	1965	0.676788
GO:0005737	cytoplasm	cellular_component	7	WP_002963607.1;WP_006073131.1;WP_006190650.1	3	83	85	1965	0.707812
GO:0005524	ATP binding	molecular_function	9	WP_006190898.1;WP_002965711.1	2	83	60	1965	0.73102
GO:0005887	integral component of plasma membrane	cellular_component	7	WP_002966095.1;WP_004687020.1	2	83	64	1965	0.763585
GO:0006508	proteolysis	biological_process	6	WP_002965144.1	1	83	35	1965	0.782165
GO:0006810	transport	biological_process	5	WP_004689984.1;WP_004687072.1	2	83	67	1965	0.785747
GO:0003677	DNA binding	molecular_function	6	WP_002965221.1	1	83	36	1965	0.791533
GO:0005886	plasma membrane	cellular_component	5	WP_004688021.1;WP_004687072.1;WP_004688837.1;WP_004686360.1	4	83	128	1965	0.803027
GO:0006412	translation	biological_process	7	WP_006192181.1	1	83	45	1965	0.859794
GO:0016491	oxidoreductase activity	molecular_function	4	WP_004687071.1	1	83	47	1965	0.871657
GO:0008152	metabolic process	biological_process	3	WP_004687071.1	1	83	59	1965	0.92464
GO:0003700	DNA binding transcription factor activity	molecular_function	4	WP_004684095.1;WP_002964674.1	2	83	106	1965	0.946107
GO:0005829	cytosol	cellular_component	9	WP_004690843.1;WP_006190956.1	2	83	110	1965	0.953617
GO:0006355	regulation of transcription, DNA-templated	biological_process	11	WP_004684095.1;WP_002964674.1	2	83	117	1965	0.964439

## Sheet: ΔbrbI-brbI vs ΔbrbI
GO_ID	GO_Term	GO_function	GO_class	Proteins	Significant proein number enriched to specific terms	Significant protein number enriched to total terms	Total protein number enriched to specific terms	Total protein number enriched to total terms	pvalue
GO:0006790	sulfur compound metabolic process	biological_process	5	WP_002965444.1;WP_004691385.1;WP_002964447.1;WP_006190083.1;WP_006191224.1	5	101	7	1965	6.30073e-06
GO:0009097	isoleucine biosynthetic process	biological_process	9	WP_002964499.1;WP_004690345.1;WP_004688531.1	3	101	4	1965	0.000508171
GO:0009002	serine-type D-Ala-D-Ala carboxypeptidase activity	molecular_function	10	WP_002965100.1;WP_004690853.1;WP_006190489.1	3	101	4	1965	0.000508171
GO:0030288	outer membrane-bounded periplasmic space	cellular_component	7	WP_002965896.1;WP_006191791.1;WP_002966282.1;WP_002964505.1;WP_002964447.1;WP_006191961.1;WP_004691106.1;WP_002963760.1	8	101	42	1965	0.0010155
GO:0004175	endopeptidase activity	molecular_function	7	WP_006190489.1;WP_002965100.1;WP_004690853.1	3	101	5	1965	0.00122294
GO:0043199	sulfate binding	molecular_function	6	WP_004691289.1;WP_002964447.1	2	101	2	1965	0.00261708
GO:0008933	lytic transglycosylase activity	molecular_function	6	WP_002968069.1;WP_004684303.1	2	101	2	1965	0.00261708
GO:0009252	peptidoglycan biosynthetic process	biological_process	9	WP_006190489.1;WP_004690853.1;WP_004684303.1;WP_002968069.1;WP_002965100.1	5	101	25	1965	0.00758144
GO:0008272	sulfate transport	biological_process	8	WP_004691289.1;WP_002964447.1	2	101	3	1965	0.00758727
GO:0009099	valine biosynthetic process	biological_process	9	WP_004688531.1;WP_002964499.1	2	101	3	1965	0.00758727
GO:0019464	glycine decarboxylation via glycine cleavage system	biological_process	11	WP_002968488.1;WP_004690267.1	2	101	4	1965	0.0146664
GO:0015424	amino acid-transporting ATPase activity	molecular_function	14	WP_004689947.1;WP_006133828.1;WP_002966007.1	3	101	11	1965	0.0160851
GO:0042597	periplasmic space	cellular_component	5	WP_004691106.1;WP_002965896.1;WP_002966407.1	3	101	11	1965	0.0160851
GO:0045250	cytosolic pyruvate dehydrogenase complex	cellular_component	11	WP_006191567.1;WP_006191568.1	2	101	5	1965	0.0236287
GO:0006817	phosphate ion transport	biological_process	8	WP_006191070.1;WP_004689343.1	2	101	5	1965	0.0236287
GO:0000160	phosphorelay signal transduction system	biological_process	8	WP_004690676.1;WP_006189991.1;WP_006191919.1;WP_002966643.1	4	101	24	1965	0.0315878
GO:0052143	chemotaxis on or near host involved in symbiotic interaction	biological_process	8	WP_002966636.1;WP_011069096.1	2	101	6	1965	0.0342657
GO:0009425	bacterial-type flagellum basal body	cellular_component	8	WP_002966428.1;WP_002966429.1	2	101	6	1965	0.0342657
GO:0006865	amino acid transport	biological_process	9	WP_004689042.1;WP_002966007.1;WP_006133828.1	3	101	15	1965	0.0382036
GO:0005887	integral component of plasma membrane	cellular_component	7	WP_006191273.1;WP_006191070.1;WP_004687834.1;WP_002965100.1;WP_004690853.1;WP_006190489.1;WP_002964777.1	7	101	64	1965	0.0428123
GO:0008654	phospholipid biosynthetic process	biological_process	6	WP_002967402.1;WP_019298814.1	2	101	7	1965	0.046385
GO:0015794	glycerol-3-phosphate transport	biological_process	8	WP_002965896.1;WP_002966282.1	2	101	7	1965	0.046385
GO:0006086	acetyl-CoA biosynthetic process from pyruvate	biological_process	9	WP_006191567.1;WP_006191568.1	2	101	7	1965	0.046385
GO:0004779	sulfate adenylyltransferase activity	molecular_function	8	WP_006191224.1	1	101	1	1965	0.0513995
GO:0009411	response to UV	biological_process	7	WP_002967402.1	1	101	1	1965	0.0513995
GO:0004455	ketol-acid reductoisomerase activity	molecular_function	7	WP_004688531.1	1	101	1	1965	0.0513995
GO:0045861	negative regulation of proteolysis	biological_process	9	WP_002964505.1	1	101	1	1965	0.0513995
GO:0008714	AMP nucleosidase activity	molecular_function	7	WP_006011906.1	1	101	1	1965	0.0513995
GO:0016776	phosphotransferase activity, phosphate group as acceptor	molecular_function	6	WP_004687692.1	1	101	1	1965	0.0513995
GO:0016594	glycine binding	molecular_function	8	WP_004690267.1	1	101	1	1965	0.0513995
GO:0004523	RNA-DNA hybrid ribonuclease activity	molecular_function	10	WP_002963635.1	1	101	1	1965	0.0513995
GO:0015709	thiosulfate transport	biological_process	8	WP_002964447.1	1	101	1	1965	0.0513995
GO:0003961	O-acetylhomoserine aminocarboxypropyltransferase activity	molecular_function	6	WP_006190083.1	1	101	1	1965	0.0513995
GO:0004020	adenylylsulfate kinase activity	molecular_function	7	WP_004691385.1	1	101	1	1965	0.0513995
GO:0001676	long-chain fatty acid metabolic process	biological_process	10	WP_002967402.1	1	101	1	1965	0.0513995
GO:0006534	cysteine metabolic process	biological_process	8	WP_006190083.1	1	101	1	1965	0.0513995
GO:0050520	phosphatidylcholine synthase activity	molecular_function	7	WP_019298814.1	1	101	1	1965	0.0513995
GO:0008473	ornithine cyclodeaminase activity	molecular_function	7	WP_006192192.1	1	101	1	1965	0.0513995
GO:0005342	organic acid transmembrane transporter activity	molecular_function	6	WP_002964777.1	1	101	1	1965	0.0513995
GO:0009987	cellular process	biological_process	3	WP_002963708.1	1	101	1	1965	0.0513995
GO:0006555	methionine metabolic process	biological_process	8	WP_006190083.1	1	101	1	1965	0.0513995
GO:0019469	octopine catabolic process	biological_process	10	WP_006192192.1	1	101	1	1965	0.0513995
GO:0008441	3'(2'),5'-bisphosphate nucleotidase activity	molecular_function	9	WP_002965444.1	1	101	1	1965	0.0513995
GO:0019379	sulfate assimilation, phosphoadenylyl sulfate reduction by phosphoadenylyl-sulfate reductase (thioredoxin)	biological_process	7	WP_002965431.1	1	101	1	1965	0.0513995
GO:0005504	fatty acid binding	molecular_function	5	WP_002967402.1	1	101	1	1965	0.0513995
GO:0019344	cysteine biosynthetic process	biological_process	9	WP_006191224.1	1	101	1	1965	0.0513995
GO:0004073	aspartate-semialdehyde dehydrogenase activity	molecular_function	7	WP_004690345.1	1	101	1	1965	0.0513995
GO:0006530	asparagine catabolic process	biological_process	8	WP_004691106.1	1	101	1	1965	0.0513995
GO:0004781	sulfate adenylyltransferase (ATP) activity	molecular_function	9	WP_004691385.1	1	101	1	1965	0.0513995
GO:0030552	cAMP binding	molecular_function	9	WP_004681550.1	1	101	1	1965	0.0513995
GO:0006596	polyamine biosynthetic process	biological_process	9	WP_006191584.1	1	101	1	1965	0.0513995
GO:0009108	coenzyme biosynthetic process	biological_process	7	WP_002966292.1	1	101	1	1965	0.0513995
GO:0004375	glycine dehydrogenase (decarboxylating) activity	molecular_function	7	WP_004690267.1	1	101	1	1965	0.0513995
GO:0004467	long-chain fatty acid-CoA ligase activity	molecular_function	7	WP_002967402.1	1	101	1	1965	0.0513995
GO:0004356	glutamate-ammonia ligase activity	molecular_function	8	WP_002964121.1	1	101	1	1965	0.0513995
GO:0010628	positive regulation of gene expression	biological_process	8	WP_004681550.1	1	101	1	1965	0.0513995
GO:1902358	sulfate transmembrane transport	biological_process	9	WP_002964447.1	1	101	1	1965	0.0513995
GO:0036173	thiosulfate binding	molecular_function	6	WP_002964447.1	1	101	1	1965	0.0513995
GO:0070538	oleic acid binding	molecular_function	7	WP_002967402.1	1	101	1	1965	0.0513995
GO:0009337	sulfite reductase complex (NADPH)	cellular_component	7	WP_002968119.1	1	101	1	1965	0.0513995
GO:0004604	phosphoadenylyl-sulfate reductase (thioredoxin) activity	molecular_function	7	WP_002965431.1	1	101	1	1965	0.0513995
GO:0050997	quaternary ammonium group binding	molecular_function	4	WP_004687190.1	1	101	1	1965	0.0513995
GO:0043137	DNA replication, removal of RNA primer	biological_process	9	WP_002963635.1	1	101	1	1965	0.0513995
GO:0008909	isochorismate synthase activity	molecular_function	7	WP_006191560.1	1	101	1	1965	0.0513995
GO:0006880	intracellular sequestering of iron ion	biological_process	12	WP_002968422.1	1	101	1	1965	0.0513995
GO:0030170	pyridoxal phosphate binding	molecular_function	6	WP_006192204.1;WP_004692156.1	2	101	9	1965	0.0743753
GO:0005215	transporter activity	molecular_function	3	WP_002965896.1;WP_002971682.1;WP_002967018.1;WP_004687190.1;WP_006190960.1	5	101	45	1965	0.0776587
GO:0000155	phosphorelay sensor kinase activity	molecular_function	9	WP_006189991.1;WP_006191919.1	2	101	10	1965	0.0899326
GO:0043682	copper-transporting ATPase activity	molecular_function	15	WP_006191273.1	1	101	2	1965	0.100182
GO:0006637	acyl-CoA metabolic process	biological_process	7	WP_002967402.1	1	101	2	1965	0.100182
GO:0009070	serine family amino acid biosynthetic process	biological_process	9	WP_004688362.1	1	101	2	1965	0.100182
GO:0042623	ATPase activity, coupled	molecular_function	10	WP_006190898.1	1	101	2	1965	0.100182
GO:0003684	damaged DNA binding	molecular_function	7	WP_002966098.1	1	101	2	1965	0.100182
GO:0015114	phosphate ion transmembrane transporter activity	molecular_function	9	WP_004689343.1	1	101	2	1965	0.100182
GO:0005960	glycine cleavage complex	cellular_component	9	WP_004690267.1	1	101	2	1965	0.100182
GO:0050311	sulfite reductase (ferredoxin) activity	molecular_function	7	WP_002968119.1	1	101	2	1965	0.100182
GO:0005976	polysaccharide metabolic process	biological_process	6	WP_006133154.1	1	101	2	1965	0.100182
GO:0019419	sulfate reduction	biological_process	6	WP_002968119.1	1	101	2	1965	0.100182
GO:0015415	ATPase-coupled phosphate ion transmembrane transporter activity	molecular_function	15	WP_006191070.1	1	101	2	1965	0.100182
GO:0071468	cellular response to acidic pH	biological_process	7	WP_006191791.1	1	101	2	1965	0.100182
GO:0006824	cobalt ion transport	biological_process	9	WP_002967760.1	1	101	2	1965	0.100182
GO:0015419	ATPase-coupled sulfate transmembrane transporter activity	molecular_function	15	WP_004691289.1	1	101	2	1965	0.100182
GO:0048039	ubiquinone binding	molecular_function	6	WP_004687834.1	1	101	2	1965	0.100182
GO:0015087	cobalt ion transmembrane transporter activity	molecular_function	11	WP_002967760.1	1	101	2	1965	0.100182
GO:0001407	glycerophosphodiester transmembrane transport	biological_process	8	WP_002965896.1	1	101	2	1965	0.100182
GO:0045893	positive regulation of transcription, DNA-templated	biological_process	12	WP_004681550.1	1	101	2	1965	0.100182
GO:0016002	sulfite reductase activity	molecular_function	6	WP_002968119.1	1	101	2	1965	0.100182
GO:0006542	glutamine biosynthetic process	biological_process	10	WP_002964121.1	1	101	2	1965	0.100182
GO:0008199	ferric iron binding	molecular_function	9	WP_002968422.1	1	101	2	1965	0.100182
GO:0009279	cell outer membrane	cellular_component	7	WP_006191543.1;WP_002964666.1	2	101	11	1965	0.106343
GO:0006810	transport	biological_process	5	WP_002967018.1;WP_006190960.1;WP_006191954.1;WP_006190561.1;WP_006191566.1;WP_002965896.1	6	101	67	1965	0.126073
GO:0042802	identical protein binding	molecular_function	5	WP_004692156.1;WP_004691106.1;WP_006192204.1	3	101	25	1965	0.13388
GO:0009306	protein secretion	biological_process	6	WP_006132773.1;WP_002964021.1	2	101	13	1965	0.141227
GO:0008233	peptidase activity	molecular_function	5	WP_004692455.1;WP_002964936.1	2	101	13	1965	0.141227
GO:0016811	hydrolase activity, acting on carbon-nitrogen (but not peptide) bonds, in linear amides	molecular_function	6	WP_004689835.1	1	101	3	1965	0.146479
GO:0006635	fatty acid beta-oxidation	biological_process	10	WP_002967402.1	1	101	3	1965	0.146479
GO:0003984	acetolactate synthase activity	molecular_function	6	WP_002964499.1	1	101	3	1965	0.146479
GO:0004739	pyruvate dehydrogenase (acetyl-transferring) activity	molecular_function	7	WP_006191567.1	1	101	3	1965	0.146479
GO:0009244	lipopolysaccharide core region biosynthetic process	biological_process	9	WP_004687692.1	1	101	3	1965	0.146479
GO:0019213	deacetylase activity	molecular_function	5	WP_006133154.1	1	101	3	1965	0.146479
GO:0000103	sulfate assimilation	biological_process	6	WP_004691385.1	1	101	3	1965	0.146479
GO:0005948	acetolactate synthase complex	cellular_component	9	WP_002964499.1	1	101	3	1965	0.146479
GO:0030497	fatty acid elongation	biological_process	10	WP_004689948.1	1	101	3	1965	0.146479
GO:0004742	dihydrolipoyllysine-residue acetyltransferase activity	molecular_function	9	WP_006191568.1	1	101	3	1965	0.146479
GO:0051087	chaperone binding	molecular_function	5	WP_006191791.1	1	101	3	1965	0.146479
GO:0009368	endopeptidase Clp complex	cellular_component	7	WP_006190898.1	1	101	3	1965	0.146479
GO:0015169	glycerol-3-phosphate transmembrane transporter activity	molecular_function	9	WP_002966282.1	1	101	3	1965	0.146479
GO:0009088	threonine biosynthetic process	biological_process	10	WP_004690345.1	1	101	3	1965	0.146479
GO:0006796	phosphate-containing compound metabolic process	biological_process	6	WP_006011906.1	1	101	3	1965	0.146479
GO:0071705	nitrogen compound transport	biological_process	6	WP_004687190.1	1	101	3	1965	0.146479
GO:0006168	adenine salvage	biological_process	10	WP_006011906.1	1	101	3	1965	0.146479
GO:0016765	transferase activity, transferring alkyl or aryl (other than methyl) groups	molecular_function	5	WP_006191584.1	1	101	3	1965	0.146479
GO:0004067	asparaginase activity	molecular_function	7	WP_004691106.1	1	101	3	1965	0.146479
GO:0031460	glycine betaine transport	biological_process	9	WP_002971682.1	1	101	3	1965	0.146479
GO:0016597	amino acid binding	molecular_function	7	WP_004689042.1	1	101	3	1965	0.146479
GO:0071978	bacterial-type flagellum-dependent swarming motility	biological_process	10	WP_002966649.1	1	101	4	1965	0.190417
GO:0009319	cytochrome o ubiquinol oxidase complex	cellular_component	6	WP_004687834.1	1	101	4	1965	0.190417
GO:0009239	enterobactin biosynthetic process	biological_process	12	WP_006191560.1	1	101	4	1965	0.190417
GO:0009253	peptidoglycan catabolic process	biological_process	9	WP_004689964.1	1	101	4	1965	0.190417
GO:0009086	methionine biosynthetic process	biological_process	9	WP_004690345.1	1	101	4	1965	0.190417
GO:0030246	carbohydrate binding	molecular_function	4	WP_002966282.1	1	101	4	1965	0.190417
GO:0015453	oxidoreduction-driven active transmembrane transporter activity	molecular_function	7	WP_004687834.1	1	101	4	1965	0.190417
GO:0006820	anion transport	biological_process	6	WP_002972182.1	1	101	4	1965	0.190417
GO:0004738	pyruvate dehydrogenase activity	molecular_function	6	WP_006191568.1	1	101	4	1965	0.190417
GO:0015990	electron transport coupled proton transport	biological_process	11	WP_004687834.1	1	101	4	1965	0.190417
GO:0009486	cytochrome bo3 ubiquinol oxidase activity	molecular_function	6	WP_004687834.1	1	101	4	1965	0.190417
GO:0050661	NADP binding	molecular_function	6	WP_004689948.1	1	101	4	1965	0.190417
GO:0015450	P-P-bond-hydrolysis-driven protein transmembrane transporter activity	molecular_function	8	WP_002964021.1	1	101	4	1965	0.190417
GO:0009424	bacterial-type flagellum hook	cellular_component	8	WP_002966649.1	1	101	4	1965	0.190417
GO:0000156	phosphorelay response regulator activity	molecular_function	5	WP_002966643.1;WP_004690676.1	2	101	17	1965	0.216324
GO:0032259	methylation	biological_process	4	WP_002963607.1	1	101	5	1965	0.232114
GO:0004024	alcohol dehydrogenase activity, zinc-dependent	molecular_function	8	WP_004685650.1	1	101	5	1965	0.232114
GO:0006629	lipid metabolic process	biological_process	5	WP_002967402.1	1	101	5	1965	0.232114
GO:0010043	response to zinc ion	biological_process	7	WP_004689899.1	1	101	5	1965	0.232114
GO:0009039	urease activity	molecular_function	7	WP_004692002.1	1	101	5	1965	0.232114
GO:0015344	siderophore uptake transmembrane transporter activity	molecular_function	7	WP_006191543.1	1	101	5	1965	0.232114
GO:0020037	heme binding	molecular_function	6	WP_004687834.1	1	101	5	1965	0.232114
GO:0043231	intracellular membrane-bounded organelle	cellular_component	8	WP_006191273.1	1	101	5	1965	0.232114
GO:0009055	electron transfer activity	molecular_function	3	WP_004690405.1;WP_004687834.1;WP_004687517.1	3	101	34	1965	0.25279
GO:0006631	fatty acid metabolic process	biological_process	9	WP_002967402.1	1	101	6	1965	0.271684
GO:0005507	copper ion binding	molecular_function	8	WP_004687834.1	1	101	6	1965	0.271684
GO:0051289	protein homotetramerization	biological_process	10	WP_004691106.1	1	101	6	1965	0.271684
GO:0015078	proton transmembrane transporter activity	molecular_function	10	WP_004687834.1	1	101	6	1965	0.271684
GO:0042803	protein homodimerization activity	molecular_function	6	WP_004681550.1	1	101	6	1965	0.271684
GO:0043565	sequence-specific DNA binding	molecular_function	7	WP_004681550.1	1	101	6	1965	0.271684
GO:0019646	aerobic electron transport chain	biological_process	9	WP_004687834.1	1	101	6	1965	0.271684
GO:0044212	transcription regulatory region DNA binding	molecular_function	8	WP_004681550.1	1	101	6	1965	0.271684
GO:0009089	lysine biosynthetic process via diaminopimelate	biological_process	11	WP_004690345.1	1	101	6	1965	0.271684
GO:0004316	3-oxoacyl-[acyl-carrier-protein] reductase (NADPH) activity	molecular_function	7	WP_004689948.1	1	101	6	1965	0.271684
GO:0003677	DNA binding	molecular_function	6	WP_004687759.1;WP_002965031.1;WP_004681550.1	3	101	36	1965	0.281239
GO:0008757	S-adenosylmethionine-dependent methyltransferase activity	molecular_function	7	WP_002963607.1	1	101	7	1965	0.309233
GO:0006857	oligopeptide transport	biological_process	7	WP_006191961.1	1	101	7	1965	0.309233
GO:0009060	aerobic respiration	biological_process	8	WP_004687834.1	1	101	7	1965	0.309233
GO:0006744	ubiquinone biosynthetic process	biological_process	8	WP_002966292.1	1	101	7	1965	0.309233
GO:0022857	transmembrane transporter activity	molecular_function	4	WP_002972182.1;WP_006191566.1	2	101	22	1965	0.313593
GO:0015421	oligopeptide-transporting ATPase activity	molecular_function	14	WP_006191961.1	1	101	8	1965	0.344865
GO:0004252	serine-type endopeptidase activity	molecular_function	8	WP_002963760.1	1	101	9	1965	0.378677
GO:0019627	urea metabolic process	biological_process	7	WP_004692002.1	1	101	9	1965	0.378677
GO:0031248	protein acetyltransferase complex	cellular_component	7	WP_004690513.1	1	101	10	1965	0.410759
GO:0005351	carbohydrate:proton symporter activity	molecular_function	10	WP_004687445.1	1	101	10	1965	0.410759
GO:0006474	N-terminal protein amino acid acetylation	biological_process	9	WP_004690513.1	1	101	10	1965	0.410759
GO:0004596	peptide alpha-N-acetyltransferase activity	molecular_function	10	WP_004690513.1	1	101	10	1965	0.410759
GO:0009898	cytoplasmic side of plasma membrane	cellular_component	6	WP_002967402.1	1	101	12	1965	0.470084
GO:0003824	catalytic activity	molecular_function	3	WP_004689490.1;WP_004688362.1;WP_002968488.1;WP_004681171.1	4	101	69	1965	0.478413
GO:0042626	ATPase activity, coupled to transmembrane movement of substances	molecular_function	12	WP_006191954.1;WP_004689042.1;WP_006190561.1;WP_002966282.1	4	101	69	1965	0.478413
GO:0016887	ATPase activity	molecular_function	9	WP_002965143.1	1	101	13	1965	0.497489
GO:0006113	fermentation	biological_process	7	WP_004685650.1	1	101	13	1965	0.497489
GO:0008643	carbohydrate transport	biological_process	5	WP_004687445.1	1	101	14	1965	0.52349
GO:0006508	proteolysis	biological_process	6	WP_004692455.1;WP_002964936.1	2	101	35	1965	0.545197
GO:0016757	transferase activity, transferring glycosyl groups	molecular_function	5	WP_004689964.1	1	101	16	1965	0.571561
GO:0055052	ATP-binding cassette (ABC) transporter complex, substrate-binding subunit-containing	cellular_component	7	WP_004691289.1	1	101	18	1965	0.614826
GO:0008270	zinc ion binding	molecular_function	8	WP_004685650.1	1	101	19	1965	0.634807
GO:0005886	plasma membrane	cellular_component	5	WP_004687692.1;WP_004687190.1;WP_004687834.1;WP_002971682.1;WP_006191169.1;WP_006191566.1	6	101	128	1965	0.655859
GO:0055114	oxidation-reduction process	biological_process	5	WP_004687517.1;WP_004690405.1	2	101	43	1965	0.658813
GO:0000287	magnesium ion binding	molecular_function	7	WP_006191560.1	1	101	21	1965	0.67174
GO:0006281	DNA repair	biological_process	9	WP_002966098.1	1	101	23	1965	0.704972
GO:0005515	protein binding	molecular_function	4	WP_002964751.1;WP_004687834.1	2	101	47	1965	0.706641
GO:0055085	transmembrane transport	biological_process	5	WP_002972182.1	1	101	26	1965	0.748672
GO:0003700	DNA binding transcription factor activity	molecular_function	4	WP_004681550.1;WP_002966643.1;WP_004690676.1;WP_006191902.1	4	101	106	1965	0.807564
GO:0006355	regulation of transcription, DNA-templated	biological_process	11	WP_006191902.1;WP_002966643.1;WP_004690317.1;WP_004690676.1	4	101	117	1965	0.864941
GO:0016020	membrane	cellular_component	3	WP_004689343.1	1	101	42	1965	0.893576
GO:0016021	integral component of membrane	cellular_component	6	WP_002972182.1	1	101	43	1965	0.899166
GO:0016491	oxidoreductase activity	molecular_function	4	WP_004690980.1	1	101	47	1965	0.918762
GO:0005737	cytoplasm	cellular_component	7	WP_002963607.1;WP_002967402.1	2	101	85	1965	0.940683
GO:0008152	metabolic process	biological_process	3	WP_004690980.1	1	101	59	1965	0.957636
GO:0005524	ATP binding	molecular_function	9	WP_006190898.1	1	101	60	1965	0.959881
GO:0005829	cytosol	cellular_component	9	WP_004690267.1;WP_002967402.1	2	101	110	1965	0.981394
