# Supplementary material for: Integrated Proteomic and Transcriptomic Analyses Reveal the Roles of Brucella Homolog of BAX Inhibitor 1 in Cell Division and Membrane Homeostasis of Brucella suis S2
Source: Front Microbiol. 2021 Jan 28;12:632095. doi: 10.3389/fmicb.2021.632095 (PMC7876416; doi:10.3389/fmicb.2021.632095)
Supplement: Supplementary file 1 [file Data_Sheet_1.zip › Supplementary Material/Table S4_Integrated analysis_añbrbIvsB. suis S2.xlsx]

## Sheet: mRNA_sig & protein_sig
Note: [Membrane protein (highlight in red, 7); Cell division (highlight in yellow, 0); transcriptional regulator (highlight in green, 0); peptidase/protease (highlight in blue, 4); transporter (written in red, 26); mRNA opposite to protein (italic, 9); Transferase (written in green, 11) ]
mRNA_Information						protein_Information
Gene	FC(DB/BS)	Sig_FC	Regulation	pvalue	Sig_pvalue	Accession	FC(DB/BS)	Sig_FC	Regulation	P value	Sig_P value	protein_Description
BSS2_RS09010	5.55806	yes	up	5.57e-19	yes	WP_006190960.1	6.19659	yes	up	2.72023e-08	yes	MULTISPECIES: MFS transporter [Brucella]
BSS2_RS06190	15.3206	yes	up	3.55e-41	yes	WP_002975819.1	4.63657	yes	up	1.23989e-05	yes	calcium-binding protein
BSS2_RS09370	2.99674	yes	up	1.49e-09	yes	WP_004685263.1	4.60449	yes	up	3.2097e-07	yes	MULTISPECIES: DUF4354 family protein [Brucella]
BSS2_RS06825	6.66095	yes	up	3.55e-23	yes	WP_002964582.1	4.10604	yes	up	1.91028e-07	yes	MULTISPECIES: hypothetical protein [Brucella]
BSS2_RS01805	4.70402	yes	up	9.99e-17	yes	WP_006189877.1	3.54712	yes	up	8.93262e-05	yes	MULTISPECIES: hypothetical protein [Brucella]
BSS2_RS11615	8.07476	yes	up	1.36e-25	yes	WP_006191807.1	3.07536	yes	up	6.20249e-08	yes	MULTISPECIES: mannose-1-phosphate guanylyltransferase/mannose-6-phosphate isomerase [Brucella]
BSS2_RS08575	2.46375	yes	up	3.43e-07	yes	WP_006190898.1	2.81484	yes	up	5.7345e-09	yes	MULTISPECIES: ATP-dependent chaperone ClpB [Brucella]
BSS2_RS09770	2.70426	yes	up	2.43e-08	yes	WP_004691170.1	2.74093	yes	up	6.97884e-08	yes	MULTISPECIES: molecular chaperone DnaK [Brucella]
BSS2_RS09555	3.46078	yes	up	8.91e-12	yes	WP_002965143.1	2.68185	yes	up	1.37223e-08	yes	MULTISPECIES: ATP-dependent protease ATPase subunit HslU [Brucella]
BSS2_RS01500	3.25864	yes	up	7.85e-11	yes	WP_006133154.1	2.54551	yes	up	1.14381e-07	yes	MULTISPECIES: polysaccharide deacetylase family protein [Brucella]
BSS2_RS06990	4.66526	yes	up	1.5e-16	yes	WP_002967827.1	2.54211	yes	up	1.33881e-05	yes	MULTISPECIES: BA14K family protein [Brucella]
BSS2_RS12895	5.29681	yes	up	1.04e-18	yes	WP_002966020.1	2.44026	yes	up	2.0981e-09	yes	MULTISPECIES: nucleoside diphosphate kinase regulator [Brucella]
BSS2_RS01810	4.22026	yes	up	6.98e-15	yes	WP_002963551.1	2.43336	yes	up	0.000315288	yes	MULTISPECIES: hypothetical protein [Brucella]
BSS2_RS04030	2.04905	yes	up	3.53e-05	yes	WP_002964004.1	2.26995	yes	up	7.47576e-07	yes	Inner membrane protein yebE
BSS2_RS01825	2.75182	yes	up	1.69e-08	yes	WP_004688021.1	2.20537	yes	up	2.32941e-05	yes	S49 family peptidase
BSS2_RS09560	2.88651	yes	up	3.65e-09	yes	WP_002965144.1	2.07716	yes	up	2.93445e-06	yes	MULTISPECIES: ATP-dependent protease subunit HslV [Brucella]
BSS2_RS10280	3.04108	yes	up	6.5e-10	yes	WP_006191573.1	1.91227	yes	up	2.11928e-06	yes	MULTISPECIES: Hsp20 family protein [Brucella]
BSS2_RS12535	2.53053	yes	up	1.72e-07	yes	WP_002966091.1	1.90804	yes	up	0.00124976	yes	RcnB family integral membrane protein
BSS2_RS03900	3.457	yes	up	1.21e-11	yes	WP_004688257.1	1.87421	yes	up	2.21286e-06	yes	serine hydrolase family protein
BSS2_RS10645	0.107017	yes	down	2.7e-24	yes	WP_006191660.1	1.8634	yes	up	2.19107e-06	yes	MULTISPECIES: flagellar protein export ATPase FliI [Brucella]
BSS2_RS04415	2.10796	yes	up	2.17e-05	yes	WP_002964077.1	1.84293	yes	up	1.20269e-06	yes	MULTISPECIES: molybdenum cofactor guanylyltransferase [Brucella]
BSS2_RS08155	2.15771	yes	up	1.16e-05	yes	WP_002964855.1	1.79306	yes	up	2.65927e-07	yes	MULTISPECIES: heme-binding protein [Brucella]
BSS2_RS08485	3.43797	yes	up	1.84e-11	yes	WP_004690513.1	1.76721	yes	up	0.000163599	yes	MULTISPECIES: GNAT family N-acetyltransferase [Brucella]
BSS2_RS12770	3.81194	yes	up	2.94e-13	yes	WP_004687275.1	1.76564	yes	up	0.000140287	yes	MULTISPECIES: BA14K family protein [Brucella]
BSS2_RS04620	2.17374	yes	up	9.62e-06	yes	WP_004690819.1	1.74693	yes	up	3.67866e-07	yes	MULTISPECIES: glucan ABC transporter ATP-binding protein/ permease [Brucella]
BSS2_RS06145	2.48046	yes	up	3.19e-07	yes	WP_006190549.1	1.74597	yes	up	6.05252e-05	yes	UPF0104 family membrane protein
BSS2_RS01930	2.09602	yes	up	2.1e-05	yes	WP_002966700.1	1.73373	yes	up	3.85237e-07	yes	MULTISPECIES: J domain-containing protein [Brucella]
BSS2_RS04785	2.47684	yes	up	3.23e-07	yes	WP_004689693.1	1.72962	yes	up	1.89906e-07	yes	MULTISPECIES: hypothetical protein [Brucella]
BSS2_RS10185	0.454633	yes	down	8.35e-05	yes	WP_004689947.1	1.70451	yes	up	0.000897406	yes	MULTISPECIES: ABC transporter ATP-binding protein [Brucella]
BSS2_RS03905	2.34687	yes	up	3.67e-06	yes	WP_002967589.1	1.68847	yes	up	1.30863e-06	yes	MULTISPECIES: VOC family protein [Brucella]
BSS2_RS08480	3.37958	yes	up	3.37e-10	yes	WP_002967948.1	1.67518	yes	up	3.75904e-05	yes	MULTISPECIES: N-acetyltransferase [Brucella]
BSS2_RS07620	2.92141	yes	up	2.4e-09	yes	WP_004688661.1	1.66867	yes	up	5.21435e-06	yes	MULTISPECIES: RNA polymerase sigma factor RpoH [Brucella]
BSS2_RS01405	2.20836	yes	up	6.85e-06	yes	WP_002963465.1	1.63509	yes	up	8.79546e-07	yes	MULTISPECIES: aspartate aminotransferase family protein [Brucella]
BSS2_RS06855	3.12417	yes	up	4.46e-09	yes	WP_006190647.1	1.62823	yes	up	1.11227e-06	yes	MULTISPECIES: GatB/YqeY domain-containing protein [Brucella]
BSS2_RS02805	2.15905	yes	up	1.25e-05	yes	WP_006189986.1	1.61337	yes	up	2.21738e-05	yes	MULTISPECIES: c-type cytochrome biogenesis protein CcmI [Brucella]
BSS2_RS01410	2.43102	yes	up	5.61e-07	yes	WP_006072128.1	1.60423	yes	up	5.99829e-08	yes	MULTISPECIES: ornithine carbamoyltransferase [Brucella]
BSS2_RS07440	5.69155	yes	up	3.32e-20	yes	WP_004691511.1	1.54308	yes	up	7.03254e-06	yes	MULTISPECIES: isocitrate lyase [Brucella]
BSS2_RS03540	2.76107	yes	up	2.32e-08	yes	WP_004691907.1	1.53994	yes	up	1.23331e-05	yes	MULTISPECIES: 6,7-dimethyl-8-ribityllumazine synthase [Brucella]
BSS2_RS01815	2.47772	yes	up	5.41e-07	yes	WP_002963553.1	1.5357	yes	up	9.043e-05	yes	MULTISPECIES: 4-(cytidine 5'-diphospho)-2-C-methyl-D-erythritol kinase [Brucella]
BSS2_RS03070	2.20248	yes	up	8.21e-06	yes	WP_002963809.1	1.52236	yes	up	1.57099e-07	yes	MULTISPECIES: HD family hydrolase [Brucella]
BSS2_RS10195	0.288244	yes	down	3.73e-10	yes	WP_004689948.1	1.51798	yes	up	0.000139619	yes	MULTISPECIES: SDR family oxidoreductase [Brucella]
BSS2_RS05130	3.28825	yes	up	5.01e-11	yes	WP_006190456.1	1.51425	yes	up	6.44581e-07	yes	MULTISPECIES: endopeptidase La [Brucella]
BSS2_RS04510	0.405262	yes	down	4.36e-06	yes	WP_004683739.1	0.66398	yes	down	0.000162792	yes	omp25b
BSS2_RS14490	0.389416	yes	down	3.51e-06	yes	WP_002965694.1	0.663192	yes	down	6.81677e-05	yes	MULTISPECIES: ABC transporter ATP-binding protein [Brucella]
BSS2_RS04905	0.446085	yes	down	5.01e-05	yes	WP_006072775.1	0.662289	yes	down	2.86715e-06	yes	HlyD family inner membrane secretion protein
BSS2_RS14220	0.369057	yes	down	3.66e-07	yes	WP_006192192.1	0.659015	yes	down	1.02903e-07	yes	MULTISPECIES: ornithine cyclodeaminase [Brucella]
BSS2_RS10800	0.302701	yes	down	1.02e-08	yes	WP_002966416.1	0.656658	yes	down	0.000143592	yes	MULTISPECIES: CoA ester lyase [Brucella]
BSS2_RS15105	0.488988	yes	down	0.000314669	yes	WP_006192291.1	0.651882	yes	down	2.01196e-06	yes	MULTISPECIES: 3-hydroxyacyl-CoA dehydrogenase [Brucella]
BSS2_RS04340	2.11531	yes	up	1.85e-05	yes	WP_002964063.1	0.650084	yes	down	3.79532e-06	yes	MULTISPECIES: Fe-S cluster assembly scaffold SufA [Brucella]
BSS2_RS00860	0.355663	yes	down	1.42e-07	yes	WP_002965433.1	0.649893	yes	down	0.00022391	yes	Dabb family stress responsive protein
BSS2_RS10295	0.477833	yes	down	0.000303845	yes	WP_002972210.1	0.649227	yes	down	2.20012e-06	yes	MULTISPECIES: glutamate synthase subunit beta [Brucella]
BSS2_RS10330	0.311672	yes	down	4.65e-08	yes	WP_002966517.1	0.646992	yes	down	2.24352e-05	yes	virB8 family protein
BSS2_RS14740	0.385239	yes	down	3.68e-06	yes	WP_006193624.1	0.646647	yes	down	9.23338e-05	yes	amidase [Brucella suis]
BSS2_RS14400	0.223651	yes	down	3.48e-14	yes	WP_002965711.1	0.643658	yes	down	1.01475e-06	yes	MULTISPECIES: sugar ABC transporter ATP-binding protein [Brucella]
BSS2_RS14405	0.252476	yes	down	2.49e-12	yes	WP_094283776.1	0.642034	yes	down	4.53763e-06	yes	MULTISPECIES: sugar ABC transporter substrate-binding protein [Brucella]
BSS2_RS00470	0.224787	yes	down	3.61e-14	yes	WP_002971750.1	0.638689	yes	down	3.47061e-05	yes	MULTISPECIES: response regulator [Brucella]
BSS2_RS01465	2.75096	yes	up	1.86e-07	yes	WP_004690548.1	0.638281	yes	down	1.23426e-05	yes	MULTISPECIES: DUF952 domain-containing protein [Brucella]
BSS2_RS15515	0.450453	yes	down	8.69e-05	yes	WP_002966619.1	0.637193	yes	down	2.86004e-06	yes	MULTISPECIES: homoprotocatechuate degradation operon regulator HpaR [Brucella]
BSS2_RS09995	0.480849	yes	down	0.000218114	yes	WP_004684587.1	0.636769	yes	down	3.16759e-07	yes	MULTISPECIES: MetQ/NlpA family ABC transporter substrate-binding protein [Brucella]
BSS2_RS13155	0.366486	yes	down	3.01e-07	yes	WP_006016198.1	0.633114	yes	down	9.69193e-06	yes	MULTISPECIES: DUF3775 domain-containing protein [Brucella]
BSS2_RS07655	0.270438	yes	down	2.6e-11	yes	WP_002964749.1	0.631097	yes	down	4.02906e-06	yes	MULTISPECIES: response regulator [Brucella]
BSS2_RS06400	0.312707	yes	down	4.38e-09	yes	WP_004686378.1	0.62985	yes	down	1.10806e-05	yes	MULTISPECIES: STAS/SEC14 domain-containing protein [Brucella]
BSS2_RS10725	0.0706822	yes	down	2.59e-35	yes	WP_004681368.1	0.625617	yes	down	0.00326272	yes	MULTISPECIES: flagellar basal body rod protein FlgB [Brucella]
BSS2_RS02670	0.413329	yes	down	6.45e-05	yes	WP_004690667.1	0.622572	yes	down	3.73777e-05	yes	MULTISPECIES: DUF1491 family protein [Brucella]
BSS2_RS12480	0.273062	yes	down	3.83e-11	yes	WP_004692293.1	0.622423	yes	down	5.63145e-06	yes	MULTISPECIES: dihydrolipoyl dehydrogenase [Brucella]
BSS2_RS13250	0.370158	yes	down	3.99e-07	yes	WP_004690251.1	0.622278	yes	down	1.09245e-08	yes	MULTISPECIES: carbohydrate ABC transporter substrate-binding protein [Brucella]
BSS2_RS14495	0.349148	yes	down	1.38e-07	yes	WP_006074094.1	0.621574	yes	down	1.8011e-07	yes	MULTISPECIES: ABC transporter ATP-binding protein [Brucella]
BSS2_RS00810	2.28081	yes	up	6.82e-06	yes	WP_004691367.1	0.619738	yes	down	0.000419102	yes	MULTISPECIES: hypothetical protein [Brucella]
BSS2_RS15095	0.340351	yes	down	3.81e-08	yes	WP_002968915.1	0.618102	yes	down	4.45189e-07	yes	MULTISPECIES: ABC transporter substrate-binding protein [Brucella]
BSS2_RS14600	0.358353	yes	down	1.96e-07	yes	WP_004692148.1	0.617307	yes	down	1.95602e-06	yes	MULTISPECIES: EAL domain-containing protein [Brucella]
BSS2_RS13860	0.471026	yes	down	0.000462584	yes	WP_002965821.1	0.616701	yes	down	8.16405e-06	yes	MULTISPECIES: DUF190 domain-containing protein [Brucella]
BSS2_RS09870	0.228628	yes	down	6.17e-14	yes	WP_002965212.1	0.614516	yes	down	1.38622e-06	yes	MULTISPECIES: DNA starvation/stationary phase protection protein Dps [Brucella]
BSS2_RS06720	0.282221	yes	down	1.03e-08	yes	WP_004691577.1	0.610068	yes	down	2.86899e-05	yes	MULTISPECIES: trans-aconitate 2-methyltransferase [Brucella]
BSS2_RS14515	0.405467	yes	down	4.25e-06	yes	WP_002965688.1	0.607428	yes	down	3.37013e-07	yes	MULTISPECIES: MetQ/NlpA family ABC transporter substrate-binding protein [Brucella]
BSS2_RS12665	0.351711	yes	down	1.16e-07	yes	WP_006191974.1	0.607113	yes	down	8.33613e-06	yes	MULTISPECIES: BMP family ABC transporter substrate-binding protein [Brucella]
BSS2_RS01210	4.69108	yes	up	6.03e-15	yes	WP_002968689.1	0.600105	yes	down	9.34808e-05	yes	MULTISPECIES: integrase [Brucella]
BSS2_RS00855	0.321206	yes	down	7.06e-09	yes	WP_002965432.1	0.593875	yes	down	2.15244e-05	yes	MULTISPECIES: DUF934 domain-containing protein [Brucella]
BSS2_RS13455	0.411446	yes	down	9.11e-06	yes	WP_004687190.1	0.581165	yes	down	9.05115e-07	yes	MULTISPECIES: glycine betaine ABC transporter substrate-binding protein [Brucella]
BSS2_RS11570	0.216055	yes	down	1.36e-14	yes	WP_004688905.1	0.578843	yes	down	4.68044e-06	yes	DUF1269 domain-containing membrane protein
BSS2_RS11880	0.397979	yes	down	1.41e-05	yes	WP_004687393.1	0.577606	yes	down	1.39423e-05	yes	MULTISPECIES: ABC transporter substrate-binding protein [Brucella]
BSS2_RS13400	0.497353	yes	down	0.000428891	yes	WP_004690267.1	0.577133	yes	down	7.23384e-09	yes	MULTISPECIES: aminomethyl-transferring glycine dehydrogenase [Brucella]
BSS2_RS15090	0.490419	yes	down	0.000331754	yes	WP_006192284.1	0.575766	yes	down	1.00278e-07	yes	MULTISPECIES: acetoin dehydrogenase dihydrolipoyllysine-residue acetyltransferase subunit [Brucella]
BSS2_RS15335	2.07205	yes	up	0.00013923	yes	WP_002966657.1	0.575708	yes	down	3.81502e-06	yes	PilZ domain-containing protein
BSS2_RS00380	0.154399	yes	down	2.84e-12	yes	WP_002965330.1	0.571277	yes	down	0.00176061	yes	MULTISPECIES: 4a-hydroxytetrahydrobiopterin dehydratase [Brucella]
BSS2_RS15070	0.40511	yes	down	4.4e-06	yes	WP_002965578.1	0.570056	yes	down	6.89428e-06	yes	MULTISPECIES: ABC transporter ATP-binding protein [Brucella]
BSS2_RS09765	0.381455	yes	down	1.34e-06	yes	WP_004689339.1	0.569814	yes	down	2.30621e-06	yes	MULTISPECIES: Gfo/Idh/MocA family oxidoreductase [Brucella]
BSS2_RS15080	0.387769	yes	down	1.37e-06	yes	WP_004687020.1	0.568807	yes	down	0.000291166	yes	MULTISPECIES: ABC transporter permease [Brucella]
BSS2_RS15055	0.269924	yes	down	2.36e-11	yes	WP_004690416.1	0.564027	yes	down	4.58434e-08	yes	MULTISPECIES: NAD-dependent succinate-semialdehyde dehydrogenase [Brucella]
BSS2_RS13130	0.41445	yes	down	7.81e-06	yes	WP_002965972.1	0.562613	yes	down	0.000705321	yes	MULTISPECIES: DUF1127 domain-containing protein [Brucella]
BSS2_RS11520	0.42287	yes	down	1.97e-05	yes	WP_002967344.1	0.560434	yes	down	5.00572e-06	yes	MULTISPECIES: ABC transporter substrate-binding protein [Brucella]
BSS2_RS07660	0.310693	yes	down	3.81e-09	yes	WP_002964751.1	0.550122	yes	down	6.1207e-05	yes	MULTISPECIES: hypothetical protein [Brucella]
BSS2_RS07675	0.309962	yes	down	2.31e-09	yes	WP_002964755.1	0.5435	yes	down	3.2066e-06	yes	MULTISPECIES: hypothetical protein [Brucella]
BSS2_RS10410	0.480308	yes	down	0.000225749	yes	WP_006191584.1	0.543397	yes	down	7.08696e-07	yes	MULTISPECIES: homospermidine synthase [Brucella]
BSS2_RS05515	0.21697	yes	down	1.47e-14	yes	WP_002964319.1	0.542938	yes	down	2.42139e-08	yes	MULTISPECIES: hypothetical protein [Brucella]
BSS2_RS00850	0.353968	yes	down	1.17e-07	yes	WP_002965431.1	0.542841	yes	down	2.26605e-07	yes	MULTISPECIES: phosphoadenylyl-sulfate reductase [Brucella]
BSS2_RS10920	0.210685	yes	down	1.6e-12	yes	WP_006015192.1	0.540057	yes	down	8.05313e-05	yes	MULTISPECIES: hypothetical protein [Brucella]
BSS2_RS15125	0.342302	yes	down	5.02e-08	yes	WP_004690422.1	0.537068	yes	down	5.96575e-07	yes	MULTISPECIES: ABC transporter substrate-binding protein [Brucella]
BSS2_RS07680	0.307779	yes	down	1.75e-09	yes	WP_002964756.1	0.53088	yes	down	9.02078e-06	yes	MULTISPECIES: DUF883 family protein [Brucella]
BSS2_RS12515	0.171731	yes	down	7.82e-19	yes	WP_006191958.1	0.526212	yes	down	2.90238e-07	yes	MULTISPECIES: ABC transporter permease subunit [Brucella]
BSS2_RS06265	0.21559	yes	down	1.54e-13	yes	WP_002964469.1	0.526182	yes	down	5.27981e-05	yes	MULTISPECIES: urease subunit gamma [Brucella]
BSS2_RS14505	0.333185	yes	down	2.7e-08	yes	WP_004687072.1	0.520973	yes	down	0.000133566	yes	MULTISPECIES: branched-chain amino acid ABC transporter permease [Brucella]
BSS2_RS12530	0.372362	yes	down	4.55e-07	yes	WP_019298781.1	0.512669	yes	down	2.83063e-07	yes	MULTISPECIES: peptide ABC transporter substrate-binding protein [Brucella]
BSS2_RS11565	0.143979	yes	down	4.39e-21	yes	WP_004690093.1	0.507394	yes	down	3.75459e-07	yes	MULTISPECIES: multidrug efflux RND transporter periplasmic adaptor subunit BepF [Brucella]
BSS2_RS05475	0.258245	yes	down	5.99e-12	yes	WP_002967723.1	0.498088	yes	down	5.09613e-09	yes	MULTISPECIES: hypothetical protein [Brucella]
BSS2_RS05540	0.217008	yes	down	1.33e-14	yes	WP_002964325.1	0.497519	yes	down	3.29963e-05	yes	MULTISPECIES: DJ-1/PfpI family protein [Brucella]
BSS2_RS10770	0.120097	yes	down	1.09e-16	yes	WP_002968269.1	0.493778	yes	down	0.00124757	yes	MULTISPECIES: flagellar type III secretion system pore protein FliP [Brucella]
BSS2_RS12420	0.307263	yes	down	5.21e-09	yes	WP_002972046.1	0.493389	yes	down	0.000520469	yes	MULTISPECIES: cytochrome bd-I oxidase subunit CydX [Brucella]
BSS2_RS15110	0.491839	yes	down	0.000358196	yes	WP_002965570.1	0.488992	yes	down	8.21112e-08	yes	MULTISPECIES: enoyl-CoA hydratase [Brucella]
BSS2_RS12520	0.191941	yes	down	7.53e-17	yes	WP_002966095.1	0.483624	yes	down	3.42902e-06	yes	MULTISPECIES: ABC transporter permease subunit [Brucella]
BSS2_RS01045	0.310327	yes	down	5.53e-09	yes	WP_002971682.1	0.476308	yes	down	9.93717e-07	yes	MULTISPECIES: ABC transporter substrate-binding protein [Brucella]
BSS2_RS12510	0.168101	yes	down	3.09e-19	yes	WP_006191954.1	0.476132	yes	down	1.2086e-09	yes	MULTISPECIES: ABC transporter ATP-binding protein [Brucella]
BSS2_RS13235	0.168765	yes	down	1.46e-18	yes	WP_004687220.1	0.474851	yes	down	2.49398e-06	yes	MULTISPECIES: sn-glycerol-3-phosphate ABC transporter ATP-binding protein UgpC [Brucella]
BSS2_RS11150	0.357214	yes	down	2.52e-07	yes	WP_002966342.1	0.470141	yes	down	0.000119218	yes	Calcium or iron-binding protein
BSS2_RS06290	0.265376	yes	down	2.32e-11	yes	WP_006190569.1	0.468456	yes	down	6.88127e-07	yes	MULTISPECIES: urease accessory protein UreG [Brucella]
BSS2_RS12925	0.134097	yes	down	1.22e-22	yes	WP_002971236.1	0.465774	yes	down	8.36379e-06	yes	MULTISPECIES: hypothetical protein [Brucella]
BSS2_RS07985	0.373271	yes	down	5.15e-07	yes	WP_006192508.1	0.464244	yes	down	1.75138e-06	yes	MULTISPECIES: phosphoglycerate kinase [Brucella]
BSS2_RS14530	0.316496	yes	down	2.96e-07	yes	WP_006192217.1	0.462439	yes	down	7.42653e-07	yes	MULTISPECIES: glyoxalase [Brucella]
BSS2_RS15060	0.346071	yes	down	6.25e-08	yes	WP_006192279.1	0.449989	yes	down	3.12228e-06	yes	MULTISPECIES: CoA transferase [Brucella]
BSS2_RS14420	0.426294	yes	down	1.47e-05	yes	WP_004690368.1	0.443687	yes	down	1.04898e-06	yes	MULTISPECIES: dihydroxy-acid dehydratase family protein [Brucella]
BSS2_RS15400	0.129398	yes	down	1.72e-23	yes	WP_006191491.1	0.43593	yes	down	8.81822e-06	yes	MULTISPECIES: flagellar hook protein FlgE [Brucella]
BSS2_RS07665	0.279036	yes	down	7.37e-11	yes	WP_004688664.1	0.415307	yes	down	8.00425e-07	yes	MULTISPECIES: RNA polymerase sigma factor [Brucella]
BSS2_RS12525	0.195419	yes	down	1.66e-16	yes	WP_006191961.1	0.413809	yes	down	1.96196e-08	yes	MULTISPECIES: peptide ABC transporter substrate-binding protein [Brucella]
BSS2_RS10740	0.0649547	yes	down	2.41e-38	yes	WP_002966428.1	0.410787	yes	down	1.9515e-06	yes	MULTISPECIES: flagellar basal-body rod protein FlgG [Brucella]
BSS2_RS06495	2.56382	yes	up	4.04e-07	yes	WP_002964516.1	0.404414	yes	down	1.02661e-05	yes	MULTISPECIES: ribbon-helix-helix domain-containing protein [Brucella]
BSS2_RS06295	0.277287	yes	down	2.15e-10	yes	WP_002967786.1	0.404264	yes	down	1.81108e-07	yes	MULTISPECIES: urease accessory protein UreD [Brucella]
BSS2_RS00410	0.000989128	yes	down	1.29e-137	yes	WP_002965336.1	0.397849	yes	down	8.69623e-06	yes	MULTISPECIES: Bax inhibitor-1/YccA family protein [Brucella]
BSS2_RS15380	0.0906228	yes	down	2.57e-27	yes	WP_004680988.1	0.387638	yes	down	3.46272e-06	yes	MULTISPECIES: flagellar biosynthesis repressor FlbT [Brucella]
BSS2_RS10625	0.0682893	yes	down	1.7e-35	yes	WP_004689995.1	0.387144	yes	down	2.55073e-08	yes	MULTISPECIES: flagellar motor switch protein FliM [Brucella]
BSS2_RS14350	0.179786	yes	down	5.14e-18	yes	WP_006192204.1	0.382578	yes	down	6.59575e-08	yes	MULTISPECIES: aspartate aminotransferase family protein [Brucella]
BSS2_RS02080	0.339598	yes	down	4.87e-08	yes	WP_002963607.1	0.373005	yes	down	4.1303e-09	yes	MULTISPECIES: class I SAM-dependent methyltransferase [Brucella]
BSS2_RS15390	0.0717032	yes	down	1.75e-34	yes	WP_002966646.1	0.364089	yes	down	7.59198e-07	yes	MULTISPECIES: flagellar hook-associated family protein [Brucella]
BSS2_RS06285	0.254267	yes	down	5.63e-12	yes	WP_002966883.1	0.363709	yes	down	1.491e-07	yes	MULTISPECIES: urease accessory protein UreF [Brucella]
BSS2_RS06280	0.285638	yes	down	1.99e-10	yes	WP_004690959.1	0.350757	yes	down	2.83839e-08	yes	MULTISPECIES: urease accessory protein UreE [Brucella]
BSS2_RS12690	0.483979	yes	down	0.000272489	yes	WP_019298814.1	0.347676	yes	down	0.000135456	yes	MULTISPECIES: phosphatidylcholine/phosphatidylserine synthase [Brucella]
BSS2_RS15430	0.0906617	yes	down	1.49e-26	yes	WP_002966638.1	0.335995	yes	down	2.20188e-06	yes	MULTISPECIES: hypothetical protein [Brucella]
BSS2_RS15345	0.0550371	yes	down	2.83e-39	yes	WP_006014722.1	0.325563	yes	down	7.3758e-06	yes	MULTISPECIES: flagellar protein FlgN [Brucella]
BSS2_RS15425	0.067641	yes	down	3.71e-34	yes	WP_004687636.1	0.320455	yes	down	7.59602e-07	yes	MULTISPECIES: MotB family protein [Brucella]
BSS2_RS10685	0.431914	yes	down	0.00105898	yes	WP_002966440.1	0.315613	yes	down	1.1233e-05	yes	MULTISPECIES: transposase [Brucella]
BSS2_RS10825	0.358658	yes	down	1.98e-07	yes	WP_002966407.1	0.315232	yes	down	2.23246e-05	yes	MULTISPECIES: cytochrome c family protein [Brucella]
BSS2_RS10635	0.0928553	yes	down	1.13e-28	yes	WP_004689997.1	0.31486	yes	down	2.79448e-07	yes	MULTISPECIES: DUF1217 domain-containing protein [Brucella]
BSS2_RS06275	0.221452	yes	down	2.27e-14	yes	WP_004690958.1	0.302547	yes	down	2.55782e-08	yes	MULTISPECIES: urease subunit alpha [Brucella]
BSS2_RS03405	0.167609	yes	down	3.32e-19	yes	WP_004683523.1	0.288784	yes	down	9.62347e-05	yes	MULTISPECIES: SH3 domain-containing protein [Brucella]
BSS2_RS04850	0.120342	yes	down	4.25e-24	yes	WP_004690843.1	0.284007	yes	down	6.71243e-07	yes	MULTISPECIES: NAD(P)H:quinone oxidoreductase type IV [Brucella]
BSS2_RS15385	0.0790873	yes	down	2.63e-29	yes	WP_002966647.1	0.234353	yes	down	7.24326e-05	yes	MULTISPECIES: flagellar biosynthesis regulator FlaF [Brucella]
BSS2_RS06270	0.191505	yes	down	2.45e-16	yes	WP_004688520.1	0.231113	yes	down	8.02294e-11	yes	MULTISPECIES: urease subunit beta [Brucella]
BSS2_RS15375	0.104968	yes	down	3.12e-22	yes	WP_002966649.1	0.226425	yes	down	4.93134e-07	yes	MULTISPECIES: flagellar hook assembly protein FlgD [Brucella]
BSS2_RS10630	0.0456604	yes	down	3.47e-43	yes	WP_011069096.1	0.219398	yes	down	1.75916e-06	yes	MULTISPECIES: flagellar motor stator protein MotA [Brucella]
BSS2_RS15440	0.186877	yes	down	2.63e-17	yes	WP_002966636.1	0.205137	yes	down	2.74229e-07	yes	MULTISPECIES: flagellin [Brucella]
BSS2_RS10615	0.0549187	yes	down	8.05e-40	yes	WP_006191659.1	0.196611	yes	down	9.17678e-08	yes	MULTISPECIES: flagellar motor switch protein FliN [Brucella]
BSS2_RS10735	0.0736437	yes	down	6.8e-36	yes	WP_002966429.1	0.177226	yes	down	0.000192265	yes	MULTISPECIES: flagellar hook-basal body complex protein FliE [Brucella]

## Sheet: no-sig
mRNA_Information						protein_Information						protein_Description	GO			KEGG
Gene	FC(DB/BS)	Sig_FC	Regulation	pvalue	Sig_pvalue	Accession	FC(DB/BS)	Sig_FC	Regulation	P value	Sig_P value	protein_Description	GO_list	GO_term	GO_class	KEGG_list	KEGG_term	KEGG_class
BSS2_RS00780	1.12101	no	up	0.378636	no	WP_006191203.1	2.75969	yes	up	1.52e-05	yes	MULTISPECIES: sulfate transporter family protein [Brucella]	.	.	.	.	.	.
BSS2_RS06445	1.34576	no	up	0.06014	no	WP_002964505.1	2.68713	yes	up	1.86e-08	yes	protease modulator HflC	GO:0043086;GO:0052547;GO:0009408;GO:0098796;GO:0071575	negative regulation of catalytic activity;regulation of peptidase activity;response to heat;membrane protein complex;integral component of external side of plasma membrane	biological_process;biological_process;biological_process;cellular_component;cellular_component	.	.	.
BSS2_RS00235	0.680449	no	down	0.0679908	no	WP_002965297.1	2.45552	yes	up	1.9e-08	yes	MULTISPECIES: L,D-transpeptidase [Brucella]	GO:0016740;GO:0009252;GO:0004180	transferase activity;peptidoglycan biosynthetic process;carboxypeptidase activity	molecular_function;biological_process;molecular_function	.	.	.
BSS2_RS13795	1.43179	no	up	0.0685911	no	WP_006073923.1	2.44806	yes	up	0.00142888	yes	MULTISPECIES: ABC transporter permease [Brucella]	GO:0015698;GO:0015075;GO:0071702;GO:0005886;GO:0055085	inorganic anion transport;ion transmembrane transporter activity;organic substance transport;plasma membrane;transmembrane transport	biological_process;molecular_function;biological_process;cellular_component;biological_process	.	.	.
BSS2_RS11295	0.813158	no	down	0.401677	no	WP_004690064.1	2.31511	yes	up	0.0314901	yes	MULTISPECIES: regulatory protein NosR [Brucella]	GO:0045893;GO:0005886;GO:0003677;GO:0010181	positive regulation of transcription, DNA-templated;plasma membrane;DNA binding;FMN binding	biological_process;cellular_component;molecular_function;molecular_function	.	.	.
BSS2_RS14630	1.3526	no	up	0.056495	no	WP_002972130.1	2.20768	yes	up	1.89e-05	yes	MULTISPECIES: hypothetical protein [Brucella]	.	.	.	.	.	.
BSS2_RS01390	1.29487	no	up	0.0950489	no	WP_002963462.1	2.12526	yes	up	1.81e-07	yes	MULTISPECIES: polyphosphate kinase 2 [Brucella]	GO:0046777;GO:0005525;GO:0006799;GO:0044121;GO:0005886;GO:0006183;GO:0009358;GO:0030808;GO:0006119;GO:0008976;GO:0042802	protein autophosphorylation;GTP binding;polyphosphate biosynthetic process;growth of symbiont in host vacuole;plasma membrane;GTP biosynthetic process;polyphosphate kinase complex;regulation of nucleotide biosynthetic process;oxidative phosphorylation;polyphosphate kinase activity;identical protein binding	biological_process;molecular_function;biological_process;biological_process;cellular_component;biological_process;cellular_component;biological_process;biological_process;molecular_function;molecular_function	.	.	.
BSS2_RS06590	1.207	no	up	0.199508	no	WP_004691599.1	2.02567	yes	up	5.49e-07	yes	cell division protein FtsQ/DivIB	GO:0090529;GO:0044464;GO:0016020	cell septum assembly;cell part;membrane	biological_process;cellular_component;cellular_component	.	.	.
BSS2_RS06645	0.954511	no	down	0.994177	no	WP_004688556.1	2.00426	yes	up	7.93e-06	yes	cell division protein FtsL	.	.	.	.	.	.
BSS2_RS00795	1.33648	no	up	0.0658725	no	WP_004685378.1	1.89062	yes	up	5.45e-10	yes	MULTISPECIES: nucleotide exchange factor GrpE [Brucella]	GO:0000774;GO:0005737;GO:0042803;GO:0050790;GO:0006457;GO:0051087	adenyl-nucleotide exchange factor activity;cytoplasm;protein homodimerization activity;regulation of catalytic activity;protein folding;chaperone binding	molecular_function;cellular_component;molecular_function;biological_process;biological_process;molecular_function	.	.	.
BSS2_RS00875	1.31841	no	up	0.0877721	no	WP_006191215.1	1.8297	yes	up	4.06e-05	yes	MULTISPECIES: BA14K family protein [Brucella]	GO:0009405	pathogenesis	biological_process	.	.	.
BSS2_RS05055	1.14371	no	up	0.325897	no	WP_006070824.1	1.81276	yes	up	1.17e-06	yes	efflux RND transporter periplasmic adaptor subunit	GO:0016020;GO:0005215;GO:0055085	membrane;transporter activity;transmembrane transport	cellular_component;molecular_function;biological_process	.	.	.
BSS2_RS00405	1.27785	no	up	0.11262	no	WP_006133085.1	1.80543	yes	up	9.69e-08	yes	MULTISPECIES: ABC transporter permease [Brucella]	GO:0042221;GO:0005515;GO:0005886;GO:0006810;GO:0022857;GO:0016021	response to chemical;protein binding;plasma membrane;transport;transmembrane transporter activity;integral component of membrane	biological_process;molecular_function;cellular_component;biological_process;molecular_function;cellular_component	.	.	.
BSS2_RS09525	0.780668	no	down	0.279494	no	WP_002965137.1	1.78306	yes	up	2.56e-06	yes	membrane protein FxsA	GO:0016020	membrane	cellular_component	.	.	.
BSS2_RS02815	1.29413	no	up	0.0980765	no	WP_004690679.1	1.74911	yes	up	5.26e-05	yes	MULTISPECIES: heme lyase CcmF/NrfE family subunit [Brucella]	GO:0018378;GO:0004096;GO:0005887;GO:0006979;GO:0006568;GO:0071977;GO:0002049;GO:0006804;GO:0071978;GO:0005515;GO:0015886;GO:0020037;GO:0015232;GO:0043107;GO:0015947	cytochrome c-heme linkage via heme-L-cysteine;catalase activity;integral component of plasma membrane;response to oxidative stress;tryptophan metabolic process;bacterial-type flagellum-dependent swimming motility;pyoverdine biosynthetic process;obsolete peroxidase reaction;bacterial-type flagellum-dependent swarming motility;protein binding;heme transport;heme binding;heme transporter activity;ty…	biological_process;molecular_function;cellular_component;biological_process;biological_process;biological_process;biological_process;biological_process;biological_process;molecular_function;biological_process;molecular_function;molecular_function;biological_process;biological_process	.	.	.
BSS2_RS05100	0.7548	no	down	0.214897	no	WP_006190449.1	1.69423	yes	up	0.000194531	yes	MarC family membrane protein	GO:0005886;GO:0016021	plasma membrane;integral component of membrane	cellular_component;cellular_component	.	.	.
BSS2_RS04680	0.951247	no	down	0.992524	no	WP_004690824.1	1.67469	yes	up	8.11e-07	yes	MULTISPECIES: glutathione-disulfide reductase [Brucella]	GO:0006094;GO:0006749;GO:0070887;GO:0009055;GO:0005737;GO:0004362;GO:0006118;GO:0071949;GO:0045454;GO:0050661;GO:0055114	gluconeogenesis;glutathione metabolic process;cellular response to chemical stimulus;electron transfer activity;cytoplasm;glutathione-disulfide reductase activity;obsolete electron transport;FAD binding;cell redox homeostasis;NADP binding;oxidation-reduction process	biological_process;biological_process;biological_process;molecular_function;cellular_component;molecular_function;biological_process;molecular_function;biological_process;molecular_function;biological_process	ko01100;ko00480;ko04918	Metabolic pathways;Glutathione metabolism;Thyroid hormone synthesis	Metabolism;Metabolism;Organismal Systems
BSS2_RS01735	1.12074	no	up	0.380151	no	WP_002963536.1	1.65926	yes	up	7.63e-05	yes	MULTISPECIES: peptide antibiotic transporter SbmA [Brucella]	GO:0005887;GO:1901998;GO:0046677;GO:0015638;GO:0015893;GO:0019534;GO:0042885;GO:0015291;GO:0005524	integral component of plasma membrane;toxin transport;response to antibiotic;microcin transmembrane transporter activity;drug transport;toxin transmembrane transporter activity;microcin B17 transport;secondary active transmembrane transporter activity;ATP binding	cellular_component;biological_process;biological_process;molecular_function;biological_process;molecular_function;biological_process;molecular_function;molecular_function	.	.	.
BSS2_RS06640	0.738914	no	down	0.166691	no	WP_002964545.1	1.65838	yes	up	8.92e-06	yes	Cell division protein FtsI	GO:0005886;GO:0008658;GO:0051301;GO:0031224;GO:0003824	plasma membrane;penicillin binding;cell division;intrinsic component of membrane;catalytic activity	cellular_component;molecular_function;biological_process;cellular_component;molecular_function	.	.	.
BSS2_RS10370	0.930584	no	down	0.894263	no	WP_004689964.1	1.65544	yes	up	0.000195082	yes	MULTISPECIES: lytic murein transglycosylase [Brucella]	GO:0005488;GO:0003824	binding;catalytic activity	molecular_function;molecular_function	.	.	.
BSS2_RS04960	1.17594	no	up	0.256699	no	WP_004690853.1	1.65435	yes	up	0.00572089	yes	MULTISPECIES: D-alanyl-D-alanine carboxypeptidase [Brucella]	GO:0009274;GO:0042834;GO:0009252;GO:0008658;GO:0005887;GO:0008360;GO:0042493;GO:0006508;GO:0009002	peptidoglycan-based cell wall;peptidoglycan binding;peptidoglycan biosynthetic process;penicillin binding;integral component of plasma membrane;regulation of cell shape;response to drug;proteolysis;serine-type D-Ala-D-Ala carboxypeptidase activity	cellular_component;molecular_function;biological_process;molecular_function;cellular_component;biological_process;biological_process;biological_process;molecular_function	ko00550;ko01100	Peptidoglycan biosynthesis;Metabolic pathways	Metabolism;Metabolism
BSS2_RS07800	1.06945	no	up	0.535938	no	WP_002964777.1	1.64543	yes	up	3.91e-06	yes	MULTISPECIES: bile acid:sodium symporter family protein [Brucella]	GO:0016020;GO:0006811	membrane;ion transport	cellular_component;biological_process	.	.	.
BSS2_RS09530	0.964767	no	down	0.948927	no	WP_002965138.1	1.61623	yes	up	3.72e-07	yes	MULTISPECIES: Tim44 domain-containing protein [Brucella]	.	.	.	.	.	.
BSS2_RS09980	1.04314	no	up	0.623404	no	WP_004689354.1	1.59801	yes	up	5.75e-08	yes	MULTISPECIES: beta-ketoacyl-ACP synthase I [Brucella]	GO:0042967;GO:0006633;GO:0004315;GO:0005835	obsolete acyl-carrier-protein biosynthetic process;fatty acid biosynthetic process;3-oxoacyl-[acyl-carrier-protein] synthase activity;fatty acid synthase complex	biological_process;biological_process;molecular_function;cellular_component	.	.	.
BSS2_RS10165	0.749587	no	down	0.188904	no	WP_002966556.1	1.57874	yes	up	5.45e-06	yes	MULTISPECIES: branched-chain amino acid ABC transporter substrate-binding protein [Brucella]	GO:0015804;GO:0006812	neutral amino acid transport;cation transport	biological_process;biological_process	.	.	.
BSS2_RS07045	1.01208	no	up	0.751893	no	WP_002966912.1	1.54221	yes	up	9.62e-06	yes	MULTISPECIES: prolipoprotein diacylglyceryl transferase [Brucella]	GO:0005887;GO:0008961;GO:0042158	integral component of plasma membrane;phosphatidylglycerol-prolipoprotein diacylglyceryl transferase activity;lipoprotein biosynthetic process	cellular_component;molecular_function;biological_process	.	.	.
BSS2_RS08840	1.15651	no	up	0.292019	no	WP_004687685.1	1.53567	yes	up	1.93e-08	yes	MULTISPECIES: 2-oxoglutarate dehydrogenase E1 component [Brucella]	GO:0004591;GO:0045252;GO:0030976;GO:0006099;GO:0006096;GO:0006554;GO:0006568	oxoglutarate dehydrogenase (succinyl-transferring) activity;oxoglutarate dehydrogenase complex;thiamine pyrophosphate binding;tricarboxylic acid cycle;glycolytic process;lysine catabolic process;tryptophan metabolic process	molecular_function;cellular_component;molecular_function;biological_process;biological_process;biological_process;biological_process	ko01120;ko00020;ko01200;ko01100;ko01110	Microbial metabolism in diverse environments;Citrate cycle (TCA cycle);Carbon metabolism;Metabolic pathways;Biosynthesis of secondary metabolites	Metabolism;Metabolism;Metabolism;Metabolism;Metabolism
BSS2_RS08940	1.35827	no	up	0.0546824	no	WP_004687692.1	1.51929	yes	up	4.19e-06	yes	MULTISPECIES: phosphoethanolamine transferase [Brucella]	GO:0008484;GO:0016772;GO:0005886;GO:0009103;GO:0016021	sulfuric ester hydrolase activity;transferase activity, transferring phosphorus-containing groups;plasma membrane;lipopolysaccharide biosynthetic process;integral component of membrane	molecular_function;molecular_function;cellular_component;biological_process;cellular_component	.	.	.
BSS2_RS04080	1.18869	no	up	0.230145	no	WP_002964014.1	1.50548	yes	up	7.91e-07	yes	MULTISPECIES: twin-arginine translocase subunit TatC [Brucella]	GO:0005515;GO:0008320;GO:0071806;GO:0044459;GO:0006886;GO:0016021	protein binding;protein transmembrane transporter activity;protein transmembrane transport;plasma membrane part;intracellular protein transport;integral component of membrane	molecular_function;molecular_function;biological_process;cellular_component;biological_process;cellular_component	ko03070;ko03060	Bacterial secretion system;Protein export	Environmental Information Processing;Genetic Information Processing
BSS2_RS08835	0.92005	no	down	0.848007	no	WP_006014249.1	1.50324	yes	up	9.82e-07	yes	MULTISPECIES: 2-oxoglutarate dehydrogenase complex dihydrolipoyllysine-residue succinyltransferase [Brucella]	GO:0045252;GO:0006099;GO:0042967;GO:0033512;GO:0004149	oxoglutarate dehydrogenase complex;tricarboxylic acid cycle;obsolete acyl-carrier-protein biosynthetic process;L-lysine catabolic process to acetyl-CoA via saccharopine;dihydrolipoyllysine-residue succinyltransferase activity	cellular_component;biological_process;biological_process;biological_process;molecular_function	ko01110;ko01100;ko01200;ko01120;ko00020;ko00310;ko00380	Biosynthesis of secondary metabolites;Metabolic pathways;Carbon metabolism;Microbial metabolism in diverse environments;Citrate cycle (TCA cycle);Lysine degradation;Tryptophan metabolism	Metabolism;Metabolism;Metabolism;Metabolism;Metabolism;Metabolism;Metabolism
BSS2_RS14780	0.948831	no	down	0.987162	no	WP_006192244.1	0.665056	yes	down	4.56e-05	yes	MULTISPECIES: GntR family transcriptional regulator [Brucella]	GO:0003700;GO:0045449;GO:0005667;GO:0006355	DNA-binding transcription factor activity;regulation of transcription, DNA-templated;transcription factor complex;regulation of transcription, DNA-templated	molecular_function;biological_process;cellular_component;biological_process	.	.	.
BSS2_RS07465	1.22872	no	up	0.185795	no	WP_004691060.1	0.664845	yes	down	0.0346281	yes	MULTISPECIES: hypothetical protein [Brucella]	.	.	.	.	.	.
BSS2_RS03670	0.944657	no	down	0.96922	no	WP_004683605.1	0.664749	yes	down	2.51e-05	yes	MULTISPECIES: hypothetical protein [Brucella]	.	.	.	.	.	.
BSS2_RS00190	0.812518	no	down	0.388737	no	WP_004692043.1	0.664444	yes	down	8.47e-05	yes	MULTISPECIES: cytochrome c family protein [Brucella]	GO:0009055;GO:0020037;GO:0006118;GO:0016020	electron transfer activity;heme binding;obsolete electron transport;membrane	molecular_function;molecular_function;biological_process;cellular_component	ko05210;ko04932;ko01524;ko05222;ko05131;ko05130;ko04115;ko05132;ko05012;ko05161;ko05162;ko05010;ko04215;ko05160;ko05200;ko05164;ko05168;ko05416;ko05169;ko04214;ko05134;ko05152;ko05014;ko05016;ko04210;ko05167;ko05145;ko02020	Colorectal cancer;Non-alcoholic fatty liver disease (NAFLD);Platinum drug resistance;Small cell lung cancer;Shigellosis;Pathogenic Escherichia coli infection;p53 signaling pathway;Salmonella infection;Parkinson disease;Hepatitis B;Measles;Alzheimer disease;Apoptosis - multiple species;Hepatitis C;Pathways in cancer;Influenza A;Herpes simplex virus 1 infection;Viral myocarditis;Epstein-Barr virus …	Human Diseases;Human Diseases;Human Diseases;Human Diseases;Human Diseases;Human Diseases;Cellular Processes;Human Diseases;Human Diseases;Human Diseases;Human Diseases;Human Diseases;Cellular Processes;Human Diseases;Human Diseases;Human Diseases;Human Diseases;Human Diseases;Human Diseases;Cellular Processes;Human Diseases;Human Diseases;Human Diseases;Human Diseases;Cellular Processes;Human Di…
BSS2_RS00720	0.908061	no	down	0.791853	no	WP_004687882.1	0.66325	yes	down	9.93e-05	yes	MULTISPECIES: integration host factor subunit beta [Brucellaceae]	GO:0006310;GO:0003677;GO:0005694;GO:0006417;GO:0006355	DNA recombination;DNA binding;chromosome;regulation of translation;regulation of transcription, DNA-templated	biological_process;molecular_function;cellular_component;biological_process;biological_process	.	.	.
BSS2_RS11045	0.83539	no	down	0.499934	no	WP_004692509.1	0.663249	yes	down	7.16e-05	yes	MULTISPECIES: acyl-CoA dehydrogenase [Brucella]	GO:0005737;GO:0055114;GO:0016628;GO:0006118;GO:0071949;GO:0003995;GO:0052890	cytoplasm;oxidation-reduction process;oxidoreductase activity, acting on the CH-CH group of donors, NAD or NADP as acceptor;obsolete electron transport;FAD binding;acyl-CoA dehydrogenase activity;oxidoreductase activity, acting on the CH-CH group of donors, with a flavin as acceptor	cellular_component;biological_process;molecular_function;biological_process;molecular_function;molecular_function;molecular_function	.	.	.
BSS2_RS01550	0.813521	no	down	0.390562	no	WP_002966687.1	0.661172	yes	down	1.14e-05	yes	MULTISPECIES: ferredoxin--NADP reductase [Brucella]	GO:0004324;GO:0000303;GO:0016226;GO:0071949;GO:0006118;GO:0006001;GO:0055114;GO:0042493;GO:0005829	ferredoxin-NADP+ reductase activity;response to superoxide;iron-sulfur cluster assembly;FAD binding;obsolete electron transport;fructose catabolic process;oxidation-reduction process;response to drug;cytosol	molecular_function;biological_process;biological_process;molecular_function;biological_process;biological_process;biological_process;biological_process;cellular_component	ko00520	Amino sugar and nucleotide sugar metabolism	Metabolism
BSS2_RS06090	0.821634	no	down	0.437055	no	WP_004690940.1	0.659907	yes	down	0.000196214	yes	MULTISPECIES: 3-hydroxyisobutyrate dehydrogenase [Brucella]	GO:0008442;GO:0051287;GO:0055114;GO:0050661;GO:0006574;GO:0006550;GO:0051289;GO:0006552	3-hydroxyisobutyrate dehydrogenase activity;NAD binding;oxidation-reduction process;NADP binding;valine catabolic process;isoleucine catabolic process;protein homotetramerization;leucine catabolic process	molecular_function;molecular_function;biological_process;molecular_function;biological_process;biological_process;biological_process;biological_process	ko00280;ko01100	Valine, leucine and isoleucine degradation;Metabolic pathways	Metabolism;Metabolism
BSS2_RS04350	1.2153	no	up	0.19537	no	WP_002964065.1	0.658556	yes	down	0.0175766	yes	MULTISPECIES: heavy-metal-associated domain-containing protein [Brucella]	GO:0030001;GO:0046872	metal ion transport;metal ion binding	biological_process;molecular_function	ko04978	Mineral absorption	Organismal Systems
BSS2_RS01315	0.865267	no	down	0.613096	no	WP_002967397.1	0.657038	yes	down	5.71e-06	yes	MULTISPECIES: NUDIX domain-containing protein [Brucella]	GO:0009987;GO:0016462	cellular process;pyrophosphatase activity	biological_process;molecular_function	.	.	.
BSS2_RS00660	0.855087	no	down	0.563931	no	WP_006191191.1	0.655423	yes	down	3.48e-05	yes	universal stress protein	GO:0006950	response to stress	biological_process	.	.	.
BSS2_RS08400	1.32179	no	up	0.0921967	no	WP_002964908.1	0.653647	yes	down	0.000142736	yes	MULTISPECIES: hypothetical protein [Brucella]	.	.	.	.	.	.
BSS2_RS10490	1.14227	no	up	0.338106	no	WP_002966482.1	0.651746	yes	down	9.88e-06	yes	MULTISPECIES: DUF1007 family protein [Brucella]	.	.	.	.	.	.
BSS2_RS08565	1.21304	no	up	0.192924	no	WP_002964936.1	0.648681	yes	down	0.000257167	yes	MULTISPECIES: M23 family metallopeptidase [Brucella]	GO:0016020;GO:0009987;GO:0043170;GO:0070011	membrane;cellular process;macromolecule metabolic process;peptidase activity, acting on L-amino acid peptides	cellular_component;biological_process;biological_process;molecular_function	.	.	.
BSS2_RS01425	0.680079	no	down	0.0903532	no	WP_002969482.1	0.646127	yes	down	9.3e-06	yes	MULTISPECIES: O-succinylhomoserine sulfhydrylase [Brucella]	GO:0006544;GO:0016740;GO:0009086;GO:0006563;GO:0043418;GO:0005737;GO:0019346;GO:0030170;GO:0008284;GO:0071268;GO:0006566;GO:0004123	glycine metabolic process;transferase activity;methionine biosynthetic process;L-serine metabolic process;homocysteine catabolic process;cytoplasm;transsulfuration;pyridoxal phosphate binding;positive regulation of cell population proliferation;homocysteine biosynthetic process;threonine metabolic process;cystathionine gamma-lyase activity	biological_process;molecular_function;biological_process;biological_process;biological_process;cellular_component;biological_process;molecular_function;biological_process;biological_process;biological_process;molecular_function	ko01110;ko00260;ko01230;ko00270;ko01100;ko00450	Biosynthesis of secondary metabolites;Glycine, serine and threonine metabolism;Biosynthesis of amino acids;Cysteine and methionine metabolism;Metabolic pathways;Selenocompound metabolism	Metabolism;Metabolism;Metabolism;Metabolism;Metabolism;Metabolism
BSS2_RS01480	0.963135	no	down	0.958916	no	WP_002963480.1	0.644813	yes	down	0.000621196	yes	MULTISPECIES: response regulator transcription factor [Brucella]	GO:0006355;GO:0000160;GO:0003677	regulation of transcription, DNA-templated;phosphorelay signal transduction system;DNA binding	biological_process;biological_process;molecular_function	.	.	.
BSS2_RS12970	0.978988	no	down	0.884466	no	WP_006133828.1	0.642237	yes	down	2.83e-06	yes	MULTISPECIES: ABC transporter substrate-binding protein [Brucella]	GO:0007165;GO:0004970;GO:0007268;GO:0030288;GO:0006865;GO:0016597;GO:0016020;GO:0071294;GO:0006995	signal transduction;ionotropic glutamate receptor activity;chemical synaptic transmission;outer membrane-bounded periplasmic space;amino acid transport;amino acid binding;membrane;cellular response to zinc ion;cellular response to nitrogen starvation	biological_process;molecular_function;biological_process;cellular_component;biological_process;molecular_function;cellular_component;biological_process;biological_process	.	.	.
BSS2_RS05350	0.684889	no	down	0.0718482	no	WP_006190484.1	0.640599	yes	down	1.62e-07	yes	outer membrane protein assembly factor BamA	GO:0019867;GO:0071709	outer membrane;membrane assembly	cellular_component;biological_process	.	.	.
BSS2_RS04035	0.914937	no	down	0.830345	no	WP_002964005.1	0.63604	yes	down	1.33e-06	yes	MULTISPECIES: iron-sulfur cluster insertion protein ErpA [Brucella]	GO:0051536;GO:0097428;GO:0005198	iron-sulfur cluster binding;protein maturation by iron-sulfur cluster transfer;structural molecule activity	molecular_function;biological_process;molecular_function	.	.	.
BSS2_RS04110	0.676044	no	down	0.0646584	no	WP_002964020.1	0.635867	yes	down	2.15e-06	yes	MULTISPECIES: ATP-binding protein [Brucella]	.	.	.	.	.	.
BSS2_RS15315	0.734042	no	down	0.214627	no	WP_004680953.1	0.633127	yes	down	1.05e-07	yes	MULTISPECIES: zinc ABC transporter substrate-binding protein ZnuA [Brucella]	GO:0006829;GO:0042597;GO:0046872;GO:0009405	zinc ion transport;periplasmic space;metal ion binding;pathogenesis	biological_process;cellular_component;molecular_function;biological_process	ko02010	ABC transporters	Environmental Information Processing
BSS2_RS15320	1.01772	no	up	0.733119	no	WP_004689899.1	0.632845	yes	down	2.47e-06	yes	MULTISPECIES: metal ABC transporter ATP-binding protein [Brucella]	GO:0005886;GO:0016887;GO:0071577;GO:0005524;GO:0015633	plasma membrane;ATPase activity;zinc ion transmembrane transport;ATP binding;ATPase-coupled zinc transmembrane transporter activity	cellular_component;molecular_function;biological_process;molecular_function;molecular_function	.	.	.
BSS2_RS04360	0.93813	no	down	0.931739	no	WP_011068960.1	0.632747	yes	down	4.52e-07	yes	multidrug efflux RND transporter outer membrane subunit BepC	GO:0055085;GO:0016021;GO:0015562;GO:0009279;GO:0046677	transmembrane transport;integral component of membrane;efflux transmembrane transporter activity;cell outer membrane;response to antibiotic	biological_process;cellular_component;molecular_function;cellular_component;biological_process	.	.	.
BSS2_RS04795	1.12231	no	up	0.370668	no	WP_002964154.1	0.631009	yes	down	1.83e-06	yes	MULTISPECIES: RNA polymerase-binding protein DksA [Brucella]	GO:0008270;GO:0005829;GO:0010468	zinc ion binding;cytosol;regulation of gene expression	molecular_function;cellular_component;biological_process	ko02026	Biofilm formation - Escherichia coli	Cellular Processes
BSS2_RS12975	0.738908	no	down	0.165394	no	WP_004690230.1	0.630355	yes	down	4.23e-08	yes	MULTISPECIES: saccharopine dehydrogenase family protein [Brucella]	GO:0016491;GO:0055114	oxidoreductase activity;oxidation-reduction process	molecular_function;biological_process	.	.	.
BSS2_RS08455	1.08716	no	up	0.496121	no	WP_004690511.1	0.629817	yes	down	2.29e-07	yes	MULTISPECIES: nicotinate-nucleotide adenylyltransferase [Brucella]	GO:0004515;GO:0005524;GO:0009435;GO:0019357	nicotinate-nucleotide adenylyltransferase activity;ATP binding;NAD biosynthetic process;nicotinate nucleotide biosynthetic process	molecular_function;molecular_function;biological_process;biological_process	.	.	.
BSS2_RS00775	0.873654	no	down	0.665178	no	WP_004691362.1	0.629372	yes	down	3.97e-05	yes	MULTISPECIES: endonuclease III [Brucella]	GO:0000703;GO:0005515;GO:0006285;GO:0003906;GO:0006308;GO:0034644;GO:0016829;GO:0003677;GO:0051539	oxidized pyrimidine nucleobase lesion DNA N-glycosylase activity;protein binding;base-excision repair, AP site formation;DNA-(apurinic or apyrimidinic site) endonuclease activity;DNA catabolic process;cellular response to UV;lyase activity;DNA binding;4 iron, 4 sulfur cluster binding	molecular_function;molecular_function;biological_process;molecular_function;biological_process;biological_process;molecular_function;molecular_function;molecular_function	ko03410	Base excision repair	Genetic Information Processing
BSS2_RS02245	0.932107	no	down	0.905196	no	WP_004691963.1	0.628399	yes	down	1.07e-05	yes	MULTISPECIES: EAL domain-containing protein [Brucella]	GO:0071704;GO:0009881;GO:0044238;GO:0016020;GO:0009583;GO:0033554;GO:0006807;GO:0007165;GO:0016787;GO:0044237	organic substance metabolic process;photoreceptor activity;primary metabolic process;membrane;detection of light stimulus;cellular response to stress;nitrogen compound metabolic process;signal transduction;hydrolase activity;cellular metabolic process	biological_process;molecular_function;biological_process;cellular_component;biological_process;biological_process;biological_process;biological_process;molecular_function;biological_process	.	.	.
BSS2_RS10380	0.761748	no	down	0.241029	no	WP_004689965.1	0.628392	yes	down	3.79e-05	yes	outer membrane beta-barrel protein	.	.	.	.	.	.
BSS2_RS13410	0.784382	no	down	0.286692	no	WP_002968489.1	0.621255	yes	down	4.87e-07	yes	MULTISPECIES: glycine cleavage system aminomethyltransferase GcvT [Brucella]	GO:0006566;GO:0006563;GO:0005515;GO:0006546;GO:0004047	threonine metabolic process;L-serine metabolic process;protein binding;glycine catabolic process;aminomethyltransferase activity	biological_process;biological_process;molecular_function;biological_process;molecular_function	ko00630;ko01200;ko01100;ko00670;ko00260;ko01110	Glyoxylate and dicarboxylate metabolism;Carbon metabolism;Metabolic pathways;One carbon pool by folate;Glycine, serine and threonine metabolism;Biosynthesis of secondary metabolites	Metabolism;Metabolism;Metabolism;Metabolism;Metabolism;Metabolism
BSS2_RS12705	0.743808	no	down	0.176656	no	WP_006073704.1	0.619405	yes	down	8.26e-08	yes	invasion associated locus B family protein	.	.	.	.	.	.
BSS2_RS11410	1.00775	no	up	0.761619	no	WP_006191775.1	0.618511	yes	down	1.83e-06	yes	MULTISPECIES: nitrate reductase subunit alpha [Brucella]	GO:0051539;GO:0043546;GO:0006118;GO:0001666;GO:0046872;GO:0008940;GO:0044799;GO:0071732;GO:0009055;GO:0043602;GO:0005515;GO:0019645;GO:0042128	4 iron, 4 sulfur cluster binding;molybdopterin cofactor binding;obsolete electron transport;response to hypoxia;metal ion binding;nitrate reductase activity;NarGHI complex;cellular response to nitric oxide;electron transfer activity;nitrate catabolic process;protein binding;anaerobic electron transport chain;nitrate assimilation	molecular_function;molecular_function;biological_process;biological_process;molecular_function;molecular_function;cellular_component;biological_process;molecular_function;biological_process;molecular_function;biological_process;biological_process	.	.	.
BSS2_RS14960	1.22434	no	up	0.208045	no	WP_004690411.1	0.618361	yes	down	1.92e-06	yes	MULTISPECIES: 5,6-dimethylbenzimidazole synthase [Brucella]	GO:0016705;GO:0009236	oxidoreductase activity, acting on paired donors, with incorporation or reduction of molecular oxygen;cobalamin biosynthetic process	molecular_function;biological_process	ko04918	Thyroid hormone synthesis	Organismal Systems
BSS2_RS07610	0.905021	no	down	0.777112	no	WP_006192475.1	0.616702	yes	down	2.52e-06	yes	MULTISPECIES: malate synthase G [Brucella]	GO:0006097;GO:0006099;GO:0005737;GO:0046872;GO:0006090;GO:0004474	glyoxylate cycle;tricarboxylic acid cycle;cytoplasm;metal ion binding;pyruvate metabolic process;malate synthase activity	biological_process;biological_process;cellular_component;molecular_function;biological_process;molecular_function	.	.	.
BSS2_RS11330	0.893964	no	down	0.809255	no	WP_006191764.1	0.616515	yes	down	2.65e-06	yes	MULTISPECIES: Crp/Fnr family transcriptional regulator [Brucella]	GO:0005515;GO:0003700;GO:0044212;GO:0005667;GO:0000166;GO:0043565;GO:0045449;GO:0010628;GO:0006355;GO:0043167	protein binding;DNA-binding transcription factor activity;transcription regulatory region DNA binding;transcription factor complex;nucleotide binding;sequence-specific DNA binding;regulation of transcription, DNA-templated;positive regulation of gene expression;regulation of transcription, DNA-templated;ion binding	molecular_function;molecular_function;molecular_function;cellular_component;molecular_function;molecular_function;biological_process;biological_process;biological_process;molecular_function	.	.	.
BSS2_RS02340	0.687974	no	down	0.0861898	no	WP_004690637.1	0.610429	yes	down	0.00014937	yes	MULTISPECIES: hydroxyisourate hydrolase [Brucella]	GO:0042802;GO:0006144;GO:0033971	identical protein binding;purine nucleobase metabolic process;hydroxyisourate hydrolase activity	molecular_function;biological_process;molecular_function	ko00230;ko01120;ko01100	Purine metabolism;Microbial metabolism in diverse environments;Metabolic pathways	Metabolism;Metabolism;Metabolism
BSS2_RS01310	0.859977	no	down	0.595342	no	WP_002963444.1	0.608307	yes	down	2.4e-05	yes	MULTISPECIES: TetR/AcrR family transcriptional regulator [Brucella]	GO:0045892;GO:0045893;GO:0032993;GO:0000976;GO:0005515;GO:0001217	negative regulation of transcription, DNA-templated;positive regulation of transcription, DNA-templated;protein-DNA complex;transcription regulatory region sequence-specific DNA binding;protein binding;DNA-binding transcription repressor activity	biological_process;biological_process;cellular_component;molecular_function;molecular_function;molecular_function	.	.	.
BSS2_RS10450	1.13696	no	up	0.340851	no	WP_004689973.1	0.605634	yes	down	1.26e-07	yes	MULTISPECIES: rhodanese-related sulfurtransferase [Brucella]	.	.	.	.	.	.
BSS2_RS11235	0.81532	no	down	0.395452	no	WP_004681550.1	0.602925	yes	down	2.44e-06	yes	MULTISPECIES: Crp/Fnr family transcriptional regulator [Brucella]	GO:0045893;GO:0030552;GO:0005667;GO:0043565;GO:0045449;GO:0045892;GO:0005515;GO:0044212;GO:0003700	positive regulation of transcription, DNA-templated;cAMP binding;transcription factor complex;sequence-specific DNA binding;regulation of transcription, DNA-templated;negative regulation of transcription, DNA-templated;protein binding;transcription regulatory region DNA binding;DNA-binding transcription factor activity	biological_process;molecular_function;cellular_component;molecular_function;biological_process;biological_process;molecular_function;molecular_function;molecular_function	.	.	.
BSS2_RS14465	0.805832	no	down	0.360681	no	WP_004692156.1	0.598584	yes	down	3.48e-06	yes	MULTISPECIES: aminotransferase class III-fold pyridoxal phosphate-dependent enzyme [Brucella]	GO:0008483;GO:0030170;GO:1901605	transaminase activity;pyridoxal phosphate binding;alpha-amino acid metabolic process	molecular_function;molecular_function;biological_process	ko01100;ko00564	Metabolic pathways;Glycerophospholipid metabolism	Metabolism;Metabolism
BSS2_RS07250	0.932215	no	down	0.912503	no	WP_002964674.1	0.598007	yes	down	0.000142575	yes	MULTISPECIES: winged helix-turn-helix transcriptional regulator [Brucella]	GO:0006524;GO:0045892;GO:0043201;GO:0001217;GO:0042802;GO:0001216;GO:0000976;GO:0032993;GO:0009098;GO:0005829	alanine catabolic process;negative regulation of transcription, DNA-templated;response to leucine;DNA-binding transcription repressor activity;identical protein binding;DNA-binding transcription activator activity;transcription regulatory region sequence-specific DNA binding;protein-DNA complex;leucine biosynthetic process;cytosol	biological_process;biological_process;biological_process;molecular_function;molecular_function;molecular_function;molecular_function;cellular_component;biological_process;cellular_component	.	.	.
BSS2_RS13465	1.01599	no	up	0.74595	no	WP_006192113.1	0.596685	yes	down	8.55e-06	yes	MULTISPECIES: glycine betaine/L-proline ABC transporter ATP-binding protein ProV [Brucella]	GO:0005275;GO:0005524;GO:0015879;GO:0009409;GO:0006865;GO:0055085;GO:0005034;GO:0043190;GO:0007165;GO:0005515;GO:0015226;GO:0016887;GO:0031460;GO:0006972;GO:0071470;GO:0031459;GO:0015837	amine transmembrane transporter activity;ATP binding;carnitine transport;response to cold;amino acid transport;transmembrane transport;osmosensor activity;ATP-binding cassette (ABC) transporter complex;signal transduction;protein binding;carnitine transmembrane transporter activity;ATPase activity;glycine betaine transport;hyperosmotic response;cellular response to osmotic stress;ATPase-coupled g…	molecular_function;molecular_function;biological_process;biological_process;biological_process;biological_process;molecular_function;cellular_component;biological_process;molecular_function;molecular_function;molecular_function;biological_process;biological_process;biological_process;molecular_function;biological_process	.	.	.
BSS2_RS01200	0.920825	no	down	0.945953	no	WP_002971637.1	0.596319	yes	down	0.00318174	yes	MULTISPECIES: hypothetical protein [Brucella]	.	.	.	.	.	.
BSS2_RS14610	1.01157	no	up	0.755245	no	WP_006016519.1	0.595	yes	down	0.000169095	yes	MULTISPECIES: gamma-glutamyl-gamma-aminobutyrate hydrolase family protein [Brucella]	GO:0044237;GO:0016787;GO:1901564	cellular metabolic process;hydrolase activity;organonitrogen compound metabolic process	biological_process;molecular_function;biological_process	.	.	.
BSS2_RS07275	0.8279	no	down	0.4443	no	WP_006190701.1	0.594215	yes	down	2.54e-07	yes	MULTISPECIES: choline ABC transporter substrate-binding protein [Brucella]	GO:0006950;GO:0055085;GO:0022857;GO:0043190;GO:0009628;GO:0015879;GO:0015871;GO:0042597;GO:0033265	response to stress;transmembrane transport;transmembrane transporter activity;ATP-binding cassette (ABC) transporter complex;response to abiotic stimulus;carnitine transport;choline transport;periplasmic space;choline binding	biological_process;biological_process;molecular_function;cellular_component;biological_process;biological_process;biological_process;cellular_component;molecular_function	.	.	.
BSS2_RS03675	1.04446	no	up	0.748217	no	WP_002963932.1	0.590338	yes	down	8.16e-07	yes	MULTISPECIES: hypothetical protein [Brucella]	.	.	.	.	.	.
BSS2_RS08645	1.38235	no	up	0.0547522	no	WP_004684419.1	0.586253	yes	down	3.48e-06	yes	MULTISPECIES: hypothetical protein [Brucella]	.	.	.	.	.	.
BSS2_RS08985	0.688707	no	down	0.0987246	no	WP_006190956.1	0.584095	yes	down	2.18e-05	yes	MULTISPECIES: aspartate ammonia-lyase [Brucella]	GO:0006522;GO:0008652;GO:0008797;GO:0005829;GO:0006099;GO:0006531	alanine metabolic process;cellular amino acid biosynthetic process;aspartate ammonia-lyase activity;cytosol;tricarboxylic acid cycle;aspartate metabolic process	biological_process;biological_process;molecular_function;cellular_component;biological_process;biological_process	ko00720;ko00620;ko01110;ko00020;ko01200;ko05211;ko01120;ko05200;ko04934;ko01100	Carbon fixation pathways in prokaryotes;Pyruvate metabolism;Biosynthesis of secondary metabolites;Citrate cycle (TCA cycle);Carbon metabolism;Renal cell carcinoma;Microbial metabolism in diverse environments;Pathways in cancer;Cushing syndrome;Metabolic pathways	Metabolism;Metabolism;Metabolism;Metabolism;Metabolism;Human Diseases;Metabolism;Human Diseases;Human Diseases;Metabolism
BSS2_RS12640	1.10243	no	up	0.426608	no	WP_004690199.1	0.583975	yes	down	6.33e-06	yes	MULTISPECIES: iron-responsive transcriptional regulator RirA [Brucella]	GO:0051537;GO:0006355;GO:0046872;GO:0003677	2 iron, 2 sulfur cluster binding;regulation of transcription, DNA-templated;metal ion binding;DNA binding	molecular_function;biological_process;molecular_function;molecular_function	.	.	.
BSS2_RS11400	0.810913	no	down	0.378319	no	WP_004688887.1	0.581408	yes	down	6.71e-05	yes	MULTISPECIES: nitrate reductase molybdenum cofactor assembly chaperone [Brucella]	GO:0016530;GO:0030001;GO:0005737;GO:0051082;GO:0042128;GO:0051131	metallochaperone activity;metal ion transport;cytoplasm;unfolded protein binding;nitrate assimilation;chaperone-mediated protein complex assembly	molecular_function;biological_process;cellular_component;molecular_function;biological_process;biological_process	ko02020	Two-component system	Environmental Information Processing
BSS2_RS11395	0.673333	no	down	0.0613058	no	WP_006191772.1	0.579003	yes	down	0.000993957	yes	MULTISPECIES: respiratory nitrate reductase subunit gamma [Brucella]	GO:0020037;GO:0009055;GO:0042126;GO:0019645;GO:0006118;GO:0001666;GO:0044799;GO:0008940	heme binding;electron transfer activity;nitrate metabolic process;anaerobic electron transport chain;obsolete electron transport;response to hypoxia;NarGHI complex;nitrate reductase activity	molecular_function;molecular_function;biological_process;biological_process;biological_process;biological_process;cellular_component;molecular_function	ko02020;ko01100;ko00910;ko01120	Two-component system;Metabolic pathways;Nitrogen metabolism;Microbial metabolism in diverse environments	Environmental Information Processing;Metabolism;Metabolism;Metabolism
BSS2_RS15600	0.896688	no	down	0.744384	no	WP_004681076.1	0.578794	yes	down	8.16e-08	yes	MULTISPECIES: ABC transporter substrate-binding protein [Brucella]	.	.	.	.	.	.
BSS2_RS02250	1.12412	no	up	0.40134	no	WP_004690627.1	0.576471	yes	down	0.000347338	yes	MULTISPECIES: hypothetical protein [Brucella]	.	.	.	.	.	.
BSS2_RS04430	0.692072	no	down	0.0896884	no	WP_006190168.1	0.576087	yes	down	6.59e-06	yes	MULTISPECIES: FAD-dependent monooxygenase [Brucella]	GO:0072521;GO:0044281;GO:0071949;GO:0016709	purine-containing compound metabolic process;small molecule metabolic process;FAD binding;oxidoreductase activity, acting on paired donors, with incorporation or reduction of molecular oxygen, NAD(P)H as one donor, and incorporation of one atom of oxygen	biological_process;biological_process;molecular_function;molecular_function	.	.	.
BSS2_RS02905	1.19488	no	up	0.249965	no	WP_002963776.1	0.576	yes	down	0.000101981	yes	MULTISPECIES: DUF2147 domain-containing protein [Brucella]	.	.	.	.	.	.
BSS2_RS09825	0.9639	no	down	0.953956	no	WP_004692061.1	0.567792	yes	down	3.87e-07	yes	MULTISPECIES: phosphonate ABC transporter substrate-binding protein [Brucella]	.	.	.	.	.	.
BSS2_RS15020	0.703805	no	down	0.108209	no	WP_002965586.1	0.555556	yes	down	0.00279023	yes	MULTISPECIES: protein SlyX [Brucella]	.	.	.	.	.	.
BSS2_RS02575	0.695244	no	down	0.0867517	no	WP_002963709.1	0.554334	yes	down	3.53e-07	yes	MULTISPECIES: magnesium transporter CorA family protein [Brucella]	GO:0016020;GO:0030001;GO:0046873;GO:0072511;GO:0055085	membrane;metal ion transport;metal ion transmembrane transporter activity;divalent inorganic cation transport;transmembrane transport	cellular_component;biological_process;molecular_function;biological_process;biological_process	.	.	.
BSS2_RS11595	0.763538	no	down	0.250907	no	WP_006191791.1	0.552326	yes	down	5.11e-06	yes	acid-activated periplasmic chaperone HdeA	GO:0051087;GO:0042802;GO:0030288;GO:1990451	chaperone binding;identical protein binding;outer membrane-bounded periplasmic space;cellular stress response to acidic pH	molecular_function;molecular_function;cellular_component;biological_process	.	.	.
BSS2_RS07945	1.03025	no	up	0.673968	no	WP_004690466.1	0.552269	yes	down	6.03e-05	yes	MULTISPECIES: DUF1284 domain-containing protein [Brucella]	.	.	.	.	.	.
BSS2_RS17250	0.833574	no	down	0.469044	no	WP_110248372.1	0.551706	yes	down	1.07e-05	yes	MULTISPECIES: IS5 family transposase [Brucella]	.	.	.	.	.	.
BSS2_RS02200	1.36452	no	up	0.11302	no	WP_002963635.1	0.548011	yes	down	1.7e-06	yes	MULTISPECIES: ribonuclease HI [Brucella]	GO:0005737;GO:0004523;GO:0006401;GO:0003676;GO:0090502;GO:0051252;GO:0000287	cytoplasm;RNA-DNA hybrid ribonuclease activity;RNA catabolic process;nucleic acid binding;RNA phosphodiester bond hydrolysis, endonucleolytic;regulation of RNA metabolic process;magnesium ion binding	cellular_component;molecular_function;biological_process;molecular_function;biological_process;biological_process;molecular_function	ko03030	DNA replication	Genetic Information Processing
BSS2_RS01235	0.768957	no	down	0.243513	no	WP_002963427.1	0.546803	yes	down	2.02e-06	yes	MULTISPECIES: hypothetical protein [Brucella]	.	.	.	.	.	.
BSS2_RS14685	1.08935	no	up	0.480827	no	WP_002968592.1	0.545455	yes	down	2.53e-06	yes	MULTISPECIES: ABC transporter substrate-binding protein [Brucella]	GO:0030246;GO:0042221	carbohydrate binding;response to chemical	molecular_function;biological_process	.	.	.
BSS2_RS09790	0.665977	no	down	0.0560872	no	WP_002965194.1	0.54214	yes	down	7.21e-05	yes	MULTISPECIES: DUF1330 domain-containing protein [Brucella]	.	.	.	.	.	.
BSS2_RS05940	1.10111	no	up	0.432242	no	WP_004689772.1	0.539311	yes	down	1.57e-05	yes	Omp22	.	.	.	.	.	.
BSS2_RS04560	0.705629	no	down	0.102073	no	WP_004690815.1	0.539254	yes	down	7.45e-07	yes	MULTISPECIES: glycosyltransferase [Brucella]	.	.	.	.	.	.
BSS2_RS06150	1.31219	no	up	0.0825259	no	WP_004688508.1	0.538462	yes	down	2.37e-06	yes	MULTISPECIES: serine hydrolase family protein [Brucella]	GO:0016787	hydrolase activity	molecular_function	.	.	.
BSS2_RS09300	0.810359	no	down	0.382771	no	WP_002967018.1	0.537716	yes	down	5.45e-06	yes	MULTISPECIES: HlyC/CorC family transporter [Brucella]	GO:0005886;GO:0050660	plasma membrane;flavin adenine dinucleotide binding	cellular_component;molecular_function	.	.	.
BSS2_RS03245	0.878378	no	down	0.653605	no	WP_004683475.1	0.535341	yes	down	1.21e-06	yes	MULTISPECIES: phage portal protein [Brucella]	.	.	.	.	.	.
BSS2_RS08725	0.777138	no	down	0.346865	no	WP_004684435.1	0.534929	yes	down	2.39e-05	yes	MULTISPECIES: VOC family protein [Brucella]	.	.	.	.	.	.
BSS2_RS07345	0.681434	no	down	0.067618	no	WP_002964694.1	0.529098	yes	down	1.01e-05	yes	MULTISPECIES: DUF1153 domain-containing protein [Brucellaceae]	GO:0043565	sequence-specific DNA binding	molecular_function	.	.	.
BSS2_RS01020	0.911653	no	down	0.810573	no	WP_006191273.1	0.52618	yes	down	1.61e-05	yes	MULTISPECIES: copper-translocating P-type ATPase [Brucella]	GO:0005524;GO:0072511;GO:0016021;GO:0035434;GO:0005507;GO:0005886;GO:0043682	ATP binding;divalent inorganic cation transport;integral component of membrane;copper ion transmembrane transport;copper ion binding;plasma membrane;copper transmembrane transporter activity, phosphorylative mechanism	molecular_function;biological_process;cellular_component;biological_process;molecular_function;cellular_component;molecular_function	ko01524;ko04016	Platinum drug resistance;MAPK signaling pathway - plant	Human Diseases;Environmental Information Processing
BSS2_RS12660	1.16403	no	up	0.293554	no	WP_002966068.1	0.524441	yes	down	1.95e-07	yes	MULTISPECIES: 30S ribosomal protein S12 methylthiotransferase RimO [Brucella]	GO:0046872;GO:0005737;GO:0103039;GO:0018339;GO:0006400;GO:0051539	metal ion binding;cytoplasm;protein methylthiotransferase activity;peptidyl-L-beta-methylthioaspartic acid biosynthetic process from peptidyl-aspartic acid;tRNA modification;4 iron, 4 sulfur cluster binding	molecular_function;cellular_component;molecular_function;biological_process;biological_process;molecular_function	.	.	.
BSS2_RS09780	0.812709	no	down	0.38447	no	WP_006163739.1	0.524226	yes	down	5.97e-08	yes	MULTISPECIES: methyltransferase domain-containing protein [Brucella]	GO:0000154;GO:0000179	rRNA modification;rRNA (adenine-N6,N6-)-dimethyltransferase activity	biological_process;molecular_function	.	.	.
BSS2_RS14910	0.805755	no	down	0.382033	no	WP_004690405.1	0.520131	yes	down	1.81e-05	yes	MULTISPECIES: tRNA epoxyqueuosine(34) reductase QueG [Brucella]	GO:0008033;GO:0051536;GO:0052693;GO:0008616;GO:0055114;GO:0005515	tRNA processing;iron-sulfur cluster binding;epoxyqueuosine reductase activity;queuosine biosynthetic process;oxidation-reduction process;protein binding	biological_process;molecular_function;molecular_function;biological_process;biological_process;molecular_function	.	.	.
BSS2_RS03155	0.762838	no	down	0.22344	no	WP_011068938.1	0.512739	yes	down	2.55e-06	yes	LPS-assembly protein LptD	GO:0009279;GO:0010033;GO:0015920;GO:0043165	cell outer membrane;response to organic substance;lipopolysaccharide transport;Gram-negative-bacterium-type cell outer membrane assembly	cellular_component;biological_process;biological_process;biological_process	.	.	.
BSS2_RS12965	1.06396	no	up	0.556389	no	WP_002966007.1	0.499737	yes	down	8.59e-07	yes	MULTISPECIES: ABC transporter substrate-binding protein [Brucella]	GO:0030288;GO:0016020;GO:0016597;GO:0071294;GO:0071705;GO:0006995;GO:0007165;GO:0006811;GO:0004970;GO:0007268	outer membrane-bounded periplasmic space;membrane;amino acid binding;cellular response to zinc ion;nitrogen compound transport;cellular response to nitrogen starvation;signal transduction;ion transport;ionotropic glutamate receptor activity;chemical synaptic transmission	cellular_component;cellular_component;molecular_function;biological_process;biological_process;biological_process;biological_process;biological_process;molecular_function;biological_process	.	.	.
BSS2_RS11405	0.807021	no	down	0.365755	no	WP_004690079.1	0.48868	yes	down	1.46e-06	yes	MULTISPECIES: nitrate reductase subunit beta [Brucella]	GO:0042128;GO:0005515;GO:0019645;GO:0009055;GO:0031235;GO:0044799;GO:0008940;GO:0046872;GO:0006974;GO:0006118;GO:0051538;GO:0051539	nitrate assimilation;protein binding;anaerobic electron transport chain;electron transfer activity;intrinsic component of the cytoplasmic side of the plasma membrane;NarGHI complex;nitrate reductase activity;metal ion binding;cellular response to DNA damage stimulus;obsolete electron transport;3 iron, 4 sulfur cluster binding;4 iron, 4 sulfur cluster binding	biological_process;molecular_function;biological_process;molecular_function;cellular_component;cellular_component;molecular_function;molecular_function;biological_process;biological_process;molecular_function;molecular_function	.	.	.
BSS2_RS13865	0.803631	no	down	0.416481	no	WP_004690317.1	0.485039	yes	down	1.63e-05	yes	MULTISPECIES: MerR family transcriptional regulator [Brucella]	GO:0000976;GO:0006355;GO:0005667;GO:0046872;GO:0045449;GO:0003700	transcription regulatory region sequence-specific DNA binding;regulation of transcription, DNA-templated;transcription factor complex;metal ion binding;regulation of transcription, DNA-templated;DNA-binding transcription factor activity	molecular_function;biological_process;cellular_component;molecular_function;biological_process;molecular_function	.	.	.
BSS2_RS12195	0.736652	no	down	0.16331	no	WP_006191902.1	0.481583	yes	down	3.41e-06	yes	TetR family transcriptional regulator	GO:0003677;GO:2000142	DNA binding;regulation of DNA-templated transcription, initiation	molecular_function;biological_process	.	.	.
BSS2_RS10455	1.24177	no	up	0.156087	no	WP_004689974.1	0.459466	yes	down	2.77e-06	yes	MULTISPECIES: molybdate ABC transporter substrate-binding protein [Brucella]	GO:0030151;GO:0015689;GO:1901359;GO:0030288;GO:0030973	molybdenum ion binding;molybdate ion transport;tungstate binding;outer membrane-bounded periplasmic space;molybdate ion binding	molecular_function;biological_process;molecular_function;cellular_component;molecular_function	ko02010	ABC transporters	Environmental Information Processing
BSS2_RS12255	0.72635	no	down	0.157266	no	WP_006191919.1	0.444472	yes	down	2.72e-05	yes	MULTISPECIES: HAMP domain-containing protein [Brucella]	GO:0007155;GO:0000160;GO:0000155;GO:0044459;GO:0006468;GO:0005515;GO:0009365;GO:0016021	cell adhesion;phosphorelay signal transduction system;phosphorelay sensor kinase activity;plasma membrane part;protein phosphorylation;protein binding;protein histidine kinase complex;integral component of membrane	biological_process;biological_process;molecular_function;cellular_component;biological_process;molecular_function;cellular_component;cellular_component	.	.	.
BSS2_RS03115	1.32973	no	up	0.0696108	no	WP_002963818.1	0.439858	yes	down	6.67e-05	yes	MULTISPECIES: hypothetical protein [Brucella]	.	.	.	.	.	.
BSS2_RS10145	0.838255	no	down	0.494257	no	WP_006191562.1	0.435429	yes	down	0.000156633	yes	MULTISPECIES: pentapeptide MXKDX repeat protein [Brucella]	.	.	.	.	.	.
BSS2_RS09915	0.81646	no	down	0.409463	no	WP_002965221.1	0.418967	yes	down	3.85e-06	yes	MULTISPECIES: helix-turn-helix transcriptional regulator [Brucella]	GO:0043565	sequence-specific DNA binding	molecular_function	.	.	.
BSS2_RS11300	0.786452	no	down	0.297425	no	WP_002967358.1	0.403534	yes	down	5.66e-07	yes	MULTISPECIES: nitrous-oxide reductase [Brucella]	GO:0019333;GO:0015992;GO:0004129;GO:1902600;GO:0005515;GO:0050304;GO:0005509;GO:0015677;GO:0006123;GO:0045277;GO:0042597;GO:0005507	denitrification pathway;proton transmembrane transport;cytochrome-c oxidase activity;proton transmembrane transport;protein binding;nitrous-oxide reductase activity;calcium ion binding;copper ion import;mitochondrial electron transport, cytochrome c to oxygen;respiratory chain complex IV;periplasmic space;copper ion binding	biological_process;biological_process;molecular_function;biological_process;molecular_function;molecular_function;molecular_function;biological_process;biological_process;cellular_component;cellular_component;molecular_function	.	.	.
BSS2_RS15650	1.29027	no	up	0.0982799	no	WP_006191543.1	0.391254	yes	down	3.28e-07	yes	MULTISPECIES: TonB-dependent receptor [Brucella]	GO:0016021;GO:0009279;GO:0022857;GO:0006826	integral component of membrane;cell outer membrane;transmembrane transporter activity;iron ion transport	cellular_component;cellular_component;molecular_function;biological_process	.	.	.

## Sheet: mRNA_no & protein_sig
Note: [Membrane protein (highlight in red, 20); Cell division (highlight in yellow, 4); transcriptional regulator (highlight in green, 12); peptidase/protease (highlight in blue, 14); transporter (written in red, 25); mRNA opposite to protein (italic, 0); Transferase (written in green, 12) ]
mRNA_Information						protein_Information
Gene	FC(DB/BS)	Sig_FC	Regulation	pvalue	Sig_pvalue	Accession	FC(DB/BS)	Sig_FC	Regulation	P value	Sig_P value	protein_Description
BSS2_RS09005	1.93	no	up	0	yes	WP_004691106.1	3.38	yes	up	0	yes	MULTISPECIES: asparaginase [Brucella]
BSS2_RS09710	1.87	no	up	0	yes	WP_002965178.1	3.07	yes	up	0	yes	MULTISPECIES: DUF2852 domain-containing protein [Brucella]
BSS2_RS00780	1.12	no	up	0.38	no	WP_006191203.1	2.76	yes	up	0	yes	MULTISPECIES: sulfate transporter family protein [Brucella]
BSS2_RS06450	1.44	no	up	0.03	yes	WP_004690976.1	2.75	yes	up	0	yes	FtsH protease activity modulator HflK
BSS2_RS06445	1.35	no	up	0.06	no	WP_002964505.1	2.69	yes	up	0	yes	protease modulator HflC
BSS2_RS02825	1.82	no	up	0	yes	WP_002963760.1	2.53	yes	up	0	yes	DegQ family serine endoprotease
BSS2_RS03490	1.49	no	up	0.01	yes	WP_002963895.1	2.51	yes	up	0	yes	MULTISPECIES: RDD family protein [Brucella]
BSS2_RS00235	0.68	no	down	0.07	no	WP_002965297.1	2.46	yes	up	0	yes	MULTISPECIES: L,D-transpeptidase [Brucella]
BSS2_RS13795	1.43	no	up	0.07	no	WP_006073923.1	2.45	yes	up	0	yes	MULTISPECIES: ABC transporter permease [Brucella]
BSS2_RS00765	1.82	no	up	0	yes	WP_004687887.1	2.35	yes	up	0	yes	MULTISPECIES: Hsp20 family protein [Brucella]
BSS2_RS02210	1.65	no	up	0	yes	WP_004690620.1	2.34	yes	up	0	yes	MULTISPECIES: hypothetical protein [Brucella]
BSS2_RS11295	0.81	no	down	0.4	no	WP_004690064.1	2.32	yes	up	0.03	yes	MULTISPECIES: regulatory protein NosR [Brucella]
BSS2_RS05240	0.54	no	down	0	yes	WP_002964259.1	2.32	yes	up	0	yes	cell division protein FtsB
BSS2_RS07950	1.99	no	up	0	yes	WP_004688685.1	2.31	yes	up	0	yes	Integral membrane protein TerC
BSS2_RS14630	1.35	no	up	0.06	no	WP_002972130.1	2.21	yes	up	0	yes	MULTISPECIES: hypothetical protein [Brucella]
BSS2_RS00330	1.6	no	up	0.01	yes	WP_004691256.1	2.15	yes	up	0	yes	MULTISPECIES: hypothetical protein [Brucella]
BSS2_RS01390	1.29	no	up	0.1	no	WP_002963462.1	2.13	yes	up	0	yes	MULTISPECIES: polyphosphate kinase 2 [Brucella]
BSS2_RS10175	0.56	no	down	0	yes	WP_006191566.1	2.09	yes	up	0	yes	MULTISPECIES: branched-chain amino acid ABC transporter permease [Brucella]
BSS2_RS07270	1.54	no	up	0.01	yes	WP_002969591.1	2.08	yes	up	0	yes	DUF2333 family membrane protein
BSS2_RS06590	1.21	no	up	0.2	no	WP_004691599.1	2.03	yes	up	0	yes	cell division protein FtsQ
BSS2_RS06645	0.95	no	down	0.99	no	WP_004688556.1	2	yes	up	0	yes	cell division protein FtsL
BSS2_RS05495	1.8	no	up	0	yes	WP_006190491.1	1.93	yes	up	0	yes	XRE family transcriptional regulator
BSS2_RS02835	1.38	no	up	0.05	yes	WP_006189991.1	1.9	yes	up	0	yes	MULTISPECIES: HAMP domain-containing histidine kinase [Brucella]
BSS2_RS00795	1.34	no	up	0.07	no	WP_004685378.1	1.89	yes	up	0	yes	MULTISPECIES: nucleotide exchange factor GrpE [Brucella]
BSS2_RS11480	1.47	no	up	0.02	yes	WP_002969365.1	1.88	yes	up	0	yes	MULTISPECIES: class 1b ribonucleoside-diphosphate reductase subunit alpha [Brucella]
BSS2_RS14195	1.5	no	up	0.01	yes	WP_006192190.1	1.88	yes	up	0	yes	MULTISPECIES: thioredoxin [Brucella]
BSS2_RS00875	1.32	no	up	0.09	no	WP_006191215.1	1.83	yes	up	0	yes	MULTISPECIES: BA14K family protein [Brucella]
BSS2_RS04780	1.69	no	up	0	yes	WP_004690835.1	1.81	yes	up	0	yes	Uncharacterized membrane protein YcjF
BSS2_RS05055	1.14	no	up	0.33	no	WP_006070824.1	1.81	yes	up	0	yes	efflux RND transporter periplasmic adaptor subunit
BSS2_RS00405	1.28	no	up	0.11	no	WP_006133085.1	1.81	yes	up	0	yes	MULTISPECIES: ABC transporter permease [Brucella]
BSS2_RS13965	1.42	no	up	0.05	yes	WP_002965799.1	1.81	yes	up	0	yes	M48 family metallopeptidase
BSS2_RS09525	0.78	no	down	0.28	no	WP_002965137.1	1.78	yes	up	0	yes	membrane protein FxsA
BSS2_RS04115	1.71	no	up	0	yes	WP_002964021.1	1.78	yes	up	0	yes	immunogenic membrane protein yajC
BSS2_RS03135	1.46	no	up	0.02	yes	WP_006190018.1	1.77	yes	up	0	yes	M23 family metallopeptidase
BSS2_RS14160	1.69	no	up	0	yes	WP_004690345.1	1.75	yes	up	0	yes	MULTISPECIES: aspartate-semialdehyde dehydrogenase [Brucella]
BSS2_RS02815	1.29	no	up	0.1	no	WP_004690679.1	1.75	yes	up	0	yes	MULTISPECIES: heme lyase CcmF/NrfE family subunit [Brucella]
BSS2_RS03535	1.52	no	up	0.01	yes	WP_006190072.1	1.75	yes	up	0	yes	MULTISPECIES: riboflavin synthase [Brucella]
BSS2_RS02885	1.56	no	up	0.01	yes	WP_006011906.1	1.73	yes	up	0	yes	MULTISPECIES: AMP nucleosidase [Brucella]
BSS2_RS14190	1.77	no	up	0	yes	WP_002968836.1	1.71	yes	up	0	yes	LON peptidase substrate-binding domain-containing protein
BSS2_RS16615	1.83	no	up	0	yes	WP_002969186.1	1.7	yes	up	0	yes	MULTISPECIES: hypothetical protein [Brucella]
BSS2_RS05430	0.64	no	down	0.03	yes	WP_006190489.1	1.7	yes	up	0	yes	D-alanyl-D-alanine carboxypeptidase
BSS2_RS05100	0.75	no	down	0.21	no	WP_006190449.1	1.69	yes	up	0	yes	MarC family membrane protein
BSS2_RS04680	0.95	no	down	0.99	no	WP_004690824.1	1.67	yes	up	0	yes	MULTISPECIES: glutathione-disulfide reductase [Brucella]
BSS2_RS10370	0.93	no	down	0.89	no	WP_004689964.1	1.66	yes	up	0	yes	MULTISPECIES: lytic murein transglycosylase [Brucella]
BSS2_RS01735	1.12	no	up	0.38	no	WP_002963536.1	1.66	yes	up	0	yes	MULTISPECIES: peptide antibiotic transporter SbmA [Brucella]
BSS2_RS04685	1.4	no	up	0.04	yes	WP_004691845.1	1.66	yes	up	0	yes	MULTISPECIES: 3-deoxy-7-phosphoheptulonate synthase class II [Brucella]
BSS2_RS06640	0.74	no	down	0.17	no	WP_002964545.1	1.66	yes	up	0	yes	Cell division protein FtsI
BSS2_RS01370	1.4	no	up	0.04	yes	WP_006189806.1	1.66	yes	up	0	yes	multidrug efflux RND transporter permease subunit BepE
BSS2_RS09420	1.82	no	up	0	yes	WP_004691143.1	1.65	yes	up	0	yes	MULTISPECIES: LLM class flavin-dependent oxidoreductase [Brucella]
BSS2_RS07800	1.07	no	up	0.54	no	WP_002964777.1	1.65	yes	up	0	yes	MULTISPECIES: bile acid:sodium symporter family protein [Brucella]
BSS2_RS04960	1.18	no	up	0.26	no	WP_004690853.1	1.65	yes	up	0.01	yes	MULTISPECIES: D-alanyl-D-alanine carboxypeptidase [Brucella]
BSS2_RS02620	1.77	no	up	0	yes	WP_006189975.1	1.64	yes	up	0	yes	MULTISPECIES: S9 family peptidase [Brucella]
BSS2_RS08080	1.71	no	up	0	yes	WP_004690473.1	1.64	yes	up	0	yes	MULTISPECIES: DUF2312 domain-containing protein [Brucella]
BSS2_RS10035	1.7	no	up	0	yes	WP_004691191.1	1.63	yes	up	0	yes	MULTISPECIES: bifunctional DNA-formamidopyrimidine glycosylase/DNA-(apurinic or apyrimidinic site) lyase [Brucella]
BSS2_RS14975	1.5	no	up	0.02	yes	WP_004690412.1	1.63	yes	up	0	yes	MULTISPECIES: coniferyl aldehyde dehydrogenase [Brucella]
BSS2_RS09530	0.96	no	down	0.95	no	WP_002965138.1	1.62	yes	up	0	yes	MULTISPECIES: Tim44 domain-containing protein [Brucella]
BSS2_RS06770	1.37	no	up	0.05	yes	WP_004689834.1	1.6	yes	up	0	yes	integral membrane protein, TerC family
BSS2_RS09980	1.04	no	up	0.62	no	WP_004689354.1	1.6	yes	up	0	yes	MULTISPECIES: beta-ketoacyl-ACP synthase I [Brucella]
BSS2_RS10165	0.75	no	down	0.19	no	WP_002966556.1	1.58	yes	up	0	yes	MULTISPECIES: branched-chain amino acid ABC transporter substrate-binding protein [Brucella]
BSS2_RS06885	1.38	no	up	0.05	yes	WP_004684048.1	1.57	yes	up	0	yes	MULTISPECIES: ABC transporter ATP-binding protein/permease [Brucella]
BSS2_RS13275	1.78	no	up	0	yes	WP_004690253.1	1.56	yes	up	0	yes	MULTISPECIES: hypothetical protein [Brucella]
BSS2_RS01415	1.98	no	up	0	yes	WP_002963467.1	1.56	yes	up	0	yes	MULTISPECIES: Hsp33 family molecular chaperone [Brucella]
BSS2_RS03075	1.94	no	up	0	yes	WP_002963810.1	1.56	yes	up	0	yes	MULTISPECIES: folate-binding protein YgfZ [Brucella]
BSS2_RS02590	1.56	no	up	0.01	yes	WP_002963712.1	1.54	yes	up	0.01	yes	MULTISPECIES: hypothetical protein [Brucella]
BSS2_RS00280	1.82	no	up	0	yes	WP_002965308.1	1.54	yes	up	0	yes	alpha/beta hydrolase
BSS2_RS08840	1.16	no	up	0.29	no	WP_004687685.1	1.54	yes	up	0	yes	MULTISPECIES: 2-oxoglutarate dehydrogenase E1 component [Brucella]
BSS2_RS07045	1.01	no	up	0.75	no	WP_002966912.1	1.54	yes	up	0	yes	MULTISPECIES: prolipoprotein diacylglyceryl transferase [Brucella]
BSS2_RS05885	1.82	no	up	0	yes	WP_002964393.1	1.53	yes	up	0	yes	MULTISPECIES: class II fructose-bisphosphatase [Brucella]
BSS2_RS09090	1.48	no	up	0.02	yes	WP_006190972.1	1.52	yes	up	0	yes	MULTISPECIES: TlpA family protein disulfide reductase [Brucella]
BSS2_RS08940	1.36	no	up	0.05	no	WP_004687692.1	1.52	yes	up	0	yes	MULTISPECIES: phosphoethanolamine transferase [Brucella]
BSS2_RS06530	1.72	no	up	0	yes	WP_002964522.1	1.51	yes	up	0	yes	MULTISPECIES: CreA family protein [Brucella]
BSS2_RS04080	1.19	no	up	0.23	no	WP_002964014.1	1.51	yes	up	0	yes	MULTISPECIES: twin-arginine translocase subunit TatC [Brucella]
BSS2_RS08835	0.92	no	down	0.85	no	WP_006014249.1	1.5	yes	up	0	yes	MULTISPECIES: 2-oxoglutarate dehydrogenase complex dihydrolipoyllysine-residue succinyltransferase [Brucella]
BSS2_RS14780	0.95	no	down	0.99	no	WP_006192244.1	0.67	yes	down	0	yes	GntR family transcriptional regulator
BSS2_RS10470	0.53	no	down	0	yes	WP_004689976.1	0.67	yes	down	0	yes	MULTISPECIES: GNAT family N-acetyltransferase [Brucella]
BSS2_RS06325	0.59	no	down	0.02	yes	WP_004690965.1	0.67	yes	down	0	yes	MULTISPECIES: energy-coupling factor ABC transporter ATP-binding protein [Brucella]
BSS2_RS01685	0.55	no	down	0	yes	WP_002963526.1	0.67	yes	down	0	yes	MULTISPECIES: cytochrome-c oxidase, cbb3-type subunit II [Brucella]
BSS2_RS00660	0.86	no	down	0.56	no	WP_006191191.1	0.66	yes	down	0	yes	universal stress protein
BSS2_RS11045	0.84	no	down	0.5	no	WP_004692509.1	0.66	yes	down	0	yes	MULTISPECIES: acyl-CoA dehydrogenase [Brucella]
BSS2_RS03670	0.94	no	down	0.97	no	WP_004683605.1	0.66	yes	down	0	yes	MULTISPECIES: hypothetical protein [Brucella]
BSS2_RS01315	0.87	no	down	0.61	no	WP_002967397.1	0.66	yes	down	0	yes	MULTISPECIES: NUDIX domain-containing protein [Brucella]
BSS2_RS01550	0.81	no	down	0.39	no	WP_002966687.1	0.66	yes	down	0	yes	MULTISPECIES: ferredoxin--NADP reductase [Brucella]
BSS2_RS00190	0.81	no	down	0.39	no	WP_004692043.1	0.66	yes	down	0	yes	MULTISPECIES: cytochrome c family protein [Brucella]
BSS2_RS06090	0.82	no	down	0.44	no	WP_004690940.1	0.66	yes	down	0	yes	MULTISPECIES: 3-hydroxyisobutyrate dehydrogenase [Brucella]
BSS2_RS05480	0.63	no	down	0.03	yes	WP_004688441.1	0.66	yes	down	0	yes	NADPH-dependent 7-cyano-7-deazaguanine reductase QueF
BSS2_RS07465	1.23	no	up	0.19	no	WP_004691060.1	0.66	yes	down	0.03	yes	MULTISPECIES: hypothetical protein [Brucella]
BSS2_RS11225	0.51	no	down	0	yes	WP_006191750.1	0.66	yes	down	0	yes	MULTISPECIES: nitrite reductase, copper-containing [Brucella]
BSS2_RS13580	1.45	no	up	0.02	yes	WP_002965878.1	0.66	yes	down	0	yes	MULTISPECIES: DUF1127 domain-containing protein [Brucella]
BSS2_RS00720	0.91	no	down	0.79	no	WP_004687882.1	0.66	yes	down	0	yes	MULTISPECIES: integration host factor subunit beta [Brucellaceae]
BSS2_RS04350	1.22	no	up	0.2	no	WP_002964065.1	0.66	yes	down	0.02	yes	MULTISPECIES: heavy-metal-associated domain-containing protein [Brucella]
BSS2_RS08400	1.32	no	up	0.09	no	WP_002964908.1	0.65	yes	down	0	yes	MULTISPECIES: hypothetical protein [Brucella]
BSS2_RS10490	1.14	no	up	0.34	no	WP_002966482.1	0.65	yes	down	0	yes	MULTISPECIES: DUF1007 family protein [Brucella]
BSS2_RS01425	0.68	no	down	0.09	no	WP_002969482.1	0.65	yes	down	0	yes	MULTISPECIES: O-succinylhomoserine sulfhydrylase [Brucella]
BSS2_RS02055	0.57	no	down	0.01	yes	WP_002966703.1	0.65	yes	down	0	yes	MULTISPECIES: SDR family NAD(P)-dependent oxidoreductase [Brucella]
BSS2_RS08565	1.21	no	up	0.19	no	WP_002964936.1	0.65	yes	down	0	yes	MULTISPECIES: M23 family metallopeptidase [Brucella]
BSS2_RS02945	0.5	no	down	0	yes	WP_006190002.1	0.65	yes	down	0	yes	omp2a
BSS2_RS05350	0.68	no	down	0.07	no	WP_006190484.1	0.64	yes	down	0	yes	outer membrane protein assembly factor BamA
BSS2_RS07475	0.6	no	down	0.01	yes	WP_004688648.1	0.64	yes	down	0	yes	omp31
BSS2_RS04035	0.91	no	down	0.83	no	WP_002964005.1	0.64	yes	down	0	yes	MULTISPECIES: iron-sulfur cluster insertion protein ErpA [Brucella]
BSS2_RS04110	0.68	no	down	0.06	no	WP_002964020.1	0.64	yes	down	0	yes	MULTISPECIES: ATP-binding protein [Brucella]
BSS2_RS11390	0.55	no	down	0	yes	WP_004690078.1	0.64	yes	down	0	yes	MULTISPECIES: peptidylprolyl isomerase [Brucella]
BSS2_RS01480	0.96	no	down	0.96	no	WP_002963480.1	0.64	yes	down	0	yes	MULTISPECIES: response regulator transcription factor [Brucella]
BSS2_RS12970	0.98	no	down	0.88	no	WP_006133828.1	0.64	yes	down	0	yes	MULTISPECIES: ABC transporter substrate-binding protein [Brucella]
BSS2_RS10290	0.61	no	down	0.02	yes	WP_006191576.1	0.64	yes	down	0	yes	MULTISPECIES: glutamate synthase large subunit [Brucella]
BSS2_RS04795	1.12	no	up	0.37	no	WP_002964154.1	0.63	yes	down	0	yes	MULTISPECIES: RNA polymerase-binding protein DksA [Brucella]
BSS2_RS03085	0.62	no	down	0.02	yes	WP_002963812.1	0.63	yes	down	0	yes	MULTISPECIES: hypothetical protein [Brucella]
BSS2_RS04360	0.94	no	down	0.93	no	WP_011068960.1	0.63	yes	down	0	yes	multidrug efflux RND transporter outer membrane subunit BepC
BSS2_RS08455	1.09	no	up	0.5	no	WP_004690511.1	0.63	yes	down	0	yes	MULTISPECIES: nicotinate-nucleotide adenylyltransferase [Brucella]
BSS2_RS10380	0.76	no	down	0.24	no	WP_004689965.1	0.63	yes	down	0	yes	outer membrane beta-barrel protein
BSS2_RS12975	0.74	no	down	0.17	no	WP_004690230.1	0.63	yes	down	0	yes	MULTISPECIES: saccharopine dehydrogenase family protein [Brucella]
BSS2_RS13785	0.51	no	down	0	yes	WP_002965835.1	0.63	yes	down	0	yes	MULTISPECIES: nickel-responsive transcriptional regulator NikR [Brucella]
BSS2_RS00775	0.87	no	down	0.67	no	WP_004691362.1	0.63	yes	down	0	yes	MULTISPECIES: endonuclease III [Brucella]
BSS2_RS15320	1.02	no	up	0.73	no	WP_004689899.1	0.63	yes	down	0	yes	MULTISPECIES: metal ABC transporter ATP-binding protein [Brucella]
BSS2_RS14830	0.63	no	down	0.03	yes	WP_006192252.1	0.63	yes	down	0	yes	MULTISPECIES: pyrimidine 5'-nucleotidase [Brucella]
BSS2_RS15315	0.73	no	down	0.21	no	WP_004680953.1	0.63	yes	down	0	yes	MULTISPECIES: zinc ABC transporter substrate-binding protein ZnuA [Brucella]
BSS2_RS02245	0.93	no	down	0.91	no	WP_004691963.1	0.63	yes	down	0	yes	MULTISPECIES: EAL domain-containing protein [Brucella]
BSS2_RS11330	0.89	no	down	0.81	no	WP_006191764.1	0.62	yes	down	0	yes	MULTISPECIES: Crp/Fnr family transcriptional regulator [Brucella]
BSS2_RS05265	0.61	no	down	0.02	yes	WP_002971424.1	0.62	yes	down	0	yes	MULTISPECIES: L,D-transpeptidase [Brucella]
BSS2_RS07610	0.91	no	down	0.78	no	WP_006192475.1	0.62	yes	down	0	yes	MULTISPECIES: malate synthase G [Brucella]
BSS2_RS12705	0.74	no	down	0.18	no	WP_006073704.1	0.62	yes	down	0	yes	invasion associated locus B family protein
BSS2_RS14960	1.22	no	up	0.21	no	WP_004690411.1	0.62	yes	down	0	yes	MULTISPECIES: 5,6-dimethylbenzimidazole synthase [Brucella]
BSS2_RS13410	0.78	no	down	0.29	no	WP_002968489.1	0.62	yes	down	0	yes	MULTISPECIES: glycine cleavage system aminomethyltransferase GcvT [Brucella]
BSS2_RS11410	1.01	no	up	0.76	no	WP_006191775.1	0.62	yes	down	0	yes	MULTISPECIES: nitrate reductase subunit alpha [Brucella]
BSS2_RS02340	0.69	no	down	0.09	no	WP_004690637.1	0.61	yes	down	0	yes	MULTISPECIES: hydroxyisourate hydrolase [Brucella]
BSS2_RS01310	0.86	no	down	0.6	no	WP_002963444.1	0.61	yes	down	0	yes	MULTISPECIES: TetR/AcrR family transcriptional regulator [Brucella]
BSS2_RS10450	1.14	no	up	0.34	no	WP_004689973.1	0.61	yes	down	0	yes	MULTISPECIES: rhodanese-related sulfurtransferase [Brucella]
BSS2_RS07085	1.59	no	up	0.01	yes	WP_002967832.1	0.61	yes	down	0	yes	MULTISPECIES: aminoacyl-tRNA hydrolase [Brucella]
BSS2_RS10810	0.5	no	down	0	yes	WP_004687517.1	0.61	yes	down	0	yes	MULTISPECIES: cytochrome b [Brucella]
BSS2_RS06305	0.54	no	down	0	yes	WP_002964476.1	0.61	yes	down	0	yes	MULTISPECIES: DUF4198 domain-containing protein [Brucella]
BSS2_RS06340	0.62	no	down	0.02	yes	WP_004690967.1	0.61	yes	down	0	yes	MULTISPECIES: hypothetical protein [Brucella]
BSS2_RS11235	0.82	no	down	0.4	no	WP_004681550.1	0.6	yes	down	0	yes	MULTISPECIES: Crp/Fnr family transcriptional regulator [Brucella]
BSS2_RS14610	1.01	no	up	0.76	no	WP_006016519.1	0.6	yes	down	0	yes	MULTISPECIES: gamma-glutamyl-gamma-aminobutyrate hydrolase family protein [Brucella]
BSS2_RS01700	0.53	no	down	0	yes	WP_002963530.1	0.6	yes	down	0	yes	MULTISPECIES: DsbA family protein [Brucella]
BSS2_RS07250	0.93	no	down	0.91	no	WP_002964674.1	0.6	yes	down	0	yes	MULTISPECIES: winged helix-turn-helix transcriptional regulator [Brucella]
BSS2_RS13465	1.02	no	up	0.75	no	WP_006192113.1	0.6	yes	down	0	yes	MULTISPECIES: glycine betaine/L-proline ABC transporter ATP-binding protein ProV [Brucella]
BSS2_RS08130	0.56	no	down	0	yes	WP_002964849.1	0.6	yes	down	0	yes	MULTISPECIES: CarD family transcriptional regulator [Brucella]
BSS2_RS14465	0.81	no	down	0.36	no	WP_004692156.1	0.6	yes	down	0	yes	MULTISPECIES: aminotransferase class III-fold pyridoxal phosphate-dependent enzyme [Brucella]
BSS2_RS01660	0.55	no	down	0	yes	WP_004689481.1	0.6	yes	down	0	yes	MULTISPECIES: cadmium-translocating P-type ATPase [Brucella]
BSS2_RS01200	0.92	no	down	0.95	no	WP_002971637.1	0.6	yes	down	0	yes	MULTISPECIES: hypothetical protein [Brucella]
BSS2_RS12755	0.56	no	down	0	yes	WP_004689007.1	0.59	yes	down	0	yes	MULTISPECIES: bifunctional lysylphosphatidylglycerol flippase/synthetase MprF [Brucella]
BSS2_RS08645	1.38	no	up	0.05	no	WP_004684419.1	0.59	yes	down	0	yes	MULTISPECIES: hypothetical protein [Brucella]
BSS2_RS14955	1.7	no	up	0	yes	WP_004689170.1	0.59	yes	down	0	yes	MULTISPECIES: amidohydrolase [Brucella]
BSS2_RS07275	0.83	no	down	0.44	no	WP_006190701.1	0.59	yes	down	0	yes	MULTISPECIES: choline ABC transporter substrate-binding protein [Brucella]
BSS2_RS06490	1.42	no	up	0.03	yes	WP_002964515.1	0.59	yes	down	0	yes	MULTISPECIES: DUF4169 family protein [Brucella]
BSS2_RS15690	0.63	no	down	0.03	yes	WP_006073131.1	0.59	yes	down	0	yes	MULTISPECIES: oxygen-independent coproporphyrinogen III oxidase [Brucella]
BSS2_RS03675	1.04	no	up	0.75	no	WP_002963932.1	0.59	yes	down	0	yes	MULTISPECIES: hypothetical protein [Brucella]
BSS2_RS02905	1.19	no	up	0.25	no	WP_002963776.1	0.58	yes	down	0	yes	MULTISPECIES: DUF2147 domain-containing protein [Brucella]
BSS2_RS10485	0.66	no	down	0.05	yes	WP_002971298.1	0.58	yes	down	0	yes	MULTISPECIES: nickel/cobalt transporter [Brucella]
BSS2_RS12640	1.1	no	up	0.43	no	WP_004690199.1	0.58	yes	down	0	yes	MULTISPECIES: iron-responsive transcriptional regulator RirA [Brucella]
BSS2_RS04430	0.69	no	down	0.09	no	WP_006190168.1	0.58	yes	down	0	yes	MULTISPECIES: FAD-dependent monooxygenase [Brucella]
BSS2_RS08985	0.69	no	down	0.1	no	WP_006190956.1	0.58	yes	down	0	yes	MULTISPECIES: aspartate ammonia-lyase [Brucella]
BSS2_RS02250	1.12	no	up	0.4	no	WP_004690627.1	0.58	yes	down	0	yes	MULTISPECIES: hypothetical protein [Brucella]
BSS2_RS15600	0.9	no	down	0.74	no	WP_004681076.1	0.58	yes	down	0	yes	MULTISPECIES: ABC transporter substrate-binding protein [Brucella]
BSS2_RS11395	0.67	no	down	0.06	no	WP_006191772.1	0.58	yes	down	0	yes	MULTISPECIES: respiratory nitrate reductase subunit gamma [Brucella]
BSS2_RS11400	0.81	no	down	0.38	no	WP_004688887.1	0.58	yes	down	0	yes	MULTISPECIES: nitrate reductase molybdenum cofactor assembly chaperone [Brucella]
BSS2_RS09825	0.96	no	down	0.95	no	WP_004692061.1	0.57	yes	down	0	yes	MULTISPECIES: phosphonate ABC transporter substrate-binding protein [Brucella]
BSS2_RS02955	0.52	no	down	0	yes	WP_019298809.1	0.57	yes	down	0	yes	omp2b
BSS2_RS12395	0.56	no	down	0	yes	WP_011069136.1	0.57	yes	down	0	yes	MULTISPECIES: GbsR/MarR family transcriptional regulator [Brucella]
BSS2_RS14140	0.62	no	down	0.02	yes	WP_002965763.1	0.56	yes	down	0	yes	MULTISPECIES: 3-isopropylmalate dehydratase small subunit [Brucella]
BSS2_RS12340	0.51	no	down	0	yes	WP_002966136.1	0.56	yes	down	0	yes	MULTISPECIES: biotin synthase BioB [Brucella]
BSS2_RS15020	0.7	no	down	0.11	no	WP_002965586.1	0.56	yes	down	0	yes	MULTISPECIES: protein SlyX [Brucella]
BSS2_RS02200	1.36	no	up	0.11	no	WP_002963635.1	0.55	yes	down	0	yes	MULTISPECIES: ribonuclease HI [Brucella]
BSS2_RS02575	0.7	no	down	0.09	no	WP_002963709.1	0.55	yes	down	0	yes	MULTISPECIES: magnesium transporter CorA family protein [Brucella]
BSS2_RS17250	0.83	no	down	0.47	no	WP_110248372.1	0.55	yes	down	0	yes	MULTISPECIES: IS5 family transposase [Brucella]
BSS2_RS11595	0.76	no	down	0.25	no	WP_006191791.1	0.55	yes	down	0	yes	acid-activated periplasmic chaperone HdeA
BSS2_RS07945	1.03	no	up	0.67	no	WP_004690466.1	0.55	yes	down	0	yes	MULTISPECIES: DUF1284 domain-containing protein [Brucella]
BSS2_RS01235	0.77	no	down	0.24	no	WP_002963427.1	0.55	yes	down	0	yes	MULTISPECIES: hypothetical protein [Brucella]
BSS2_RS14685	1.09	no	up	0.48	no	WP_002968592.1	0.55	yes	down	0	yes	MULTISPECIES: ABC transporter substrate-binding protein [Brucella]
BSS2_RS05155	0.59	no	down	0.01	yes	WP_004688402.1	0.55	yes	down	0	yes	MULTISPECIES: hypothetical protein [Brucella]
BSS2_RS12635	1.66	no	up	0	yes	WP_002966074.1	0.54	yes	down	0	yes	MULTISPECIES: YbaK/EbsC family protein [Brucella]
BSS2_RS04560	0.71	no	down	0.1	no	WP_004690815.1	0.54	yes	down	0	yes	MULTISPECIES: glycosyltransferase [Brucella]
BSS2_RS06150	1.31	no	up	0.08	no	WP_004688508.1	0.54	yes	down	0	yes	MULTISPECIES: serine hydrolase family protein [Brucella]
BSS2_RS09300	0.81	no	down	0.38	no	WP_002967018.1	0.54	yes	down	0	yes	MULTISPECIES: HlyC/CorC family transporter [Brucella]
BSS2_RS13405	0.55	no	down	0	yes	WP_002968488.1	0.54	yes	down	0	yes	MULTISPECIES: glycine cleavage system protein GcvH [Brucella]
BSS2_RS03245	0.88	no	down	0.65	no	WP_004683475.1	0.54	yes	down	0	yes	MULTISPECIES: phage portal protein [Brucella]
BSS2_RS09790	0.67	no	down	0.06	no	WP_002965194.1	0.54	yes	down	0	yes	MULTISPECIES: DUF1330 domain-containing protein [Brucella]
BSS2_RS07215	0.51	no	down	0	yes	WP_002964666.1	0.54	yes	down	0	yes	OmpW family protein
BSS2_RS10555	0.56	no	down	0	yes	WP_004689984.1	0.54	yes	down	0	yes	MULTISPECIES: ABC transporter ATP-binding protein [Brucella]
BSS2_RS05940	1.1	no	up	0.43	no	WP_004689772.1	0.54	yes	down	0	yes	Omp22
BSS2_RS01020	0.91	no	down	0.81	no	WP_006191273.1	0.53	yes	down	0	yes	MULTISPECIES: copper-translocating P-type ATPase [Brucella]
BSS2_RS07345	0.68	no	down	0.07	no	WP_002964694.1	0.53	yes	down	0	yes	MULTISPECIES: DUF1153 domain-containing protein [Brucellaceae]
BSS2_RS07395	1.67	no	up	0	yes	WP_004691527.1	0.53	yes	down	0	yes	MULTISPECIES: glycosyltransferase family 25 protein [Brucella]
BSS2_RS07120	0.62	no	down	0.02	yes	WP_002964648.1	0.53	yes	down	0	yes	MULTISPECIES: ubiquinol-cytochrome c reductase iron-sulfur subunit [Brucella]
BSS2_RS01230	0.58	no	down	0.01	yes	WP_004692003.1	0.53	yes	down	0.01	yes	MULTISPECIES: helix-turn-helix transcriptional regulator [Brucella]
BSS2_RS08725	0.78	no	down	0.35	no	WP_004684435.1	0.53	yes	down	0	yes	MULTISPECIES: VOC family protein [Brucella]
BSS2_RS09780	0.81	no	down	0.38	no	WP_006163739.1	0.52	yes	down	0	yes	MULTISPECIES: methyltransferase domain-containing protein [Brucella]
BSS2_RS12660	1.16	no	up	0.29	no	WP_002966068.1	0.52	yes	down	0	yes	MULTISPECIES: 30S ribosomal protein S12 methylthiotransferase RimO [Brucella]
BSS2_RS14910	0.81	no	down	0.38	no	WP_004690405.1	0.52	yes	down	0	yes	MULTISPECIES: tRNA epoxyqueuosine(34) reductase QueG [Brucella]
BSS2_RS01680	0.53	no	down	0	yes	WP_002963525.1	0.51	yes	down	0	yes	MULTISPECIES: CcoQ/FixQ family Cbb3-type cytochrome c oxidase assembly chaperone [Brucella]
BSS2_RS03155	0.76	no	down	0.22	no	WP_011068938.1	0.51	yes	down	0	yes	LPS-assembly protein LptD
BSS2_RS12505	0.61	no	down	0.03	yes	WP_002966098.1	0.51	yes	down	0.03	yes	MULTISPECIES: DNA oxidative demethylase AlkB [Brucella]
BSS2_RS12965	1.06	no	up	0.56	no	WP_002966007.1	0.5	yes	down	0	yes	MULTISPECIES: ABC transporter substrate-binding protein [Brucella]
BSS2_RS10780	0.64	no	down	0.04	yes	WP_002966420.1	0.49	yes	down	0	yes	MULTISPECIES: DUF2195 family protein [Brucella]
BSS2_RS11405	0.81	no	down	0.37	no	WP_004690079.1	0.49	yes	down	0	yes	MULTISPECIES: nitrate reductase subunit beta [Brucella]
BSS2_RS13865	0.8	no	down	0.42	no	WP_004690317.1	0.49	yes	down	0	yes	MULTISPECIES: MerR family transcriptional regulator [Brucella]
BSS2_RS02570	0.64	no	down	0.03	yes	WP_002963708.1	0.49	yes	down	0	yes	MULTISPECIES: AbrB/MazE/SpoVT family DNA-binding domain-containing protein [Brucella]
BSS2_RS12195	0.74	no	down	0.16	no	WP_006191902.1	0.48	yes	down	0	yes	TetR family transcriptional regulator
BSS2_RS13200	0.53	no	down	0	yes	WP_004689042.1	0.47	yes	down	0	yes	MULTISPECIES: amino acid ABC transporter substrate-binding protein [Brucella]
BSS2_RS10455	1.24	no	up	0.16	no	WP_004689974.1	0.46	yes	down	0	yes	MULTISPECIES: molybdate ABC transporter substrate-binding protein [Brucella]
BSS2_RS03115	1.33	no	up	0.07	no	WP_002963818.1	0.44	yes	down	0	yes	hydrolase
BSS2_RS10145	0.84	no	down	0.49	no	WP_006191562.1	0.44	yes	down	0	yes	MULTISPECIES: pentapeptide MXKDX repeat protein [Brucella]
BSS2_RS12255	0.73	no	down	0.16	no	WP_006191919.1	0.44	yes	down	0	yes	osmolarity sensor protein EnvZ
BSS2_RS14130	0.53	no	down	0	yes	WP_002965766.1	0.43	yes	down	0	yes	MULTISPECIES: DUF1737 domain-containing protein [Brucellaceae]
BSS2_RS09915	0.82	no	down	0.41	no	WP_002965221.1	0.42	yes	down	0	yes	MULTISPECIES: helix-turn-helix transcriptional regulator [Brucella]
BSS2_RS07530	0.61	no	down	0.02	yes	WP_004691065.1	0.42	yes	down	0	yes	MULTISPECIES: hypothetical protein [Brucella]
BSS2_RS11365	0.6	no	down	0.01	yes	WP_004692455.1	0.42	yes	down	0	yes	MULTISPECIES: U32 family peptidase [Brucella]
BSS2_RS11300	0.79	no	down	0.3	no	WP_002967358.1	0.4	yes	down	0	yes	MULTISPECIES: nitrous-oxide reductase [Brucella]
BSS2_RS01665	0.55	no	down	0	yes	WP_004689482.1	0.4	yes	down	0	yes	MULTISPECIES: FixH family protein [Brucella]
BSS2_RS15650	1.29	no	up	0.1	no	WP_006191543.1	0.39	yes	down	0	yes	MULTISPECIES: TonB-dependent receptor [Brucella]
BSS2_RS11200	0.6	no	down	0.01	yes	WP_002966332.1	0.35	yes	down	0	yes	MULTISPECIES: DUF2249 domain-containing protein [Brucella]
BSS2_RS11335	0.66	no	down	0.05	yes	WP_002966303.1	0.34	yes	down	0	yes	MULTISPECIES: pseudoazurin [Brucella]
BSS2_RS07100	0.61	no	down	0.03	yes	WP_004684073.1	0.34	yes	down	0	yes	MULTISPECIES: MaoC family dehydratase [Brucella]
BSS2_RS03090	0.59	no	down	0.01	yes	WP_002969434.1	0.33	yes	down	0	yes	MULTISPECIES: hypothetical protein [Brucella]

## Sheet: mRNA_sig & protein_no
Note: [Membrane protein (highlight in red, 0); Cell division (highlight in yellow, 0); transcriptional regulator (highlight in green, 17); peptidase/protease (highlight in blue, 3); transporter (written in red, 30); mRNA opposite to protein (italic, 0) ; Transferase (written in green, 19)]
mRNA_Information						protein_Information
Gene	FC(DB/BS)	Sig_FC	Regulation	pvalue	Sig_pvalue	Accession	FC(DB/BS)	Sig_FC	Regulation	P value	Sig_P value	protein_Description
BSS2_RS03945	9.67	yes	up	0	yes	WP_002963986.1	1.08	no	up	0.13	no	MULTISPECIES: glycoside hydrolase family 108 protein [Brucella]
BSS2_RS02030	7.08	yes	up	0	yes	WP_002963597.1	1.45	no	up	0	yes	MULTISPECIES: hypothetical protein [Brucella]
BSS2_RS14240	5.87	yes	up	0	yes	WP_002965744.1	1.34	no	up	0	yes	MULTISPECIES: helix-turn-helix transcriptional regulator [Brucella]
BSS2_RS13935	5.6	yes	up	0	yes	WP_002965805.1	1.06	no	up	0.03	yes	MULTISPECIES: DUF3892 domain-containing protein [Brucella]
BSS2_RS01220	5.54	yes	up	0	yes	WP_004688383.1	0.73	no	down	0	yes	MULTISPECIES: recombinase family protein, partial [Brucella]
BSS2_RS13555	5.49	yes	up	0	yes	WP_006192119.1	0.95	no	down	0.12	no	MULTISPECIES: MarR family transcriptional regulator [Brucella]
BSS2_RS04525	4.78	yes	up	0	yes	WP_002964097.1	0.99	no	down	0.49	no	MULTISPECIES: BrnA antitoxin family protein [Brucella]
BSS2_RS09940	4.62	yes	up	0	yes	WP_002970436.1	0.84	no	down	0	yes	MULTISPECIES: RNA-binding protein [Brucella]
BSS2_RS10715	4.51	yes	up	0	yes	WP_004690004.1	1.39	no	up	0	yes	MULTISPECIES: four-carbon acid sugar kinase family protein [Brucella]
BSS2_RS14320	4.47	yes	up	0	yes	WP_002965727.1	0.91	no	down	0	yes	MULTISPECIES: alpha-hydroxy-acid oxidizing protein [Brucella]
BSS2_RS04515	4.32	yes	up	0	yes	WP_002964095.1	1.31	no	up	0	yes	MULTISPECIES: DUF1508 domain-containing protein [Brucella]
BSS2_RS02790	4.16	yes	up	0	yes	WP_004690676.1	1.33	no	up	0	yes	MULTISPECIES: response regulator transcription factor [Brucella]
BSS2_RS08440	3.94	yes	up	0	yes	WP_004692827.1	1.41	no	up	0	yes	MULTISPECIES: hypothetical protein [Brucella]
BSS2_RS01505	3.8	yes	up	0	yes	WP_004687985.1	1.14	no	up	0	yes	MULTISPECIES: glycosyltransferase family 25 protein [Brucella]
BSS2_RS08380	3.73	yes	up	0	yes	WP_006192572.1	0.88	no	down	0	yes	MULTISPECIES: signal recognition particle protein [Brucella]
BSS2_RS08160	3.73	yes	up	0	yes	WP_002964856.1	0.86	no	down	0.02	yes	MULTISPECIES: 50S ribosomal protein L32 [Brucellaceae]
BSS2_RS01175	3.67	yes	up	0	yes	WP_002968154.1	0.95	no	down	0.08	no	MULTISPECIES: low molecular weight phosphatase family protein [Brucella]
BSS2_RS10505	3.66	yes	up	0	yes	WP_002966479.1	0.98	no	down	0.7	no	MULTISPECIES: type III PLP-dependent enzyme [Brucella]
BSS2_RS13980	3.36	yes	up	0	yes	WP_005975160.1	0.89	no	down	0.05	no	MULTISPECIES: hypothetical protein [Brucella]
BSS2_RS05935	3.31	yes	up	0	yes	WP_002964401.1	1.17	no	up	0	yes	MULTISPECIES: JAB domain-containing protein [Brucella]
BSS2_RS02785	3.28	yes	up	0	yes	WP_002971526.1	1.09	no	up	0.56	no	MULTISPECIES: hypothetical protein [Brucella]
BSS2_RS13330	3.26	yes	up	0	yes	WP_004690256.1	0.97	no	down	0.7	no	MULTISPECIES: hydrogen peroxide-inducible genes activator [Brucella]
BSS2_RS00425	3.21	yes	up	0	yes	WP_005977661.1	1.31	no	up	0	yes	MULTISPECIES: DUF1223 domain-containing protein [Brucella]
BSS2_RS02795	3.21	yes	up	0	yes	WP_004691938.1	1.14	no	up	0	yes	MULTISPECIES: hypothetical protein [Brucella]
BSS2_RS13915	3.2	yes	up	0	yes	WP_002965811.1	0.88	no	down	0	yes	MULTISPECIES: SocA family protein [Brucella]
BSS2_RS08635	3.14	yes	up	0	yes	WP_004684415.1	1.24	no	up	0	yes	MULTISPECIES: methyltransferase domain-containing protein [Brucella]
BSS2_RS04790	3.13	yes	up	0	yes	WP_004690836.1	1.07	no	up	0.13	no	MULTISPECIES: histidine phosphatase family protein [Brucella]
BSS2_RS08375	3.12	yes	up	0	yes	WP_002964902.1	0.94	no	down	0.06	no	MULTISPECIES: chorismate mutase [Brucella]
BSS2_RS05185	3.11	yes	up	0	yes	WP_011068983.1	1.24	no	up	0	yes	MULTISPECIES: tRNA dihydrouridine synthase DusB [Brucella]
BSS2_RS14235	3.09	yes	up	0	yes	WP_002965745.1	1.24	no	up	0	yes	MULTISPECIES: alkene reductase [Brucella]
BSS2_RS13945	3.08	yes	up	0	yes	WP_006192165.1	1.13	no	up	0	yes	MULTISPECIES: hypothetical protein [Brucella]
BSS2_RS13285	3.02	yes	up	0	yes	WP_006192075.1	1.42	no	up	0	yes	MULTISPECIES: Fe(3+) ABC transporter substrate-binding protein [Brucella]
BSS2_RS16040	3.02	yes	up	0	yes	WP_112861095.1	1.14	no	up	0.01	yes	IS5 family transposase [Brucella suis]
BSS2_RS07925	2.98	yes	up	0	yes	WP_002964804.1	0.75	no	down	0	yes	MULTISPECIES: 50S ribosomal protein L31 [Brucellaceae]
BSS2_RS14115	2.97	yes	up	0	yes	WP_002965770.1	1.31	no	up	0	yes	MULTISPECIES: magnesium transporter [Brucella]
BSS2_RS01765	2.95	yes	up	0	yes	WP_004690580.1	0.81	no	down	0	yes	MULTISPECIES: ATP synthase subunit [Brucella]
BSS2_RS07960	2.94	yes	up	0	yes	WP_002967900.1	0.89	no	down	0	yes	MULTISPECIES: 5-formyltetrahydrofolate cyclo-ligase [Brucella]
BSS2_RS09250	2.93	yes	up	0	yes	WP_002965079.1	0.96	no	down	0.01	yes	MULTISPECIES: 50S ribosomal protein L28 [Brucella]
BSS2_RS05205	2.9	yes	up	0	yes	WP_002964252.1	1.06	no	up	0.05	no	MULTISPECIES: type II toxin-antitoxin system RatA family toxin [Brucella]
BSS2_RS01510	2.88	yes	up	0	yes	WP_002963487.1	0.97	no	down	0.23	no	MULTISPECIES: hypothetical protein [Brucella]
BSS2_RS07710	2.87	yes	up	0	yes	WP_006192479.1	0.72	no	down	0	yes	MULTISPECIES: energy transducer TonB [Brucella]
BSS2_RS05060	2.83	yes	up	0	yes	WP_002964218.1	1.02	no	up	0.3	no	MULTISPECIES: TetR/AcrR family transcriptional regulator [Brucella]
BSS2_RS09540	2.81	yes	up	0	yes	WP_002965140.1	0.86	no	down	0	yes	MULTISPECIES: Smr/MutS family protein [Brucella]
BSS2_RS09605	2.79	yes	up	0	yes	WP_004687762.1	1.44	no	up	0	yes	MULTISPECIES: phosphoenolpyruvate carboxykinase [Brucella]
BSS2_RS04890	2.77	yes	up	0	yes	WP_006132670.1	0.78	no	down	0	yes	MULTISPECIES: GGDEF domain-containing protein [Brucella]
BSS2_RS13280	2.75	yes	up	0	yes	WP_006171189.1	1.18	no	up	0.02	yes	MULTISPECIES: iron ABC transporter permease [Brucella]
BSS2_RS00100	2.74	yes	up	0	yes	WP_002965269.1	0.79	no	down	0	yes	MULTISPECIES: CHRD domain-containing protein [Brucella]
BSS2_RS03065	2.73	yes	up	0	yes	WP_002963808.1	1.32	no	up	0	yes	MULTISPECIES: hypothetical protein [Brucella]
BSS2_RS02190	2.71	yes	up	0	yes	WP_006189939.1	1.17	no	up	0	yes	MULTISPECIES: 4-hydroxy-3-methylbut-2-enyl diphosphate reductase [Brucella]
BSS2_RS08245	2.71	yes	up	0	yes	WP_002964874.1	0.68	no	down	0	yes	MULTISPECIES: MarR family transcriptional regulator [Brucella]
BSS2_RS09750	2.7	yes	up	0	yes	WP_006191058.1	1.17	no	up	0.54	no	MULTISPECIES: hypothetical protein [Brucella]
BSS2_RS12875	2.67	yes	up	0	yes	WP_002966024.1	0.98	no	down	0.26	no	MULTISPECIES: 50S ribosomal protein L33 [Brucellaceae]
BSS2_RS06140	2.66	yes	up	0	yes	WP_004685725.1	0.99	no	down	0.86	no	MULTISPECIES: Kef family K(+) transporter [Brucella]
BSS2_RS08445	2.63	yes	up	0	yes	WP_004684318.1	1.23	no	up	0	yes	MULTISPECIES: 23S rRNA (pseudouridine(1915)-N(3))-methyltransferase RlmH [Brucella]
BSS2_RS12170	2.63	yes	up	0	yes	WP_004690154.1	0.8	no	down	0	yes	MULTISPECIES: winged helix-turn-helix transcriptional regulator [Brucella]
BSS2_RS06475	2.62	yes	up	0	yes	WP_005967970.1	0.96	no	down	0.03	yes	MULTISPECIES: TetR/AcrR family transcriptional regulator [Brucella]
BSS2_RS04865	2.6	yes	up	0	yes	WP_006190220.1	0.98	no	down	0.43	no	MULTISPECIES: DEAD/DEAH box helicase [Brucella]
BSS2_RS02035	2.59	yes	up	0	yes	WP_006189921.1	1.21	no	up	0	yes	MULTISPECIES: LysM peptidoglycan-binding domain-containing protein [Brucella]
BSS2_RS01240	2.57	yes	up	0	yes	WP_004689446.1	1.03	no	up	0.3	no	MULTISPECIES: urease accessory protein UreD [Brucella]
BSS2_RS03310	2.53	yes	up	0	yes	WP_006190042.1	0.95	no	down	0.04	yes	MULTISPECIES: L-lactate permease [Brucella]
BSS2_RS09930	2.5	yes	up	0	yes	WP_002965224.1	0.9	no	down	0	yes	MULTISPECIES: ribosome maturation factor RimP [Brucella]
BSS2_RS05840	2.49	yes	up	0	yes	WP_002964383.1	1.31	no	up	0	yes	MULTISPECIES: DUF3126 family protein [Brucella]
BSS2_RS01170	2.48	yes	up	0	yes	WP_004691460.1	0.78	no	down	0	yes	MULTISPECIES: translation initiation factor IF-1 [Brucella]
BSS2_RS00695	2.48	yes	up	0	yes	WP_011068872.1	1.25	no	up	0	yes	MULTISPECIES: GNAT family N-acetyltransferase [Brucella]
BSS2_RS08615	2.47	yes	up	0	yes	WP_004691074.1	0.91	no	down	0	yes	MULTISPECIES: DUF1178 family protein [Brucella]
BSS2_RS10130	2.47	yes	up	0	yes	WP_002966562.1	1.08	no	up	0	yes	MULTISPECIES: condensation protein [Brucella]
BSS2_RS07330	2.45	yes	up	0	yes	WP_002964691.1	0.84	no	down	0	yes	MULTISPECIES: RNA methyltransferase [Brucella]
BSS2_RS13170	2.44	yes	up	0	yes	WP_004692218.1	0.76	no	down	0	yes	MULTISPECIES: siderophore ABC transporter substrate-binding protein [Brucella]
BSS2_RS14105	2.44	yes	up	0	yes	WP_004682252.1	0.79	no	down	0	yes	MULTISPECIES: YigZ family protein [Brucella]
BSS2_RS03485	2.43	yes	up	0	yes	WP_004683553.1	1.22	no	up	0.38	no	MULTISPECIES: arginyltransferase [Brucella]
BSS2_RS09115	2.41	yes	up	0	yes	WP_002965051.1	0.98	no	down	0.1	no	MULTISPECIES: hypoxanthine phosphoribosyltransferase [Brucella]
BSS2_RS07255	2.41	yes	up	0	yes	WP_004691037.1	0.91	no	down	0.02	yes	MULTISPECIES: winged helix-turn-helix transcriptional regulator [Brucella]
BSS2_RS15305	2.4	yes	up	0	yes	WP_004689896.1	1.07	no	up	0.2	no	MULTISPECIES: Rrf2 family transcriptional regulator [Brucella]
BSS2_RS06075	2.39	yes	up	0	yes	WP_004688499.1	0.85	no	down	0	yes	MULTISPECIES: cobyric acid synthase [Brucella]
BSS2_RS14185	2.38	yes	up	0	yes	WP_002965755.1	0.77	no	down	0.01	yes	MULTISPECIES: Trm112 family protein [Brucella]
BSS2_RS01350	2.37	yes	up	0	yes	WP_004685421.1	1.07	no	up	0.2	no	MULTISPECIES: esterase [Brucella]
BSS2_RS07010	2.33	yes	up	0	yes	WP_002964625.1	1.02	no	up	0.25	no	MULTISPECIES: MarR family transcriptional regulator [Brucella]
BSS2_RS07575	2.33	yes	up	0	yes	WP_004690439.1	0.85	no	down	0	yes	MULTISPECIES: IclR family transcriptional regulator [Brucella]
BSS2_RS07625	2.33	yes	up	0	yes	WP_002970243.1	0.94	no	down	0.06	no	MULTISPECIES: RluA family pseudouridine synthase [Brucella]
BSS2_RS11780	2.31	yes	up	0	yes	WP_004687407.1	0.79	no	down	0.21	no	MULTISPECIES: type II toxin-antitoxin system RelB/DinJ family antitoxin [Proteobacteria]
BSS2_RS01880	2.3	yes	up	0	yes	WP_002963565.1	1.24	no	up	0	yes	MULTISPECIES: type II toxin-antitoxin system RelE/ParE family toxin [Brucella]
BSS2_RS00760	2.27	yes	up	0	yes	WP_002968114.1	0.77	no	down	0	yes	MULTISPECIES: DUF1150 family protein [Brucella]
BSS2_RS11475	2.26	yes	up	0	yes	WP_002966273.1	1.26	no	up	0	yes	MULTISPECIES: class Ib ribonucleoside-diphosphate reductase assembly flavoprotein NrdI [Brucella]
BSS2_RS04830	2.25	yes	up	0	yes	WP_002964163.1	1	no	up	0.94	no	MULTISPECIES: NUDIX hydrolase [Brucella]
BSS2_RS07705	2.25	yes	up	0	yes	WP_002967880.1	1.08	no	up	0.07	no	MULTISPECIES: TonB system transport protein ExbD [Brucella]
BSS2_RS09535	2.24	yes	up	0	yes	WP_004692077.1	1.33	no	up	0	yes	MULTISPECIES: murein transglycosylase A [Brucella]
BSS2_RS09545	2.23	yes	up	0	yes	WP_004687759.1	0.75	no	down	0.01	yes	MULTISPECIES: helix-turn-helix transcriptional regulator [Brucella]
BSS2_RS01225	2.22	yes	up	0	yes	WP_004691809.1	0.83	no	down	0	yes	MULTISPECIES: hypothetical protein [Brucella]
BSS2_RS06380	2.21	yes	up	0	yes	WP_004688531.1	1.17	no	up	0	yes	MULTISPECIES: ketol-acid reductoisomerase [Brucella]
BSS2_RS11425	2.21	yes	up	0	yes	WP_002966283.1	1.14	no	up	0	yes	MULTISPECIES: LacI family transcriptional regulator [Brucella]
BSS2_RS07630	2.21	yes	up	0	yes	WP_004689198.1	1.18	no	up	0	yes	MULTISPECIES: hypothetical protein [Brucella]
BSS2_RS07180	2.2	yes	up	0	yes	WP_002964659.1	1.09	no	up	0.01	yes	MULTISPECIES: DUF1285 domain-containing protein [Brucella]
BSS2_RS15655	2.2	yes	up	0	yes	WP_024768050.1	1.22	no	up	0	yes	MULTISPECIES: helix-turn-helix transcriptional regulator [Brucella]
BSS2_RS05425	2.19	yes	up	0	yes	WP_002964297.1	1.37	no	up	0	yes	MULTISPECIES: ATP-dependent Clp protease adapter ClpS [Brucella]
BSS2_RS01985	2.19	yes	up	0	yes	WP_002963588.1	0.71	no	down	0.05	yes	MULTISPECIES: exodeoxyribonuclease VII small subunit [Brucellaceae]
BSS2_RS09730	2.16	yes	up	0	yes	WP_011265387.1	0.98	no	down	0.11	no	MULTISPECIES: translation initiation factor IF-3 [Brucella]
BSS2_RS09410	2.16	yes	up	0	yes	WP_004684524.1	0.97	no	down	0.12	no	MULTISPECIES: substrate-binding domain-containing protein [Brucella]
BSS2_RS06430	2.14	yes	up	0	yes	WP_004691617.1	1.32	no	up	0	yes	MULTISPECIES: NAD(P)/FAD-dependent oxidoreductase [Brucella]
BSS2_RS12960	2.14	yes	up	0	yes	WP_004692235.1	0.91	no	down	0	yes	MULTISPECIES: FAD-binding oxidoreductase [Brucella]
BSS2_RS01165	2.13	yes	up	0	yes	WP_002965530.1	1.07	no	up	0.01	yes	MULTISPECIES: Maf-like protein [Brucella]
BSS2_RS00165	2.13	yes	up	0	yes	WP_006191116.1	1.09	no	up	0	yes	MULTISPECIES: DNA polymerase III subunit gamma/tau [Brucella]
BSS2_RS04240	2.13	yes	up	0	yes	WP_098944110.1	1.19	no	up	0	yes	MULTISPECIES: peptide chain release factor 2 [Brucella]
BSS2_RS09055	2.11	yes	up	0	yes	WP_002965039.1	0.7	no	down	0	yes	MULTISPECIES: 6-carboxytetrahydropterin synthase QueD [Brucella]
BSS2_RS01885	2.09	yes	up	0	yes	WP_002971568.1	1.13	no	up	0.02	yes	MULTISPECIES: ribbon-helix-helix protein, CopG family [Brucella]
BSS2_RS07265	2.09	yes	up	0	yes	WP_004691538.1	1.06	no	up	0	yes	MULTISPECIES: methyltransferase [Brucella]
BSS2_RS03225	2.09	yes	up	0	yes	WP_006190036.1	1.22	no	up	0	yes	MULTISPECIES: SDR family oxidoreductase [Brucella]
BSS2_RS09465	2.09	yes	up	0	yes	WP_004691148.1	1.01	no	up	0.71	no	MULTISPECIES: tRNA uridine-5-carboxymethylaminomethyl(34) synthesis GTPase MnmE [Brucella]
BSS2_RS12345	2.08	yes	up	0	yes	WP_002966134.1	0.94	no	down	0.29	no	MULTISPECIES: hypothetical protein [Brucella]
BSS2_RS06015	2.08	yes	up	0	yes	WP_002964417.1	1.49	no	up	0.01	yes	MULTISPECIES: cobalt-precorrin-6A reductase [Brucella]
BSS2_RS13190	2.07	yes	up	0	yes	WP_094283784.1	0.69	no	down	0	yes	MULTISPECIES: winged helix DNA-binding protein [Brucella]
BSS2_RS14655	2.07	yes	up	0	yes	WP_002965661.1	1.04	no	up	0.01	yes	MULTISPECIES: protein-methionine-sulfoxide reductase catalytic subunit MsrP [Brucella]
BSS2_RS08870	2.06	yes	up	0	yes	WP_002966997.1	1.13	no	up	0	yes	MULTISPECIES: diaminopimelate epimerase [Brucella]
BSS2_RS03990	2.06	yes	up	0	yes	WP_002963995.1	1	no	up	0.93	no	MULTISPECIES: DUF1289 domain-containing protein [Brucella]
BSS2_RS03330	2.05	yes	up	0	yes	WP_002963863.1	0.96	no	down	0	yes	MULTISPECIES: hypothetical protein [Brucella]
BSS2_RS06805	2.05	yes	up	0	yes	WP_004691004.1	0.71	no	down	0	yes	MULTISPECIES: hypothetical protein [Brucella]
BSS2_RS02870	2.05	yes	up	0	yes	WP_002963769.1	1.2	no	up	0	yes	MULTISPECIES: uracil-DNA glycosylase [Brucella]
BSS2_RS02800	2.04	yes	up	0	yes	WP_002971524.1	1.09	no	up	0.01	yes	MULTISPECIES: hypothetical protein [Brucella]
BSS2_RS08580	2.04	yes	up	0	yes	WP_002969198.1	0.89	no	down	0	yes	MULTISPECIES: DUF4167 domain-containing protein [Brucella]
BSS2_RS01520	2.04	yes	up	0	yes	WP_004687987.1	1.05	no	up	0.39	no	MULTISPECIES: LysR family transcriptional regulator [Brucella]
BSS2_RS04625	2.03	yes	up	0	yes	WP_006190193.1	0.89	no	down	0	yes	MULTISPECIES: RluA family pseudouridine synthase [Brucella]
BSS2_RS15620	2.02	yes	up	0	yes	WP_004687614.1	0.75	no	down	0	yes	MULTISPECIES: metallophosphoesterase [Brucella]
BSS2_RS07525	2.02	yes	up	0	yes	WP_006190727.1	1.44	no	up	0	yes	MULTISPECIES: sugar ABC transporter ATP-binding protein [Brucella]
BSS2_RS07700	2.02	yes	up	0	yes	WP_004690447.1	1.08	no	up	0	yes	MULTISPECIES: tonB-system energizer ExbB [Brucella]
BSS2_RS07175	2.02	yes	up	0	yes	WP_002964658.1	1.25	no	up	0	yes	MULTISPECIES: CoA pyrophosphatase [Brucella]
BSS2_RS08495	2.01	yes	up	0	yes	WP_002967949.1	1.05	no	up	0.02	yes	MULTISPECIES: 50S ribosomal protein L21 [Brucella]
BSS2_RS09775	2.01	yes	up	0	yes	WP_086440136.1	1.43	no	up	0	yes	MULTISPECIES: molecular chaperone DnaJ [Brucella]
BSS2_RS01535	2.01	yes	up	0	yes	WP_006189828.1	1.03	no	up	0.11	no	MULTISPECIES: alpha/beta hydrolase [Brucella]
BSS2_RS05870	2.01	yes	up	0	yes	WP_004683937.1	1.48	no	up	0	yes	MULTISPECIES: Tim44 domain-containing protein [Brucella]
BSS2_RS01915	0.5	yes	down	0	yes	WP_006189903.1	1.39	no	up	0.01	yes	MULTISPECIES: 4-hydroxybenzoate octaprenyltransferase [Brucella]
BSS2_RS02660	0.5	yes	down	0	yes	WP_004691943.1	0.86	no	down	0.03	yes	MULTISPECIES: HAMP domain-containing histidine kinase [Brucella]
BSS2_RS08350	0.5	yes	down	0	yes	WP_006192568.1	0.77	no	down	0	yes	MULTISPECIES: NAD-glutamate dehydrogenase [Brucella]
BSS2_RS00390	0.5	yes	down	0	yes	WP_002965332.1	0.71	no	down	0	yes	MULTISPECIES: RNA 2',3'-cyclic phosphodiesterase [Brucella]
BSS2_RS12275	0.5	yes	down	0	yes	WP_002966149.1	0.86	no	down	0	yes	MULTISPECIES: DUF488 domain-containing protein [Brucella]
BSS2_RS13210	0.5	yes	down	0	yes	WP_004681962.1	0.94	no	down	0.01	yes	MULTISPECIES: amino acid ABC transporter ATP-binding protein [Brucella]
BSS2_RS11140	0.49	yes	down	0	yes	WP_004690043.1	0.85	no	down	0	yes	MULTISPECIES: Ldh family oxidoreductase [Brucella]
BSS2_RS03740	0.49	yes	down	0	yes	WP_002963944.1	1.29	no	up	0	yes	MULTISPECIES: NADH-quinone oxidoreductase subunit NuoH [Brucella]
BSS2_RS07795	0.49	yes	down	0	yes	WP_004690454.1	0.82	no	down	0	yes	MULTISPECIES: phosphoserine transaminase [Brucella]
BSS2_RS01100	0.49	yes	down	0	yes	WP_004687920.1	1.1	no	up	0.04	yes	MULTISPECIES: carbohydrate ABC transporter permease [Brucella]
BSS2_RS13355	0.49	yes	down	0	yes	WP_004690260.1	0.73	no	down	0	yes	MULTISPECIES: 3D-(3,5/4)-trihydroxycyclohexane-1,2-dione acylhydrolase (decyclizing) [Brucella]
BSS2_RS12330	0.49	yes	down	0	yes	WP_004688969.1	0.79	no	down	0	yes	MULTISPECIES: ATP-dependent dethiobiotin synthetase BioD [Brucella]
BSS2_RS02230	0.49	yes	down	0	yes	WP_004690622.1	0.86	no	down	0	yes	MULTISPECIES: insulinase family protein [Brucella]
BSS2_RS11115	0.49	yes	down	0	yes	WP_004687483.1	0.67	no	down	0	yes	MULTISPECIES: sensor domain-containing diguanylate cyclase [Brucella]
BSS2_RS14060	0.48	yes	down	0	yes	WP_004690337.1	0.98	no	down	0.01	yes	MULTISPECIES: glycerol-3-phosphate dehydrogenase [Brucella]
BSS2_RS12685	0.48	yes	down	0	yes	WP_004689000.1	0.95	no	down	0.01	yes	MULTISPECIES: quinone oxidoreductase [Brucella]
BSS2_RS13110	0.48	yes	down	0	yes	WP_004681939.1	0.71	no	down	0	yes	MULTISPECIES: nucleoside deaminase [Brucella]
BSS2_RS07115	0.48	yes	down	0	yes	WP_002964647.1	0.93	no	down	0.02	yes	MULTISPECIES: cytochrome b [Brucella]
BSS2_RS02960	0.48	yes	down	0	yes	WP_002963786.1	0.88	no	down	0	yes	MULTISPECIES: hypothetical protein [Brucella]
BSS2_RS14945	0.48	yes	down	0	yes	WP_002965600.1	0.75	no	down	0	yes	MULTISPECIES: 2,3-bisphosphoglycerate-dependent phosphoglycerate mutase [Brucella]
BSS2_RS15115	0.48	yes	down	0	yes	WP_004687015.1	0.86	no	down	0	yes	MULTISPECIES: acyl-CoA dehydrogenase [Brucella]
BSS2_RS10255	0.47	yes	down	0	yes	WP_002966536.1	0.86	no	down	0	yes	MULTISPECIES: response regulator [Brucellaceae]
BSS2_RS10425	0.47	yes	down	0	yes	WP_004689970.1	0.68	no	down	0	yes	MULTISPECIES: M3 family oligoendopeptidase [Brucella]
BSS2_RS13995	0.47	yes	down	0	yes	WP_004682211.1	0.86	no	down	0	yes	MULTISPECIES: hypothetical protein [Brucella]
BSS2_RS14415	0.47	yes	down	0	yes	WP_006016481.1	0.8	no	down	0	yes	MULTISPECIES: 2-dehydro-3-deoxygalactonokinase [Brucella]
BSS2_RS01690	0.47	yes	down	0	yes	WP_002963527.1	1.01	no	up	0.74	no	MULTISPECIES: cytochrome-c oxidase, cbb3-type subunit I [Brucella]
BSS2_RS03415	0.47	yes	down	0	yes	WP_006190051.1	1.02	no	up	0.42	no	MULTISPECIES: cystathionine beta-lyase [Brucella]
BSS2_RS04870	0.47	yes	down	0	yes	WP_004688362.1	0.86	no	down	0	yes	MULTISPECIES: cysteine synthase A [Brucella]
BSS2_RS03550	0.47	yes	down	0	yes	WP_006190074.1	0.97	no	down	0.12	no	MULTISPECIES: sodium-translocating pyrophosphatase [Brucella]
BSS2_RS03770	0.47	yes	down	0	yes	WP_006190097.1	1.08	no	up	0.01	yes	MULTISPECIES: NADH-quinone oxidoreductase subunit NuoN [Brucella]
BSS2_RS11750	0.46	yes	down	0	yes	WP_004692410.1	0.8	no	down	0	yes	MULTISPECIES: hypothetical protein [Brucella]
BSS2_RS01110	0.46	yes	down	0	yes	WP_004691448.1	0.87	no	down	0	yes	MULTISPECIES: mandelate racemase/muconate lactonizing enzyme family protein [Brucella]
BSS2_RS14855	0.46	yes	down	0	yes	WP_002965619.1	0.93	no	down	0.12	no	MULTISPECIES: hypothetical protein [Brucella]
BSS2_RS00520	0.46	yes	down	0	yes	WP_006191173.1	0.83	no	down	0	yes	MULTISPECIES: DUF3131 domain-containing protein [Brucella]
BSS2_RS00500	0.46	yes	down	0	yes	WP_004691289.1	0.7	no	down	0	yes	MULTISPECIES: sulfate ABC transporter substrate-binding protein [Brucella]
BSS2_RS01105	0.46	yes	down	0	yes	WP_004687921.1	0.95	no	down	0.01	yes	MULTISPECIES: sn-glycerol-3-phosphate ABC transporter ATP-binding protein UgpC [Brucella]
BSS2_RS07110	0.46	yes	down	0	yes	WP_004686339.1	0.81	no	down	0	yes	MULTISPECIES: cytochrome c1 [Brucella]
BSS2_RS13050	0.46	yes	down	0	yes	WP_004692226.1	0.72	no	down	0	yes	MULTISPECIES: ABC transporter substrate-binding protein [Brucella]
BSS2_RS00065	0.46	yes	down	0	yes	WP_004691202.1	0.84	no	down	0	yes	MULTISPECIES: branched-chain amino acid ABC transporter substrate-binding protein [Brucella]
BSS2_RS00090	0.46	yes	down	0	yes	WP_002965267.1	1.05	no	up	0.11	no	MULTISPECIES: isovaleryl-CoA dehydrogenase [Brucella]
BSS2_RS08315	0.46	yes	down	0	yes	WP_002964888.1	1.1	no	up	0	yes	MULTISPECIES: acetate--CoA ligase [Brucella]
BSS2_RS15120	0.45	yes	down	0	yes	WP_004692132.1	0.87	no	down	0.02	yes	MULTISPECIES: penicillin acylase family protein [Brucella]
BSS2_RS07980	0.45	yes	down	0	yes	WP_004688687.1	0.73	no	down	0	yes	MULTISPECIES: type I glyceraldehyde-3-phosphate dehydrogenase [Brucella]
BSS2_RS00230	0.45	yes	down	0	yes	WP_006133056.1	0.76	no	down	0	yes	MULTISPECIES: translocation/assembly module TamB [Brucella]
BSS2_RS11550	0.45	yes	down	0	yes	WP_004686129.1	1.08	no	up	0.1	no	MULTISPECIES: hypothetical protein [Brucella]
BSS2_RS12890	0.45	yes	down	0	yes	WP_002966021.1	0.74	no	down	0	yes	MULTISPECIES: DUF3572 domain-containing protein [Brucella]
BSS2_RS14425	0.45	yes	down	0	yes	WP_002967212.1	0.83	no	down	0	yes	MULTISPECIES: Gfo/Idh/MocA family oxidoreductase [Brucella]
BSS2_RS04815	0.45	yes	down	0	yes	WP_006132668.1	0.7	no	down	0	yes	MULTISPECIES: serine hydrolase [Brucella]
BSS2_RS10270	0.45	yes	down	0	yes	WP_002966533.1	0.86	no	down	0	yes	MULTISPECIES: alpha/beta hydrolase [Brucella]
BSS2_RS06155	0.45	yes	down	0	yes	WP_004683971.1	1.16	no	up	0.02	yes	MULTISPECIES: sulfate ABC transporter permease subunit CysW [Brucella]
BSS2_RS14085	0.45	yes	down	0	yes	WP_002965776.1	0.75	no	down	0	yes	MULTISPECIES: RpiB/LacA/LacB family sugar-phosphate isomerase [Brucella]
BSS2_RS12335	0.45	yes	down	0	yes	WP_006191931.1	0.84	no	down	0	yes	MULTISPECIES: 8-amino-7-oxononanoate synthase [Brucella]
BSS2_RS15665	0.45	yes	down	0	yes	WP_004681099.1	0.74	no	down	0	yes	MULTISPECIES: branched-chain amino acid ABC transporter permease [Brucella]
BSS2_RS15465	0.45	yes	down	0	yes	WP_006278797.1	1.13	no	up	0.08	no	MULTISPECIES: sugar ABC transporter permease [Brucella]
BSS2_RS10245	0.45	yes	down	0	yes	WP_002966537.1	0.72	no	down	0	yes	MULTISPECIES: response regulator transcription factor [Brucella]
BSS2_RS08195	0.45	yes	down	0	yes	WP_004685845.1	0.75	no	down	0	yes	MULTISPECIES: branched-chain amino acid ABC transporter substrate-binding protein [Brucella]
BSS2_RS11385	0.44	yes	down	0	yes	WP_002966291.1	0.89	no	down	0.05	yes	MULTISPECIES: DUF2478 domain-containing protein [Brucella]
BSS2_RS14030	0.44	yes	down	0	yes	WP_019298828.1	0.72	no	down	0	yes	MULTISPECIES: DeoR/GlpR transcriptional regulator [Brucella]
BSS2_RS14430	0.44	yes	down	0	yes	WP_004690369.1	0.7	no	down	0	yes	MULTISPECIES: hypothetical protein [Brucella]
BSS2_RS12140	0.43	yes	down	0	yes	WP_006191900.1	0.82	no	down	0.03	yes	MULTISPECIES: AMP-binding protein [Brucella]
BSS2_RS02185	0.43	yes	down	0	yes	WP_004683138.1	0.78	no	down	0	yes	MULTISPECIES: SURF1 family protein [Brucella]
BSS2_RS08655	0.43	yes	down	0	yes	WP_002964955.1	1.01	no	up	0.63	no	MULTISPECIES: hypothetical protein [Brucella]
BSS2_RS12100	0.43	yes	down	0	yes	WP_004690148.1	0.78	no	down	0.01	yes	MULTISPECIES: nitrate reductase [Brucella]
BSS2_RS06315	0.43	yes	down	0	yes	WP_004690963.1	1.03	no	up	0.1	no	MULTISPECIES: hypothetical protein [Brucella]
BSS2_RS01095	0.43	yes	down	0	yes	WP_099686920.1	1.14	no	up	0	yes	MULTISPECIES: sugar ABC transporter permease [Brucella]
BSS2_RS00970	0.43	yes	down	0	yes	WP_004689423.1	0.9	no	down	0	yes	MULTISPECIES: aldehyde dehydrogenase family protein [Brucella]
BSS2_RS13755	0.43	yes	down	0	yes	WP_098944107.1	0.92	no	down	0.01	yes	MULTISPECIES: acyl-CoA/acyl-ACP dehydrogenase [Brucella]
BSS2_RS13360	0.42	yes	down	0	yes	WP_006192094.1	0.75	no	down	0	yes	MULTISPECIES: myo-inosose-2 dehydratase [Brucella]
BSS2_RS14035	0.42	yes	down	0	yes	WP_004690331.1	0.87	no	down	0	yes	MULTISPECIES: D-ribose ABC transporter substrate-binding protein [Brucella]
BSS2_RS12465	0.42	yes	down	0	yes	WP_006191945.1	0.79	no	down	0	yes	MULTISPECIES: 3-methyl-2-oxobutanoate dehydrogenase (2-methylpropanoyl-transferring) subunit alpha [Brucella]
BSS2_RS14765	0.42	yes	down	0	yes	WP_004684782.1	0.73	no	down	0	yes	MULTISPECIES: ABC transporter substrate-binding protein [Brucella]
BSS2_RS12760	0.42	yes	down	0	yes	WP_011069144.1	0.7	no	down	0	yes	MULTISPECIES: virulence factor family protein [Brucella]
BSS2_RS10215	0.41	yes	down	0	yes	WP_002966545.1	1.1	no	up	0.13	no	MULTISPECIES: shikimate dehydrogenase [Brucella]
BSS2_RS14265	0.41	yes	down	0	yes	WP_004682297.1	0.87	no	down	0	yes	MULTISPECIES: aldehyde dehydrogenase family protein [Brucella]
BSS2_RS10200	0.41	yes	down	0	yes	WP_004687586.1	1.23	no	up	0	yes	MULTISPECIES: SDR family oxidoreductase [Brucella]
BSS2_RS12325	0.41	yes	down	0	yes	WP_004684995.1	0.75	no	down	0	yes	MULTISPECIES: adenosylmethionine--8-amino-7-oxononanoate transaminase [Brucella]
BSS2_RS14525	0.41	yes	down	0	yes	WP_002965686.1	0.97	no	down	0.3	no	MULTISPECIES: ABC transporter permease [Brucella]
BSS2_RS11885	0.4	yes	down	0	yes	WP_004690127.1	0.97	no	down	0.15	no	MULTISPECIES: zinc-binding dehydrogenase [Brucella]
BSS2_RS13150	0.4	yes	down	0	yes	WP_006073777.1	0.94	no	down	0.02	yes	MULTISPECIES: FAD-binding dehydrogenase [Brucella]
BSS2_RS11650	0.4	yes	down	0	yes	WP_004690104.1	0.98	no	down	0.05	yes	MULTISPECIES: catalase [Brucella]
BSS2_RS15220	0.4	yes	down	0	yes	WP_006192320.1	0.71	no	down	0	yes	MULTISPECIES: aspartate aminotransferase family protein [Brucella]
BSS2_RS01120	0.4	yes	down	0	yes	WP_004684717.1	0.97	no	down	0.07	no	MULTISPECIES: Gfo/Idh/MocA family oxidoreductase [Brucella]
BSS2_RS10310	0.4	yes	down	0	yes	WP_004689960.1	0.71	no	down	0	yes	MULTISPECIES: OmpA family protein [Brucella]
BSS2_RS10315	0.4	yes	down	0	yes	WP_006133590.1	0.75	no	down	0	yes	MULTISPECIES: P-type DNA transfer ATPase VirB11 [Brucella]
BSS2_RS11625	0.39	yes	down	0	yes	WP_002968345.1	0.67	no	down	0	yes	MULTISPECIES: P1 family peptidase [Brucella]
BSS2_RS14410	0.39	yes	down	0	yes	WP_004690366.1	0.8	no	down	0	yes	MULTISPECIES: 2-dehydro-3-deoxy-6-phosphogalactonate aldolase [Brucella]
BSS2_RS10345	0.39	yes	down	0	yes	WP_006191582.1	0.85	no	down	0	yes	MULTISPECIES: P-type DNA transfer protein VirB5 [Brucella]
BSS2_RS12835	0.39	yes	down	0	yes	WP_004690218.1	0.76	no	down	0	yes	MULTISPECIES: glycerol-3-phosphate 1-O-acyltransferase PlsY [Brucella]
BSS2_RS07995	0.38	yes	down	0	yes	WP_006192510.1	0.79	no	down	0	yes	MULTISPECIES: propionyl-CoA synthetase [Brucella]
BSS2_RS14225	0.38	yes	down	0	yes	WP_002965747.1	0.83	no	down	0	yes	MULTISPECIES: arginase [Brucella]
BSS2_RS08405	0.38	yes	down	0	yes	WP_002966975.1	0.83	no	down	0	yes	MULTISPECIES: CoA-acylating methylmalonate-semialdehyde dehydrogenase [Brucella]
BSS2_RS15075	0.37	yes	down	0	yes	WP_004690418.1	0.67	no	down	0	yes	MULTISPECIES: ABC transporter permease [Brucella]
BSS2_RS10300	0.37	yes	down	0	yes	WP_006191579.1	0.82	no	down	0	yes	MULTISPECIES: amino acid permease [Brucella]
BSS2_RS15065	0.37	yes	down	0	yes	WP_006192281.1	0.75	no	down	0	yes	MULTISPECIES: ATP-binding cassette domain-containing protein [Brucella]
BSS2_RS12320	0.37	yes	down	0	yes	WP_002966140.1	0.9	no	down	0	yes	MULTISPECIES: beta-ketoacyl-ACP synthase III [Brucella]
BSS2_RS07645	0.37	yes	down	0	yes	WP_004690445.1	0.82	no	down	0	yes	MULTISPECIES: sensor histidine kinase [Brucella]
BSS2_RS00415	0.36	yes	down	0	yes	WP_004684643.1	0.92	no	down	0.05	yes	MULTISPECIES: N-acetyltransferase [Brucella]
BSS2_RS02500	0.36	yes	down	0	yes	WP_002967480.1	1.12	no	up	0.07	no	MULTISPECIES: ABC transporter permease [Brucella]
BSS2_RS14340	0.36	yes	down	0	yes	WP_004690359.1	0.69	no	down	0	yes	MULTISPECIES: D-amino acid dehydrogenase [Brucella]
BSS2_RS12125	0.36	yes	down	0	yes	WP_006191899.1	1	no	up	0.94	no	MULTISPECIES: acyl-CoA dehydrogenase [Brucella]
BSS2_RS13000	0.36	yes	down	0	yes	WP_006192011.1	0.76	no	down	0	yes	MULTISPECIES: 3-oxoacid CoA-transferase subunit A [Brucella]
BSS2_RS01040	0.36	yes	down	0	yes	WP_002969733.1	0.85	no	down	0.07	no	MULTISPECIES: ABC transporter permease [Brucella]
BSS2_RS01130	0.35	yes	down	0	yes	WP_002965489.1	0.86	no	down	0	yes	MULTISPECIES: SDR family oxidoreductase [Brucella]
BSS2_RS00905	0.35	yes	down	0	yes	WP_002965444.1	0.78	no	down	0.01	yes	MULTISPECIES: 3'(2'),5'-bisphosphate nucleotidase CysQ [Brucella]
BSS2_RS10305	0.35	yes	down	0	yes	WP_002968227.1	0.82	no	down	0	yes	MULTISPECIES: DUF459 domain-containing protein [Brucella]
BSS2_RS04505	0.35	yes	down	0	yes	WP_004683738.1	1.17	no	up	0.03	yes	MULTISPECIES: hypothetical protein [Brucella]
BSS2_RS12470	0.35	yes	down	0	yes	WP_004687311.1	0.8	no	down	0	yes	MULTISPECIES: alpha-ketoacid dehydrogenase subunit beta [Brucella]
BSS2_RS00510	0.34	yes	down	0	yes	WP_006191171.1	1	no	down	0.75	no	MULTISPECIES: sulfate ABC transporter permease subunit CysW [Brucella]
BSS2_RS00845	0.34	yes	down	0	yes	WP_002968119.1	0.76	no	down	0	yes	MULTISPECIES: nitrite/sulfite reductase [Brucella]
BSS2_RS01035	0.33	yes	down	0	yes	WP_002965470.1	0.78	no	down	0.01	yes	MULTISPECIES: ABC transporter ATP-binding protein [Brucella]
BSS2_RS01140	0.33	yes	down	0	yes	WP_004684720.1	0.86	no	down	0	yes	MULTISPECIES: L-fuconate dehydratase [Brucella]
BSS2_RS10205	0.32	yes	down	0	yes	WP_006191567.1	1.06	no	up	0	yes	MULTISPECIES: MFS transporter [Brucella]
BSS2_RS01135	0.32	yes	down	0	yes	WP_004689431.1	0.72	no	down	0	yes	MULTISPECIES: fumarylacetoacetate hydrolase family protein [Brucella]
BSS2_RS00515	0.32	yes	down	0	yes	WP_002965359.1	0.81	no	down	0	yes	MULTISPECIES: sulfate/molybdate ABC transporter ATP-binding protein [Brucella]
BSS2_RS12655	0.31	yes	down	0	yes	WP_002968422.1	0.7	no	down	0	yes	MULTISPECIES: bacterioferritin [Brucella]
BSS2_RS00495	0.31	yes	down	0	yes	WP_006071949.1	0.99	no	down	0.24	no	MULTISPECIES: YdcF family protein [Brucella]
BSS2_RS10795	0.31	yes	down	0	yes	WP_002966417.1	0.72	no	down	0	yes	MULTISPECIES: hypothetical protein [Brucella]
BSS2_RS02515	0.31	yes	down	0	yes	WP_004683244.1	0.67	no	down	0	yes	MULTISPECIES: Gfo/Idh/MocA family oxidoreductase [Brucella]
BSS2_RS00840	0.31	yes	down	0	yes	WP_002965429.1	0.77	no	down	0	yes	MULTISPECIES: DUF2849 domain-containing protein [Brucella]
BSS2_RS12475	0.29	yes	down	0	yes	WP_004687310.1	0.71	no	down	0	yes	MULTISPECIES: 2-oxo acid dehydrogenase subunit E2 [Brucella]
BSS2_RS15150	0.29	yes	down	0	yes	WP_002965562.1	1.09	no	up	0.19	no	MULTISPECIES: GntR family transcriptional regulator [Brucella]
BSS2_RS04885	0.29	yes	down	0	yes	WP_004688368.1	0.73	no	down	0	yes	MULTISPECIES: GNAT family N-acetyltransferase [Brucella]
BSS2_RS03510	0.29	yes	down	0	yes	WP_002963899.1	0.73	no	down	0	yes	MULTISPECIES: winged helix-turn-helix transcriptional regulator [Brucella]
BSS2_RS02505	0.29	yes	down	0	yes	WP_006072326.1	0.76	no	down	0	yes	MULTISPECIES: ABC transporter substrate-binding protein [Brucella]
BSS2_RS10190	0.29	yes	down	0	yes	WP_004681171.1	1.17	no	up	0.31	no	MULTISPECIES: VOC family protein [Brucella]
BSS2_RS12410	0.28	yes	down	0	yes	WP_002967308.1	0.72	no	down	0	yes	MULTISPECIES: cytochrome bd oxidase subunit I [Brucella]
BSS2_RS15450	0.28	yes	down	0	yes	WP_006191506.1	0.91	no	down	0	yes	MULTISPECIES: membrane protein [Brucella]
BSS2_RS12415	0.28	yes	down	0	yes	WP_004681855.1	0.71	no	down	0	yes	MULTISPECIES: cytochrome d ubiquinol oxidase subunit II [Brucella]
BSS2_RS12135	0.28	yes	down	0	yes	WP_004690152.1	0.77	no	down	0	yes	MULTISPECIES: 3-hydroxyacyl-CoA dehydrogenase [Brucella]
BSS2_RS00940	0.27	yes	down	0	yes	WP_006191236.1	1.07	no	up	0.01	yes	MULTISPECIES: aldehyde dehydrogenase family protein [Brucella]
BSS2_RS10210	0.27	yes	down	0	yes	WP_006191568.1	1.29	no	up	0	yes	MULTISPECIES: pyruvate dehydrogenase complex dihydrolipoamide acetyltransferase [Brucella]
BSS2_RS10320	0.27	yes	down	0	yes	WP_004689962.1	0.89	no	down	0.13	no	MULTISPECIES: TrbI/VirB10 family protein [Brucella]
BSS2_RS04880	0.26	yes	down	0	yes	WP_004690846.1	0.71	no	down	0	yes	MULTISPECIES: 3-mercaptopyruvate sulfurtransferase [Brucella]
BSS2_RS00895	0.25	yes	down	0	yes	WP_006191224.1	0.69	no	down	0	yes	MULTISPECIES: sulfate adenylyltransferase subunit CysD [Brucella]
BSS2_RS03410	0.25	yes	down	0	yes	WP_002963878.1	0.85	no	down	0	yes	MULTISPECIES: hypothetical protein [Brucella]
BSS2_RS02510	0.24	yes	down	0	yes	WP_004688100.1	0.97	no	down	0.08	no	MULTISPECIES: sugar phosphate isomerase/epimerase [Brucella]
BSS2_RS11555	0.23	yes	down	0	yes	WP_002966257.1	0.77	no	down	0.01	yes	MULTISPECIES: hypothetical protein [Brucella]
BSS2_RS14395	0.23	yes	down	0	yes	WP_004687086.1	1.05	no	up	0.02	yes	MULTISPECIES: sugar ABC transporter permease [Brucella]
BSS2_RS14510	0.23	yes	down	0	yes	WP_004687071.1	0.76	no	down	0	yes	MULTISPECIES: choline dehydrogenase [Brucella]
BSS2_RS08125	0.22	yes	down	0	yes	WP_004692802.1	0.98	no	down	0.91	no	MULTISPECIES: RNA polymerase factor sigma-32 [Brucella]
BSS2_RS00900	0.2	yes	down	0	yes	WP_004691385.1	0.76	no	down	0	yes	MULTISPECIES: sulfate adenylyltransferase subunit CysN [Brucella]
BSS2_RS13445	0.19	yes	down	0	yes	WP_002965908.1	0.81	no	down	0	yes	MULTISPECIES: BA14K family protein [Brucella]
BSS2_RS10790	0.19	yes	down	0	yes	WP_002966418.1	0.69	no	down	0	yes	MULTISPECIES: CoA transferase [Brucella]
BSS2_RS11560	0.17	yes	down	0	yes	WP_006191785.1	0.82	no	down	0	yes	MULTISPECIES: multidrug efflux RND transporter permease subunit BepG [Brucella]
