# Supplementary material for: Integrated Proteomic and Transcriptomic Analyses Reveal the Roles of Brucella Homolog of BAX Inhibitor 1 in Cell Division and Membrane Homeostasis of Brucella suis S2
Source: Front Microbiol. 2021 Jan 28;12:632095. doi: 10.3389/fmicb.2021.632095 (PMC7876416; doi:10.3389/fmicb.2021.632095)
Supplement: Supplementary file 1 [file Data_Sheet_1.zip › Supplementary Material/Table S5_Gene quantification .xlsx]

## Sheet: ΔbrbI vs B. suis S2
Gene	Abundances B. suis S2_1	Abundances B. suis S2_2	Abundances B. suis S2_3	Abundances ΔbrbI_1	Abundances ΔbrbI_2	Abundances ΔbrbI_3	Log2(FC)	Regulation type	p-value	FDR
BSS2_RS00005	7673.45	7862.73	7344.65	7232.19	7571.98	7610.22	-0.0297133	down	0.881703	0.926812
BSS2_RS00010	3966.43	4368.32	4169.1	2900.55	2966.68	2914.42	-0.509808	down	0.0974229	0.18173
BSS2_RS00015	213.121	186.899	192.048	132.114	140.44	139.436	-0.52315	down	0.102081	0.187832
BSS2_RS00020	300.706	422.887	301.42	240.735	263.92	245.003	-0.451336	down	0.17349	0.284597
BSS2_RS00025	3069.01	3123.55	3211.57	2016.55	1857.5	1875.88	-0.70975	down	0.016115	0.0420373
BSS2_RS00030	809.59	759.436	751.935	457.079	470.098	483.577	-0.718255	down	0.0151519	0.0398495
BSS2_RS00035	1228.49	1304.65	1254.62	760.595	890.763	791.531	-0.632757	down	0.0354053	0.0806363
BSS2_RS00040	1666.77	1796.07	1834.32	1172.27	1210.18	1235.95	-0.549868	down	0.0713614	0.142008
BSS2_RS00045	1027.55	1145.35	1159.01	1122.97	1260.12	1111.13	0.0686176	up	0.597826	0.713515
BSS2_RS00050	2269.24	2199.39	2203.68	2509.81	2509.75	2507.75	0.173951	up	0.359774	0.506027
BSS2_RS00055	4168.38	4295.9	4281.81	6010.77	6234.96	6079.97	0.523815	up	0.0265182	0.0640176
BSS2_RS00060	387.673	416.957	485.34	762.062	886.282	829.939	0.942002	up	0.000280197	0.0013145
BSS2_RS00065	6449.88	6980.46	6711.77	2956.31	2990.82	3247.67	-1.13133	down	7.10328e-05	0.000398506
BSS2_RS17235	0	0	8.699	8.8	0	11.61	1.23007	up	0.695061	0.789999
BSS2_RS00070	673.106	651.219	770.076	541.945	477.947	548.149	-0.417574	down	0.195476	0.31426
BSS2_RS00080	889.219	852.271	800.378	431.486	419.791	421.667	-0.997718	down	0.000533949	0.00231533
BSS2_RS00085	782.522	780.452	687.517	360.602	298.482	325.502	-1.19265	down	3.21822e-05	0.000199731
BSS2_RS00090	2058	2316.61	2123.71	982.104	981.917	1030.51	-1.11774	down	9.40352e-05	0.000506566
BSS2_RS00095	369.737	371.582	335.455	274.379	248.01	310.78	-0.370033	down	0.259173	0.393315
BSS2_RS00100	56.236	96.727	81.587	231.105	194.109	217.78	1.4549	up	9.08496e-07	7.68867e-06
BSS2_RS00105	182.597	158.156	199.278	486.398	435.693	426.389	1.32022	up	5.18678e-07	4.61237e-06
BSS2_RS00115	1397.52	1429.22	1612.78	1650.27	1608.66	1646.75	0.144049	up	0.428194	0.566426
BSS2_RS00120	1142.45	1174.98	1295.81	1848.27	1675.15	1839.72	0.569787	up	0.0165321	0.0429374
BSS2_RS00125	827.003	867.578	903.394	1191.36	1084.08	1474.84	0.529611	up	0.0265516	0.0640464
BSS2_RS00130	31210.1	31593.4	32983.6	34224.8	34758.3	37800.5	0.156786	up	0.394203	0.537364
BSS2_RS00135	23.983	17.935	41.753	132	98.031	88.233	1.92739	up	2.33088e-10	3.99064e-09
BSS2_RS00140	147.795	119.927	151.82	141.621	125.915	142.102	-0.0344654	down	0.917557	0.950442
BSS2_RS00145	353.03	358.892	449.792	258.682	300.901	308.38	-0.420548	down	0.210168	0.333916
BSS2_RS00150	477.488	555.658	526.552	318.773	306.309	304.345	-0.746851	down	0.0124537	0.033727
BSS2_RS00155	1142.9	1171.3	1224.01	1253.08	1206.35	1324.88	0.0970106	up	0.537711	0.66274
BSS2_RS00160	8484.52	8379.09	8292.06	6837.25	7015.87	6454.52	-0.308861	down	0.367196	0.512594
BSS2_RS00165	1767.25	1909.29	1868.69	3772.98	3953.97	4059.86	1.08785	up	1.55702e-05	0.000101496
BSS2_RS00170	218.955	185.198	232.222	106.382	126.19	105.26	-0.913565	down	0.00625254	0.0192724
BSS2_RS00175	80.639	111.925	87.977	92.79	86.725	67.453	-0.183885	down	0.721543	0.812043
BSS2_RS00180	1082.98	1088.32	920.123	835.264	820.404	926.512	-0.259682	down	0.473225	0.61107
BSS2_RS00185	855.463	931.637	882.567	793.115	808.28	1011.88	-0.0308014	down	0.893162	0.934901
BSS2_RS00190	2337.3	2487.26	2444.7	2107.66	1900.95	1897.8	-0.299528	down	0.388737	0.533295
BSS2_RS00195	118.704	79.539	119.404	118.936	105.811	137.296	0.188735	up	0.388827	0.533295
BSS2_RS00200	6510.69	6498.51	6739.34	5886.61	6374.65	6161.48	-0.100259	down	0.906764	0.943503
BSS2_RS00205	7546.5	7509.77	7343.66	5776.35	5738.01	6113.48	-0.345637	down	0.293989	0.433347
BSS2_RS00210	5407.01	5453.34	5537.64	3789.85	4020.82	4086.36	-0.462916	down	0.137479	0.237834
BSS2_RS00215	5593.48	5783.09	5614.48	3786.58	3964.45	4063.74	-0.524182	down	0.0872036	0.166953
BSS2_RS00220	23.402	49.78	27.161	0	15.116	24.167	-1.3529	down	0.0032817	0.0111473
BSS2_RS00225	1283.65	1252.95	1201.5	908.817	871.454	886.902	-0.486992	down	0.115353	0.206636
BSS2_RS00230	1166.68	1256.65	1172.91	555.601	499.255	548.62	-1.16529	down	4.22924e-05	0.000253499
BSS2_RS00235	2636.64	2791.97	2595.79	1770.47	1830.27	1859.46	-0.555441	down	0.0679908	0.136854
BSS2_RS00240	339.758	296.43	418.985	905.908	740.678	855.242	1.2455	up	5.60514e-06	4.15366e-05
BSS2_RS00245	442.899	424.681	450.673	1784.51	1701.8	1889.05	2.02773	up	8.01991e-14	2.13315e-12
BSS2_RS15770	553.954	592.124	480.064	398.932	429.379	572.068	-0.215635	down	0.613942	0.724043
BSS2_RS00250	1816.44	2022.35	1767.46	1127.13	946.3	1142.94	-0.801601	down	0.00608918	0.0188562
BSS2_RS00255	1735.83	1655.17	2036.92	1475.75	1453.51	1460.19	-0.306359	down	0.376605	0.523033
BSS2_RS00260	166.018	226.365	210.613	312.799	246.893	316.978	0.539883	up	0.036238	0.0820312
BSS2_RS00265	1545.99	1548.07	1498.59	2057.38	2029.23	2024.5	0.412108	up	0.0704012	0.140566
BSS2_RS00270	1875.54	1912.35	1911.53	1027.4	1007.54	1219.01	-0.808623	down	0.0054089	0.0171782
BSS2_RS00275	94.061	114.593	87.337	146.587	151.615	214.583	0.792795	up	0.0028341	0.00982863
BSS2_RS00280	77.769	116.812	99.865	159.314	185.17	192.237	0.866163	up	0.00108466	0.00427975
BSS2_RS00285	67.806	109.921	119.317	172.072	174.838	206.681	0.898137	up	0.000922228	0.00371259
BSS2_RS00290	709.061	729.107	678.948	421.48	421.865	422.186	-0.742356	down	0.0134492	0.0359975
BSS2_RS00295	668.899	562.158	674.689	1215.5	1076.3	1258.19	0.897456	up	0.000636737	0.00271365
BSS2_RS00300	101.928	121.96	101.401	196.616	264.528	225.558	1.07796	up	0.000658815	0.00279574
BSS2_RS00305	6196.55	6359.33	6900.92	5803.51	6078.27	6027.42	-0.119574	down	0.851642	0.903826
BSS2_RS00310	2762.31	2716.57	2690.54	2084	2314.62	2242.27	-0.298855	down	0.386514	0.531345
BSS2_RS00315	784.237	788.005	894.014	956.344	1004.48	1049	0.287357	up	0.185735	0.301955
BSS2_RS00320	42.549	50.345	46.64	59.396	67.334	63.713	0.448734	up	0.0632222	0.129443
BSS2_RS00325	168.475	161.269	146.655	227.49	254.034	269.132	0.655978	up	0.00839463	0.0247111
BSS2_RS00330	437.085	446.762	308.077	683.587	509.216	718.184	0.681024	up	0.00590731	0.0183886
BSS2_RS00335	30.262	37.032	42.308	73.487	84.963	67.12	1.04128	up	0.000112635	0.00059261
BSS2_RS00340	62.151	74.366	60.113	85.138	102.37	73.811	0.410323	up	0.122525	0.216876
BSS2_RS00345	7088.6	6775.21	7170.76	6502.98	6505.96	6852.92	-0.0827608	down	0.955315	0.973951
BSS2_RS00355	321.557	431.941	404.901	559.217	626.05	643.781	0.658959	up	0.00807324	0.0239544
BSS2_RS00360	925.264	1024.22	994.939	1703.69	1589.22	1770.52	0.782128	up	0.00145531	0.00555107
BSS2_RS00365	0	0	0	0	0	24.291	12.9833	up	0.0677283	0.136695
BSS2_RS00370	13676.5	13679.5	14202.1	15549.4	15860.1	16295.7	0.199017	up	0.311425	0.452528
BSS2_RS00375	2249.57	2386.79	2370.65	2884.47	2852.77	3009.79	0.319992	up	0.145182	0.249422
BSS2_RS00380	260.019	199.118	211.253	73.273	30.232	0	-2.69526	down	2.83581e-12	6.39991e-11
BSS2_RS15800	262.388	274.711	272.328	420.656	311.672	351.737	0.421477	up	0.0787691	0.153871
BSS2_RS00390	9934.05	10756.6	10193.8	4932.99	4887.73	5614.34	-1.00067	down	0.000476364	0.00209924
BSS2_RS00395	1101.41	1186.84	1263.68	1359.99	1423.2	1432.11	0.247037	up	0.235791	0.366418
BSS2_RS00400	736.143	755.348	647.494	1145.08	1161.31	1101.34	0.671884	up	0.00589528	0.0183884
BSS2_RS00405	371.736	385.967	353.513	523.07	455.735	441.165	0.35372	up	0.11262	0.20333
BSS2_RS00410	42648	42752.9	40905.4	51.083	48.174	25.673	-9.98156	down	1.28743e-137	3.83526e-134
BSS2_RS00415	268.975	382.818	328.615	123.004	115.217	118.418	-1.45891	down	2.40304e-06	1.9039e-05
BSS2_RS00420	372.72	587.045	529.708	1312.9	1514.52	1614.26	1.5763	up	3.00233e-09	4.23883e-08
BSS2_RS00425	1947.02	2085.76	1931.45	6184.26	6427.27	6550.85	1.68387	up	1.2356e-10	2.24443e-09
BSS2_RS00430	14863.7	15347.7	15534.3	16248.2	16366.8	17226.1	0.123701	up	0.466044	0.604417
BSS2_RS00435	455.371	499.696	457.323	376.769	476.64	307.01	-0.283492	down	0.44712	0.584454
BSS2_RS00440	335.167	376.317	319.734	223.725	243.556	245.371	-0.533078	down	0.0984827	0.182983
BSS2_RS00445	2371.85	2434.56	2244.58	2734.88	2751.49	2953.7	0.25943	up	0.217142	0.342439
BSS2_RS00450	1238.95	1524.5	1183.02	1733.29	1979.4	1864.74	0.499042	up	0.0375868	0.0844427
BSS2_RS00455	1086.73	1306.29	1368.59	1583.99	1430.53	1633.09	0.305142	up	0.160825	0.270067
BSS2_RS00460	1576.38	1626.13	1651.78	1488.17	1383.33	1478.29	-0.158313	down	0.735794	0.823224
BSS2_RS00465	3560.8	3658.79	3494.92	821.331	687.427	799.773	-2.21452	down	1.21808e-14	3.59272e-13
BSS2_RS00470	20642.4	20430.7	21441	4341.98	4746.27	4964.09	-2.15337	down	3.60642e-14	9.85646e-13
BSS2_RS00475	2199.83	2307.97	2366.03	2014.86	2268.91	2538.24	-0.0109164	down	0.833941	0.894778
BSS2_RS17245	7.963	0	0	9.35	0	12.335	1.44497	up	0.695061	0.789999
BSS2_RS00485	1287.31	1495.14	1340.75	1861.68	1865.41	1836.21	0.432179	up	0.0612184	0.125946
BSS2_RS00490	484.47	500.637	460.062	465.421	388.628	462.951	-0.133983	down	0.817754	0.882769
BSS2_RS00495	3500.26	3924.6	3525.21	1100.35	1226.33	1081.52	-1.68386	down	3.06856e-09	4.31191e-08
BSS2_RS00500	6935.82	7475.81	7255.02	3250.19	3426.99	3247.58	-1.12637	down	7.81989e-05	0.000429805
BSS2_RS00505	3124.84	3414.03	3223.61	1623.34	1796.59	1753.73	-0.916061	down	0.00154107	0.00583335
BSS2_RS00510	2382.42	2409.66	2396.73	803.385	845.757	811.307	-1.54683	down	5.32006e-08	5.91361e-07
BSS2_RS00515	3308.4	3182.81	3199.07	1022.26	944.365	1166.64	-1.62887	down	8.53459e-09	1.05496e-07
BSS2_RS00520	1147.57	1223	1138.67	551.453	525.035	547.498	-1.11162	down	9.55112e-05	0.000512663
BSS2_RS00525	647.884	721.946	690.772	441.576	400.137	419.227	-0.708565	down	0.0175758	0.0453318
BSS2_RS00530	2342.12	2254.28	2133.27	1885.93	2056.25	1895.26	-0.205201	down	0.608833	0.720408
BSS2_RS00535	329.424	354.75	366.6	357.219	346.401	402.231	0.0737044	up	0.607195	0.71973
BSS2_RS00540	912.07	1067.64	1058.59	927.614	1069.07	998.953	-0.020401	down	0.849614	0.903826
BSS2_RS00545	2430.72	2783.77	2583.72	2024.32	2208.27	2221.62	-0.272903	down	0.446035	0.583292
BSS2_RS00550	787.804	819.717	778.87	1031.53	876.405	945.484	0.257862	up	0.218769	0.344276
BSS2_RS00555	6298.77	5918.48	5981.65	6377.73	6435.24	7125.59	0.13171	up	0.452794	0.590317
BSS2_RS00560	88207.4	90977.2	90914	66414.3	68834.6	67179.4	-0.416075	down	0.189839	0.30702
BSS2_RS00565	5603.54	5636.2	5892.11	4894.66	5084.07	5100.79	-0.184089	down	0.664139	0.767147
BSS2_RS00570	6565.9	6479.11	6588.04	5575.75	5547.24	5705.14	-0.22241	down	0.5605	0.685439
BSS2_RS00575	624.046	654.6	624.101	695.485	622.019	700.842	0.0850896	up	0.563449	0.687352
BSS2_RS00580	915.234	921.993	866.035	920.025	828.095	1019.87	0.0341363	up	0.704147	0.798802
BSS2_RS00585	5699.3	6103.23	6049.51	5536.28	5353.99	5706.57	-0.10518	down	0.891681	0.93368
BSS2_RS00590	423.785	349.705	426.14	278.823	294.678	308.425	-0.443859	down	0.168986	0.279673
BSS2_RS00595	262.964	206.051	210.674	265.044	196.161	266.756	0.098986	up	0.567529	0.690234
BSS2_RS00600	84.94	109.451	102.376	118.912	85.463	182.182	0.381347	up	0.159758	0.268578
BSS2_RS00610	171.667	121.96	80.943	62.989	109.153	74.79	-0.601116	down	0.118874	0.211418
BSS2_RS00615	52.959	76.225	79.283	82.911	80.315	97.493	0.322673	up	0.161308	0.270573
BSS2_RS00620	10.508	12.573	6.098	21.592	3.818	44.763	1.2659	up	0.00921051	0.0265873
BSS2_RS00625	339.364	383.423	318.399	315.166	355.732	391.979	0.0297467	up	0.717044	0.809119
BSS2_RS17250	1294.94	1399.8	1336.74	1103.64	1075.84	1181.06	-0.262619	down	0.469044	0.606723
BSS2_RS00640	1862.35	1991.58	1724.18	1858.85	1686.22	2212.99	0.0458097	up	0.673357	0.772878
BSS2_RS00645	234.742	362.184	200.754	232.106	224.448	205.736	-0.268346	down	0.502986	0.635821
BSS2_RS00650	672.131	651.041	508.64	358.461	386.441	347.055	-0.746354	down	0.0135483	0.0362098
BSS2_RS00655	5728.75	6222.5	5785.01	5742.74	5351.5	5575.77	-0.0894468	down	0.94061	0.963575
BSS2_RS00660	945.661	951.964	998.991	817.811	847.665	811.383	-0.225856	down	0.563931	0.687659
BSS2_RS00665	1971.27	2221.66	2047.02	2255.76	2167.94	2483.68	0.146606	up	0.416518	0.557215
BSS2_RS00670	464.443	484.387	474.322	328.554	382.917	366.426	-0.400869	down	0.217694	0.342946
BSS2_RS00675	312.323	363.923	370.72	304.639	260.624	255.834	-0.350589	down	0.296844	0.436259
BSS2_RS00680	57.445	45.823	64.963	103.768	62.08	111.801	0.722808	up	0.00861615	0.0252882
BSS2_RS00690	311.041	341.38	307.117	277.194	291.881	313.702	-0.120291	down	0.849733	0.903826
BSS2_RS00695	3549.39	3749.61	3825.92	9245.46	9156.05	9171.1	1.30944	up	3.03055e-07	2.91226e-06
BSS2_RS00700	566.616	674.188	742.14	825.12	864.892	867.909	0.367327	up	0.106926	0.195059
BSS2_RS00705	1113.34	1268.71	1175.08	1319.29	1240.26	1483.54	0.184747	up	0.34198	0.486281
BSS2_RS00710	717.762	638.533	656.543	980.621	857.015	960.984	0.475484	up	0.0428863	0.0941936
BSS2_RS00715	7314.24	7825.75	8346.83	5989.52	6439.79	6154.81	-0.337781	down	0.313597	0.454159
BSS2_RS00720	16426.4	17241.3	17184.9	14884.4	15437.3	15855.6	-0.139139	down	0.791853	0.863596
BSS2_RS00725	1034.81	1186.13	1320.07	1713.1	1549.1	1480.23	0.42146	up	0.0645046	0.131616
BSS2_RS00730	1573.32	1743.37	1698.44	2974.61	2784.46	3010.41	0.806204	up	0.00106207	0.00420175
BSS2_RS00735	2374.39	2481.35	2319.69	2821.02	2757.92	2663.04	0.199925	up	0.310384	0.451507
BSS2_RS00740	874.45	1094.57	963.86	1194.64	1177.62	1266.53	0.311147	up	0.153035	0.259619
BSS2_RS00745	168.862	169.186	223.144	339.212	387.341	334.06	0.918328	up	0.000291992	0.00136553
BSS2_RS00750	5467.02	5944	5664.14	4944.34	4683.48	4645.02	-0.258626	down	0.476961	0.61403
BSS2_RS00755	7131.64	7486.76	7701.05	4404.98	4434.51	4558.46	-0.736288	down	0.0122037	0.0331997
BSS2_RS00760	22647.8	24302.7	24374.4	55475.9	53518.5	53008.9	1.18354	up	2.96977e-06	2.32815e-05
BSS2_RS00765	66122.8	73167.2	71283	128091	125926	128664	0.861822	up	0.000466089	0.00206006
BSS2_RS15840	50.246	120.242	108.304	101.138	135.617	55.595	0.0685067	up	0.711138	0.803977
BSS2_RS00770	408.324	422.451	491.735	349.666	406.035	347.169	-0.262015	down	0.494252	0.630035
BSS2_RS00775	210.814	217.96	251.807	163.418	240.944	190.23	-0.194866	down	0.665178	0.767526
BSS2_RS00780	1162.74	1324.65	1212.84	1357.71	1400.44	1389.84	0.164797	up	0.378636	0.525009
BSS2_RS15845	64.437	112.147	108.783	158.197	161.757	208.706	0.889515	up	0.00412703	0.0137454
BSS2_RS00785	423.415	355.562	409.23	558.625	476.63	548.563	0.414619	up	0.0757525	0.149152
BSS2_RS00790	500.329	501.205	532.087	295.1	317.917	291.99	-0.760939	down	0.0123134	0.0334077
BSS2_RS00795	5140.5	5152.93	5072.63	6970.95	6935.44	6630.04	0.418438	up	0.0658725	0.133766
BSS2_RS00800	869.382	775.487	843.354	1260.49	1222.02	1331.24	0.616091	up	0.010701	0.0298764
BSS2_RS00805	464.858	505.189	475.186	811.217	784.065	749.816	0.698345	up	0.00458954	0.0149751
BSS2_RS00810	271.807	388.464	332.997	762.403	707.759	795.302	1.18955	up	6.81514e-06	4.91832e-05
BSS2_RS00815	592.655	579.447	535.301	858.336	787.599	757.304	0.493176	up	0.0377594	0.0847027
BSS2_RS00820	290.682	325.226	300.866	409.275	389.542	411.296	0.400503	up	0.0824738	0.160055
BSS2_RS00825	244.76	234.692	254.893	240.147	238.771	262.286	0.0134126	up	0.77278	0.850743
BSS2_RS00830	76.245	76.825	111.781	84.812	110.81	68.378	-0.00464297	down	0.869596	0.918627
BSS2_RS00835	3234.44	3546.76	3144.01	2186.21	2157.09	2045.33	-0.635591	down	0.0333252	0.0770177
BSS2_RS00840	19598.3	19435.1	18951.7	6102.47	6108.76	5995.16	-1.67124	down	3.4598e-09	4.83884e-08
BSS2_RS00845	10529.5	11293.9	11059.2	3767.65	3604.99	3914.67	-1.54262	down	4.66238e-08	5.26107e-07
BSS2_RS00850	10992.5	11993.5	11311.1	3930.98	4083.98	4125.13	-1.49831	down	1.17285e-07	1.22165e-06
BSS2_RS00855	8920.11	9390.9	8916.56	2947.54	2789.18	3008.95	-1.63843	down	7.05702e-09	8.94589e-08
BSS2_RS00860	11960.9	12320.4	13290.8	4280.38	4466.74	4615.89	-1.49142	down	1.41681e-07	1.44543e-06
BSS2_RS00865	374.966	448.66	407.619	468.177	560.306	507.214	0.318775	up	0.156273	0.263612
BSS2_RS00870	820.392	1167.54	843.981	656.778	713.58	683.551	-0.463405	down	0.162298	0.27208
BSS2_RS00875	1054.56	924.08	850.861	1132.35	1122.41	1475.67	0.398798	up	0.0877721	0.167826
BSS2_RS00880	182.533	186.515	184.202	243.247	214.222	280.875	0.41636	up	0.0714852	0.142159
BSS2_RS00885	17.276	23.255	30.077	38.034	50.215	40.142	0.862613	up	0.0122104	0.0331997
BSS2_RS00890	4697.14	4736.95	4588.39	2396.21	2435.97	2549.74	-0.925672	down	0.00129489	0.00504245
BSS2_RS00895	2486.77	2570.29	2473.93	606.195	668.299	578.59	-2.02291	down	1.36988e-12	3.2647e-11
BSS2_RS00900	5766.41	6207.66	5974.69	1145.77	1224.13	1205.6	-2.32767	down	3.44337e-16	1.17906e-14
BSS2_RS00905	1181.92	1338.53	1256.43	458.347	441.255	422.722	-1.51412	down	1.28175e-07	1.32122e-06
BSS2_RS00915	220.709	225.674	207.261	176.692	209.956	223.782	-0.0986788	down	0.918725	0.950636
BSS2_RS00920	6.887	0	0	0	0	0	-11.1653	down	0.131224	0.228338
BSS2_RS00925	413.115	385.744	450.353	337.732	389.978	340.9	-0.225282	down	0.570826	0.692821
BSS2_RS00930	110.219	142.77	147.877	148.412	138.142	126.876	0.0445227	up	0.674879	0.773304
BSS2_RS00935	686.354	690.98	664.76	715.113	699.402	838.336	0.141702	up	0.436959	0.574321
BSS2_RS00940	8479.52	8587.8	8800.14	2335.64	2349.39	2410.49	-1.86616	down	4.15741e-11	8.14798e-10
BSS2_RS00945	13931.6	15467.7	14895.7	13083.2	13448.1	12889.8	-0.16817	down	0.711999	0.804392
BSS2_RS00950	2577.92	2794.91	2755.44	2348.71	2018.35	1921	-0.370332	down	0.263023	0.398143
BSS2_RS00970	4495.05	4509.7	4565.01	1912.87	1986.51	1962.07	-1.21107	down	2.02289e-05	0.00012849
BSS2_RS00975	60.999	72.988	38.825	67.002	45.756	54.866	-0.0439739	down	0.947758	0.969231
BSS2_RS00980	371.839	366.403	337.642	315.892	425.97	386.256	0.0683953	up	0.621572	0.73044
BSS2_RS00985	209.851	258.645	293.007	168.589	227.019	215.083	-0.318406	down	0.374784	0.520746
BSS2_RS00990	317.274	286.964	243.562	205.333	228.739	236.062	-0.339273	down	0.336137	0.480034
BSS2_RS00995	226.065	213.548	269.286	223.526	204.623	159.734	-0.27005	down	0.484111	0.620821
BSS2_RS01000	0	36.958	17.924	72.533	22.445	23.923	1.11531	up	0.0416756	0.0918961
BSS2_RS01005	161.258	160.186	192.461	166.122	143.714	179.1	-0.0718556	down	0.992201	0.998683
BSS2_RS01010	322.887	357.108	334.242	438.552	591.021	597.498	0.681881	up	0.00579438	0.0182193
BSS2_RS01015	668.899	660.038	716.699	645.998	621.791	627.975	-0.10977	down	0.878625	0.925212
BSS2_RS01020	664.932	701.969	644.436	609.975	610.813	612.853	-0.133443	down	0.810573	0.877433
BSS2_RS01025	2473.44	2971.75	2784.03	4858.99	4651.46	5052.5	0.823475	up	0.000834812	0.00341139
BSS2_RS01030	65.496	75.919	111.65	16.822	20.822	31.705	-1.86752	down	2.15511e-07	2.11884e-06
BSS2_RS01035	154.682	212.358	147.404	65.002	54.427	50.444	-1.59854	down	3.40352e-07	3.18735e-06
BSS2_RS01040	229.589	223.392	228.404	88.871	69.668	84.026	-1.49009	down	6.61564e-07	5.72906e-06
BSS2_RS01045	734.864	796.673	705.993	218.126	231.761	244.476	-1.68814	down	5.53486e-09	7.23173e-08
BSS2_RS01050	1554.75	1835.02	1755.44	1218.86	1122.96	1051.39	-0.600576	down	0.0483091	0.103983
BSS2_RS01055	1545.82	1628.54	1501.2	1125.9	1046.08	1163.6	-0.487202	down	0.115655	0.207052
BSS2_RS01060	136.554	137.132	138.679	87.326	88.598	100.098	-0.579133	down	0.0731107	0.144619
BSS2_RS01065	149.893	191.309	237.763	140.8	108.923	123.836	-0.632136	down	0.0823868	0.159994
BSS2_RS01070	161.555	182.94	177.452	123.868	133.322	145.259	-0.375095	down	0.258694	0.39315
BSS2_RS01075	159.778	306.548	150.275	200.544	240.22	234.702	0.131545	up	0.47494	0.613018
BSS2_RS01080	731.141	784.335	861.135	501.132	507.744	499.336	-0.656066	down	0.0300023	0.0712166
BSS2_RS01085	70.565	49.253	45.501	66.744	51.278	75.909	0.230287	up	0.365488	0.511889
BSS2_RS01090	14926.6	15913	15508.3	9326.85	9009.34	8960.3	-0.763786	down	0.00892227	0.0259468
BSS2_RS01095	6616.77	6664.96	6556.04	2771.84	2833.9	2972.99	-1.20941	down	2.06642e-05	0.000130976
BSS2_RS01100	3970.64	4189.23	3840.75	1735.76	1948.09	2211.55	-1.02545	down	0.000343061	0.00157227
BSS2_RS01105	3221.64	3345.52	3027.41	1390.78	1438.62	1539.87	-1.13482	down	6.93223e-05	0.000389644
BSS2_RS01110	4667.35	4407.55	4762.19	2128.89	2049.28	2203.27	-1.11659	down	8.8289e-05	0.000477338
BSS2_RS01115	1856.85	1903.63	2011.13	894.995	882.373	961.074	-1.07562	down	0.000216917	0.00105415
BSS2_RS01120	3032.34	3125.22	2929.61	1271.6	1139.82	1195.14	-1.33321	down	2.6693e-06	2.09811e-05
BSS2_RS01130	9304.53	9731.89	9493.1	3333.93	3340.61	3196.48	-1.53118	down	6.22784e-08	6.84704e-07
BSS2_RS01135	19257.8	19208.7	19446.3	6083.71	6568.92	5694.15	-1.65836	down	4.39223e-09	5.94748e-08
BSS2_RS01140	7158.85	7326.18	7199.45	2300.88	2336.79	2435.08	-1.61632	down	1.05756e-08	1.27035e-07
BSS2_RS01145	232.661	314.842	266.821	334.973	225.424	351.822	0.163777	up	0.409265	0.550486
BSS2_RS01150	169.879	212.506	152.358	217.599	78.557	143.537	-0.282347	down	0.580223	0.700358
BSS2_RS01160	488.403	457.349	394.339	781.242	925.848	899.1	0.95961	up	0.000319415	0.00147297
BSS2_RS01165	1089.99	1062.04	1216.98	2456.58	2466.57	2262.6	1.09281	up	1.63503e-05	0.000105886
BSS2_RS01170	404.918	576.385	494.274	1270.57	1207.41	1178.77	1.30928	up	1.08675e-06	9.04311e-06
BSS2_RS01175	645.111	544.188	561.558	2113.33	2123.59	2193.48	1.87685	up	2.78137e-12	6.32496e-11
BSS2_RS01180	1696.68	1730.92	1616.54	1720.86	1738.98	1726.01	0.0399718	up	0.684248	0.780986
BSS2_RS01185	3450.4	3779.05	3650.61	3768.1	3708.55	3699.99	0.0388001	up	0.680831	0.778279
BSS2_RS01190	3948.82	4048.73	4116.41	5813.01	5562.65	5778.59	0.501894	up	0.0319082	0.0744941
BSS2_RS01195	1924.77	2124.37	1950.6	2297.57	2197.92	2417.93	0.2045	up	0.302104	0.44268
BSS2_RS01200	101.928	53.357	73.938	67.32	64.809	78.945	-0.119001	down	0.945953	0.967718
BSS2_RS01210	37.206	43.483	25.106	201.159	138.327	156.818	2.22992	up	6.03466e-15	1.87263e-13
BSS2_RS01215	0	0	37.756	63.659	42.024	72.787	2.24081	up	3.07448e-07	2.93554e-06
BSS2_RS15885	0	28.363	0	97.414	51.675	91.797	3.08613	up	3.87187e-06	2.96511e-05
BSS2_RS01220	103.907	82.885	126.341	644.875	521.351	567.18	2.46875	up	9.27858e-18	3.73526e-16
BSS2_RS01225	154.571	226.497	214.503	412.96	434.64	475.407	1.15147	up	7.96877e-06	5.61205e-05
BSS2_RS15895	169.879	213.43	236.603	428.852	530.819	421.042	1.15527	up	7.26286e-05	0.00040517
BSS2_RS01230	1511.34	1787.34	1740.53	962.939	970.544	998.16	-0.781488	down	0.00927393	0.0267445
BSS2_RS01235	123865	139752	137316	105415	103336	99550.1	-0.379024	down	0.243513	0.375869
BSS2_RS01240	2283.39	2402.3	2060.8	6015.92	5266.46	6051.54	1.36139	up	1.18061e-07	1.22545e-06
BSS2_RS01245	8028.05	8784.73	7654.46	16121.2	14307.6	14350.9	0.871991	up	0.000418196	0.00187339
BSS2_RS01255	34145.7	35446.1	38204.4	58995	57605.9	62428.8	0.731892	up	0.00259511	0.00912732
BSS2_RS01260	19645.6	20866.7	20049.1	26832.5	26408.9	28212.9	0.427595	up	0.0606135	0.12496
BSS2_RS01265	21839.4	21421.5	21806	24850	24242.4	25693.6	0.200846	up	0.308986	0.450108
BSS2_RS01270	4657.95	4971.59	4543.5	5239.25	5116.83	5481.36	0.160188	up	0.387094	0.531896
BSS2_RS01275	8320.02	9222.84	9515.07	9147.76	9416.18	9820.95	0.0690721	up	0.59967	0.715025
BSS2_RS01285	440.768	382.596	408.803	644.606	549.074	601.997	0.543329	up	0.023038	0.0569545
BSS2_RS01290	513.619	522.458	557.619	858.639	798.544	781.23	0.613565	up	0.0109692	0.0303571
BSS2_RS01295	185.5	255.251	212.467	244.174	273.143	255.589	0.242727	up	0.238322	0.369387
BSS2_RS01300	69.685	57.246	50.701	98.919	61.975	91.834	0.508687	up	0.0485986	0.104455
BSS2_RS01305	357.726	321.024	312.817	366.806	313.364	351.079	0.0566104	up	0.650878	0.757113
BSS2_RS01310	268.23	312.923	376.178	275.578	253.39	294.314	-0.21763	down	0.595342	0.711973
BSS2_RS01315	850.703	989.751	932.762	856.169	723.586	819.817	-0.208783	down	0.613096	0.723619
BSS2_RS01320	163.271	136.751	106.932	86.268	86.441	113.811	-0.506225	down	0.116192	0.20764
BSS2_RS01325	154.219	135.647	144.617	408.925	403.737	444.562	1.53286	up	7.94325e-09	9.85956e-08
BSS2_RS01330	229.506	339.226	285.961	400.253	348.266	339.831	0.348663	up	0.132693	0.230491
BSS2_RS01335	1539.11	1720.74	1597.07	1189.18	1189.12	1210.02	-0.436731	down	0.167418	0.278004
BSS2_RS01340	2718.07	2931.86	2646.75	1676.87	1552.49	1779.62	-0.728016	down	0.0132587	0.0355194
BSS2_RS01345	815.42	1029.34	944.046	612.76	684.387	634.721	-0.529651	down	0.0896531	0.170392
BSS2_RS01350	197.9	255.655	250.019	588.116	539.601	539.867	1.24498	up	1.88243e-06	1.51972e-05
BSS2_RS01355	1133.99	1223.79	1185.05	1838.38	1747.34	1831.21	0.612573	up	0.0103995	0.0291714
BSS2_RS01360	371.307	496.551	459.123	376.136	440.88	364.652	-0.167323	down	0.736313	0.823377
BSS2_RS01365	1416.23	1265.56	1457.96	2307.89	2378.36	2610.36	0.81768	up	0.000930781	0.00374197
BSS2_RS01370	1544.41	1682.16	1515.32	2121.13	2187.54	2348.85	0.489519	up	0.0351698	0.0803265
BSS2_RS01380	275.676	279.943	246.286	206.564	155.516	185.423	-0.550562	down	0.0836107	0.161738
BSS2_RS01385	29.076	27.059	16.873	36.985	50.474	31.278	0.70162	up	0.0126743	0.0342311
BSS2_RS01390	5593.27	5678.75	5647.05	7089.15	7541.03	7277.78	0.372804	up	0.0950489	0.178419
BSS2_RS01395	277.456	312.539	293.733	245.357	281.761	329.089	-0.0456426	down	0.936924	0.961122
BSS2_RS01400	4310.8	4251.75	4055.59	3355.66	3543.8	3166.54	-0.326009	down	0.334694	0.478663
BSS2_RS01405	629.478	704.891	673.499	1506.36	1446.52	1481.2	1.14297	up	6.85378e-06	4.93174e-05
BSS2_RS01410	1229.32	1289.73	1232.15	3206.11	2856.23	3056.93	1.28156	up	5.6059e-07	4.94082e-06
BSS2_RS01415	1058.13	1292.92	1150.06	2298.83	2219.86	2398.46	0.982366	up	8.66778e-05	0.000471192
BSS2_RS01420	392.927	214.128	284.466	461.36	559.749	560.452	0.827006	up	0.00172247	0.00639807
BSS2_RS01425	135.392	252.172	124.528	122.979	124.375	100.908	-0.556226	down	0.0903532	0.171042
BSS2_RS17255	44.968	5.978	57.991	46.933	43.569	77.397	0.624086	up	0.106704	0.194832
BSS2_RS01435	277.22	289.822	313.629	369.889	309.294	429.428	0.332077	up	0.142937	0.246274
BSS2_RS01440	148.832	190.675	108.181	134.154	159.497	160.685	0.0212658	up	0.748539	0.832362
BSS2_RS01445	1689.25	1569.03	1588.43	1707.79	1547.93	1516.82	-0.0222497	down	0.867059	0.916596
BSS2_RS01450	1810.64	1836.97	1862.7	2170.59	2419.86	2589.02	0.381742	up	0.0921645	0.173722
BSS2_RS01455	305.559	346.932	370.178	364.015	397.081	421.503	0.209621	up	0.30067	0.440795
BSS2_RS01460	363.029	436.048	324.114	470.521	489.051	573.165	0.448506	up	0.0554268	0.11579
BSS2_RS01465	177.077	144.698	220.562	567.971	395.447	528.533	1.45993	up	1.85997e-07	1.85313e-06
BSS2_RS01470	529.755	537.586	513.678	1003.89	881.992	960.848	0.84845	up	0.000809617	0.00332669
BSS2_RS01475	4864.87	4989.96	4657.42	5430.89	5453.45	5643.22	0.187602	up	0.332743	0.476787
BSS2_RS01480	545.36	555.658	472.653	548.065	488.017	479.575	-0.0541905	down	0.958916	0.976285
BSS2_RS01485	57.834	69.721	63.087	62.801	55.614	49.846	-0.180162	down	0.704852	0.799297
BSS2_RS01490	2636.18	3114.8	2825.62	1872.68	2003.56	1959.43	-0.555505	down	0.070099	0.140057
BSS2_RS01495	6417.13	6951.14	6877.32	5915.15	6165.36	6588.05	-0.116996	down	0.856647	0.908814
BSS2_RS01500	1461.4	1673.04	1597.58	5175.89	5102.45	5141.57	1.70427	up	7.85042e-11	1.46165e-09
BSS2_RS01505	84.94	99.092	69.009	321.639	311.702	328.939	1.92707	up	1.28172e-11	2.67011e-10
BSS2_RS01510	1227.66	1317.17	1277.66	3417.52	3614.51	3992.88	1.52818	up	4.28495e-09	5.88242e-08
BSS2_RS01515	21413	22533.1	23211.9	24650.1	25015.8	26141.1	0.174774	up	0.356938	0.503227
BSS2_RS01520	99.525	108.819	91.614	233.718	202.003	175.434	1.02677	up	0.000130207	0.000671082
BSS2_RS01525	1186.73	1376.4	1115.41	1448.98	1174.5	1268.77	0.081468	up	0.574135	0.695829
BSS2_RS01530	518.275	498.691	508.797	535.008	404.862	682.409	0.0884909	up	0.578007	0.6991
BSS2_RS01535	361.402	367.932	304.285	677.513	601.801	797.045	1.00635	up	7.52777e-05	0.000417602
BSS2_RS01540	261.753	248.898	277.647	396.897	375.378	354.449	0.515319	up	0.0333225	0.0770177
BSS2_RS01545	192.037	196.638	212.171	223.315	287.147	203.084	0.24801	up	0.252701	0.385457
BSS2_RS01550	6829.93	7432.95	7490.91	6339.78	5782.44	5574.94	-0.297748	down	0.390562	0.534291
BSS2_RS15925	143.056	117.68	134.905	188.968	311.865	221.601	0.868669	up	0.00668344	0.0203787
BSS2_RS01555	324.441	344.886	387.874	488.855	471.525	554.343	0.518803	up	0.0300301	0.0712259
BSS2_RS01560	1947.46	1947.23	2091.71	2081.38	1964.41	2471.33	0.122548	up	0.475585	0.613276
BSS2_RS01565	176.813	167.117	174.176	157.014	185.709	161.113	-0.0402928	down	0.925397	0.954791
BSS2_RS01570	90.698	100.772	72.685	152.135	155.354	189.001	0.910372	up	0.000496261	0.0021756
BSS2_RS01585	80.97	131.078	121.618	89.48	128.061	162.318	0.187058	up	0.392421	0.536003
BSS2_RS01590	197.728	163.279	245.654	170.037	125.47	211.384	-0.259214	down	0.501144	0.63528
BSS2_RS01595	71.135	100.273	80.3	46.911	76.475	80.002	-0.307512	down	0.415579	0.55716
BSS2_RS01600	191.285	202.721	212.499	389.841	444.804	364.038	0.982855	up	0.000123772	0.000645739
BSS2_RS01605	433.099	486.946	429.006	350.709	295.729	280.502	-0.541396	down	0.0855373	0.164721
BSS2_RS01610	695.934	712.286	636.244	437.484	511.939	432.873	-0.564655	down	0.0653562	0.132808
BSS2_RS01615	83.093	106.052	57.865	234.156	152.966	223.106	1.30477	up	3.85013e-05	0.000233596
BSS2_RS01620	319.428	359.942	364.743	529.212	441.703	456.378	0.451003	up	0.0525935	0.111197
BSS2_RS01625	410.451	440.367	358.237	514.883	537.727	521.585	0.380734	up	0.091508	0.173029
BSS2_RS01630	57.794	31.433	69.111	82.254	40.725	65.11	0.248404	up	0.335423	0.479244
BSS2_RS01635	108.611	141.953	102.787	127.527	145.707	150.126	0.260781	up	0.247514	0.380075
BSS2_RS01640	311.923	270.369	236.603	168.705	144.566	138.868	-0.856908	down	0.00433755	0.0142622
BSS2_RS01645	196.826	236.91	228.444	185.71	165.163	137.928	-0.437974	down	0.186693	0.303037
BSS2_RS01650	237.593	210.374	249.564	234.338	214.089	218.986	-0.0636773	down	0.992648	0.998683
BSS2_RS01655	490.406	805.395	580.347	259.682	181.676	268.116	-1.40295	down	1.90822e-05	0.000121987
BSS2_RS01660	1147.87	1242.27	1142.95	646.079	651.167	631.144	-0.873535	down	0.00262268	0.00920255
BSS2_RS01665	3573.6	3445.73	3730.78	2054.74	2070.33	1754.87	-0.870478	down	0.00279219	0.00969457
BSS2_RS01670	2672.39	2772.99	2792.79	1474.58	1424.05	1552.95	-0.888006	down	0.00211118	0.00760485
BSS2_RS01675	8097.57	9352.37	8465.95	4859.91	4750.11	4569.51	-0.870027	down	0.00267862	0.00935337
BSS2_RS01680	7788.8	8445.14	7890.49	4414.6	4080.72	4200.49	-0.926143	down	0.0014393	0.00550408
BSS2_RS01685	10240.8	10621.5	10455.6	5464.06	5552.05	6127.97	-0.869277	down	0.00261306	0.00917959
BSS2_RS01690	12367.6	13080.3	13302.4	5999.44	5876.23	6324.37	-1.09027	down	0.000129405	0.000668107
BSS2_RS01695	3434.22	3702.64	3510.39	3070.21	2861.05	2812.11	-0.284219	down	0.421245	0.56097
BSS2_RS01700	1839.67	1862.12	1786.07	1030.41	921.332	955.046	-0.916814	down	0.00162633	0.00609413
BSS2_RS01705	494.835	488.345	505.604	363.756	358.046	361.969	-0.458073	down	0.147862	0.253296
BSS2_RS01710	357.591	347.013	302.29	671.131	703.849	815.623	1.12141	up	1.25537e-05	8.38508e-05
BSS2_RS01715	204.726	125.087	151.669	189.237	189.918	202.424	0.272492	up	0.273131	0.411769
BSS2_RS01720	484.741	464.358	457.229	428.164	466.117	467.32	-0.046629	down	0.939176	0.962768
BSS2_RS01725	99.336	113.691	55.141	121.708	156.923	140.496	0.644245	up	0.0298987	0.0710272
BSS2_RS01730	2.141	10.249	17.397	27.657	18.673	46.438	1.63885	up	8.04118e-05	0.000440343
BSS2_RS01735	857.563	847.269	871.621	1001.17	979.262	907.113	0.164455	up	0.380151	0.525908
BSS2_RS01740	228.036	316.802	248.682	436.669	382.573	379.317	0.594961	up	0.0144013	0.0381685
BSS2_RS01745	1512.99	1745.01	1452.36	2091.72	1689.67	1970.11	0.288104	up	0.180093	0.293328
BSS2_RS01750	828.688	973.914	916.593	1418.1	1397.19	1409.27	0.635623	up	0.00810375	0.0239733
BSS2_RS01755	42.954	75.009	51.201	84.512	77.611	111.495	0.693731	up	0.00861514	0.0252882
BSS2_RS01760	1970.99	1982.56	1956.1	1774.32	1748.35	1881.84	-0.128911	down	0.819494	0.883879
BSS2_RS01765	800.859	994.935	760.51	2335.1	2756.66	2451.46	1.56112	up	2.63216e-09	3.76981e-08
BSS2_RS01770	5416.43	5275.98	5560.17	7197.53	6876.46	7436.65	0.404382	up	0.074833	0.147634
BSS2_RS01775	26843.1	27168.1	27567.4	20077.8	19023.7	20588.1	-0.45071	down	0.148882	0.254458
BSS2_RS01780	13799.2	14436.8	14552.8	13153.3	12308	13768.2	-0.125292	down	0.829844	0.892457
BSS2_RS01785	7431.15	8601.98	8558.38	6911.5	7147.55	7726.78	-0.174771	down	0.692336	0.788707
BSS2_RS01790	735.631	593.243	645.038	541.537	556.347	778.737	-0.0729202	down	0.971212	0.98575
BSS2_RS01795	385.813	350.907	298.023	583.094	479.262	533.033	0.624634	up	0.010545	0.029524
BSS2_RS01800	54.281	93.815	24.5	31.867	30.679	46.713	-0.659632	down	0.11316	0.203688
BSS2_RS01805	9386.36	8923.13	8917.54	43024.1	42771.8	42280.7	2.2339	up	9.98765e-17	3.67324e-15
BSS2_RS01810	12620.2	11530	12398.3	55225.8	49459.8	49559	2.07733	up	6.98228e-15	2.12247e-13
BSS2_RS01815	232.734	296.769	285.895	686.163	639.452	694.719	1.30901	up	5.40818e-07	4.7807e-06
BSS2_RS01820	1997.45	2498.21	2051.2	3571.09	3882.59	3883.6	0.7922	up	0.00141297	0.00541728
BSS2_RS01825	1056.05	1160.92	1209.44	3195.57	3021.26	3212.07	1.46039	up	1.69137e-08	1.99944e-07
BSS2_RS01830	2382.62	2474.79	2299.97	3354.98	3357.49	3524.49	0.516282	up	0.0276155	0.0663439
BSS2_RS01835	314.374	357.468	351.279	414.981	337.704	326.671	0.0771938	up	0.591581	0.708612
BSS2_RS01840	1106.45	1163.43	1408.72	1188.92	1198.73	831.004	-0.192701	down	0.669203	0.769732
BSS2_RS01845	1903.25	1930.13	1886.19	1971.71	2012.29	2063.29	0.0803813	up	0.57445	0.695928
BSS2_RS01850	2638.32	2939.19	2879.56	2657.2	2524.5	2652.67	-0.110342	down	0.878544	0.925212
BSS2_RS01855	890.629	998.57	899.704	970.218	1136.19	978.514	0.145534	up	0.416769	0.55725
BSS2_RS01865	1639.62	1701.64	1724.34	1297.55	1280.48	1347.55	-0.367825	down	0.259414	0.393479
BSS2_RS01870	295.716	438.528	297.58	295.505	244.607	365.488	-0.18825	down	0.667527	0.768675
BSS2_RS01875	682.763	599.441	751.001	400.202	448.181	414.002	-0.687602	down	0.0211263	0.0528424
BSS2_RS01880	144.237	132.315	83.704	248.392	342.389	238.326	1.20253	up	4.1651e-05	0.000251199
BSS2_RS01885	181.055	200.592	210.141	488.167	438.56	311.626	1.06527	up	0.000182014	0.000900699
BSS2_RS01890	854.789	861.462	954.55	145.642	152.838	125.31	-2.65584	down	1.5594e-18	6.54288e-17
BSS2_RS01895	775.624	843.029	869.587	1308.85	1212.82	1462.53	0.679166	up	0.00540405	0.0171782
BSS2_RS01900	1961.2	2131.72	1934.12	3746.8	3931.97	3964.57	0.949981	up	0.000134925	0.000689434
BSS2_RS01905	88.053	138.881	89.81	81.457	36.84	86.799	-0.62701	down	0.056797	0.117991
BSS2_RS01910	119.074	123.954	132.675	184.553	148.828	153.095	0.372773	up	0.111024	0.201425
BSS2_RS01915	216.672	284.816	247.937	111.08	130.838	130	-1.01079	down	0.000864942	0.00352484
BSS2_RS01920	1366.53	1324.22	1441.08	1196.8	1219.94	1466.68	-0.0894514	down	0.933491	0.959251
BSS2_RS01925	278.373	317.71	243.562	326.856	280.088	351.605	0.191072	up	0.378499	0.525009
BSS2_RS01930	3487.93	4084.1	3292.85	7924.01	7708.72	7140.28	1.06765	up	2.09777e-05	0.000132681
BSS2_RS01935	3138.1	3064.63	3048.54	3993.7	3830.91	4002.21	0.35434	up	0.111327	0.20173
BSS2_RS01945	8279.86	9522.89	9277.76	15468.2	15950	16146	0.812617	up	0.000938234	0.00376178
BSS2_RS01955	143.56	146.008	108.304	286.557	198.21	277.977	0.938889	up	0.00200732	0.00727292
BSS2_RS01960	220.02	239.084	200.644	424.414	398.074	448.632	0.94611	up	0.000275004	0.00129626
BSS2_RS01965	7893.31	8834.82	8647.28	13399.8	13279.3	13091.8	0.648282	up	0.00694439	0.0210451
BSS2_RS01970	1140.75	1293.11	1074.44	990.226	1045.07	988.439	-0.21444	down	0.590618	0.708066
BSS2_RS01975	2898.91	3285.05	3248.52	3291.19	3494.33	3372.16	0.106862	up	0.502427	0.635821
BSS2_RS01980	639.86	586.715	610.167	566.307	691.611	580.261	0.00112827	up	0.794987	0.865278
BSS2_RS01985	623.557	746.107	661.097	1323.52	1507.5	1606.77	1.12782	up	1.6303e-05	0.00010581
BSS2_RS01990	26.513	119.845	54.706	58.802	38.532	82.14	-0.163877	down	0.83296	0.894778
BSS2_RS01995	2161.57	2376.11	2325.24	2448.62	2256.09	2322.99	0.0342299	up	0.699411	0.794034
BSS2_RS02000	1193.77	1580.84	1054.43	2188.71	1904.03	2016.54	0.674019	up	0.00542459	0.0172096
BSS2_RS02005	678.979	793.125	861.056	1672.11	1661.84	1738.8	1.12048	up	1.01175e-05	6.89702e-05
BSS2_RS02010	1287.55	1394.77	1237.21	982.153	1051.21	1119.21	-0.314149	down	0.355908	0.502033
BSS2_RS02015	246.793	288.094	235.206	240.302	317.85	195.809	-0.0305427	down	0.87816	0.925212
BSS2_RS02020	227.867	233.072	194.799	161.107	154.901	134.738	-0.540802	down	0.0894406	0.170392
BSS2_RS02025	1457.92	1252.97	1274.24	1491.53	1643.49	1618.18	0.254274	up	0.229846	0.359241
BSS2_RS02030	2280.84	2759.09	2676.33	18653.3	18195.2	17749.8	2.82288	up	2.23661e-24	1.85079e-22
BSS2_RS02035	746.21	932.014	689.362	2200.04	1975.14	1966.81	1.37529	up	9.06023e-08	9.53725e-07
BSS2_RS02040	281.962	313.14	285.88	534.658	511.056	523.374	0.83274	up	0.000806139	0.00332085
BSS2_RS02045	1799.91	1880.21	1875.45	1859.31	1590.11	1766.87	-0.0909134	down	0.934362	0.959484
BSS2_RS02050	1079.56	1114.69	1000.69	920.117	923.857	780.965	-0.283499	down	0.427621	0.565919
BSS2_RS02055	1299.88	1298.6	1362.62	685.614	776.663	815.023	-0.798579	down	0.0066266	0.0202261
BSS2_RS02060	2933.75	2868.63	2884.94	2341.82	2356.16	2408.07	-0.289862	down	0.403137	0.544508
BSS2_RS02065	2302.61	2379.16	2264.89	1668.07	1542.76	1730.25	-0.491493	down	0.112829	0.203462
BSS2_RS02070	432.321	557.679	405.714	499.944	538.1	458.828	0.100947	up	0.516114	0.643576
BSS2_RS02075	1717.74	1679.98	1604.85	1282.62	1422.34	1253.38	-0.337776	down	0.312725	0.453446
BSS2_RS02080	1002.57	996.814	977.996	362.963	320.903	327.244	-1.5581	down	4.87222e-08	5.45652e-07
BSS2_RS02085	8282.95	9095.63	8539.5	7974.44	7391.19	8218.63	-0.136135	down	0.800122	0.869425
BSS2_RS02090	408.968	491.227	414.421	770.16	800.116	847.932	0.879295	up	0.000447739	0.0019878
BSS2_RS02095	9922.58	10704.5	9613.78	15024.8	14822.5	15113.8	0.572175	up	0.0157887	0.0413308
BSS2_RS02100	14143.3	15539.6	15145	24711	23965.2	26422.9	0.744397	up	0.00222264	0.00793916
BSS2_RS02105	677.899	642.709	715.443	1027.72	1046.36	977.419	0.583744	up	0.0149927	0.039525
BSS2_RS02110	4327.78	4645.38	4683.97	3483.36	3959.32	4162.28	-0.234913	down	0.531795	0.657352
BSS2_RS02115	14747.2	17097.5	16210.3	15861.3	14982.3	15169.5	-0.0626419	down	0.976078	0.98869
BSS2_RS15990	7528.74	6680.07	7978.63	6113.18	6127.43	6432.25	-0.2488	down	0.494491	0.630063
BSS2_RS02120	2596.61	2660.81	2846.54	2323.95	2315.28	2379.61	-0.207395	down	0.601772	0.716203
BSS2_RS02125	2720.95	2919.06	2828.64	1951.68	2148.51	2058.7	-0.459464	down	0.142256	0.245385
BSS2_RS02130	319.373	355.716	394.339	386.964	377.746	357.886	0.0699993	up	0.606515	0.71973
BSS2_RS02135	1835.62	1997.71	1908.35	1405.29	1471.3	1368.15	-0.435797	down	0.171398	0.282252
BSS2_RS02140	5567.06	5567.17	5321.06	5987.79	6293.41	6025.66	0.153833	up	0.398883	0.541108
BSS2_RS02145	2757.89	2841.84	2586.78	3183.82	3295.84	3293.8	0.255619	up	0.221673	0.348293
BSS2_RS02150	3486.54	3551.67	3874.78	2438.07	2349.65	2736.42	-0.536448	down	0.0775948	0.151976
BSS2_RS02155	3225.55	3211.09	2831.32	1688.07	1592.53	1777.34	-0.873705	down	0.00247597	0.0087496
BSS2_RS02160	1119.27	1045.92	1153.07	1465.7	1411.04	1516.45	0.404843	up	0.0766378	0.150497
BSS2_RS02165	386.338	383.583	267.133	347.457	430.071	331.061	0.0962333	up	0.582271	0.701226
BSS2_RS02170	317.893	338.106	377.745	355.484	278.671	285.298	-0.169031	down	0.731125	0.820347
BSS2_RS02175	3852.72	4351.84	4168.82	1940.2	1744.26	1869.9	-1.15555	down	5.12445e-05	0.000299916
BSS2_RS02180	1493.08	1600.72	1492.63	696.573	798.544	524.247	-1.18347	down	5.11774e-05	0.000299916
BSS2_RS02185	328.207	285.386	328.878	162.764	142.21	97.892	-1.22614	down	4.97803e-05	0.000294011
BSS2_RS02190	430.328	486.785	429.568	1170.93	1137.7	1344.57	1.43975	up	3.15318e-08	3.64082e-07
BSS2_RS02195	483.143	574.367	537.241	900.342	926.414	975.35	0.813179	up	0.00104636	0.00415614
BSS2_RS02200	69.048	86.552	61.059	104.237	109.907	81.492	0.44839	up	0.11302	0.203618
BSS2_RS02205	6423.95	6429.24	6900.92	8717.4	8984.15	8635.26	0.414928	up	0.0679039	0.136827
BSS2_RS02210	2374.49	2446.05	2281.85	3796.58	4008.54	3888.13	0.7193	up	0.0030919	0.0105628
BSS2_RS02215	167.344	172.928	147.141	122.061	114.234	149.25	-0.338243	down	0.360737	0.506665
BSS2_RS02220	1410.09	1431.92	1373.03	1043.63	1036.95	1161.68	-0.378545	down	0.241156	0.373391
BSS2_RS02225	430.853	382.965	434.344	471.202	475.895	419.516	0.130799	up	0.470189	0.60794
BSS2_RS02230	2487.88	2456.17	2419.55	1232.89	1123.91	1232.72	-1.03662	down	0.00029436	0.0013723
BSS2_RS02235	900.653	1022.47	920.407	822.797	799.741	888.135	-0.179606	down	0.679738	0.777911
BSS2_RS02240	2379.19	2590.86	2657.19	2805.96	2851.42	2801.95	0.149383	up	0.409125	0.550486
BSS2_RS02245	428.283	428.538	480.804	378.802	434.894	433.113	-0.101433	down	0.905196	0.94286
BSS2_RS02250	575.397	580.292	610.589	772.126	716.786	496.592	0.168793	up	0.40134	0.543094
BSS2_RS02255	126.853	127.818	121.401	214.274	213.471	199.949	0.739048	up	0.00499017	0.0161408
BSS2_RS02260	112.684	114.401	109.979	99.232	80.643	99.178	-0.272481	down	0.466937	0.604983
BSS2_RS02265	1561.27	1432.54	1458.43	1519.74	1489.19	1457.77	0.0046809	up	0.784787	0.859199
BSS2_RS02270	581.383	488.431	482.395	264.341	276.856	241.435	-0.987914	down	0.000963528	0.00384765
BSS2_RS02275	80.917	79.834	100.507	111.679	99.032	127.544	0.372632	up	0.129258	0.225841
BSS2_RS16010	31.202	12.445	36.215	12.212	0	16.111	-1.49544	down	0.170939	0.281809
BSS2_RS02280	605.195	699.883	591.508	645.998	719.636	605.547	0.0556554	up	0.640597	0.747782
BSS2_RS02285	13472.7	14523.3	13859.7	12442.8	12713.8	12414	-0.155817	down	0.745697	0.830723
BSS2_RS02290	95.474	92.025	102.09	127.672	139.399	115.029	0.39994	up	0.0832193	0.161085
BSS2_RS02295	201.803	235.325	194.523	104.418	134.217	164.249	-0.648759	down	0.0392582	0.0877907
BSS2_RS02300	263.76	353.041	295.754	635.142	324.859	505.527	0.683435	up	0.00799589	0.0237662
BSS2_RS02305	1499.64	1446.21	1420.15	1114.58	1119.36	1142.4	-0.370854	down	0.253552	0.386556
BSS2_RS02320	282.917	234.181	222.659	243.455	177.425	207.119	-0.236288	down	0.545867	0.670849
BSS2_RS02325	244.694	274.611	276.168	301.18	304.12	347.673	0.260621	up	0.23069	0.359804
BSS2_RS02330	11186.5	11921.6	11339.2	7399.19	8191.9	7491.92	-0.57756	down	0.0558062	0.116338
BSS2_RS02335	332.763	308.486	222.685	274.559	182.991	134.672	-0.544781	down	0.101804	0.187669
BSS2_RS02340	972.166	999.25	924.542	663.769	678.436	650.138	-0.539574	down	0.0861898	0.165651
BSS2_RS02345	42.013	122.397	50.882	64.344	66.369	87.717	0.020876	up	0.76289	0.842123
BSS2_RS02350	522.726	639.163	595.306	619.529	537.378	604.445	0.00340895	up	0.782593	0.857427
BSS2_RS02355	147.128	127.041	144.356	445.237	365.93	347.736	1.46937	up	4.30283e-08	4.91117e-07
BSS2_RS16015	1605.45	1626.13	1588.19	1580.38	1665.85	1613.61	0.0119448	up	0.760822	0.841935
BSS2_RS02375	43.559	20.848	35.389	102.29	189.918	209.171	2.32881	up	5.22904e-11	1.00499e-09
BSS2_RS02385	12.998	13.609	15.086	34.34	16.529	12.584	0.605848	up	0.0856302	0.164788
BSS2_RS02390	7227.05	7735.06	8094.56	5054.16	5079.34	5019.1	-0.605618	down	0.0434644	0.0951325
BSS2_RS02395	8814.05	8712.64	9991.29	4447.04	4794.92	4958.32	-0.954454	down	0.000885298	0.00358817
BSS2_RS02400	5992.77	6423.38	6733.37	4176.96	4051.77	4309.23	-0.611005	down	0.0412567	0.0913677
BSS2_RS02405	10225.9	10018.5	10880.6	6740.57	6850.56	7144.4	-0.585967	down	0.0508467	0.108194
BSS2_RS02410	12066.5	12245.7	13161	10741.9	11305.4	10998.7	-0.181384	down	0.671868	0.771884
BSS2_RS02415	16444.2	16499.8	17582.7	15860.8	16801.6	16880	-0.0283813	down	0.877972	0.925212
BSS2_RS02425	50.475	68.188	51.025	426.335	350.225	390.944	2.78245	up	2.26901e-21	1.32537e-19
BSS2_RS17260	1256.61	1423.94	1357.82	1016.01	1322.08	1137.31	-0.216589	down	0.588281	0.706363
BSS2_RS02445	1254.28	1252.3	1373.31	924.068	965.066	1083.65	-0.384202	down	0.235111	0.365551
BSS2_RS02460	5.51	6.592	0	16.173	16.015	21.337	2.14469	up	0.0002942	0.0013723
BSS2_RS16040	98.059	79.018	137.038	314.864	279.209	353.394	1.59277	up	9.54587e-09	1.16519e-07
BSS2_RS16045	57.695	63.281	83.704	124.196	104.813	89.372	0.637377	up	0.0413892	0.0914676
BSS2_RS02480	1801.43	1713.86	1993.69	2357.06	2421.63	2330.14	0.367824	up	0.0998344	0.184725
BSS2_RS02485	3287.23	3332.84	3434.07	3239.92	3265.8	3323.38	-0.0326582	down	0.891218	0.933523
BSS2_RS02490	727.267	799.331	877.67	789.238	950.871	868.399	0.117627	up	0.480752	0.617407
BSS2_RS16055	59.957	62.773	78.288	184.799	239.631	255.411	1.75786	up	4.39208e-07	4.00123e-06
BSS2_RS02495	269.75	313.237	295.754	227.905	253.162	229.743	-0.305973	down	0.388523	0.533295
BSS2_RS02500	611.87	715.692	610.989	281.283	204.019	219.818	-1.45903	down	4.89329e-07	4.39069e-06
BSS2_RS02505	993.873	963.14	1024.54	292.674	299.963	272.989	-1.78425	down	5.24545e-10	8.49249e-09
BSS2_RS02510	834.876	733.149	798.788	223.334	185.697	157.441	-2.06286	down	1.27845e-12	3.07137e-11
BSS2_RS02515	792.48	782.913	794.224	277.008	268.993	177.678	-1.71123	down	2.73293e-09	3.87686e-08
BSS2_RS02520	4081.78	4345.52	4319.64	2556.92	2454.77	2475.19	-0.767713	down	0.0086523	0.0253693
BSS2_RS02525	1245.66	1261.17	1273.45	1133.74	1156.93	1244.53	-0.0967058	down	0.915584	0.949771
BSS2_RS02530	1115.57	1318.87	1086.72	1174.18	1222.98	1225.49	0.0409938	up	0.675234	0.773365
BSS2_RS02535	121.342	141.774	140.835	144.152	170.128	201.233	0.351826	up	0.13554	0.235162
BSS2_RS02540	569.165	584.807	536.963	470.871	468.995	475.614	-0.256529	down	0.48467	0.62127
BSS2_RS02545	406.783	430.185	404.376	447.166	406.7	386.115	-0.00158495	down	0.799151	0.869175
BSS2_RS02550	402.076	367.718	380.467	649.517	647.628	741.848	0.825894	up	0.00115003	0.00451972
BSS2_RS02555	109.101	92.99	84.997	114.064	141.185	148.167	0.490771	up	0.0532631	0.112532
BSS2_RS02560	3077.3	3045.11	2855.82	4730.01	4892.25	4661.3	0.669853	up	0.0056106	0.0177243
BSS2_RS02565	3704.67	4005.91	4290.71	2508.67	2290.41	2538.4	-0.709835	down	0.0165187	0.0429374
BSS2_RS02570	8763.12	10461.6	10439.7	6706.72	5877.33	6520.68	-0.634805	down	0.0340237	0.0783282
BSS2_RS02575	1802.98	1792.55	1940.72	1149.79	1313.53	1385.72	-0.524409	down	0.0867517	0.166409
BSS2_RS02585	3010.01	2998.76	3110.49	2594.88	2618.64	2724.25	-0.200182	down	0.619207	0.728234
BSS2_RS02590	23005.3	22854.9	24706.4	35236.2	36972.7	38037.3	0.643672	up	0.0073045	0.0219356
BSS2_RS02595	969.727	1029.64	1001.1	596.023	515.83	574.86	-0.830973	down	0.00443448	0.0145328
BSS2_RS02600	1494.8	1553.84	1314.19	1372.06	1295.41	1347.69	-0.119804	down	0.849932	0.903826
BSS2_RS16070	0	0	0	14.775	9.144	48.732	14.5638	up	2.32834e-05	0.000146641
BSS2_RS02605	371.708	478.328	382.581	343.118	268.411	264.358	-0.492907	down	0.12919	0.225841
BSS2_RS02610	43451.7	42374.9	46187.9	43781.8	48888.5	48973.8	0.101573	up	0.519396	0.646463
BSS2_RS02615	318.523	245.008	184.846	550.312	462.924	444.068	0.961462	up	0.000369932	0.00168249
BSS2_RS02620	2141.49	2260.51	2104.35	3917.25	3798.22	3830.48	0.827465	up	0.000761855	0.00319208
BSS2_RS02625	4137.69	4776.05	4670.02	6268.53	6205.12	6381.88	0.473106	up	0.0409253	0.0910504
BSS2_RS02630	0	0	0	17.261	0	0	12.4905	up	0.0352187	0.0803342
BSS2_RS02635	20.117	12.036	23.349	110.231	97.458	98.682	2.4646	up	5.65058e-11	1.07904e-09
BSS2_RS02640	17.308	29.915	40.178	158.067	162.111	151.933	2.43336	up	6.6406e-15	2.03942e-13
BSS2_RS02645	93.331	144.001	106.899	148.518	158.844	138.868	0.374408	up	0.110975	0.201425
BSS2_RS02650	1765.79	1837.98	1803.68	2545.3	2441.11	2601.86	0.488821	up	0.0372295	0.083893
BSS2_RS02655	91.735	52.849	63.094	51.861	69.13	131.576	0.282314	up	0.353461	0.500598
BSS2_RS02660	779.495	854.718	897.928	437.517	390.981	425.787	-1.01349	down	0.00044283	0.00197188
BSS2_RS02665	897.783	881.66	827.745	276.041	247.657	295.74	-1.66978	down	6.73658e-09	8.57618e-08
BSS2_RS02670	355.868	257.587	372.242	144.441	140.473	122.501	-1.27464	down	6.44732e-05	0.000364451
BSS2_RS02675	604.751	721.907	734.854	740.08	775.752	736.677	0.12783	up	0.456699	0.593965
BSS2_RS02680	461.771	495.251	539.22	426.483	380.57	405.631	-0.303139	down	0.401441	0.543094
BSS2_RS02685	289.794	388.597	307.352	290.399	337.662	383.117	0.0367534	up	0.708143	0.801808
BSS2_RS02690	934.218	979.043	886.854	890.581	991.998	902.699	-0.00766474	down	0.814041	0.879527
BSS2_RS02695	5.961	21.396	3.459	101.483	95.292	87.717	3.20651	up	3.17377e-15	1.00582e-13
BSS2_RS02700	9.707	21.779	18.309	139.626	126.973	140.974	3.03291	up	1.38159e-21	8.57448e-20
BSS2_RS02705	11.524	12.257	7.431	30.07	33.498	39.671	1.72572	up	1.06112e-06	8.90442e-06
BSS2_RS02710	28.313	19.359	28.167	42.743	52.906	37.593	0.813012	up	0.0410713	0.091239
BSS2_RS02715	25.139	8.204	13.263	24.151	43.179	17.701	0.867431	up	0.0277189	0.0664814
BSS2_RS02720	32.377	41.61	36.186	43.648	17.428	61.299	0.151534	up	0.510891	0.64001
BSS2_RS02725	13.482	16.132	28.167	28.495	19.595	16.708	0.165346	up	0.580506	0.700416
BSS2_RS02730	9.02	16.189	10.469	10.591	0	6.986	-1.02122	down	0.394786	0.537507
BSS2_RS02735	14.989	0	8.699	4.4	10.892	11.61	0.183535	up	0.845438	0.902387
BSS2_RS02740	18.465	17.675	12.859	30.354	32.203	28.603	0.895608	up	0.0586039	0.121397
BSS2_RS02745	0	5.349	0	26.246	32.486	13.85	3.76152	up	3.28824e-06	2.56431e-05
BSS2_RS16080	0	10.698	20.755	10.498	25.989	83.1	1.92669	up	0.00587294	0.0183549
BSS2_RS02750	0	13.402	13	32.879	8.139	4.338	0.780578	up	0.103608	0.189937
BSS2_RS02755	2.415	2.89	2.803	11.344	7.021	7.483	1.67227	up	0.0189027	0.0481703
BSS2_RS02760	8.727	8.353	8.103	24.592	30.439	24.332	1.6559	up	5.41486e-05	0.000315673
BSS2_RS02765	7.029	12.617	12.238	12.381	0	16.334	-0.151013	down	1	1
BSS2_RS02780	59.088	106.052	34.29	69.379	107.345	102.972	0.487971	up	0.171739	0.282658
BSS2_RS02785	2573.93	2636.3	2395.91	8794.64	8289.61	7894.54	1.71547	up	6.68212e-11	1.2679e-09
BSS2_RS02790	859.736	763.574	887.262	3728.28	3281.53	3435.84	2.05681	up	1.62806e-14	4.57547e-13
BSS2_RS02795	242.573	238.617	247.702	732.592	762.712	843.65	1.68208	up	2.09602e-10	3.64218e-09
BSS2_RS02800	81.002	149.421	152.774	277.403	274.689	230.039	1.02932	up	0.000193914	0.000953252
BSS2_RS02805	740.316	694.85	702.026	1497.57	1475.51	1641.23	1.1104	up	1.25e-05	8.37712e-05
BSS2_RS02810	1034.63	966.127	1001.29	1492.39	1436.74	1521.84	0.568175	up	0.018247	0.0467816
BSS2_RS02815	571.04	611.636	539.84	772.33	698.29	758.541	0.371983	up	0.0980765	0.182492
BSS2_RS02820	169.879	214.772	178.568	319.898	368.01	382.314	0.926139	up	0.000520622	0.00226414
BSS2_RS02825	4866.35	4851.1	4930	8499.81	8856.44	9256.88	0.861489	up	0.00048286	0.00212159
BSS2_RS02830	688.874	723.49	629.104	1105.52	1045.11	1023.61	0.636803	up	0.00875808	0.0255416
BSS2_RS02835	497.684	508.382	408.632	608.605	644.343	696.874	0.462847	up	0.0477444	0.102916
BSS2_RS02840	145.019	125.802	122.63	159.33	161.082	165.272	0.303832	up	0.17134	0.282252
BSS2_RS02845	568.275	594.207	609.992	556.748	513.425	531.536	-0.146152	down	0.773951	0.85153
BSS2_RS02850	241.818	285.454	269.347	219.82	241.854	204.412	-0.25818	down	0.491492	0.628122
BSS2_RS02855	1376.71	1494.84	1482.12	1180.55	1131.96	1169.89	-0.322145	down	0.340766	0.485139
BSS2_RS02860	605.195	646.006	663.598	469.368	381.912	449.002	-0.558367	down	0.0698425	0.139638
BSS2_RS02865	132.579	141.171	160.935	381.318	300.514	320.303	1.20503	up	4.22187e-06	3.2084e-05
BSS2_RS02870	1089.33	1265.7	1075.28	2457.34	2158.4	2433.47	1.03912	up	3.709e-05	0.000225492
BSS2_RS02875	886.444	904.968	952.286	1742.14	1703.3	1679.69	0.901466	up	0.000284797	0.00133398
BSS2_RS02880	447.175	407.665	369.075	771.75	604.509	719.085	0.775682	up	0.00183032	0.00673152
BSS2_RS02885	2887.95	2870.07	2930.38	4468.28	4676.18	4435.75	0.644343	up	0.00723963	0.0218067
BSS2_RS02900	2634.2	2289.96	2625.6	1396.26	1409.48	1425.68	-0.835289	down	0.00408832	0.0136537
BSS2_RS02905	500.851	457.349	387.54	629.35	434.191	544.451	0.25686	up	0.249965	0.382654
BSS2_RS02910	140.15	76.225	88.726	134.64	55.551	78.945	-0.18095	down	0.781525	0.856887
BSS2_RS02915	130.372	226.902	178.828	6.958	34.45	0	-3.69443	down	4.66438e-15	1.46265e-13
BSS2_RS02920	198.303	206.43	179.524	307.348	270.91	334.827	0.644143	up	0.0107721	0.0300036
BSS2_RS17265	11.201	20.103	39.001	105.213	122.09	78.078	2.11886	up	2.81852e-07	2.74391e-06
BSS2_RS02925	3630.87	4046.59	3881.6	3628.99	3512.25	3306.97	-0.145768	down	0.778215	0.854201
BSS2_RS02930	623.796	736.637	686.149	421.272	438.482	461.041	-0.631809	down	0.0436618	0.0952884
BSS2_RS02935	1034.11	1071.18	1147.02	606.313	554.529	620.285	-0.868674	down	0.00288836	0.00999353
BSS2_RS02940	113.803	104.593	160.798	284.675	242.099	321.913	1.16229	up	1.33002e-05	8.82432e-05
BSS2_RS02945	3368.04	3454.97	3103.81	1544.78	1751.06	1699.04	-0.990882	down	0.000562141	0.00242698
BSS2_RS02955	86047.3	89139.8	87153.7	43763.8	45032.4	46532.1	-0.954978	down	0.000867176	0.00352912
BSS2_RS02960	2502.94	2632.96	2935.43	1311.44	1214.85	1357.57	-1.05532	down	0.000240585	0.00114673
BSS2_RS02965	200.513	169.944	310.299	245.245	254.988	168.244	-0.0262598	down	0.889723	0.933285
BSS2_RS02970	1000.66	1127.71	1107.39	953.611	821.849	731.777	-0.368005	down	0.271048	0.409251
BSS2_RS02975	995.502	1016.92	1023.5	871.428	871.323	905.685	-0.196995	down	0.629643	0.738741
BSS2_RS02980	2934.75	3003.36	3068.2	3903.83	3864.63	4041.25	0.390966	up	0.0832101	0.161085
BSS2_RS02985	586.564	651.986	636.15	1023.67	996.888	1042.67	0.708396	up	0.00424323	0.0140295
BSS2_RS02990	536.94	694.191	609.992	665.183	664.627	613.236	0.0777339	up	0.57898	0.699486
BSS2_RS02995	3740	3811.24	3934.14	4706.15	4934	5497.39	0.398332	up	0.0791185	0.154351
BSS2_RS03000	4423.2	4750.97	4701.16	5818.75	5947.54	6121.21	0.366429	up	0.100921	0.186388
BSS2_RS03005	760.045	789.247	762.423	725.886	776.184	792.607	-0.0106724	down	0.826633	0.889968
BSS2_RS03010	2094	2126.4	1995.19	1547.15	1857.45	1762.98	-0.266402	down	0.460389	0.597921
BSS2_RS03015	3858.68	4021.77	3948.08	4587.72	4782.08	4821.31	0.262716	up	0.210431	0.334154
BSS2_RS03020	4274.08	4792.06	4329.31	3642.83	3646.8	3486.01	-0.313968	down	0.358123	0.504658
BSS2_RS03025	170.3	200.751	175.695	148.118	143.002	166.098	-0.257987	down	0.496847	0.632005
BSS2_RS03030	1239.92	1210.25	1341.66	1082.16	1101.09	1049.58	-0.2301	down	0.547901	0.673071
BSS2_RS03035	1385.58	1318.06	1238.47	1570.8	1485.21	1681.7	0.265225	up	0.214623	0.339551
BSS2_RS03040	475.662	514.941	512.64	633.859	592.543	508.759	0.206991	up	0.31255	0.453446
BSS2_RS03045	2161.57	2282.66	2313.91	2047.39	1952.44	2208.05	-0.122522	down	0.839374	0.8972
BSS2_RS03050	815.42	983.463	974.1	863.221	910.877	930.548	-0.035999	down	0.898075	0.938674
BSS2_RS03055	1004.57	953.788	1156.47	1031.85	937.718	971.635	-0.0827483	down	0.958545	0.976285
BSS2_RS03060	334.963	358.995	219.43	371.586	292.687	404.277	0.226354	up	0.289532	0.429326
BSS2_RS03065	209.851	215.223	184.411	577.278	557.687	529.398	1.4493	up	9.04242e-08	9.53725e-07
BSS2_RS03070	726.295	818.957	728.669	1696.91	1606.59	1704.76	1.13913	up	8.20529e-06	5.74562e-05
BSS2_RS03075	1962.46	1988.2	1733.45	3771.15	3610.81	3664.93	0.958636	up	0.00012437	0.000647723
BSS2_RS03080	1019.27	892.088	996.923	782.624	823.901	734.458	-0.313054	down	0.35922	0.505487
BSS2_RS03085	629.552	660.018	684.293	464.638	395.028	356.028	-0.69924	down	0.0208919	0.0523
BSS2_RS03090	3796.51	4069.89	4286.77	2380.14	2496.67	2324.01	-0.755099	down	0.0107767	0.0300036
BSS2_RS03095	143.336	133.394	110.908	289.849	295.114	185.028	0.990126	up	0.00041374	0.00185622
BSS2_RS03100	127.409	119.488	95.92	177.902	145.133	165.359	0.510603	up	0.0599466	0.123843
BSS2_RS03105	148.971	173.558	170.627	179.519	142.438	167	-0.0123364	down	0.849454	0.903826
BSS2_RS03110	59.665	89.239	37.51	32.109	72.261	53.914	-0.235991	down	0.635151	0.743172
BSS2_RS03115	9501.1	10279.5	9696.5	14105.1	13517.4	11574	0.411129	up	0.0696108	0.139268
BSS2_RS03120	1756.09	1634.55	1846.86	1614.61	1551.48	1739.29	-0.0945117	down	0.918039	0.950442
BSS2_RS16090	22.651	27.102	78.868	39.893	16.46	35.087	-0.492215	down	0.638621	0.746059
BSS2_RS03125	1166.1	1195.8	1266.57	1093.36	959.578	1116.68	-0.195055	down	0.632728	0.740651
BSS2_RS03130	157.705	150.96	146.432	235.851	301.579	336.868	0.941946	up	0.00031032	0.00143547
BSS2_RS03135	468.196	535.948	443.119	736.092	589.467	788.088	0.546406	up	0.0216742	0.0540313
BSS2_RS03140	388.208	394.058	348.071	337.004	299.48	313.501	-0.250776	down	0.510092	0.639278
BSS2_RS03145	1122.98	1262.14	1189.89	1363.79	1455.52	1551.37	0.289907	up	0.177129	0.289483
BSS2_RS03150	5174.66	5350.56	5360.65	6580.5	6921.51	6753.66	0.350582	up	0.112723	0.203394
BSS2_RS03155	2892.02	2932.11	2892.64	2143.07	2166.93	2339.49	-0.390551	down	0.22344	0.350515
BSS2_RS03160	1321.13	1152.4	1257.97	717.088	759.042	732.909	-0.756336	down	0.010113	0.0286548
BSS2_RS03165	1005.36	1047.1	1155.13	775.096	786.626	750.275	-0.47235	down	0.13188	0.229213
BSS2_RS03170	5010.41	5349.82	5293.88	4712.68	4450.02	4592.47	-0.186568	down	0.658029	0.762157
BSS2_RS03175	1960.41	2012.34	1936.2	2118.33	2162.78	2121	0.115647	up	0.489021	0.625729
BSS2_RS03180	794.276	950.378	871.53	964.439	953.426	1003.61	0.159235	up	0.39432	0.537364
BSS2_RS03185	289.714	291.305	246.776	336.361	363.263	350.729	0.343528	up	0.125312	0.22076
BSS2_RS03190	131.135	235.361	183.333	181.969	190.584	226.218	0.123021	up	0.496829	0.632005
BSS2_RS03195	3267.46	3109.54	3234.41	3734.68	4081.61	4036.85	0.302448	up	0.163619	0.273699
BSS2_RS03200	1420.52	1663.3	1529.53	2185.94	2238.62	2117.97	0.504034	up	0.0309035	0.0728335
BSS2_RS03205	2327.55	2398.29	2366.03	3393.35	3423.38	3359.99	0.521034	up	0.0268504	0.0646623
BSS2_RS03210	3087.45	3148.26	3996.12	5371.66	5098.62	5223.25	0.617105	up	0.0102968	0.0289925
BSS2_RS03215	4869	5247.4	4710.83	4885.38	4945.45	5125.38	0.0124959	up	0.757624	0.839956
BSS2_RS03220	398.27	383	391.2	545.573	542.378	566.67	0.496949	up	0.0347201	0.0795624
BSS2_RS03225	1273.16	1554.65	1486.35	3048.98	2960	3010.34	1.06394	up	2.38792e-05	0.000150076
BSS2_RS03230	269660	291307	281690	254417	250439	253396	-0.152269	down	0.754658	0.837631
BSS2_RS03235	1982.49	2186.13	2153.09	1361.36	1229.53	1456.54	-0.64331	down	0.031707	0.0742571
BSS2_RS03240	1054.73	1023.4	982.417	1043.29	1004.75	1019.42	0.00325736	up	0.790653	0.863083
BSS2_RS03245	9283.84	9162.52	9415.15	7931.63	8048.39	8492.91	-0.187086	down	0.653605	0.758804
BSS2_RS03250	217.165	232.604	247.986	261.156	374.157	276.716	0.386358	up	0.0972607	0.181541
BSS2_RS03255	119.277	95.146	138.438	72.147	68.289	114.779	-0.467382	down	0.167943	0.278409
BSS2_RS03260	1328.36	1421.72	1396.59	970.603	928.721	1037.76	-0.49757	down	0.106345	0.194476
BSS2_RS03265	13361.2	13189.1	14253.6	8746.87	8600.33	9044.88	-0.628604	down	0.034685	0.0795431
BSS2_RS03270	178.126	192.412	186.641	171.386	129.439	134.13	-0.357273	down	0.333668	0.477653
BSS2_RS03275	542.198	599.636	543.859	688.158	580.198	688.579	0.215254	up	0.290457	0.430483
BSS2_RS03280	642.702	718.066	677.995	520.278	576.298	560.656	-0.298918	down	0.394753	0.537507
BSS2_RS03285	364.952	369.497	360.92	400.622	342.093	371.311	0.0243659	up	0.73423	0.822282
BSS2_RS03290	121.259	132.474	110.143	177.456	181.338	185.113	0.579909	up	0.0227811	0.0564132
BSS2_RS03295	1672.86	1633.89	1681.96	849.634	1071.44	976.271	-0.783933	down	0.00766878	0.0228911
BSS2_RS03300	307.951	316.576	284.427	190.978	122.921	151.172	-0.966752	down	0.0015698	0.00591955
BSS2_RS03310	3777.53	3829.28	3809.82	9533.62	9261.13	10039.4	1.33664	up	1.8015e-07	1.80089e-06
BSS2_RS03320	8803.74	8704.58	9179.97	12108.8	11582.2	11756.7	0.409481	up	0.0715645	0.142222
BSS2_RS03330	240.59	377.642	339.291	725.975	601.566	637.173	1.03694	up	5.94686e-05	0.000340384
BSS2_RS03335	444.684	561.972	475.526	425.332	359.447	321.199	-0.422399	down	0.207247	0.329977
BSS2_RS03340	515.238	609.799	588.258	927.188	854.629	694.025	0.531145	up	0.0261347	0.0632971
BSS2_RS03345	903.81	976.631	994.704	1297.31	1319.33	1211.93	0.413173	up	0.0690089	0.138343
BSS2_RS03350	1594.3	1716.64	1683.01	2016.49	1867.07	1897.67	0.211194	up	0.291147	0.431077
BSS2_RS03355	6.215	7.437	36.068	43.785	9.033	19.255	0.535606	up	0.336938	0.480948
BSS2_RS03360	45.763	39.824	43.458	63.503	48.371	77.334	0.552088	up	0.0611807	0.125946
BSS2_RS03365	30.361	46.708	33.561	38.196	30.468	51.51	0.119379	up	0.525628	0.652153
BSS2_RS03370	83.6	86.565	67.174	88.721	72.432	92.144	0.0938797	up	0.603624	0.716984
BSS2_RS03375	782.865	795.289	901.881	703.061	830.799	724.917	-0.134818	down	0.810109	0.87725
BSS2_RS03385	131.27	203.266	107.547	99.733	67.334	83.73	-0.81779	down	0.0477038	0.102916
BSS2_RS03390	272.352	209.793	268.621	203.126	275.206	257.116	-0.0297399	down	0.898446	0.938674
BSS2_RS03395	175.255	135.082	163.476	219.665	190.639	189.869	0.341059	up	0.138152	0.238859
BSS2_RS03400	570.516	765.891	696.485	371.701	358.964	296.382	-0.985029	down	0.000831544	0.00340739
BSS2_RS03405	12162.8	12873.5	11999.7	2131.14	2105.09	1971.33	-2.57683	down	3.32115e-19	1.59576e-17
BSS2_RS03410	8749.8	8713.51	8152.83	2141.26	2097.1	2225.69	-1.98654	down	3.22099e-12	7.21452e-11
BSS2_RS16120	0	28.584	9.242	9.35	0	0	-2.01599	down	0.195755	0.314495
BSS2_RS03415	3102.26	3097.47	3216.89	1330.29	1515.54	1599.15	-1.08303	down	0.000149856	0.000755364
BSS2_RS03420	666.909	874.204	857.224	932.659	1009.75	1033.07	0.311091	up	0.153586	0.260062
BSS2_RS03425	65919.5	67319	69024.1	57868.9	58337	61880.3	-0.183654	down	0.663071	0.767093
BSS2_RS03430	11263.2	11898.7	11639.9	9127.82	9133.79	9703.54	-0.315536	down	0.350998	0.497678
BSS2_RS03435	10709	11794.7	11120.7	6960.64	6673.78	7252.34	-0.686918	down	0.0198727	0.0501588
BSS2_RS03440	16952.1	18404.6	18634.7	10970.6	10822.1	10298	-0.750571	down	0.0103945	0.0291714
BSS2_RS03445	462.02	406.533	477.986	687.553	637.806	755.563	0.627966	up	0.00992889	0.0281965
BSS2_RS03450	5336.2	4670.34	5240.06	7047.02	6700.96	7123.66	0.453055	up	0.0510217	0.108489
BSS2_RS03455	867.817	930.617	939.919	712.951	711.924	787.34	-0.307816	down	0.368457	0.513873
BSS2_RS03460	521.559	534.911	561.529	433.926	401.381	458.591	-0.322486	down	0.34287	0.487313
BSS2_RS03465	909.69	941.555	881.132	787.529	779.055	801.725	-0.206299	down	0.607839	0.71973
BSS2_RS03470	1679.41	1702.53	1676.27	1824.31	1763.46	1862.37	0.107668	up	0.506101	0.636956
BSS2_RS03475	1038.43	944.501	1034.77	889.348	842.777	819.132	-0.242242	down	0.514534	0.642952
BSS2_RS03480	1768.2	1669.63	1720.05	1556.14	1508.26	1527.71	-0.167621	down	0.707342	0.801511
BSS2_RS03485	672.722	780.543	750.032	1675.51	1822.07	1850.48	1.27935	up	6.50594e-07	5.65049e-06
BSS2_RS03490	10988	11788.2	12248.4	17090.6	17106.4	18041.8	0.576752	up	0.0149309	0.039397
BSS2_RS03495	760.038	844.201	868.457	990.989	1008.26	791.735	0.174691	up	0.354739	0.50161
BSS2_RS03500	1876.92	1892.12	1850.57	1338.7	1233.76	1265.38	-0.550175	down	0.0706921	0.141053
BSS2_RS03505	1680.05	1614.92	1786.76	1250.44	1190.19	1094.35	-0.523614	down	0.0915389	0.173029
BSS2_RS03510	411.858	574.345	484.899	128.725	142.107	156.055	-1.78496	down	4.035e-09	5.56494e-08
BSS2_RS03515	7001.06	7422.97	7482.44	6059.81	6369.15	6244.69	-0.230352	down	0.543786	0.668567
BSS2_RS03520	4414.92	4595.02	4656.61	4803.54	4737.64	4880.59	0.0775986	up	0.579031	0.699486
BSS2_RS03525	1685.97	2074.85	1789.4	2329.61	2478.24	2442.84	0.385573	up	0.0871458	0.16695
BSS2_RS03530	630.915	608.168	681.657	975.997	974.368	1015.31	0.626699	up	0.00954516	0.0273414
BSS2_RS03535	3190.88	3529.62	3216.87	5244.09	4911.1	4954.5	0.604537	up	0.0112592	0.0310565
BSS2_RS03540	622.155	645.436	718.259	1814.62	1587.17	2081.29	1.46523	up	2.32152e-08	2.72276e-07
BSS2_RS03545	429.636	443.168	488.338	671.458	719.147	794.044	0.682583	up	0.00614984	0.0190243
BSS2_RS03550	1824.49	1845.51	1797.56	823.109	858.116	901.449	-1.08203	down	0.000152034	0.000765052
BSS2_RS03555	3458.9	3727.35	3129.04	3501.87	3528.08	3195.18	-0.0126649	down	0.827653	0.890744
BSS2_RS03560	528.921	458.173	383.681	637.213	532.488	507.811	0.291331	up	0.189279	0.30628
BSS2_RS03565	961.735	1042.56	1084.43	1415.57	1449.5	1566.17	0.520698	up	0.0281492	0.0673546
BSS2_RS03570	779.878	985.871	905.16	1226.11	943.458	1294.52	0.375146	up	0.0962664	0.18025
BSS2_RS16140	789.938	874.045	847.828	1855.03	1802.32	1999.95	1.17138	up	8.63908e-06	5.99903e-05
BSS2_RS03575	1230.05	1396.52	1265.17	1701	1575.09	1566.72	0.315431	up	0.147164	0.25239
BSS2_RS03580	2170.68	2772.33	3045.17	2698.33	2640.38	2777.71	0.0229779	up	0.724543	0.815111
BSS2_RS03585	787.107	647.064	811.68	1043.87	1016.38	899.1	0.398016	up	0.0846456	0.163421
BSS2_RS03590	110.582	115.056	94.864	321.78	188.663	201.087	1.15058	up	0.000100815	0.000540161
BSS2_RS03600	232.466	272.21	216.771	215.797	213.685	246.223	-0.0944995	down	0.929483	0.957397
BSS2_RS03605	424.698	533.574	427.2	656.576	421.775	515.338	0.201992	up	0.348238	0.494236
BSS2_RS03610	886.665	920.921	899.333	912.862	816.258	1023.07	0.0239273	up	0.736826	0.823641
BSS2_RS03615	208.124	220.294	238.461	169.181	228.796	157.064	-0.264829	down	0.508715	0.638628
BSS2_RS03620	195.477	175.422	105.337	114.761	152.194	183.845	-0.0791887	down	0.967389	0.982896
BSS2_RS03625	235.654	343.118	322.94	513.389	505.477	525.569	0.776339	up	0.00176948	0.00654006
BSS2_RS03630	2231.92	2309.78	2141.6	1652.81	1871.94	2076.44	-0.254828	down	0.481985	0.618627
BSS2_RS03635	1094.84	1208.06	994.554	924.968	904.235	971.252	-0.235688	down	0.533824	0.659039
BSS2_RS03640	17574.5	17776.2	19411.9	22938.6	22192.4	25570.4	0.368548	up	0.0993165	0.183995
BSS2_RS03645	13306.5	13639.8	14383.2	18133.4	17331.9	18162.5	0.37581	up	0.0931319	0.175151
BSS2_RS03650	646.453	499.298	639.146	457.835	382.767	503.343	-0.409366	down	0.209316	0.332738
BSS2_RS03655	5661.98	6058.1	5942.72	3825.27	3793.38	4124.34	-0.588913	down	0.0498319	0.106492
BSS2_RS03670	242.827	225.984	288.795	225.279	239.631	250.768	-0.0821368	down	0.96922	0.984085
BSS2_RS03675	111.966	69.295	76.179	77.066	84.168	107.653	0.0627631	up	0.748217	0.832315
BSS2_RS03680	131.96	114.337	121.47	101.514	85.972	77.536	-0.472675	down	0.237772	0.369111
BSS2_RS03685	699.801	637.103	754.835	1330.77	1072.33	1366.82	0.849825	up	0.000791063	0.00327362
BSS2_RS03700	29.979	44.838	26.096	44	43.569	58.048	0.529054	up	0.252165	0.384836
BSS2_RS03705	7068.09	6517.85	7645.97	7901.8	8068.54	8036.9	0.177235	up	0.354781	0.50161
BSS2_RS03710	5624.4	6116.85	5933.37	5058.62	5306.92	5554.66	-0.150821	down	0.758954	0.840805
BSS2_RS03715	5525.68	5677.44	5917.99	4412.82	4214.2	4557.83	-0.376895	down	0.244964	0.377325
BSS2_RS03720	6769.06	7197.78	7549.55	4975.6	4792.95	5190.11	-0.524455	down	0.0855397	0.164721
BSS2_RS03725	10445.4	11194.2	11258.5	7039.98	6899.51	6975.72	-0.653453	down	0.027782	0.0665295
BSS2_RS03730	5146.64	5709.17	5204.18	2937.09	2950.82	3150.57	-0.829318	down	0.00427883	0.0141002
BSS2_RS03735	6529.23	6977.15	6590.84	3378.58	3359.16	3498.59	-0.973297	down	0.000688514	0.00291347
BSS2_RS03740	8274.29	8701.9	8731.54	4233.49	4080.12	4407.78	-1.01495	down	0.000388853	0.00175514
BSS2_RS03745	4978.29	5309.71	5507.52	2692.79	2700.77	3095.24	-0.895883	down	0.00195111	0.00709691
BSS2_RS03750	10405.5	10405.1	10273.9	5141.57	5281.83	5441.86	-0.97032	down	0.000720154	0.00303872
BSS2_RS03755	5655.49	6553.86	6294.1	3689.15	3645.86	3533.38	-0.767655	down	0.00910986	0.0263757
BSS2_RS03760	8633.81	8814.45	8967.33	4380.42	4580.57	5149.34	-0.904638	down	0.00165712	0.00617844
BSS2_RS03765	7037.66	7574.6	7202.75	3770.03	3805	3953.55	-0.920108	down	0.00139315	0.0053551
BSS2_RS03770	7129.61	7395.24	7605.63	3436.73	3511.65	3559.96	-1.0745	down	0.000165958	0.000828124
BSS2_RS03775	1116.99	1157.7	1238.61	508.413	604.238	649.964	-0.995107	down	0.00060366	0.00259495
BSS2_RS03780	583.485	619.617	692.032	526.676	470.377	562.08	-0.281555	down	0.424797	0.563958
BSS2_RS03785	1117.43	1440.93	1358.28	726.943	707.759	783.606	-0.820155	down	0.00592795	0.0184336
BSS2_RS03790	2774.69	2683.11	2885.24	1695.46	1555.42	1561.36	-0.793863	down	0.00725628	0.0218348
BSS2_RS03795	3765.34	4173.61	4087.14	3991.57	4296.94	4458.72	0.0840157	up	0.561176	0.685703
BSS2_RS03800	1928.01	2270.74	2044.62	1937.28	1931.17	1912.35	-0.111053	down	0.880426	0.926061
BSS2_RS03805	1327.74	1353.33	1325.7	1202.05	1257.2	1346.92	-0.0741004	down	0.984321	0.994331
BSS2_RS03810	1082.76	1114.3	1162.69	927.414	995.207	1030.22	-0.186247	down	0.657891	0.762157
BSS2_RS03815	177.601	184.788	286.792	136	112.224	167.46	-0.64313	down	0.09241	0.174013
BSS2_RS03820	2618.36	2982.71	2777.51	2402.26	2533.34	2162.42	-0.23929	down	0.531389	0.657268
BSS2_RS03825	99.096	103.515	100.41	46.173	50.293	65.788	-0.901151	down	0.00581042	0.0182202
BSS2_RS17270	0	0	0	0	10.892	0	11.8264	up	0.504132	0.635821
BSS2_RS03830	21182.1	21739.6	22086.8	33182	32827.2	34736	0.632009	up	0.00828116	0.0244495
BSS2_RS03835	494.036	477.054	416.47	457.958	551.73	408.153	0.0311455	up	0.708097	0.801808
BSS2_RS03840	321.293	346.878	308.613	223.315	268.362	277.453	-0.344811	down	0.317435	0.458381
BSS2_RS17275	17.276	20.671	20.051	172.42	200.862	160.567	3.20229	up	1.54104e-12	3.64347e-11
BSS2_RS03845	434.762	527.433	461.152	707.584	621.327	677.209	0.49512	up	0.0350994	0.0802463
BSS2_RS03850	4421.45	4455.38	4774.69	6172.66	5698.55	5590.19	0.355108	up	0.110519	0.200753
BSS2_RS03855	5919.64	6043.26	6218.41	4311.53	4804.91	4716.48	-0.39435	down	0.222734	0.349591
BSS2_RS03860	1152.02	1272.27	1235.7	1577.15	1398.39	1570.38	0.312739	up	0.149961	0.255276
BSS2_RS03865	555.277	491.48	520.88	580.535	480.888	683.408	0.154495	up	0.432041	0.570363
BSS2_RS03870	3050.75	2823.14	3056.12	2753.74	2698.68	2795.98	-0.114549	down	0.860628	0.912064
BSS2_RS03875	1861.09	1807.62	2091.4	2048.98	1927.75	1927.82	0.03573	up	0.694957	0.789999
BSS2_RS03880	1969.34	1851.98	1752.62	2785.14	2304.33	2348.87	0.416283	up	0.0724208	0.143636
BSS2_RS03885	2316.35	2458.33	2502.89	4170.01	4147.8	4603.6	0.828235	up	0.000783938	0.00325526
BSS2_RS03890	8588.34	10603.7	9212.19	10865.4	9896.29	9641.57	0.0981169	up	0.521309	0.647345
BSS2_RS03895	7819.75	8134.62	7818.99	5352.86	5317.84	5479.92	-0.557757	down	0.0653183	0.132808
BSS2_RS03900	1232.3	1284.13	1283.16	4692.2	4040.42	4402.56	1.78952	up	1.20816e-11	2.53459e-10
BSS2_RS03905	185.005	152.45	160.031	366.826	362.729	437.985	1.23074	up	3.66942e-06	2.83191e-05
BSS2_RS03910	2077.3	2437.79	2252.91	1694.54	1737.35	1740.8	-0.387814	down	0.23229	0.361732
BSS2_RS03915	929.074	828.355	769.484	1093.53	989.756	820.892	0.200755	up	0.315181	0.455933
BSS2_RS03920	715.802	765.702	647.021	555.794	544.123	605.503	-0.319726	down	0.350853	0.497678
BSS2_RS03925	861.778	928.032	865.705	729.243	684.534	692.786	-0.3341	down	0.323829	0.465807
BSS2_RS03930	3634.46	3678.83	3515.72	3614.27	3611.24	3589.61	-0.00185288	down	0.799627	0.869375
BSS2_RS03935	2350.28	2621.83	2457.61	3563.05	3457.13	3688.79	0.52744	up	0.0245954	0.0603538
BSS2_RS03940	5839.15	5844.99	6166.78	8148.4	8029.27	9204.69	0.507828	up	0.0306102	0.0722565
BSS2_RS03945	20.064	0	13.973	141.354	119.558	68.378	3.27407	up	3.42399e-19	1.61906e-17
BSS2_RS03950	708.411	722.46	775.378	533.469	501.75	495.434	-0.527447	down	0.0887398	0.169568
BSS2_RS03955	154.89	191.309	208.767	140.8	157.334	123.836	-0.395256	down	0.259008	0.393264
BSS2_RS03960	129.498	157.448	203.634	240.34	209.454	216.776	0.442266	up	0.0695106	0.139161
BSS2_RS03965	158.256	194.173	163.443	140.151	136.441	164.123	-0.227166	down	0.573075	0.694827
BSS2_RS03970	509.638	569.681	438.442	451.423	484.04	356.639	-0.232224	down	0.562386	0.686336
BSS2_RS03980	204.752	180.615	175.197	293.057	243.273	303.28	0.582838	up	0.018939	0.0482216
BSS2_RS03985	1819.51	1985.09	1943.17	2961.43	3375.6	3403.05	0.760932	up	0.00187686	0.00686876
BSS2_RS03990	854.623	825.574	873.612	1970.11	1538.33	1761.09	1.04502	up	6.06557e-05	0.000345494
BSS2_RS03995	199.169	278.031	242.496	366.834	420.002	341.794	0.649111	up	0.00872389	0.0254789
BSS2_RS04000	836.405	970.298	770.7	814.877	775.534	810.351	-0.102426	down	0.905795	0.943154
BSS2_RS04005	1675.43	2126.67	1951.98	1907.39	1680.41	1667.72	-0.13075	down	0.82797	0.890763
BSS2_RS04010	809.705	928.946	939.779	1635.81	1554.04	1612.11	0.842234	up	0.000703064	0.00297082
BSS2_RS04015	217.267	221.453	171.226	481.868	518.475	382.262	1.18063	up	9.02555e-06	6.23831e-05
BSS2_RS04020	515.342	566.567	613.579	1241.45	1249.2	1263.71	1.14687	up	7.23161e-06	5.19108e-05
BSS2_RS04025	1513.29	1731.27	1799.45	1506.31	1339.46	1409.52	-0.245311	down	0.511906	0.640743
BSS2_RS04030	11315.7	12668.8	12208.6	24960.3	25029.3	24172	1.03496	up	3.53058e-05	0.000216163
BSS2_RS04035	3941.51	3904.95	4107.99	3634.31	4029.56	3273.7	-0.128256	down	0.830345	0.892673
BSS2_RS04040	274.42	270.854	240.713	328.154	284.876	305.595	0.22497	up	0.282111	0.422292
BSS2_RS04045	1768.95	1916.81	1820.96	2011.68	1957.87	2108.35	0.142382	up	0.424641	0.563958
BSS2_RS04050	5076.59	5463.9	5097	6431.4	6486.8	6422.88	0.30666	up	0.15454	0.26128
BSS2_RS04055	463.171	523.71	534.097	531.518	459.656	582.803	0.0494151	up	0.663578	0.767093
BSS2_RS04060	656.786	616.24	610.253	589.97	526.821	772.775	0.00480816	up	0.800256	0.869425
BSS2_RS04065	572.816	549.323	471.74	487.126	407.067	417.562	-0.281043	down	0.435996	0.573436
BSS2_RS04070	1898.92	1662.33	1871.76	1893.56	1866.91	1751.94	0.0209328	up	0.744895	0.830169
BSS2_RS04075	11913.4	12309.1	12751	13140.1	13538.4	14328.2	0.149365	up	0.409492	0.550486
BSS2_RS04080	2531.51	2660.94	2561.77	3024.63	3043.51	3149.2	0.249371	up	0.230145	0.359384
BSS2_RS04085	1511.05	1440.44	1505.03	1922.42	2009.18	2028.97	0.419534	up	0.0665032	0.134679
BSS2_RS04090	973.487	857.53	806.391	820.46	865.089	841.878	-0.0614513	down	0.984651	0.994331
BSS2_RS04095	1142.68	1055.53	949.595	770.135	903.428	885.038	-0.298991	down	0.389565	0.53357
BSS2_RS04100	32.88	9.835	19.081	96.516	119.464	178.264	2.67344	up	9.58276e-09	1.16519e-07
BSS2_RS04105	6640.59	6512.03	5936.94	4820.35	4680.13	4946.39	-0.402026	down	0.206916	0.329627
BSS2_RS04110	765.338	685.76	730.686	438.963	486.951	549.066	-0.564812	down	0.0646584	0.131659
BSS2_RS04115	5485.31	5707.5	5152.34	9296.17	9161.02	9528.84	0.775844	up	0.00154643	0.00584622
BSS2_RS04120	1337.14	1416.84	1353	1100.4	1111.97	1144.5	-0.290956	down	0.403217	0.544508
BSS2_RS04125	380.268	530.056	468.656	464.909	370.339	412.945	-0.14376	down	0.802312	0.870706
BSS2_RS04130	405.144	458.446	417.034	340.097	357.018	391.887	-0.23384	down	0.54822	0.673186
BSS2_RS04135	324.116	296.412	243.189	394.661	336.239	395.572	0.38318	up	0.0966748	0.180787
BSS2_RS04140	8674.24	9781.67	9222.69	11992.4	10309	10279	0.235234	up	0.250402	0.382931
BSS2_RS04145	279.696	328.229	373.009	345.776	338.093	391.602	0.13274	up	0.456988	0.593965
BSS2_RS04150	332.606	301.69	277.075	327.544	335.254	415.502	0.242648	up	0.274874	0.413978
BSS2_RS04160	18054.4	18647.8	18693.3	23138.1	22980.8	23719.3	0.334248	up	0.127292	0.222929
BSS2_RS04165	893.137	836.191	881.949	1070.19	1055.58	1125.09	0.316064	up	0.149685	0.255098
BSS2_RS04170	825.127	958.255	1059.79	1189.67	1093.38	1311.06	0.338136	up	0.130729	0.227876
BSS2_RS04175	8343.92	8866.57	8298.38	8041.25	7287.84	7773.53	-0.142942	down	0.780717	0.856317
BSS2_RS04180	1155.61	1114.73	1115.2	1208.23	1094.51	1292.29	0.086617	up	0.569724	0.692456
BSS2_RS04185	351.382	397.974	429.621	377.936	339.153	361.487	-0.128407	down	0.840428	0.897682
BSS2_RS04190	8669.46	8670.45	8561.85	7422.51	7748.51	7472.8	-0.193933	down	0.6371	0.745159
BSS2_RS04195	12422.8	12242.6	12576.1	14030	14738.1	14210.2	0.206692	up	0.297298	0.436467
BSS2_RS04200	2654.63	2906.19	2908.87	4597.82	4476.89	4461.91	0.676485	up	0.00515335	0.0165251
BSS2_RS04205	2994.6	3645.04	3391.16	2789.52	2904.24	2923.35	-0.21916	down	0.577249	0.698467
BSS2_RS04210	1213.63	1266.11	1051.43	1109.32	1202.03	1200.91	-0.00774622	down	0.817872	0.882769
BSS2_RS04215	285.029	342.619	280.509	350.094	267.255	301.132	0.0163081	up	0.751452	0.834977
BSS2_RS04220	1728.79	1785.13	1782.21	1206.52	1223.76	1191.45	-0.548259	down	0.0711422	0.141666
BSS2_RS04225	0	0	0	0	11.946	0	11.9596	up	0.504132	0.635821
BSS2_RS04230	591.565	733.777	644.646	563.032	588.34	630.816	-0.144537	down	0.784141	0.858808
BSS2_RS04235	1862.66	1891.12	1945.48	1812.71	1868.86	1915.87	-0.0260105	down	0.871552	0.92004
BSS2_RS04240	686.589	636.805	584.697	1338.84	1369.83	1353.05	1.08996	up	1.75935e-05	0.000113443
BSS2_RS04250	833.952	886.98	987.476	1078.11	1016.14	1122.2	0.24802	up	0.244175	0.376305
BSS2_RS04255	622.275	640.731	771.532	611.407	576.978	569.208	-0.2111	down	0.601817	0.716203
BSS2_RS04260	1394.11	1337.62	1545.55	1053.95	907.928	967.717	-0.545991	down	0.0765072	0.15034
BSS2_RS04265	448.913	425.191	407.216	453.684	462.842	519.799	0.164751	up	0.383968	0.529066
BSS2_RS04270	1984.9	1887.75	1890.56	1936.92	2239.76	1898.09	0.075954	up	0.582746	0.701226
BSS2_RS04275	302.512	288.595	268.867	220.799	164.375	215.306	-0.518175	down	0.100411	0.185676
BSS2_RS04280	550.96	538.381	495.588	830.21	907.498	1458	1.01172	up	0.000108278	0.000574973
BSS2_RS04285	2287.71	2512.37	2019.01	3609.01	3703.39	3729.73	0.695367	up	0.00412961	0.0137454
BSS2_RS04290	155.615	148.959	167.067	187.285	201.661	204.896	0.332388	up	0.149291	0.254863
BSS2_RS04295	5230.81	5688.65	5478.43	8634.36	8945	9133.11	0.704003	up	0.00359808	0.012139
BSS2_RS04300	10746.9	10935.2	11229.3	14140.7	14678.4	15739	0.437099	up	0.0563449	0.117297
BSS2_RS04305	6047.46	6400.02	6644.05	8659.91	8481.29	9102.81	0.459055	up	0.0462691	0.10039
BSS2_RS04310	2809.76	2907.93	2887.7	3639.41	3589.17	3665.73	0.340262	up	0.122457	0.216876
BSS2_RS04315	3953.33	4155.34	4351.81	4688.88	4422.91	4798.75	0.158818	up	0.391526	0.535026
BSS2_RS04320	3296.91	3626.8	3534.44	4499.07	4496.65	4519.87	0.369995	up	0.0970064	0.18118
BSS2_RS04330	1121.99	1340.14	1267.84	911.513	1116.76	1074.02	-0.26583	down	0.467293	0.604983
BSS2_RS04335	1682.96	1805.41	1707.17	2041.74	1981.28	2206.55	0.261857	up	0.212747	0.33735
BSS2_RS04340	3748.04	3894.07	3702.75	8250.35	7616.74	8130.75	1.08087	up	1.85339e-05	0.000118811
BSS2_RS04345	1795.98	1858.71	1748.93	2123.16	2118.77	2064.72	0.222947	up	0.272475	0.411197
BSS2_RS04350	2046.16	2120.64	1836.32	2536.49	2343.64	2415.49	0.281318	up	0.19537	0.314259
BSS2_RS04355	4863.27	5056.14	5381.93	6633.36	6397.07	6938.7	0.384114	up	0.0877152	0.167825
BSS2_RS04360	5026.12	5301.38	5186.37	4918.12	4773.08	4862.83	-0.0921398	down	0.931739	0.95863
BSS2_RS04365	2055.26	2144.29	2002.4	2339.64	2082.4	2015.69	0.0538301	up	0.642134	0.748989
BSS2_RS04370	1771.7	1838.1	1917.37	1385.97	1400.87	1504.38	-0.365153	down	0.263013	0.398143
BSS2_RS04375	479.362	537.348	503.66	213.29	212.67	171.96	-1.34639	down	1.59585e-05	0.0001038
BSS2_RS04380	152.577	137.393	180.738	140.365	93.728	160.815	-0.253314	down	0.507966	0.638225
BSS2_RS04385	2534.22	2516.47	2540.24	1512.39	1405.26	1468.06	-0.791467	down	0.00676057	0.020574
BSS2_RS04390	1885.9	1823.51	1860.25	1416.5	1323.92	1258.55	-0.477962	down	0.126195	0.22153
BSS2_RS04395	1798.4	1842.56	1744.73	1554.11	1505.34	1408.52	-0.269511	down	0.453671	0.59058
BSS2_RS04400	1666.37	1728.18	1536.45	1618.9	1552.04	1742.69	-0.00508779	down	0.813897	0.879527
BSS2_RS04405	5319.93	5531.26	5385.14	5697.02	5881.37	5576.07	0.0793572	up	0.572886	0.694827
BSS2_RS04410	1977.88	1760.43	2109.01	3105.97	2967.12	2927.56	0.622254	up	0.00982415	0.0280059
BSS2_RS04415	1129.47	1117.96	1268.28	2447.5	2388.86	2574.61	1.07585	up	2.17363e-05	0.000137187
BSS2_RS04420	9278.36	10265.8	9621.86	12058.2	12331.8	12555.7	0.341115	up	0.120357	0.2138
BSS2_RS04425	377.981	533.574	369.692	334.106	320.961	394.727	-0.287442	down	0.448232	0.585138
BSS2_RS04430	403.29	487.509	477.695	306.497	311.125	329.474	-0.531005	down	0.0896884	0.170392
BSS2_RS04435	861.665	832.263	836.874	720.294	658.381	698.813	-0.284754	down	0.416237	0.557215
BSS2_RS04445	136.33	146.702	125.31	160.074	121.008	120.473	-0.0241802	down	0.865525	0.915684
BSS2_RS04460	230.55	312.159	302.796	527.16	423.245	667.276	0.93604	up	0.000607608	0.00260816
BSS2_RS04470	305.484	349.475	311.32	393.683	396.328	427.044	0.332882	up	0.138563	0.239431
BSS2_RS04475	37.473	8.968	17.397	44	32.677	34.829	0.804605	up	0.148973	0.254468
BSS2_RS04480	7.078	0	0	16.622	0	0	1.23133	up	0.695061	0.789999
BSS2_RS04485	0	0	0	0	0	23.219	12.9182	up	0.0677283	0.136695
BSS2_RS04490	12.741	22.867	14.788	29.92	3.086	19.736	0.0656392	up	0.791961	0.863596
BSS2_RS04495	0	7.919	7.682	7.771	9.619	10.253	0.825155	up	0.566598	0.689781
BSS2_RS04500	11.079	39.769	32.147	19.513	8.051	34.324	-0.423347	down	0.590649	0.708066
BSS2_RS04505	85.806	80.892	66.394	42.743	18.895	20.139	-1.5111	down	5.70786e-05	0.000329529
BSS2_RS04510	12138.8	13052.8	13472.4	5143.19	5466.02	5059.83	-1.30307	down	4.35589e-06	3.28511e-05
BSS2_RS04515	241.407	96.284	217.924	787.366	740.678	872.554	2.11123	up	3.59333e-12	7.98846e-11
BSS2_RS04525	897.933	1016.33	1087.25	4889.77	4832.05	4623.94	2.25686	up	8.79567e-17	3.31675e-15
BSS2_RS04530	2324.44	2134.3	2214.55	11464.4	11878	12034.4	2.40633	up	1.01412e-18	4.50904e-17
BSS2_RS04545	7.901	7.091	4.585	32.471	17.225	27.539	1.97993	up	1.01132e-05	6.89702e-05
BSS2_RS04550	116.966	176.608	133.601	100.278	83.647	129.419	-0.447076	down	0.177862	0.290328
BSS2_RS04555	2411.79	2440.68	2615.01	1990.29	1863.41	2064.87	-0.335371	down	0.313827	0.454272
BSS2_RS04560	2419.8	2324.27	2692.5	1681.27	1844.57	1721.62	-0.503018	down	0.102073	0.187832
BSS2_RS04565	4283.71	4433.4	5035.81	2700.88	2592.37	2795.09	-0.765822	down	0.00949263	0.0272171
BSS2_RS04570	0	12.051	4.676	0	2.928	12.481	-0.118383	down	1	1
BSS2_RS04575	5.858	14.018	13.598	6.878	17.027	18.148	0.329141	up	0.688669	0.78543
BSS2_RS04580	1709.04	1629.63	1891.81	2068.6	2145.41	2273.08	0.310628	up	0.15859	0.267065
BSS2_RS04585	822.425	817.882	969.961	615.414	626.593	682.821	-0.439468	down	0.16493	0.275407
BSS2_RS04590	133.507	139.778	134.095	141.686	158.584	163.061	0.185667	up	0.366699	0.512422
BSS2_RS04595	566.527	567.255	552.991	492.635	485.747	528.75	-0.16246	down	0.73153	0.820492
BSS2_RS04600	344.464	413.852	427.655	268.533	295.451	201.19	-0.632207	down	0.0413066	0.0913677
BSS2_RS04605	1057.79	1114.42	1067.24	1349.87	1487.1	1450.39	0.404342	up	0.0746869	0.147444
BSS2_RS04610	694.96	838.473	730.423	793.331	757.512	816.367	0.0644054	up	0.61662	0.726339
BSS2_RS04615	601.111	600.864	520.007	484.417	401.54	456.9	-0.358764	down	0.283622	0.423726
BSS2_RS04620	935.185	970.597	987.818	2086.41	1962.8	2240.73	1.12018	up	9.61883e-06	6.60242e-05
BSS2_RS04625	82.602	89.512	117.578	172.017	221.977	193.139	1.01916	up	0.000137002	0.000698849
BSS2_RS04630	71.151	59.396	40.33	91.314	88.978	74.332	0.575402	up	0.0334197	0.0771761
BSS2_RS04635	133.149	101.633	95.92	156.338	100.092	152.912	0.307772	up	0.216583	0.342281
BSS2_RS04640	568.217	644.845	632.301	623.618	652.705	710.811	0.106784	up	0.514422	0.642952
BSS2_RS04645	4639.87	4774.6	5051.73	4056.37	4213.99	4402.46	-0.190947	down	0.644487	0.751145
BSS2_RS04650	1844.62	1818.6	1858.28	1323.89	1192.95	1334.39	-0.519742	down	0.0940646	0.176794
BSS2_RS04655	211.165	250.236	281.614	164.5	169.677	182.424	-0.524338	down	0.0960714	0.179998
BSS2_RS04660	207.215	154.125	201.503	217.001	162.786	156.156	-0.0706526	down	1	1
BSS2_RS04665	776.384	807.01	747.565	463.44	488.533	510.625	-0.672389	down	0.0260385	0.0631667
BSS2_RS04670	2928.78	3281.92	3343.41	3382.36	3360.07	3140.87	0.0488722	up	0.651413	0.757439
BSS2_RS04675	6053.01	6186.56	5931.6	6164.5	6190.25	6461.17	0.0503023	up	0.653416	0.758804
BSS2_RS04680	1424.79	1500.24	1546.83	1378.25	1424.01	1451.58	-0.0721086	down	0.992524	0.998683
BSS2_RS04685	4856.42	5297.22	4802.33	6954.6	6906.07	7055.64	0.483907	up	0.0367478	0.0829332
BSS2_RS04690	226.506	307.505	278.059	337.558	265.885	431.838	0.350345	up	0.149861	0.255252
BSS2_RS04695	1348.72	1343.73	1378.42	1126.27	1072.66	1089.73	-0.30784	down	0.368176	0.513722
BSS2_RS04700	1630.17	1804.1	1733.19	1292.17	1429.61	1444.46	-0.310711	down	0.364586	0.510905
BSS2_RS04705	77.156	63.166	65.985	90.594	47.215	44.033	-0.182104	down	0.763962	0.842905
BSS2_RS04710	1434.88	1451.71	1509.68	1555.06	1493.78	1564.65	0.0695778	up	0.601734	0.716203
BSS2_RS04715	515.872	490.45	473.93	673.426	690.847	685.642	0.46972	up	0.0458331	0.0996618
BSS2_RS04720	555.141	552.241	502.48	337.362	487.487	418.894	-0.372248	down	0.261621	0.396424
BSS2_RS04725	575.273	600.56	598.229	485.065	462.924	490.418	-0.302584	down	0.389457	0.53357
BSS2_RS04730	1447.56	1419.8	1631.99	1025.57	1104.33	1036.75	-0.506761	down	0.101095	0.186584
BSS2_RS04735	1354.18	1478.04	1639.32	1250.94	1156.87	1082.68	-0.357343	down	0.284963	0.424878
BSS2_RS04740	7546.69	7601.88	7301.37	4265.15	4281.24	4240.01	-0.812101	down	0.00513056	0.0165003
BSS2_RS04745	858.834	1219.6	854.4	1562.48	1213.89	1476.57	0.536167	up	0.0252525	0.061654
BSS2_RS04750	136.642	145.821	171.452	663.441	724.577	858.102	2.30693	up	8.8725e-16	2.90452e-14
BSS2_RS04755	1506.76	1558.38	1503.06	1127.42	1270.24	1208.97	-0.34097	down	0.310875	0.451975
BSS2_RS04760	351.286	400.725	403.493	341.942	402.083	369.352	-0.0535799	down	0.952382	0.972125
BSS2_RS04765	1928.13	2307.07	2370.96	1481.04	1567.77	1782.85	-0.451295	down	0.155426	0.262629
BSS2_RS04770	314.945	366.565	328.985	255.496	262.15	186.276	-0.521573	down	0.113336	0.203882
BSS2_RS04775	2301.96	2315.86	2465.72	2998.71	2625.66	3131.2	0.305731	up	0.161092	0.270362
BSS2_RS04780	637.759	693.263	647.685	1208.5	1042.74	1100.38	0.760301	up	0.00199242	0.00722949
BSS2_RS04785	1149.04	1250.9	1174.51	3022.71	2786.29	3044.34	1.3085	up	3.23377e-07	3.05822e-06
BSS2_RS04790	421.138	357.846	361.28	1200.38	1104.37	1262.18	1.64531	up	8.47824e-10	1.3293e-08
BSS2_RS04795	14500.8	15486.3	16234.5	17499.9	17637.7	16737.6	0.166476	up	0.370668	0.515991
BSS2_RS04800	2819.75	2856.11	2836.65	1958.26	1623.73	1867.03	-0.643588	down	0.0303373	0.0717829
BSS2_RS04805	743.073	857.841	805.223	540.511	524	590.71	-0.539694	down	0.077318	0.151633
BSS2_RS04810	292.125	320.788	312.633	256.881	238.929	299.718	-0.218391	down	0.582269	0.701226
BSS2_RS04815	1022.74	990.059	1075.71	442.353	471.952	477.969	-1.14947	down	6.16349e-05	0.000350402
BSS2_RS04825	4982.49	5117.09	5159.52	3401.67	3359.46	3476.85	-0.575739	down	0.0556367	0.116147
BSS2_RS04830	1019.27	1335.57	1095.92	2599.18	2512.85	2639.59	1.16758	up	4.68014e-06	3.49427e-05
BSS2_RS04835	435.955	495.921	484.609	1012.95	522.044	770.431	0.702717	up	0.00491435	0.0159302
BSS2_RS04840	4624.69	5038.41	4622.99	4511.33	4304.86	4207.62	-0.133459	down	0.811478	0.877775
BSS2_RS04845	3404.3	3649.15	3268.49	2138.15	1859.02	2090.65	-0.761718	down	0.00932844	0.0268497
BSS2_RS04850	1350.54	1414.73	1582.28	191.487	177.763	153.943	-3.05478	down	4.25366e-24	3.33465e-22
BSS2_RS04860	550.657	536.92	584.294	770.62	843.651	881.878	0.57824	up	0.0159427	0.0416607
BSS2_RS04865	1809.4	1887.42	1763.49	4943.48	4303.12	4969.43	1.38046	up	7.89191e-08	8.45683e-07
BSS2_RS04870	1878.08	1808.06	1738.31	762.39	891.837	893.026	-1.09053	down	0.000141997	0.000720629
BSS2_RS04875	2013.89	2013.81	2108.44	1300.55	1323.07	1473.86	-0.582596	down	0.0537637	0.113269
BSS2_RS04880	3975.17	4337.06	4018.1	1154.8	1026.55	1055.38	-1.9296	down	1.12306e-11	2.37275e-10
BSS2_RS04885	2085.41	2439.2	2230.05	694.692	595.948	680.564	-1.7768	down	5.47756e-10	8.82035e-09
BSS2_RS04890	109.62	62.13	95.981	259.682	231.986	250.242	1.47045	up	1.44097e-07	1.46506e-06
BSS2_RS04895	11890.9	12318.7	12226.5	8977.17	9055.05	9006.44	-0.430341	down	0.17236	0.283367
BSS2_RS04900	485.841	542.175	494.841	270.094	221.915	287.214	-0.96667	down	0.000904236	0.00364509
BSS2_RS04905	1294.23	1603.42	1403.82	619.595	653.896	645.33	-1.16461	down	5.0062e-05	0.000294733
BSS2_RS04910	5121.24	5069.88	4807.8	4621.16	4152.77	4219.24	-0.207105	down	0.601111	0.716203
BSS2_RS04915	636.713	793.859	743.654	555.992	557.939	555.311	-0.381308	down	0.248575	0.381114
BSS2_RS04920	340.372	431.482	380.102	429.896	390.394	475.952	0.170249	up	0.378733	0.525009
BSS2_RS04925	305.466	316.262	349.026	605.831	538.257	598.22	0.84382	up	0.000794638	0.00328326
BSS2_RS04930	659.799	640.652	654.884	534.284	601.801	556.847	-0.207891	down	0.606966	0.71973
BSS2_RS04935	663.455	660.8	718.413	502.654	503.661	462.189	-0.476107	down	0.133054	0.230983
BSS2_RS04940	547.111	490.23	507.421	668.798	784.248	661.748	0.453132	up	0.0548342	0.114971
BSS2_RS04945	318.85	422.168	376.138	527.818	470.995	493.915	0.41812	up	0.0752045	0.148171
BSS2_RS04950	582.227	488.563	612.57	641.014	573.641	580.963	0.0931366	up	0.552021	0.676266
BSS2_RS04955	1484.06	1559.2	1586.03	1665.34	1647.7	1716.67	0.119687	up	0.476085	0.613433
BSS2_RS04960	1044.08	1035.62	1105.3	1224.46	1212.84	1308.07	0.233817	up	0.256699	0.390754
BSS2_RS04965	517.858	693.4	581.967	694.914	698.866	738.521	0.249854	up	0.243473	0.375869
BSS2_RS04970	1015.81	1198.86	1174.97	1139.81	1204.23	1165.38	0.0501047	up	0.653981	0.758944
BSS2_RS04975	11938.4	12458.1	13029.8	13466.8	13456.8	15106.6	0.167374	up	0.372766	0.518427
BSS2_RS04980	1412.42	1433.03	1478.77	1560.11	1523.68	1556.35	0.101729	up	0.525838	0.652153
BSS2_RS04985	840.257	810.492	752.488	943.045	935.224	909.371	0.214065	up	0.290971	0.431031
BSS2_RS04990	8.494	0	9.858	79.786	12.345	0	2.32756	up	0.00320804	0.0109274
BSS2_RS05000	40.525	44.082	38.484	279.733	287.348	331	2.86709	up	3.12901e-22	2.07141e-20
BSS2_RS05005	215.18	248.437	245.366	421.095	334.677	409.346	0.716651	up	0.00594059	0.0184536
BSS2_RS16300	169.879	213.43	236.603	428.852	530.819	421.042	1.15527	up	7.26286e-05	0.00040517
BSS2_RS05010	154.571	226.497	214.503	412.96	434.64	475.407	1.15147	up	7.96877e-06	5.61205e-05
BSS2_RS05015	103.907	82.885	126.341	644.875	521.351	567.18	2.46875	up	9.27858e-18	3.73526e-16
BSS2_RS16310	0	28.363	0	97.414	51.675	91.797	3.08613	up	3.87187e-06	2.96511e-05
BSS2_RS05020	0	0	0	55.171	10.506	33.594	15.0142	up	3.97189e-11	7.83592e-10
BSS2_RS05030	445.599	445.377	453.696	468.38	469.226	444.326	0.0394322	up	0.687469	0.784362
BSS2_RS05035	1389.92	1533.74	1541.51	1559.46	1363.52	1483.22	-0.0191782	down	0.850233	0.903826
BSS2_RS05040	65.548	68.627	55.157	107.75	109.554	106.614	0.774701	up	0.00473244	0.0154076
BSS2_RS05045	445.933	490.814	544.62	850.163	776.809	847.219	0.740027	up	0.00268136	0.00935337
BSS2_RS17290	160.938	246.059	217.924	251.957	233.898	249.301	0.234376	up	0.358292	0.504658
BSS2_RS05050	892.608	987.519	926.313	745.383	813.308	832.375	-0.231087	down	0.543186	0.668105
BSS2_RS05055	906.17	890.02	881.856	967.124	1040.43	1055.35	0.193721	up	0.325897	0.468104
BSS2_RS05060	668.731	651.743	654.101	1845.85	1896.76	1854.59	1.50316	up	9.29515e-09	1.13952e-07
BSS2_RS05065	296.614	388.787	370.866	470.17	489.867	482.444	0.449577	up	0.0535352	0.112867
BSS2_RS05070	889.066	859.414	900.262	1007.74	1011.31	1129.96	0.249592	up	0.235087	0.365551
BSS2_RS05075	9357.43	10316.1	9684.63	8947.64	7498.82	7889.87	-0.270648	down	0.448126	0.585138
BSS2_RS05080	4056.4	4469.8	4521.88	5027.15	4248.56	4404.11	0.0682117	up	0.602244	0.716203
BSS2_RS05085	1470.23	1685.26	1735.09	1853.22	2051.45	1932.96	0.25538	up	0.222108	0.348793
BSS2_RS05095	5045.02	5276.77	5266.53	4293.16	4672.77	4566.52	-0.204043	down	0.611066	0.721795
BSS2_RS05100	958.604	1048.27	935.146	775.068	768.895	676.675	-0.405834	down	0.214897	0.339797
BSS2_RS05105	87.14	120.064	153.24	223.237	264.802	204.522	0.94216	up	0.000501833	0.00219202
BSS2_RS05110	605.947	679.422	628.768	998.901	1003.12	997.695	0.648132	up	0.00767654	0.0228913
BSS2_RS16325	98.885	109.218	97.113	482.291	442.196	400.618	2.11819	up	3.48346e-11	6.96457e-10
BSS2_RS05115	4212.8	4925.3	4305.06	4195.87	4540.49	4395.72	-0.0337775	down	0.888791	0.932948
BSS2_RS16330	15.213	0	0	35.725	22.11	58.914	2.93979	up	0.000211598	0.00103167
BSS2_RS05120	1156.75	1289.02	1256.42	1746.1	1711.54	1791.86	0.503798	up	0.0306844	0.0723744
BSS2_RS05125	41108.9	42566.6	41701.3	27259.6	27606.4	27622.3	-0.604009	down	0.0436258	0.0952795
BSS2_RS05130	14843.4	16267.3	16482.9	51253.9	51651.6	53594.5	1.71732	up	5.01176e-11	9.69483e-10
BSS2_RS05135	16097.4	17189.2	17645	16466.5	16640	16961.2	-0.0246796	down	0.865022	0.915684
BSS2_RS05140	16301.1	16760.8	17359.3	22023.9	23042.2	23901.7	0.45189	up	0.0492785	0.105402
BSS2_RS05145	998.803	1067.47	1017.94	1642.12	1720.94	1568.89	0.677253	up	0.00506048	0.0162975
BSS2_RS05150	3767.45	3921.24	4005.78	3840.35	3290.86	3507.57	-0.136492	down	0.802244	0.870706
BSS2_RS16335	732.604	800.361	813.323	905.077	870.297	1085.5	0.286075	up	0.202046	0.322731
BSS2_RS05155	5499.3	5279.05	5594.77	3022.23	3267.54	3368.72	-0.76146	down	0.00913968	0.0264341
BSS2_RS05160	587.36	730.696	618.57	809.597	769.725	822.133	0.310363	up	0.153442	0.260062
BSS2_RS05165	2633.5	2687.68	2539.31	2684.88	2866.46	2938.72	0.111153	up	0.496956	0.632005
BSS2_RS05170	956.803	969.384	965.493	1321.11	1292.12	1271.28	0.425824	up	0.0623355	0.127803
BSS2_RS05175	500.315	494.532	476.092	593.533	584.112	637.019	0.302964	up	0.166183	0.276723
BSS2_RS05180	298.292	275.29	279.453	497.88	528.778	602.969	0.933863	up	0.000235905	0.00113166
BSS2_RS05185	154.112	171.62	193.037	584.065	472.349	555.454	1.63556	up	1.02939e-09	1.59716e-08
BSS2_RS05190	863.426	899.726	907.067	1049.87	1216.83	1178.89	0.367793	up	0.10071	0.186113
BSS2_RS05195	558.759	642.86	612.888	580.374	682.673	623.003	0.0557902	up	0.644216	0.751123
BSS2_RS05200	3433.35	3147.75	3216.17	1947.82	2009.13	1719.54	-0.78738	down	0.00711307	0.0214689
BSS2_RS05205	596.243	613.785	637.901	1822.57	1592.7	1940.1	1.53507	up	6.25604e-09	7.9986e-08
BSS2_RS05210	4230.15	4374.32	4309.03	6841.74	6565.21	6931.55	0.655333	up	0.00644238	0.0197244
BSS2_RS05215	347.48	341.857	367.452	462.398	426.451	562.187	0.457395	up	0.07814	0.152943
BSS2_RS05220	1571.73	1695.69	1746.64	950.325	866.654	941.521	-0.862097	down	0.00299058	0.0102875
BSS2_RS05225	6769.76	7189.64	6993.79	4031.17	4139.86	4264.46	-0.752706	down	0.0100695	0.0285686
BSS2_RS05230	7994.25	8481.75	8594.79	4997.01	4793.57	5466.37	-0.716541	down	0.0145828	0.0385809
BSS2_RS05235	6669.35	6510.97	7132.19	4171.54	4237.02	4365.88	-0.669107	down	0.0236121	0.0582288
BSS2_RS05240	1959.79	2306.15	2177.82	1289.28	1097.55	1112.41	-0.880861	down	0.00279169	0.00969457
BSS2_RS05245	91.945	106.872	103.666	80.198	72.541	73.248	-0.420609	down	0.270912	0.409251
BSS2_RS05250	12487.3	13312.5	13328.4	7411.15	7646.72	7966.81	-0.765027	down	0.00876252	0.0255416
BSS2_RS05255	4324.59	4413.36	4759.72	6098.06	6079.96	6417.86	0.462272	up	0.0453315	0.0986432
BSS2_RS05260	2804.41	3083.81	3015.27	3005.21	2887.69	2804.52	-0.0337831	down	0.890001	0.933285
BSS2_RS05265	2111.36	2101.3	2158.62	1204.57	1199.19	1496.89	-0.707868	down	0.0164685	0.0428844
BSS2_RS05270	2004.35	2377.81	1992.87	2510.06	2560.06	2935.28	0.328545	up	0.136021	0.235722
BSS2_RS05275	1902.65	2094.84	2201.34	2212.9	2126.18	1944.22	0.0195293	up	0.733437	0.821703
BSS2_RS16340	78.406	117.269	91.001	368.245	142.438	182.182	1.27314	up	0.0019114	0.00697062
BSS2_RS05280	3778.12	3897.28	3791.67	4005.18	3772.87	3924.68	0.0293463	up	0.71012	0.803436
BSS2_RS05285	2171.95	2290.33	2195.54	2368.95	2256.89	2242.98	0.0450111	up	0.665756	0.767526
BSS2_RS05290	1163.26	1237.73	1070.87	856.443	762.706	956.736	-0.430643	down	0.175096	0.286915
BSS2_RS05295	399.114	540.003	384.836	446.996	339.106	370.948	-0.1944	down	0.66922	0.769732
BSS2_RS05300	777.669	832.639	714.191	484.628	501.101	543.846	-0.603788	down	0.0461479	0.100273
BSS2_RS05305	3675.31	3871.34	3713.49	4032.36	4099.85	4553.28	0.171955	up	0.364613	0.510905
BSS2_RS05310	55.553	64.303	58.87	60.265	58.798	62.67	0.0240705	up	0.747584	0.831921
BSS2_RS05315	1241.84	1201.59	1191.75	1367.23	1282.9	1374.05	0.14667	up	0.419507	0.559406
BSS2_RS05320	9488.01	10157.2	10198.4	7372.37	7822.66	7652.76	-0.385365	down	0.233048	0.362722
BSS2_RS05325	427.272	428.091	419.732	247.821	271.208	295.048	-0.647366	down	0.0328686	0.0763656
BSS2_RS05330	685.725	784.027	699.591	558.637	519.213	495.703	-0.463232	down	0.145825	0.250382
BSS2_RS05335	6002.4	6366.82	6133.45	3742.67	3668.88	3969.91	-0.701049	down	0.0173328	0.0448173
BSS2_RS05340	3815.83	3697.39	3672.59	2393.59	2278.29	2483.28	-0.644613	down	0.0305767	0.0722348
BSS2_RS05345	2118.18	2160.28	2194.63	2090.99	2068.43	2370.6	0.0126337	up	0.762146	0.842123
BSS2_RS05350	12672.5	13422.6	13830.8	8957.6	9188.39	9198.85	-0.546058	down	0.0718482	0.142691
BSS2_RS05355	1135.95	1115.29	1158.11	755.871	795.255	880.864	-0.487361	down	0.115917	0.207365
BSS2_RS05360	708.979	801.064	792.315	711.012	683.283	719.539	-0.12325	down	0.845092	0.90234
BSS2_RS05365	1361.03	1434.82	1380.18	1548.8	1516.21	1804.91	0.221762	up	0.277715	0.417414
BSS2_RS05370	3300.38	3658.79	3425.68	3382.39	3719.24	3411.12	0.0176572	up	0.738958	0.825406
BSS2_RS05375	657.665	647.753	692.138	1087.55	1023.43	1212.02	0.734248	up	0.00296506	0.0102223
BSS2_RS05380	7844.42	8108.73	8132.27	9650.63	9207.65	9948.15	0.258231	up	0.216702	0.342288
BSS2_RS05385	15943.5	17062.5	17473.6	21018.4	20292.3	21422.8	0.313533	up	0.147825	0.253296
BSS2_RS05390	18949.3	19232.7	20491.3	18405.3	19540.4	20726.7	-1.82449e-05	down	0.795549	0.865573
BSS2_RS05395	2156.44	2330.69	2170.26	2634.23	2562.06	2430.17	0.196056	up	0.315718	0.456344
BSS2_RS05400	3409.64	3399.14	3449.83	2868.45	2881.48	2786.01	-0.265213	down	0.461747	0.599365
BSS2_RS05405	3893.47	3752.61	3623.28	2987.14	2923.73	2809.43	-0.369955	down	0.256543	0.390717
BSS2_RS05410	392.524	423.471	466.036	358.132	357.246	382.765	-0.223365	down	0.570008	0.692518
BSS2_RS05415	1293.97	1578.56	1623.5	988.842	882.51	856.641	-0.720811	down	0.0165175	0.0429374
BSS2_RS05420	10182.2	11099.8	10698.8	17265.8	17748.4	17424.4	0.713424	up	0.00317874	0.010847
BSS2_RS05425	11190.2	12029.2	11612.8	25066.2	25176.7	26038.5	1.13091	up	7.52895e-06	5.36573e-05
BSS2_RS05430	6470.13	6408.69	6471.57	3983.84	4132.45	4306.11	-0.639419	down	0.0312817	0.0734923
BSS2_RS05435	2194.56	2103.18	1871.1	1398.3	1602.28	1675.58	-0.399676	down	0.21802	0.343278
BSS2_RS05440	359.539	497.028	397.039	692.666	568.192	827.304	0.736148	up	0.00357133	0.0120624
BSS2_RS05445	2550.37	3041.18	2680.74	3260.5	3534.05	3346.74	0.293884	up	0.167854	0.278409
BSS2_RS05450	344.246	358.976	390.618	309.36	229.191	315.781	-0.356532	down	0.295123	0.434159
BSS2_RS05455	693.975	637.601	656.232	414.695	479.527	422.322	-0.594422	down	0.0515321	0.109284
BSS2_RS05460	1706.69	1890.85	1802.04	2166.29	2359.84	2356.12	0.350034	up	0.116875	0.208611
BSS2_RS05465	639.136	829.726	809.687	887.787	971.381	905.93	0.279215	up	0.196877	0.315831
BSS2_RS05470	1063.21	1130.23	1004.54	985.293	906.692	959.595	-0.165401	down	0.72659	0.816796
BSS2_RS05475	17701.4	18967.6	18731.1	4884.07	4994.29	4428.46	-1.95319	down	5.99202e-12	1.30294e-10
BSS2_RS05480	921.268	1106.24	720.426	552.367	593.492	576.908	-0.673618	down	0.0273482	0.065755
BSS2_RS05490	568.767	626.644	761.444	244.649	372.385	427.439	-0.90576	down	0.00242818	0.00861138
BSS2_RS05495	776.9	752.215	675.65	1332.74	1281.64	1350.95	0.846817	up	0.000639891	0.00272319
BSS2_RS05500	391.687	364.814	387.451	295.279	255.518	348.187	-0.347658	down	0.306751	0.44829
BSS2_RS05505	279.233	220.002	241.739	273.221	253.915	296.636	0.152822	up	0.421118	0.56097
BSS2_RS05510	249.458	226.643	228.971	146.872	171.405	195.979	-0.455282	down	0.150561	0.256152
BSS2_RS05515	5606.01	5583.94	6545.69	1404.5	1334.44	1109.15	-2.20443	down	1.46825e-14	4.16564e-13
BSS2_RS05520	852.132	921.395	824.474	675.498	724.412	832.221	-0.21898	down	0.570955	0.692821
BSS2_RS17295	624.046	622.244	820.868	415.215	695.331	547.784	-0.317917	down	0.396852	0.538598
BSS2_RS05525	1857.86	2025.27	1840.84	1341.86	1310.78	1322.93	-0.525855	down	0.0868432	0.166477
BSS2_RS05530	504.138	552.767	463.844	299.199	436.947	318.053	-0.528634	down	0.094189	0.176916
BSS2_RS05535	388.208	462.302	424.946	650.245	641.743	789.454	0.706569	up	0.0042419	0.0140295
BSS2_RS05540	4440.38	5072.28	4962.6	1086.32	1071.13	983.781	-2.20418	down	1.32849e-14	3.84231e-13
BSS2_RS05545	1774.43	2092.01	2020.62	956.563	946.122	1192.82	-0.927372	down	0.00149398	0.00567342
BSS2_RS05550	11826.1	12031.9	12315	9431.05	9837.31	10194.7	-0.296008	down	0.389949	0.53385
BSS2_RS05555	77.186	79.704	80.995	63.316	52.247	50.774	-0.516147	down	0.128065	0.224151
BSS2_RS05560	2075.94	2109.52	2281.91	2016.72	1930.28	2149.17	-0.0852764	down	0.948727	0.969524
BSS2_RS05565	6024.14	6567.97	7032.73	7141.1	6921.86	7244.65	0.118688	up	0.476329	0.613482
BSS2_RS05570	10280.4	10074.1	11048.6	9818.06	10242.1	9709.21	-0.0770762	down	0.976757	0.989041
BSS2_RS05575	3888.93	4428.08	4049.55	2691.26	2723.42	2708.43	-0.60634	down	0.0440871	0.0960756
BSS2_RS05580	200.132	201.874	241.735	177.607	194.47	162.217	-0.268845	down	0.475749	0.613276
BSS2_RS05585	1701.65	1833.25	1630.07	1956.45	1917.97	2040.95	0.195705	up	0.318065	0.458623
BSS2_RS05590	30998.8	33057.1	34262	32338.6	32968	33123.9	0.00165236	up	0.787091	0.860457
BSS2_RS05595	16264.7	17263.8	16726.7	14329.7	14660.2	15240.2	-0.184246	down	0.663337	0.767093
BSS2_RS05600	29551.1	29242.2	31695.7	34541.4	36538.2	40049.6	0.296423	up	0.168421	0.278892
BSS2_RS05605	18500.3	19315.3	19885.2	23133.2	22358.9	23041.8	0.248226	up	0.230179	0.359384
BSS2_RS05610	5258.41	6116.75	6312.45	7530.61	7391.59	7526.12	0.343868	up	0.11788	0.210026
BSS2_RS05615	7198.77	7423.99	7512.28	7712.24	7802.81	8456.16	0.11497	up	0.487656	0.62456
BSS2_RS05620	16431.8	17734.7	16927.7	16930.5	16780.8	17458.5	0.00213654	up	0.786628	0.860457
BSS2_RS05625	33250	35571.6	37336.7	36447.9	37886.8	38515.8	0.0881955	up	0.550651	0.675297
BSS2_RS05630	33728.7	34722.7	33681.2	32559.9	31278.8	35289	-0.0430827	down	0.924688	0.954791
BSS2_RS05635	11890.1	13042.6	12543.9	12729.6	11979.4	12774.8	0.000273256	up	0.792282	0.863596
BSS2_RS05640	23609.4	24076.8	25969.9	27879.3	26489.7	29112.2	0.180647	up	0.346143	0.491731
BSS2_RS05645	39176.9	41631.4	42673.1	46760.5	47002.4	52074.3	0.240065	up	0.242869	0.375263
BSS2_RS05650	41640.4	46667.6	45505.5	51802.5	50634.8	56546.6	0.248657	up	0.229255	0.358621
BSS2_RS05655	34403.3	35109.3	37093.3	41025.6	42569.1	45414.8	0.275191	up	0.193551	0.312175
BSS2_RS05660	42593.9	40205.7	43754.5	48027.2	48357.8	53713.2	0.246152	up	0.235943	0.366462
BSS2_RS05665	34369.5	35403	36553.3	43551.7	42327.1	46584.2	0.317098	up	0.145039	0.249319
BSS2_RS05670	26639.6	27809.8	29144.5	32128.8	31309.7	33498.2	0.213644	up	0.285574	0.425363
BSS2_RS05675	53443.5	55018.4	55230.9	54918.6	56103.6	55568.1	0.0253138	up	0.720136	0.811072
BSS2_RS05680	52241.5	54921.7	54645.9	48968.9	48965.3	50164.6	-0.127733	down	0.824993	0.889097
BSS2_RS05685	29593.4	30837.3	30491.4	26428	26289.4	28943.3	-0.154988	down	0.743241	0.828946
BSS2_RS05690	54005.9	58273.3	57735.7	50992.7	50861.8	53773.9	-0.127555	down	0.825526	0.889097
BSS2_RS05695	51736.4	49649.4	57866	43496.5	44162	46280.7	-0.249733	down	0.491988	0.628487
BSS2_RS05700	49211.2	49659.1	50422.8	40577	41552.6	43894.2	-0.244452	down	0.505234	0.636672
BSS2_RS05705	40152.2	41298.3	42510.1	35268.8	35658.4	36008.8	-0.213134	down	0.58609	0.704585
BSS2_RS05710	43282.3	46527.4	44523.1	38245.4	38515.3	39705.3	-0.205902	down	0.605521	0.718951
BSS2_RS05715	50471.2	52388.9	52266.4	43773.6	43818.3	46700.5	-0.208069	down	0.597829	0.713515
BSS2_RS05720	60434.1	62329.7	61993.5	51537.8	53918.5	56495.8	-0.190065	down	0.646199	0.752846
BSS2_RS05725	70872.1	73798.1	74048.6	74952.4	72106.6	79551.6	0.0511371	up	0.650492	0.756959
BSS2_RS05730	23990.4	24826.3	26078.3	30835.1	31072.3	33681.8	0.351981	up	0.111767	0.202403
BSS2_RS05735	16733.6	17272.5	18310.4	25685.4	24546.2	25624.6	0.536	up	0.0225128	0.0559451
BSS2_RS05740	15367.2	16179.3	16070.9	24930	22315.9	24371.2	0.588815	up	0.0132299	0.0354742
BSS2_RS05745	221.787	316.192	213.6	443.258	486.927	467.824	0.895374	up	0.000834161	0.00341139
BSS2_RS05750	18571.8	18799.7	19551.8	11663	11924.9	12403	-0.661388	down	0.0252701	0.061654
BSS2_RS05755	18267.4	19057.3	19373.8	12464.3	12721.6	13704.3	-0.543905	down	0.0724895	0.143677
BSS2_RS05760	20846.2	23601.7	24001	29618.3	28394.6	29070.8	0.347377	up	0.114558	0.20546
BSS2_RS05765	58534.7	63154.7	68621.7	90254.3	90311.4	99229.3	0.55601	up	0.0183615	0.0469518
BSS2_RS05770	18198.9	19263.4	19345.3	24311.8	24068.9	26510.8	0.398719	up	0.0774385	0.151769
BSS2_RS05775	15816.6	17232.1	16711.1	19755.5	17890.2	19487.9	0.199358	up	0.309921	0.451248
BSS2_RS05780	2168.86	2241.7	2295.45	3012.39	3105.8	3045.68	0.450501	up	0.0510976	0.108573
BSS2_RS05785	3407.73	3667.89	3337.16	5626.73	5560.61	5337.65	0.666294	up	0.00604482	0.0187383
BSS2_RS05795	65692.5	68481	67863.4	70453.7	67592.6	74041.5	0.0700419	up	0.599624	0.715025
BSS2_RS05810	358.7	310.211	356.553	527.508	477.441	462.119	0.516658	up	0.0318099	0.0743228
BSS2_RS05820	822.131	823.103	959.07	948.079	783.351	994.127	0.0656532	up	0.622062	0.730727
BSS2_RS05825	664.434	567.056	677.194	542.473	529.55	464.819	-0.312609	down	0.37052	0.515991
BSS2_RS05830	184.176	166.034	158.126	47.398	36.667	39.082	-2.04537	down	1.04743e-09	1.6084e-08
BSS2_RS05835	1175.64	1191.88	1068.75	1618.39	1350.9	1664.13	0.431236	up	0.0633749	0.129666
BSS2_RS05840	2732.84	3826.71	3729.07	8655.09	8544.64	8455.16	1.31818	up	2.81412e-07	2.74391e-06
BSS2_RS05845	1486.29	1598.78	1469.09	1433.98	1513.68	1487.04	-0.0383484	down	0.906693	0.943503
BSS2_RS05850	1108.51	1202.99	1081.75	1201.45	1276.73	1320.88	0.162978	up	0.384765	0.52943
BSS2_RS05855	2653.3	2679.3	2728.33	2240.25	2356.28	2412.77	-0.201676	down	0.618477	0.727951
BSS2_RS16360	0	9.239	0	0	0	0	-11.589	down	0.504132	0.635821
BSS2_RS05860	3409.84	3834.82	3463.68	2418.27	2519.83	2563.69	-0.513427	down	0.0957114	0.179549
BSS2_RS05865	424.698	434.569	424.934	467.713	340.542	385.653	-0.105179	down	0.901949	0.940793
BSS2_RS05870	2311.94	2584.98	2184.96	4935.48	4498.06	4812.68	1.00837	up	5.63643e-05	0.000326037
BSS2_RS05875	243.256	202.925	208.767	344.959	334.861	366.2	0.675456	up	0.00616547	0.0190528
BSS2_RS05880	1042.31	1093.85	1171.32	1436.83	1418.59	1494.16	0.395145	up	0.0815428	0.158619
BSS2_RS05885	940.274	1006.45	870.182	1775.19	1598.42	1742.08	0.860818	up	0.000526582	0.00228672
BSS2_RS05890	1826.59	1980.46	1844.43	2282.07	2351.65	2497.54	0.335531	up	0.127204	0.222921
BSS2_RS05895	2886.28	3161.36	3079.62	4596.05	4516.86	4637.8	0.591252	up	0.012834	0.0345995
BSS2_RS05900	861.112	709.68	764.881	815.059	715.138	973.206	0.100052	up	0.550847	0.675297
BSS2_RS05905	216.999	201.783	185.656	113.565	100.92	86.437	-1.0062	down	0.000889192	0.00359417
BSS2_RS05920	1614.75	1495.61	1699.81	2311.71	2073.9	2393.29	0.494964	up	0.0372137	0.083893
BSS2_RS05925	682.36	762.886	754.853	1214.32	1190.04	1076.83	0.662013	up	0.00644132	0.0197244
BSS2_RS05930	4985.59	5388.77	4755.64	7087.55	6827.12	7419.72	0.49577	up	0.0332919	0.0770177
BSS2_RS05935	175.315	243.92	210.577	698.929	666.611	716.824	1.72522	up	1.55249e-10	2.75291e-09
BSS2_RS05940	10790.9	11202.5	10724.9	11726.4	11798.7	12501.5	0.138961	up	0.432242	0.570363
BSS2_RS05945	122.972	104.667	97.113	126.527	114.234	123.72	0.166504	up	0.412505	0.553787
BSS2_RS05950	425.878	415.002	423.092	441.873	380.626	476.962	0.0399487	up	0.693924	0.789912
BSS2_RS05955	253.6	344.288	305.66	495.325	481.973	457.052	0.666722	up	0.00729465	0.0219281
BSS2_RS05960	180.973	141.872	222.117	258.899	299.295	357.671	0.748976	up	0.0037739	0.012689
BSS2_RS05965	130.792	152.18	119.348	174.753	142.892	194.22	0.347418	up	0.1306	0.227785
BSS2_RS05970	333.225	402.624	318.504	291.527	313.364	359.303	-0.128962	down	0.835242	0.894898
BSS2_RS05975	103.973	91.776	98.914	272.181	235.333	282.514	1.42283	up	2.12038e-07	2.09159e-06
BSS2_RS05980	404.195	494.147	326.349	488.348	481.015	485.469	0.248434	up	0.246936	0.379382
BSS2_RS05985	131.61	118.944	69.876	85.485	105.811	125.792	-0.0151258	down	0.879277	0.925572
BSS2_RS05990	531.39	541.011	515.766	589.276	627.77	611.345	0.203212	up	0.311809	0.45267
BSS2_RS05995	362.715	294.828	328.615	237.203	226.874	218.107	-0.531656	down	0.090218	0.170967
BSS2_RS06000	471.152	548.4	473.748	347.81	469.492	325.175	-0.386338	down	0.246485	0.378884
BSS2_RS06005	422.669	655.586	492.587	524.875	455.024	455.35	-0.130237	down	0.840385	0.897682
BSS2_RS06010	272.083	295.81	275.716	486.502	447.619	382.96	0.642696	up	0.00857822	0.0252266
BSS2_RS06015	126.898	151.837	109.275	295.594	273.664	237.787	1.05655	up	7.66641e-05	0.000423715
BSS2_RS06020	257.84	337.438	329.655	203.408	237.134	230.907	-0.462069	down	0.16049	0.269656
BSS2_RS06025	297.289	341.857	340.565	303.732	370.339	275.113	-0.0456683	down	0.929256	0.957397
BSS2_RS06030	1590.48	1706.62	1651.46	1228.92	1357.08	1043.77	-0.447125	down	0.163416	0.273646
BSS2_RS06035	155.615	146.631	142.233	150.741	180.929	102.448	-0.0340278	down	0.900602	0.939718
BSS2_RS06040	1657.21	1428.55	1493.25	995.935	1108.43	1043.4	-0.540707	down	0.0792995	0.154603
BSS2_RS06045	791.972	821.654	838.664	539.401	535.514	474.414	-0.662485	down	0.0293008	0.0697738
BSS2_RS06050	188.292	229.157	198.885	229.133	205.093	212.978	0.0705078	up	0.597314	0.713515
BSS2_RS06055	1732.77	1710.92	1875.92	1634.48	1709.91	1784.16	-0.0527691	down	0.953768	0.972898
BSS2_RS06060	896.259	890.166	809.074	832.255	791.76	898.344	-0.0412383	down	0.925591	0.954791
BSS2_RS06065	976.628	1122.64	1029.57	828.744	1007.2	921.58	-0.182255	down	0.680157	0.777911
BSS2_RS06070	5775.89	6020.55	5849.35	4245.78	4397.04	4523.69	-0.422451	down	0.18618	0.302416
BSS2_RS06075	42.119	55.436	61.106	142.181	116.305	120.702	1.25695	up	4.16565e-06	3.17378e-05
BSS2_RS16370	0	19.671	9.54	48.258	23.893	12.733	1.53888	up	0.0277101	0.0664814
BSS2_RS06090	391.237	371.628	452.095	316.325	381.562	300.365	-0.283432	down	0.437055	0.574321
BSS2_RS06095	17916.6	20082.7	18165.9	18723.2	18994.3	19297.8	0.0216723	up	0.729547	0.818885
BSS2_RS06105	48.974	71.418	49.736	115.007	133.456	149.356	1.22548	up	1.25137e-05	8.37712e-05
BSS2_RS06110	171.623	152.763	195.55	120.417	142.965	175.074	-0.2459	down	0.515429	0.643261
BSS2_RS06115	1.508	7.217	19.25	26.556	26.296	28.028	1.53154	up	6.02417e-05	0.000343793
BSS2_RS06120	677.765	785.823	628.096	11307.9	11476.7	10035	3.97182	up	7.63911e-41	3.79282e-38
BSS2_RS06130	1319.83	1614.4	1383.98	1703.13	1642.79	1664.94	0.214624	up	0.286273	0.425817
BSS2_RS06135	2672.28	2700.13	2760.37	2150.98	2213.28	2335.7	-0.279596	down	0.424949	0.563958
BSS2_RS06140	615.675	602.914	593.416	1522.05	1573.34	1722.79	1.4109	up	4.73114e-08	5.31852e-07
BSS2_RS06145	1536.78	1479.33	1809.21	3895.13	3936.57	4137.32	1.31061	up	3.1918e-07	3.02814e-06
BSS2_RS06150	3953.47	4099.54	3868.23	5104.16	5188.41	5350.31	0.391972	up	0.0825259	0.160055
BSS2_RS06155	1144.38	1254.82	1161.66	572.475	486.655	555.753	-1.1408	down	7.58656e-05	0.000420081
BSS2_RS06160	2285.93	2374.66	2221.39	1192.43	1186.71	1299.43	-0.90368	down	0.00180823	0.00666673
BSS2_RS06165	9138.49	9518.32	10161.6	7407.63	6701.48	7958.16	-0.385081	down	0.230562	0.359793
BSS2_RS06170	2548.19	3235.87	2986.16	3059.55	2449.02	2151.9	-0.19518	down	0.654367	0.759096
BSS2_RS06175	640.214	747.383	668.415	1332.95	1276.01	1310.22	0.930701	up	0.000188894	0.000930109
BSS2_RS06180	1644.21	1862.51	1718.32	3441.47	3247.59	3529.32	0.967652	up	0.000110148	0.000581792
BSS2_RS06190	4796.26	4986.8	5412.3	74095	79524.2	79182.2	3.9374	up	3.55265e-41	2.30035e-38
BSS2_RS06195	3227.7	3347.41	3632.95	2355.4	2269.31	2166.8	-0.587905	down	0.0524712	0.111017
BSS2_RS06200	50.964	63.238	56.96	44.326	27.433	17.543	-0.938575	down	0.0129884	0.0349525
BSS2_RS06205	33.322	25.799	29.575	36.824	42.731	36.436	0.38706	up	0.212537	0.337318
BSS2_RS06210	10.815	19.41	9.414	39.682	56.975	35.599	1.73826	up	3.10624e-07	2.95639e-06
BSS2_RS06215	93.708	137.697	95.404	115.819	188.754	168.077	0.53232	up	0.0348397	0.0797751
BSS2_RS06220	64.39	81.962	87.454	123.862	105.527	146.431	0.684723	up	0.00918561	0.0265412
BSS2_RS06225	41.322	54.152	43.392	73.933	74.354	82.298	0.731593	up	0.0119262	0.0326117
BSS2_RS06230	74.767	115.022	83.236	118.246	115.315	151.273	0.495199	up	0.0511865	0.108685
BSS2_RS06235	247.538	283.121	257.728	354.765	288.336	445.477	0.465467	up	0.0533301	0.112569
BSS2_RS06240	200.244	179.699	195.264	400.859	329.19	381.379	0.950258	up	0.000180493	0.000894657
BSS2_RS06245	590.685	601.581	594.697	472.589	513.084	523.465	-0.243785	down	0.515906	0.643576
BSS2_RS06250	1008.78	1070.95	1095.22	983.499	872.283	988.742	-0.158546	down	0.734692	0.82249
BSS2_RS06255	4709.85	4773.9	4502.77	3704.69	3690.91	3863	-0.313011	down	0.355923	0.502033
BSS2_RS06260	240.662	234.321	256.046	365.688	322.332	392.899	0.564256	up	0.0202181	0.0508697
BSS2_RS06265	1231.2	1364.5	1428.99	355.484	293.338	218.858	-2.21364	down	1.54001e-13	3.9893e-12
BSS2_RS06270	2666.04	2298.18	2358.64	538.558	444.407	419.397	-2.38455	down	2.44934e-16	8.58421e-15
BSS2_RS06275	3305.54	3654.54	3304.82	741.221	775.519	756.445	-2.17493	down	2.26789e-14	6.31407e-13
BSS2_RS06280	4289.03	4727.45	4802.34	1214.57	1353.02	1379.59	-1.80774	down	1.99097e-10	3.48889e-09
BSS2_RS06285	1522.65	1756.92	1534.53	321.271	391.588	511.204	-1.97558	down	5.62513e-12	1.23215e-10
BSS2_RS06290	2177.32	2424.88	2018.9	528.163	643.312	585.604	-1.91389	down	2.31994e-11	4.73362e-10
BSS2_RS06295	686.245	758.727	728.16	207.366	210.226	184.988	-1.85055	down	2.14652e-10	3.69624e-09
BSS2_RS06300	561.908	507.297	579.711	170.484	137.163	197.926	-1.70552	down	4.31241e-09	5.89297e-08
BSS2_RS06305	1682.01	1699.24	1713.74	936.623	837.289	967.315	-0.894255	down	0.00208835	0.00753171
BSS2_RS06310	774.072	707.597	574.767	318.957	293.476	338.869	-1.11217	down	0.000148105	0.000749075
BSS2_RS06315	573.037	548.527	512.263	191.831	226.811	279.519	-1.22662	down	3.28808e-05	0.00020322
BSS2_RS06320	195.861	188.918	201.809	82.133	66.806	74.302	-1.39373	down	8.54983e-06	5.95092e-05
BSS2_RS06325	276.054	271.869	226.745	169.546	138.877	151.312	-0.752772	down	0.0158908	0.0415616
BSS2_RS06330	1560.88	1748.39	1778.89	441.622	442.767	381.618	-2.00686	down	2.68526e-12	6.15337e-11
BSS2_RS06335	1168.25	1369.7	1469.67	336.023	370.339	406.872	-1.84798	down	2.90488e-10	4.88907e-09
BSS2_RS06340	1911.89	1818.7	1866.19	1137.31	1130.51	1184.18	-0.697164	down	0.0183423	0.0469431
BSS2_RS06345	168.708	172.426	155.016	198.09	153.244	163.335	0.0528682	up	0.689804	0.786424
BSS2_RS06350	806.514	820.959	888.219	1074.79	1004.35	1065.38	0.321885	up	0.144237	0.248228
BSS2_RS06355	31.33	37.488	43.636	156.957	127.494	132.654	1.89105	up	6.20894e-10	9.94432e-09
BSS2_RS06365	738.225	708.443	739.385	1174.8	1209.05	1160.96	0.697377	up	0.00487665	0.0158252
BSS2_RS06370	38043	37785.3	39543.2	21919.4	23204.3	23656.7	-0.746217	down	0.0106282	0.029729
BSS2_RS06375	597.975	561.015	504.753	1659.56	1540.61	1799.95	1.58753	up	4.83961e-09	6.43624e-08
BSS2_RS06380	2369.82	2568.33	2545.22	5665.42	5256.64	5626.02	1.1449	up	6.05105e-06	4.42901e-05
BSS2_RS06385	416.76	453.075	544.519	648.73	757.984	778.387	0.627556	up	0.0103984	0.0291714
BSS2_RS06390	653.462	836.135	727.591	468.072	368.067	434.684	-0.802967	down	0.00625594	0.0192724
BSS2_RS06395	365.206	350.573	378.373	373.09	365.841	418.698	0.0813596	up	0.592117	0.70897
BSS2_RS06400	3316.45	3959.14	3783	1152.14	1216.04	1089.92	-1.67712	down	4.37793e-09	5.94748e-08
BSS2_RS06405	816.238	738.607	895.17	915.197	895.151	899.217	0.145271	up	0.424933	0.563958
BSS2_RS06410	2372.08	2199.75	2239.06	2913.66	2807.6	3021.42	0.360233	up	0.108425	0.197432
BSS2_RS06415	1660.51	1765.21	1770.63	2713.46	2470.55	2829.31	0.624901	up	0.00911063	0.0263757
BSS2_RS06420	116.348	150.979	142.647	171.246	154.804	190.383	0.333047	up	0.153487	0.260062
BSS2_RS06425	180.072	235.789	203.084	247.338	261.706	299.992	0.386391	up	0.099221	0.183932
BSS2_RS06430	115.121	102.149	105.09	246.042	219.948	222.41	1.09457	up	3.45566e-05	0.000212694
BSS2_RS06435	1502.7	1551.79	1539.05	2289.87	2159.96	2237.54	0.54183	up	0.0215619	0.0537963
BSS2_RS06440	1454.93	1652.36	1555.09	1978.57	2735.73	2100.97	0.547703	up	0.0226918	0.0562385
BSS2_RS06445	10243.5	10638.1	10421.1	14001.7	14095	14029.2	0.42842	up	0.06014	0.12407
BSS2_RS06450	11257.3	11812.3	11285	16292.7	16430.3	16588.8	0.521433	up	0.0257979	0.0627364
BSS2_RS06455	1791.1	2023.26	1935.22	1912.8	1888.09	1793.38	-0.0395072	down	0.907206	0.943634
BSS2_RS06460	4730.98	4721.91	5091.43	4954.28	4606.18	4709.91	-0.0274326	down	0.875896	0.923644
BSS2_RS06465	6326.37	6672.61	6364.4	5788.35	5263.09	4934.09	-0.276564	down	0.437812	0.574809
BSS2_RS06470	543.697	576.592	588.58	679.863	548.175	562.779	0.067576	up	0.608925	0.720408
BSS2_RS06475	574.501	572.102	550.64	1370.88	1537.92	1538.72	1.3898	up	8.5576e-08	9.07897e-07
BSS2_RS06480	5026.64	5077.38	5139.89	4966.7	4978.14	4961.09	-0.0323457	down	0.890051	0.933285
BSS2_RS06490	1574.55	1792.99	1562.64	2438.25	2321.53	2250.53	0.507837	up	0.0330161	0.0765153
BSS2_RS06495	509.638	442.83	591.508	1189.67	1340.28	1428.54	1.3583	up	4.0414e-07	3.69304e-06
BSS2_RS06500	461.451	498.393	485.814	410.919	351.941	404.215	-0.308828	down	0.366701	0.512422
BSS2_RS06510	923.65	1170.19	1039.24	947.995	906.502	873.617	-0.199677	down	0.632748	0.740651
BSS2_RS06515	608.567	835.783	744.604	799.037	797.318	831.248	0.149291	up	0.414527	0.555999
BSS2_RS06520	309.473	351.611	380.608	585.063	594.193	694.895	0.847307	up	0.000725299	0.00305179
BSS2_RS06525	743.394	743.969	775.364	822.013	807.072	895.143	0.157779	up	0.395337	0.537923
BSS2_RS06530	3506.06	3989.41	3513.41	6301.2	6144.06	6520.13	0.784701	up	0.0013654	0.00526883
BSS2_RS06535	228.229	206.801	200.598	346.03	347.797	360.403	0.729932	up	0.00441275	0.0144775
BSS2_RS06540	4798.87	5766.78	5362.6	5947.53	6015.66	6207.43	0.19002	up	0.324936	0.467174
BSS2_RS06545	1671.47	1825.13	1718.68	2192.73	1983.78	2075.77	0.261635	up	0.212896	0.33735
BSS2_RS06550	1036.85	1186.56	1098.51	902.019	972.976	908.714	-0.255008	down	0.489198	0.625729
BSS2_RS06555	117.108	202.401	163.609	112.04	81.947	131.016	-0.571918	down	0.0890413	0.170035
BSS2_RS06560	221.551	279.491	221.815	246.008	239.692	276.309	0.0760975	up	0.588095	0.706363
BSS2_RS06565	279.391	300.544	263.01	334.462	279.077	348.205	0.190214	up	0.339263	0.483571
BSS2_RS06570	3302.03	3586.8	3551.1	2842.39	2985.86	3122.18	-0.222083	down	0.564959	0.688247
BSS2_RS06575	250.379	312.336	370.98	450.362	474.86	396.102	0.50096	up	0.0351883	0.0803265
BSS2_RS06580	24739.4	26257.9	24720.2	16779.4	17142.7	17475.2	-0.558935	down	0.0643594	0.13141
BSS2_RS06585	4230.8	4326.67	4057.39	4344.83	3993.95	4317.83	0.00476673	up	0.782106	0.857209
BSS2_RS06590	5509.64	5511.64	5706.53	6513.33	6594.89	7082.31	0.271429	up	0.199508	0.319706
BSS2_RS06595	6979.89	7177.47	6847.32	6053.7	6078.84	6438.26	-0.177676	down	0.680248	0.777911
BSS2_RS06600	848.87	862.78	781.962	696.587	635.195	730.795	-0.273789	down	0.442532	0.579729
BSS2_RS06605	5255.1	5893.86	5272.19	4463.9	4492.72	4465.77	-0.290914	down	0.40435	0.54579
BSS2_RS06610	300.418	303.295	256.839	170.071	153.983	155.813	-0.842624	down	0.00514006	0.0165003
BSS2_RS06615	3056.51	3086.91	3193.53	1719.23	1792.21	1877.51	-0.792945	down	0.00652819	0.0199666
BSS2_RS06620	1730.37	1747.31	1784.63	1240.27	1153.75	1152.13	-0.569444	down	0.0600197	0.123908
BSS2_RS06625	3883.69	3851.36	3917.72	2798.05	2726.76	3028.79	-0.446068	down	0.153645	0.260062
BSS2_RS06630	2997.56	3076.83	3033.62	2110.53	2111.39	2312.67	-0.479037	down	0.121385	0.215242
BSS2_RS06635	2677.93	2800.6	2861.16	2141.31	2312.55	2135.22	-0.339918	down	0.308842	0.450108
BSS2_RS06640	2295.88	2478.31	2454.56	1775.51	1788.35	1777.57	-0.436522	down	0.166691	0.277259
BSS2_RS06645	3358.28	3558.68	3606.43	3447.49	3239.09	3358.12	-0.0671657	down	0.994177	0.999546
BSS2_RS06650	1026.62	1038.59	973.346	896.735	979.745	907.758	-0.126103	down	0.833616	0.894778
BSS2_RS06655	5239.12	5344.08	5174.72	3921.67	4262.55	4277.22	-0.338608	down	0.308296	0.449762
BSS2_RS06665	45.038	70.907	77.034	153.079	103.35	117.5	0.95431	up	0.000851156	0.00347342
BSS2_RS06670	1364.09	1502.96	1528.24	1147.86	1211.52	1203.26	-0.303016	down	0.38321	0.528266
BSS2_RS06675	503.186	476.003	611.474	457.004	446.907	433.034	-0.250688	down	0.5066	0.637314
BSS2_RS06680	483.212	591.731	556.455	558.505	592.543	695.889	0.179026	up	0.370872	0.516033
BSS2_RS06685	102.661	105.289	89.364	55.965	119.894	99.392	-0.111238	down	0.891076	0.933523
BSS2_RS06700	336.964	332.982	344.398	318.883	414.195	381.742	0.136263	up	0.453106	0.590465
BSS2_RS06705	222.035	265.673	171.226	409.43	357.345	422.427	0.851785	up	0.000784585	0.00325526
BSS2_RS06710	453.011	688.847	618.892	781.242	836.692	694.427	0.393176	up	0.0897162	0.170392
BSS2_RS06715	509.638	459.737	543.87	338.691	245.236	330.264	-0.727076	down	0.014381	0.0381487
BSS2_RS06720	175.188	154.832	207.952	46.75	43.399	61.676	-1.8251	down	1.03043e-08	1.24277e-07
BSS2_RS06725	1600.26	1722.96	1675.58	2474.1	2374.21	2565.01	0.568538	up	0.0164409	0.04285
BSS2_RS16435	8.494	10.163	29.575	9.973	24.689	13.158	-0.0123757	down	1	1
BSS2_RS06730	289.604	377.495	289.182	283.052	315.082	250.62	-0.172088	down	0.727729	0.81746
BSS2_RS06740	1946.22	2112.2	2100.28	2445.63	2527.97	2591.47	0.296724	up	0.170439	0.281451
BSS2_RS06745	1495.53	1507.19	1529.14	956.391	925.039	1075.59	-0.615959	down	0.0407497	0.0907275
BSS2_RS06750	127.409	120.201	130.814	53.223	62.317	41.75	-1.26656	down	4.98407e-05	0.000294011
BSS2_RS06755	65.583	60.489	88.805	36.899	39.715	44.446	-0.827773	down	0.0140886	0.0374732
BSS2_RS06760	2409.86	2404.35	2796.99	2650.05	2592.37	2627.75	0.0482727	up	0.664447	0.767205
BSS2_RS06765	77.659	72.595	92.951	99.733	49.379	116.538	0.127352	up	0.539691	0.664355
BSS2_RS06770	6311.44	6640.61	6847.45	8812	8563.83	9727.67	0.453015	up	0.049134	0.105227
BSS2_RS06775	727.236	835.904	957.046	1183.35	1006.99	1028.95	0.353212	up	0.123671	0.218514
BSS2_RS06780	4046.63	4170.83	3886.59	2035.85	2232.1	2286.84	-0.884867	down	0.00219995	0.00786755
BSS2_RS06785	1414.82	1394.8	1584.71	1120.88	1227.09	1142.94	-0.332037	down	0.325608	0.467914
BSS2_RS06800	0	0	0	5.071	0	26.761	13.3734	up	0.00148912	0.00566552
BSS2_RS06805	1150.02	1344.11	1136.56	2603.5	2474.1	2372.49	1.03701	up	3.92427e-05	0.00023761
BSS2_RS06810	0	0	0	0	4.489	4.785	11.5945	up	0.0677283	0.136695
BSS2_RS06820	3264.93	3709.81	3570.26	3685.75	3508.63	3346.53	-0.000559127	down	0.790639	0.863083
BSS2_RS06825	4223.34	4454.18	4531.46	29118.6	27727.1	31138.8	2.73573	up	3.54839e-23	2.57821e-21
BSS2_RS06830	99.929	155.439	193.303	367.643	275.939	227.032	0.956371	up	0.000408193	0.00183687
BSS2_RS06835	1754.83	1621.94	1622.07	2665.03	2496.93	2881.1	0.686148	up	0.00524155	0.0167359
BSS2_RS06840	5551.49	5885.06	5924.75	8070.81	7817.29	8082.22	0.465375	up	0.0435141	0.0951325
BSS2_RS06845	638.601	698.108	575.277	1167.61	1192.31	1262.4	0.921842	up	0.00021629	0.00105282
BSS2_RS06850	1990.23	2122.84	1978.75	2402.16	2192.89	2443.21	0.208344	up	0.295748	0.434863
BSS2_RS06855	128.253	141.344	172.36	483.474	426.748	470.535	1.64347	up	4.4619e-09	6.01447e-08
BSS2_RS06860	9474.51	10193.2	9727.98	7544.51	7355.95	7801.66	-0.372778	down	0.251085	0.383383
BSS2_RS06865	768.58	974.889	905.447	726.211	738.281	792.009	-0.231314	down	0.550675	0.675297
BSS2_RS06870	0	3.525	0	3.459	17.126	22.817	3.62094	up	8.46542e-05	0.000461877
BSS2_RS06875	275.429	277.997	324.024	200.199	141.6	124.803	-0.91112	down	0.00291822	0.0100851
BSS2_RS06880	2814.18	3172.21	2893.96	1966.53	1903.6	2035.07	-0.588632	down	0.0501992	0.1072
BSS2_RS16460	167.344	186.58	141.256	276.871	309.537	329.921	0.887909	up	0.00116274	0.00455762
BSS2_RS06885	327.741	372.546	329.038	486.8	437.024	493.726	0.4617	up	0.047718	0.102916
BSS2_RS06890	1144.08	1339.9	1275.56	1713.78	1753.44	1702.43	0.459508	up	0.0483474	0.103991
BSS2_RS06895	48299.1	54681.5	53159.7	74175.7	74120.7	76137.2	0.523446	up	0.025121	0.0614918
BSS2_RS06900	287.296	376.64	287.055	281.599	275.939	286.37	-0.172345	down	0.725063	0.815388
BSS2_RS06905	3646.26	3839.76	3711.31	3726.18	3496.52	3827.18	-0.019123	down	0.851608	0.903826
BSS2_RS16470	28.313	16.939	8.215	0	0	0	-14.1215	down	0.000807082	0.00332085
BSS2_RS06910	3710.9	3573.99	3746.87	3889.59	3759.8	4059.67	0.0859625	up	0.561796	0.685897
BSS2_RS06915	5598.17	5961.02	6053.4	6630.25	6470.11	6706.71	0.169408	up	0.366744	0.512422
BSS2_RS06920	226.991	233.734	240.656	180.673	130.055	162.286	-0.568312	down	0.0688833	0.138184
BSS2_RS06925	2330.7	2388.7	2245.47	2023.88	2189.01	2192.37	-0.120839	down	0.847094	0.903826
BSS2_RS06930	770.917	692.251	821.446	891.697	1030.69	1036.3	0.373005	up	0.0995084	0.184236
BSS2_RS06935	2286.92	2400.6	2160.13	2526.15	2559.56	2648.17	0.175583	up	0.359017	0.50544
BSS2_RS06940	1045.34	971.867	1013.29	849.997	753.304	906.078	-0.272223	down	0.441117	0.578384
BSS2_RS16475	105.163	58.076	56.334	66.489	105.811	50.124	0.0186116	up	0.935636	0.960462
BSS2_RS06945	176.026	128.379	161.497	171.252	175.424	171.395	0.153122	up	0.439928	0.577332
BSS2_RS06950	209.082	286.658	237.614	311.985	202.579	256.404	0.0721609	up	0.630048	0.738741
BSS2_RS06955	209.555	274.811	214.032	155.505	138.877	135.038	-0.701656	down	0.0260277	0.0631667
BSS2_RS06960	8267.89	8260.43	8331.16	8395.98	7651.78	7767.01	-0.0619394	down	0.979458	0.991102
BSS2_RS06965	65.675	59.723	39.637	24.676	38.179	61.04	-0.413645	down	0.313494	0.454159
BSS2_RS06970	1592.28	1690.72	1548.86	2565.93	2507.76	2633.47	0.673621	up	0.00520625	0.0166589
BSS2_RS06975	140.721	172.928	110.356	232.214	210.043	282.789	0.773987	up	0.00293471	0.0101304
BSS2_RS06980	18538.1	21393.8	21598.2	29047.2	30162.1	27466.4	0.494336	up	0.0328892	0.0763656
BSS2_RS06990	2155.47	2223.97	2087.68	10236.1	9964.3	9970.34	2.22196	up	1.49666e-16	5.37174e-15
BSS2_RS06995	2832.09	3249.48	3081.78	5041.3	4975.06	4769.17	0.690237	up	0.00427564	0.0141002
BSS2_RS07000	1800	1959.14	1969.6	1521.46	1607.43	1520.12	-0.301293	down	0.393605	0.537364
BSS2_RS07005	25.739	6.16	17.924	126.933	112.224	103.666	2.78251	up	4.77602e-11	9.2992e-10
BSS2_RS07010	554.939	460.737	456.775	1040.55	1337.34	1052.61	1.22019	up	2.6586e-06	2.09523e-05
BSS2_RS07015	2537.39	2718.26	2503.88	1729.27	1569.23	1669.23	-0.643382	down	0.0313417	0.0735751
BSS2_RS07020	343.55	393.375	364.411	307.213	249.648	251.991	-0.445306	down	0.167574	0.278108
BSS2_RS07030	166.95	110.395	127.48	149.599	185.17	163.335	0.299147	up	0.245934	0.378428
BSS2_RS07035	851.43	901.918	998.834	877.889	802.771	893.454	-0.0964998	down	0.921677	0.952368
BSS2_RS07040	3205.48	3510.62	3305.81	5072.4	5323.19	5607.34	0.675179	up	0.00534132	0.0170179
BSS2_RS16490	0	0	0	23.467	43.569	30.959	14.9955	up	7.41314e-05	0.00041201
BSS2_RS07045	590.963	614.124	536.972	585.666	569.955	607.487	0.0173273	up	0.751893	0.835157
BSS2_RS07050	207.475	176.608	168.079	212.546	190.229	217.855	0.168641	up	0.399617	0.541857
BSS2_RS07055	4784.08	4575.78	5016.7	3320.43	3725.67	3499.12	-0.447129	down	0.153954	0.260436
BSS2_RS07060	607.849	651.087	654.664	529.832	495.714	499.576	-0.327364	down	0.338099	0.482153
BSS2_RS07065	545.45	675.723	748.177	543.41	524.48	563.286	-0.271807	down	0.463423	0.601279
BSS2_RS07070	1289.66	1254.89	1443.58	1166.01	1195.56	1413.91	-0.0790537	down	0.964852	0.980653
BSS2_RS07075	428.334	385.573	421.19	726.46	609.547	652.758	0.687247	up	0.00496494	0.0160767
BSS2_RS07080	15272	16476.3	16021.9	26896.3	25813.4	28139.5	0.759121	up	0.00184477	0.00677313
BSS2_RS07085	757.35	874.612	770.61	1280.24	1212.82	1327.29	0.669125	up	0.0059668	0.0185157
BSS2_RS07090	660.59	603.171	716.882	560.998	533.369	577.074	-0.244876	down	0.509023	0.638745
BSS2_RS07095	76.293	94.939	99.175	121.83	62.093	70.909	-0.0855851	down	1	1
BSS2_RS07100	155.107	178.016	198.394	89.202	101.211	132.393	-0.719443	down	0.0317489	0.0742969
BSS2_RS07105	296.822	271.394	354.255	309.063	345.921	260.259	-0.0113487	down	0.837066	0.896018
BSS2_RS07110	11432.4	11975.5	11522.4	5341.11	5369.92	5366.15	-1.11947	down	8.49728e-05	0.000462768
BSS2_RS07115	12474.9	12419.9	12850.6	5664.74	6298.33	6166.13	-1.05799	down	0.000209035	0.0010242
BSS2_RS07120	9444.56	10707.2	10467.8	6136.76	6362.74	6475.2	-0.690374	down	0.0195429	0.0495296
BSS2_RS07125	17.95	18.677	26.269	43.07	32.894	50.777	1.01081	up	0.000501168	0.00219202
BSS2_RS07135	372.672	323.956	365.995	362.779	388.856	458.87	0.187979	up	0.36971	0.515379
BSS2_RS07145	328.043	329.432	353.545	371.419	459.731	499.08	0.395863	up	0.113569	0.204177
BSS2_RS07150	1951.38	2023.97	1953.53	1557.02	1454.56	1363.37	-0.438496	down	0.166367	0.276876
BSS2_RS07155	954.412	1171.55	1014.52	1418.02	1122.24	1511.92	0.36771	up	0.104769	0.191948
BSS2_RS07160	860.013	997.275	1090.59	1084.6	1134.16	1208.85	0.217525	up	0.294201	0.433445
BSS2_RS07165	3007.11	3033.82	3290.08	2881.84	2811.63	2988.93	-0.103942	down	0.894709	0.935863
BSS2_RS07170	328.139	392.63	379.458	636.503	529.306	608.848	0.689738	up	0.00484765	0.0157483
BSS2_RS07175	595.394	513.052	503.35	1052.95	1021.99	1180.38	1.01413	up	7.23583e-05	0.00040517
BSS2_RS07180	238.749	299.406	207.827	557.966	537.159	544.083	1.13578	up	1.42069e-05	9.34265e-05
BSS2_RS07185	1698.79	1780.39	1804.45	1741.77	1593.78	1802.12	-0.0404196	down	0.916746	0.950348
BSS2_RS07190	899.65	894.11	775.997	863.925	812.126	863.068	-0.0173039	down	0.850777	0.903826
BSS2_RS07195	582.06	604.664	532.98	415.729	396.848	363.98	-0.547588	down	0.0733935	0.145082
BSS2_RS07200	802.016	797.497	823.153	468.687	466.67	488.275	-0.767018	down	0.00897501	0.026059
BSS2_RS07205	48.25	86.599	31.5	396.571	447.037	359.692	2.85469	up	1.51759e-20	7.9314e-19
BSS2_RS07210	26.414	31.605	27.051	32.839	38.389	45.731	0.459267	up	0.1315	0.228686
BSS2_RS07215	44182	48412.1	48117.1	23697.1	24026.6	23493.2	-0.982447	down	0.000612098	0.00262365
BSS2_RS07220	103.939	128.379	128.419	98.421	82.839	176.588	-0.0116004	down	0.891184	0.933523
BSS2_RS07225	150.69	220.824	188.654	266.396	339.58	278.014	0.658168	up	0.0083299	0.0245448
BSS2_RS07230	2191.62	2185.11	2207.89	2569.16	2418.78	2509.53	0.187305	up	0.33393	0.4778
BSS2_RS07235	248.932	307.918	277.208	377.208	466.896	515.881	0.705369	up	0.00455955	0.0148935
BSS2_RS07240	1262.95	1302.07	1336.55	1158.37	1081.67	1243.5	-0.1635	down	0.718995	0.810435
BSS2_RS07245	0	0	0	0	0	12.531	12.0286	up	0.504132	0.635821
BSS2_RS07250	350.789	364.295	387.937	318.627	355.91	353.716	-0.101265	down	0.912503	0.94815
BSS2_RS07255	334.798	342.734	328.136	891.045	713.646	818.266	1.26861	up	1.86607e-06	1.5106e-05
BSS2_RS07260	673.999	742.794	713.652	920.505	854.1	946.978	0.353291	up	0.113673	0.20424
BSS2_RS07265	690.068	721.532	677.846	1414.23	1393.95	1556.84	1.06287	up	2.74238e-05	0.000171629
BSS2_RS07270	5554.92	5862.63	5709.01	8317.58	8849.16	9249.86	0.625209	up	0.00892765	0.0259468
BSS2_RS07275	1606.23	1559.42	1584.07	1339.45	1304.79	1288.06	-0.272472	down	0.4443	0.581278
BSS2_RS07280	491.371	528.93	510.944	336.733	331.845	328.232	-0.619313	down	0.0440452	0.0960546
BSS2_RS07285	603.095	606.304	715.233	354.924	405.357	373.237	-0.763774	down	0.0103071	0.0289942
BSS2_RS07290	187.287	224.096	202.743	211.448	172.738	175.744	-0.133288	down	0.835612	0.894898
BSS2_RS07295	207.097	213.322	244.546	143.785	157.034	184.113	-0.455494	down	0.168264	0.278787
BSS2_RS07300	253.085	232.304	235.396	295.128	206.584	206.762	-0.024854	down	0.874805	0.922821
BSS2_RS07305	160.779	154.265	161.96	165.628	180.761	211.461	0.225875	up	0.297751	0.43673
BSS2_RS07325	1225.77	1272.17	1269.7	2213.04	2087.95	1762.66	0.686526	up	0.00500889	0.0161791
BSS2_RS07330	130.629	149.698	115.312	321.882	251.349	396.152	1.29288	up	1.53593e-06	1.26048e-05
BSS2_RS07335	1440.34	1572.88	1515.27	1980.59	1837.7	1962.7	0.352286	up	0.112554	0.20333
BSS2_RS17310	0	23.011	33.482	79.034	55.9	29.791	1.54387	up	0.00808426	0.0239632
BSS2_RS07345	12331	11215	11630.8	7818.2	8163.56	7988.93	-0.553355	down	0.067618	0.136695
BSS2_RS07350	1986.55	1891.62	1714.16	1227.33	1073.23	1184.18	-0.682401	down	0.0233798	0.0577516
BSS2_RS07355	117.351	170.503	147.877	100.389	134.004	85.697	-0.444957	down	0.201622	0.3224
BSS2_RS07360	1206.23	1262.5	1239.49	1280.99	1191.04	1344.85	0.0416689	up	0.682287	0.779485
BSS2_RS17315	15.444	23.098	22.406	95.2	72.946	53.826	1.86468	up	1.96545e-06	1.58245e-05
BSS2_RS07365	1492.51	1559.34	1557.64	1367.77	1357.91	1432.3	-0.148727	down	0.766349	0.8446
BSS2_RS07370	23979.2	23886.8	24757	25538.5	26438.7	27593.6	0.131812	up	0.448498	0.585228
BSS2_RS07375	1474.45	1568.72	1517.15	1416.06	1159.08	1343.88	-0.218644	down	0.578671	0.699486
BSS2_RS07380	2844.46	2967.69	3085.3	4401.02	4256.43	4911.45	0.60884	up	0.0108679	0.0301729
BSS2_RS07385	1147.08	1252.1	1199.7	1057.98	891.6	1086.43	-0.245372	down	0.507333	0.637699
BSS2_RS07395	415.911	371.487	387.54	648.838	621.489	692.662	0.740466	up	0.00301415	0.0103447
BSS2_RS07405	1324.76	1389.12	1252.67	913.77	866.508	875.562	-0.578716	down	0.055025	0.115274
BSS2_RS07410	377.889	405.903	373.584	288.083	288.933	234.636	-0.511923	down	0.10189	0.187711
BSS2_RS07415	749.576	801.196	822.498	1480.71	1348.9	1630.77	0.910288	up	0.000278932	0.00131063
BSS2_RS07420	524.726	603.781	638.206	446.83	477.543	566.121	-0.245277	down	0.514204	0.642952
BSS2_RS07425	370.888	400.679	418.081	324.263	257.88	349.261	-0.353055	down	0.2928	0.432933
BSS2_RS07430	4185.12	4459.15	4327.01	2915.56	3021.08	3067.71	-0.526625	down	0.0847814	0.163578
BSS2_RS07435	102.793	129.469	104.236	147.376	106.934	155.879	0.285689	up	0.205843	0.32827
BSS2_RS07440	2051.59	2205.2	2229.85	11720.2	12677.7	12521.1	2.50882	up	3.32256e-20	1.70654e-18
BSS2_RS07445	406.42	416.825	404.322	4264.53	3506.5	3327.7	3.17652	up	7.75401e-28	7.61943e-26
BSS2_RS07455	1731.1	1849.39	1782.28	1867.79	2010.76	2057.76	0.146587	up	0.416555	0.557215
BSS2_RS07460	632.72	669.628	685.256	618.721	508.692	560.065	-0.236161	down	0.537625	0.66274
BSS2_RS07465	142.386	138.166	129.991	167.184	147.631	189.63	0.297162	up	0.185795	0.301955
BSS2_RS07470	300.81	318.285	380.873	300.658	274.593	323.483	-0.153987	down	0.766137	0.8446
BSS2_RS07475	50413.3	54716.7	50684.5	31109.8	31374.2	31502.8	-0.729298	down	0.0128864	0.0347094
BSS2_RS07480	199.795	248.01	214.53	336.207	282.607	339.283	0.532609	up	0.0265791	0.0640609
BSS2_RS07485	2277.1	2776.53	2366.03	4322.47	4318	3787.7	0.744187	up	0.00234568	0.0083586
BSS2_RS07490	403.463	423.471	435.415	249.332	298.329	314.32	-0.550381	down	0.0827639	0.160412
BSS2_RS16555	268.385	226.371	235.752	256.579	202.488	293.063	0.0420818	up	0.697664	0.792353
BSS2_RS07500	247.674	273.555	295.754	223.7	200.745	195.519	-0.39812	down	0.249115	0.381746
BSS2_RS07505	414.177	416.358	414.592	403.15	331.179	395.919	-0.139653	down	0.793389	0.864171
BSS2_RS07510	410.871	441.986	428.729	487.068	473.69	529.362	0.217498	up	0.293242	0.433134
BSS2_RS07515	237.831	255.007	281.414	266.559	287.293	339.704	0.206754	up	0.317704	0.458536
BSS2_RS07520	117.141	70.992	70.628	191.13	128.237	197.953	0.999428	up	0.000236783	0.00113405
BSS2_RS07525	40.316	60.609	64.79	122.593	88.641	123.302	1.01344	up	0.000164915	0.000824296
BSS2_RS07530	3855.94	4383.65	4709.74	2896.02	2487.56	2472.63	-0.720972	down	0.0151481	0.0398495
BSS2_RS17320	440.428	429.118	518.482	834.802	585.227	779.707	0.664293	up	0.00984581	0.028014
BSS2_RS07540	46.131	47.312	39.519	125.096	92.585	108.89	1.29636	up	3.3512e-06	2.60659e-05
BSS2_RS15715	0	0	0	44.326	73.153	9.746	15.3721	up	7.62553e-09	9.54473e-08
BSS2_RS07575	91.14	84.571	118.733	224.945	210.85	250.666	1.22118	up	8.2163e-06	5.74562e-05
BSS2_RS07580	3324.23	3507.6	3335.18	3878.46	3753.89	3970.1	0.190535	up	0.326781	0.469147
BSS2_RS07585	1797.96	2083.22	1972.69	5750.09	5248.66	6243.5	1.55848	up	2.10725e-09	3.10767e-08
BSS2_RS07590	2730.83	2696.51	2984.89	3559.26	3981.68	3563.95	0.400634	up	0.0770617	0.15123
BSS2_RS07595	8023.46	8249.84	9046.04	7396.95	7965.2	7745.74	-0.131854	down	0.814279	0.879527
BSS2_RS07600	175.41	201.375	167.823	180.911	151.581	102.813	-0.32319	down	0.405297	0.546326
BSS2_RS07605	282.744	213.012	239.034	215.177	213.072	246.028	-0.12399	down	0.834405	0.894778
BSS2_RS07610	1287.73	1275.64	1300.67	1093.37	1207.03	1196.63	-0.143977	down	0.777112	0.85362
BSS2_RS07615	101.928	88.698	57.358	159.573	157.114	143.537	0.892081	up	0.00204095	0.00736968
BSS2_RS07620	6811.37	7036.76	7345.2	21148.6	20112.8	20653	1.54667	up	2.39923e-09	3.46956e-08
BSS2_RS07625	399.802	422.303	336.548	844.291	806.658	1043.53	1.21756	up	2.33801e-06	1.86727e-05
BSS2_RS07630	1038.51	1131.39	1145.81	2359.72	2352.47	2621.58	1.14524	up	7.31421e-06	5.23775e-05
BSS2_RS07640	2332.85	2288.89	2332.71	3232.19	3499.97	3441.35	0.548809	up	0.0207915	0.0520924
BSS2_RS07645	2240.28	2388.38	2351.95	892.254	859.716	864.64	-1.41565	down	6.4159e-07	5.58859e-06
BSS2_RS07650	14770.2	12151.6	14486.6	3351.03	3218.58	3143.46	-2.09192	down	2.2758e-13	5.79453e-12
BSS2_RS07655	19020.1	19486	20068.9	4782.67	5701.83	5356.37	-1.88663	down	2.60403e-11	5.24149e-10
BSS2_RS07660	5036.02	5030.84	5564.84	1645.59	1715.26	1495.81	-1.68644	down	3.81204e-09	5.2819e-08
BSS2_RS07665	20361.5	20113.8	20470.5	5545.36	5661.73	5798.97	-1.84148	down	7.37135e-11	1.38983e-09
BSS2_RS07670	283.132	327.272	321.175	294.808	254.657	289.632	-0.15084	down	0.767332	0.84537
BSS2_RS07675	13777.9	13745.9	13415.7	4296.83	4171.46	4221.38	-1.68984	down	2.31123e-09	3.3712e-08
BSS2_RS07680	41285	43466.3	43967.1	12175.9	13451.5	13989.4	-1.70004	down	1.75299e-09	2.63745e-08
BSS2_RS07685	4557.72	4485.6	4774.16	2440.44	2625.32	2351.5	-0.897535	down	0.00191171	0.00697062
BSS2_RS07695	7.495	8.968	8.699	35.2	10.892	23.219	1.46173	up	0.0586403	0.121397
BSS2_RS07700	2013.07	2385.84	2336.46	4355.22	4522.77	4714.52	1.01298	up	5.19852e-05	0.000303655
BSS2_RS07705	769.089	713.28	745.658	1679.14	1472.38	1856.41	1.16845	up	5.7435e-06	4.24563e-05
BSS2_RS07710	559.117	603.879	518.766	1485.34	1675.52	1660.66	1.51951	up	5.7264e-09	7.44494e-08
BSS2_RS07715	11.898	28.473	9.206	25.612	51.876	27.646	1.08444	up	0.0025378	0.00894689
BSS2_RS07730	8.722	8.946	17.355	83.395	72.438	98.44	2.8599	up	1.15932e-17	4.60484e-16
BSS2_RS17325	1264.68	1443.24	1388.25	1011.28	1286.9	1156.06	-0.245908	down	0.514073	0.642952
BSS2_RS07745	4480.3	4365.08	4432.56	4878.08	4584.7	5381.28	0.160855	up	0.39063	0.534291
BSS2_RS07750	1298.44	1584.7	1431.67	1894.29	1759.7	1644.28	0.296222	up	0.169207	0.279727
BSS2_RS07755	14.157	0	24.646	66.489	30.862	32.894	1.74691	up	0.00216081	0.00775548
BSS2_RS07760	226.714	226.433	271.833	321.199	245.077	249.607	0.17042	up	0.384765	0.52943
BSS2_RS07765	1443.45	1531.93	1442.7	2185.61	1912.67	2363.55	0.548518	up	0.0207508	0.0520343
BSS2_RS07770	2848.77	3247.75	3084.76	4021.61	4269.99	4558.18	0.484974	up	0.0365215	0.0826102
BSS2_RS07775	2056.05	2273.01	2272.1	1399.69	1681.63	1626.34	-0.48771	down	0.115969	0.207365
BSS2_RS07780	3181.09	3454.58	3260.17	2845.87	2788.74	2930.16	-0.208408	down	0.599815	0.715025
BSS2_RS07785	338.759	405.337	403.617	344.959	274.487	278.631	-0.35385	down	0.319088	0.459722
BSS2_RS07790	3147.54	3235.13	3283.2	2064.14	1918.27	2017.99	-0.687841	down	0.0197972	0.0500219
BSS2_RS07795	6659.09	7305.14	7233.9	3680.45	3319.83	3417.61	-1.02487	down	0.000344059	0.00157443
BSS2_RS07800	968.152	1041.82	941.962	1063.61	982.153	1111.17	0.0968659	up	0.535938	0.661101
BSS2_RS07805	576.354	691.845	597.961	633.214	603.316	743.522	0.0854655	up	0.567665	0.690234
BSS2_RS07810	4029.46	3919.95	4150.84	2994.59	3068.99	3459.87	-0.345481	down	0.293533	0.433134
BSS2_RS07815	33327.1	33725.2	34598.2	32297.7	33512	34920.8	-0.013117	down	0.833395	0.894778
BSS2_RS07820	136.206	133.096	119.882	217.236	217.75	195.166	0.695243	up	0.005804	0.0182193
BSS2_RS07825	1007.81	1148.52	1017.3	1414.62	1261.73	1286.7	0.320477	up	0.141585	0.24437
BSS2_RS07835	16634.1	17637.3	15865.7	16942.8	16474.6	17087.7	0.0105524	up	0.762911	0.842123
BSS2_RS07840	6191.41	6089.75	6042.97	5148.38	5725.24	5762.66	-0.139412	down	0.788715	0.861599
BSS2_RS07845	810.852	949.715	810.217	876.645	925.329	1028.28	0.138723	up	0.43575	0.573365
BSS2_RS07850	2008.17	2414.97	2279.85	3047.47	2859.7	2750.02	0.369094	up	0.0985248	0.182983
BSS2_RS07855	1653.63	1857.7	1684.67	2232	1890.76	1928.66	0.219871	up	0.275812	0.415182
BSS2_RS07865	412.704	369.043	327.29	291.439	279.622	343.537	-0.278097	down	0.434792	0.57261
BSS2_RS07870	487.372	441.068	588.636	575.159	575.284	590.174	0.198305	up	0.329321	0.472338
BSS2_RS07875	656.085	785.028	798.875	1124.58	932.233	1020.85	0.458339	up	0.0504494	0.107657
BSS2_RS07880	2686.91	2929.92	2758.04	2556.47	2445.55	2625.28	-0.134892	down	0.806172	0.873939
BSS2_RS07885	594.789	541.368	566.431	980.418	927.233	1002.08	0.773153	up	0.0017601	0.00651347
BSS2_RS07890	1421.02	1543.72	1580.02	1576.86	1468.01	1824.28	0.0994652	up	0.53111	0.657268
BSS2_RS07895	592.399	649.757	684.194	767.177	753.34	715.232	0.214888	up	0.28672	0.425817
BSS2_RS07900	3551.11	3926.19	3798.93	6611.18	6432.41	6847.56	0.818841	up	0.000872616	0.00354641
BSS2_RS07905	830.091	1062.53	846.932	1278.4	1220.44	1417.43	0.515537	up	0.028733	0.0685861
BSS2_RS07910	2124.46	2280.65	2097.32	1651.58	1627.38	1628.53	-0.405995	down	0.20576	0.32827
BSS2_RS07915	1282.98	1178.83	1255.23	841.932	764.363	823.878	-0.613096	down	0.0412575	0.0913677
BSS2_RS07920	1077.56	1133.76	1098.89	1145.91	1174.01	1191.13	0.084976	up	0.560907	0.685655
BSS2_RS07925	1522.03	1384.41	1334.89	4601.19	4123.78	3915.26	1.57544	up	2.19579e-09	3.22229e-08
BSS2_RS07930	1592.36	1640.82	1308.92	2427.24	2165.52	2507.86	0.644583	up	0.00766005	0.0228911
BSS2_RS07940	15968.6	16480.5	14304	15287.2	14998.7	15155.9	-0.0410422	down	0.915657	0.949771
BSS2_RS07945	3660.12	3714.23	3664.87	3883.31	3713.75	3776.13	0.0429986	up	0.673968	0.773103
BSS2_RS07950	425.383	358.995	379.233	723.868	722.759	865.852	0.99083	up	0.000112251	0.000591849
BSS2_RS07955	559.675	461.23	574.3	1029.24	853.8	1168.39	0.935745	up	0.000220456	0.00106787
BSS2_RS07960	355.978	334.01	419.109	1034.42	1083.1	1142.53	1.5555	up	4.88417e-09	6.46664e-08
BSS2_RS07965	2523.12	2254.26	2530.88	2908.61	2914.14	2678.97	0.218226	up	0.283171	0.423265
BSS2_RS07970	3220.24	3404.15	3256.54	4432.09	4346.4	4077.4	0.37971	up	0.0920802	0.173722
BSS2_RS07975	6049.64	6318.4	5872.32	5110.72	5006.27	5389.45	-0.234267	down	0.530972	0.657268
BSS2_RS07980	14655.1	15230.5	15764.7	6406.06	6864.5	7149.73	-1.16062	down	4.42232e-05	0.000263482
BSS2_RS07985	4303.03	4469.81	4334.25	1609.8	1606.36	1676.35	-1.4217	down	5.14644e-07	4.59019e-06
BSS2_RS07990	13.963	0	40.514	49.183	40.585	10.814	0.884617	up	0.105655	0.193451
BSS2_RS07995	1121.68	1145.89	1090.16	420.851	427.896	411.458	-1.41382	down	6.71763e-07	5.80053e-06
BSS2_RS16585	207.813	213.134	172.284	63.907	115.057	168.621	-0.771223	down	0.0271628	0.065362
BSS2_RS08000	65.76	49.177	57.243	96.516	95.571	50.932	0.497144	up	0.200928	0.321637
BSS2_RS08005	135.032	156.359	139.03	135.535	88.628	111.333	-0.35945	down	0.333655	0.477653
BSS2_RS08010	89.936	103.128	78.288	281.599	310.431	307.655	1.72924	up	4.56848e-09	6.13041e-08
BSS2_RS08015	3771.32	4120.12	3762.5	4724.74	4524.58	4599.43	0.248937	up	0.22933	0.358621
BSS2_RS08020	486.818	516.964	476.738	489.436	530.635	532.587	0.068636	up	0.610054	0.721171
BSS2_RS08025	1274.09	1696	1598.92	2122.44	1979	2010.64	0.41978	up	0.0707571	0.141088
BSS2_RS08030	712.012	792.886	766.239	849.059	914.639	758.87	0.151478	up	0.40263	0.544208
BSS2_RS08035	43956.2	47096.8	50958.4	88164	89535.7	86076.8	0.893308	up	0.00030064	0.00139938
BSS2_RS16590	1432.49	1557.46	1726.56	2814.09	2732.5	2539.05	0.777641	up	0.00175868	0.00651347
BSS2_RS08040	29.979	44.838	78.288	61.6	21.785	34.829	-0.373112	down	0.670614	0.770741
BSS2_RS08045	506.511	561.165	576.992	499.277	390.787	397.148	-0.353546	down	0.30702	0.448339
BSS2_RS08050	425.4	435.091	456.259	288.484	324.429	395.814	-0.384445	down	0.241385	0.373551
BSS2_RS08055	1189.15	1088.93	1014.01	2963.49	2645.28	2819.48	1.35623	up	3.89727e-07	3.58332e-06
BSS2_RS08060	1019.27	1142.71	1018.42	1056.3	1082.03	1139.56	0.0435582	up	0.673512	0.772878
BSS2_RS08065	3529.16	3563.31	3447.79	2680.92	2852.93	2726.01	-0.351722	down	0.286422	0.425817
BSS2_RS08070	1211.22	1267.12	1063.95	1286.17	1380.36	1471.26	0.224178	up	0.276871	0.416355
BSS2_RS08075	197.881	252.408	218.836	177.547	192.631	216.883	-0.188764	down	0.672811	0.77267
BSS2_RS08080	615.08	588.771	707.09	1258.7	996.085	1007.23	0.771481	up	0.0024353	0.00862633
BSS2_RS08085	201.837	196.222	219.619	311.048	288.449	290.509	0.526958	up	0.0277396	0.0664814
BSS2_RS08090	3948.35	4275.01	4595.08	3571.49	3617.63	3182.74	-0.305546	down	0.380263	0.525908
BSS2_RS08095	230.384	211.62	199.87	273.241	277.332	400.134	0.566708	up	0.0242893	0.0596519
BSS2_RS08100	722.62	678.97	729.232	643.055	636.762	598.571	-0.181915	down	0.674922	0.773304
BSS2_RS08105	98.368	128.91	100.034	55	72.162	75.462	-0.691853	down	0.0287107	0.0685861
BSS2_RS08110	162.157	156.229	136.878	160.727	113.244	127.226	-0.182391	down	0.712625	0.804742
BSS2_RS08115	1020.31	930.746	977.066	1529.91	1710.76	1753.1	0.770154	up	0.00171518	0.00637893
BSS2_RS08120	677.419	685.083	715.651	627.948	746.774	802.449	0.0671528	up	0.617647	0.727261
BSS2_RS08125	14970.6	15243	15312.8	2997.74	3397.15	3499.41	-2.20204	down	9.60505e-15	2.86134e-13
BSS2_RS16600	7.495	0	0	8.8	43.569	0	2.80422	up	0.00899158	0.0260817
BSS2_RS16605	58.244	87.114	59.151	25.646	42.324	22.556	-1.17573	down	0.0261915	0.0633316
BSS2_RS08130	5284.84	5646.99	5554.63	2929.66	3329.2	2981.01	-0.835338	down	0.00413511	0.0137483
BSS2_RS08135	8997.58	9271.1	9841.01	10088	9609.16	10661.1	0.111023	up	0.498394	0.633411
BSS2_RS08140	273.835	414.117	414.938	451.031	547.218	618.602	0.551897	up	0.0261114	0.0632919
BSS2_RS16615	137.521	271.022	150.224	289.701	311.555	419.789	0.869724	up	0.00126886	0.00495403
BSS2_RS08150	416.742	503.277	450.744	660.51	605.669	735.491	0.546224	up	0.022093	0.0549834
BSS2_RS08155	2516.34	2790.68	2657.68	5713.87	5621.95	5849.63	1.1095	up	1.15984e-05	7.85262e-05
BSS2_RS08160	42.47	50.817	39.434	189.493	148.136	157.891	1.90052	up	1.58804e-06	1.29966e-05
BSS2_RS08165	238.64	246.823	335.657	484.417	482.029	588.958	0.921622	up	0.000330795	0.00152074
BSS2_RS08170	237.274	299.901	265.694	353.153	347.269	421.905	0.483255	up	0.0435266	0.0951325
BSS2_RS08175	16417.3	17304.7	16175.8	18375.5	17542.3	19188.8	0.143247	up	0.422525	0.562171
BSS2_RS08180	1362.89	1385.91	1232.31	936.13	1043.68	965.885	-0.43456	down	0.172509	0.283456
BSS2_RS08185	469.366	589.86	601.178	327.733	264.384	410.86	-0.727244	down	0.0148677	0.039265
BSS2_RS08190	1302.46	1347.98	1303.97	918.507	846.763	890.945	-0.574088	down	0.0569519	0.11823
BSS2_RS08195	2096.09	2060.53	2141.83	937.812	929.83	967.717	-1.15146	down	5.53833e-05	0.000321612
BSS2_RS08200	475.388	609.799	570.837	482.579	322.553	422.315	-0.432062	down	0.179968	0.293285
BSS2_RS08205	101.928	111.355	87.44	114.476	83.729	130.431	0.128054	up	0.560235	0.685396
BSS2_RS08215	1927.61	1800.36	1865.73	1297.21	1402.42	1392.73	-0.45087	down	0.149664	0.255098
BSS2_RS08220	1927.76	2077.29	2092.14	1771.78	1787.29	2143.54	-0.0965231	down	0.914638	0.949706
BSS2_RS08225	2487.64	2358.69	2557.34	2658.23	2740.26	2954.59	0.174067	up	0.362576	0.508768
BSS2_RS08230	106.81	135.105	175.327	80.622	88.704	68.545	-0.810697	down	0.011648	0.0319516
BSS2_RS08240	518.424	523.06	532.867	616.453	660.864	588.687	0.245194	up	0.2452	0.377495
BSS2_RS08245	376.992	275.663	421.348	1061.54	857.361	994.928	1.43992	up	7.04967e-08	7.60905e-07
BSS2_RS08250	10657.4	10873.3	10564.5	7176.38	6464.6	6983.18	-0.638021	down	0.0320062	0.0746643
BSS2_RS08255	33646.8	34820.5	34247.4	18550.3	19137	20246	-0.826176	down	0.00433451	0.0142622
BSS2_RS08260	9728.34	10387.4	10346.3	7121.55	7234.89	7617.02	-0.471252	down	0.128878	0.225442
BSS2_RS08265	17406.6	17598.1	17200.1	12755.3	12569.7	13405.2	-0.430722	down	0.170606	0.281571
BSS2_RS08270	3431.2	4095.76	4020.36	5596.78	5679.85	6100.32	0.589618	up	0.0131199	0.035211
BSS2_RS08275	295.442	477.234	304.326	307.871	230.791	205.944	-0.53247	down	0.114262	0.205141
BSS2_RS08280	129.291	116.23	114.332	138.154	102.403	146.234	0.104146	up	0.539343	0.664202
BSS2_RS08285	14730.4	15625.4	15843.2	15602.3	16672.1	16209.2	0.0696322	up	0.597528	0.713515
BSS2_RS08290	2511.41	2725.24	2655.69	1921.66	1859.33	1770.17	-0.507663	down	0.101152	0.186584
BSS2_RS08295	1294.41	1330.72	1382.43	1327.65	1174.29	1337.04	-0.062004	down	0.981786	0.992447
BSS2_RS08300	529.843	424.442	450.797	461.32	407.863	431.243	-0.11167	down	0.870365	0.919113
BSS2_RS08305	630.568	671.812	621.584	1751.24	1669.66	1752.86	1.42713	up	4.54032e-08	5.16245e-07
BSS2_RS08310	2797.7	3061.7	3351.88	5815.68	6750.98	5723.54	0.989598	up	7.87373e-05	0.000431967
BSS2_RS08315	1528.91	1396.37	1432.5	674.574	682.742	647.788	-1.11991	down	8.8046e-05	0.000476889
BSS2_RS08320	712.096	484.498	632.022	606.595	730.532	746.196	0.188134	up	0.380882	0.526275
BSS2_RS08325	15323.5	15929.6	15627.8	26221.2	26534.9	26795.4	0.76289	up	0.00174859	0.00648697
BSS2_RS08330	569.788	591.479	545.812	1032.43	1053.8	1136.75	0.916861	up	0.00024557	0.00116675
BSS2_RS08335	778.93	779.829	741.166	778.638	803.145	892.721	0.105552	up	0.51538	0.643261
BSS2_RS08340	1021.17	1260.33	1073.27	1013.61	902.831	1080.92	-0.162517	down	0.727637	0.81746
BSS2_RS08345	492.435	487.582	475.452	310.561	228.141	293.13	-0.807118	down	0.00622065	0.0192034
BSS2_RS08350	3006.26	3052.04	3007.05	1468.9	1476.27	1544.88	-1.01363	down	0.000391755	0.00176556
BSS2_RS08355	940.686	983.087	840.273	651.527	654.151	837.411	-0.367089	down	0.265355	0.40147
BSS2_RS08360	1243.67	1226.42	1156.53	980.212	964.54	1137.05	-0.234852	down	0.53042	0.657016
BSS2_RS08365	7615.16	7950.84	7308.53	5791.23	5797.23	6053.74	-0.374712	down	0.248386	0.38102
BSS2_RS08370	3239.03	3965.95	3842.61	4587.72	4241.07	4216.27	0.239771	up	0.241681	0.373815
BSS2_RS08375	446.54	505.262	377.438	1202.49	1375.55	1571.39	1.64231	up	1.24777e-09	1.90622e-08
BSS2_RS08380	308.311	303.736	334.134	1251.61	1044.58	1230.88	1.89828	up	9.93629e-13	2.40652e-11
BSS2_RS08385	3687.49	3934.97	3810.51	2690.62	3233.76	2888.94	-0.375441	down	0.250642	0.383101
BSS2_RS08390	5470.27	5576.52	5340.15	6439.77	6773.4	6680.84	0.279787	up	0.187856	0.304474
BSS2_RS08395	601.679	622.036	538.094	590.393	678.749	773.612	0.213458	up	0.297085	0.436399
BSS2_RS08400	376.919	527.222	449.792	592.165	547.793	649.655	0.402491	up	0.0921967	0.173722
BSS2_RS08405	4783.85	4912.61	4696.5	1826.37	1840.56	1860.52	-1.38068	down	1.0772e-06	9.00776e-06
BSS2_RS08410	130.01	134.819	120.716	193.36	171.313	198.706	0.547203	up	0.0301652	0.0714894
BSS2_RS08415	533.342	606.963	654.785	311.724	313.496	260.703	-1.0188	down	0.000631746	0.0027001
BSS2_RS08420	4334.92	4333.16	4084.88	2069.75	2178.47	1857.54	-1.06259	down	0.000238293	0.00113945
BSS2_RS08425	669.077	684.746	703.861	618.456	550.336	683.605	-0.151628	down	0.759335	0.840825
BSS2_RS08430	10818.6	11213.1	11081.1	10103.9	9675.63	10266.5	-0.140218	down	0.787022	0.860457
BSS2_RS08435	644.408	700.591	620.426	1263.29	1129.12	1205.23	0.872209	up	0.000449374	0.00199209
BSS2_RS08440	382.228	463.447	421.942	1653.57	1649.24	1686.8	1.97681	up	1.4184e-13	3.70651e-12
BSS2_RS08445	1470.67	1683.05	1406.1	4000.72	4046.22	3929.22	1.39312	up	6.70431e-08	7.2891e-07
BSS2_RS08450	26328.5	27259	27710.2	49671.9	53735	51632.8	0.93135	up	0.000174555	0.000868112
BSS2_RS08455	283.132	311.675	307.584	324.465	312.731	343.851	0.120569	up	0.496121	0.63187
BSS2_RS08460	859.716	993.06	938.397	662.712	714.72	835.567	-0.334868	down	0.319135	0.459722
BSS2_RS08465	517.706	500.389	583.704	475.245	488.574	518.665	-0.111676	down	0.873139	0.921389
BSS2_RS08470	309.955	313.815	309.59	447.924	337.853	353.177	0.287203	up	0.190037	0.307173
BSS2_RS08475	99.641	101.633	134.606	556.203	534.143	503.53	2.24651	up	8.2111e-16	2.71787e-14
BSS2_RS08480	136.999	137.697	104.945	437.538	438.036	407.46	1.75684	up	3.36538e-10	5.5697e-09
BSS2_RS08485	591.837	601.368	646.025	2178.5	1918.26	2226.48	1.78156	up	1.84229e-11	3.81123e-10
BSS2_RS08490	13080.7	13801.8	14544.5	19268.4	17850.3	19446.9	0.449355	up	0.0507393	0.108043
BSS2_RS08495	8350.22	8123.55	8529.29	16596.1	15963.4	17682.7	1.0068	up	5.87184e-05	0.000337688
BSS2_RS08505	689.902	689.685	782.65	1115.79	1109.4	1289.33	0.700801	up	0.0043651	0.014337
BSS2_RS08510	517.563	561.432	562.07	524.878	502.233	507.067	-0.0971663	down	0.920078	0.951045
BSS2_RS08515	246.891	181.585	197.169	162.232	161.303	199.995	-0.257071	down	0.499472	0.63424
BSS2_RS16630	108.242	80.947	104.692	63.547	52.437	48.904	-0.833734	down	0.0359503	0.0815658
BSS2_RS08520	765.569	801.526	898.885	1173.28	1170.85	1378.96	0.594339	up	0.0137683	0.0366867
BSS2_RS08525	1097.84	1123.05	1316.11	1264.12	1191.26	1402.92	0.125441	up	0.467202	0.604983
BSS2_RS08530	654.601	685.685	678.262	1178.18	1059.99	1147.34	0.746055	up	0.00253768	0.00894689
BSS2_RS15720	0	0	0	44.326	73.153	9.746	15.3721	up	7.62553e-09	9.54473e-08
BSS2_RS08565	436.162	479.796	446.353	513.044	549.829	589.669	0.27863	up	0.192924	0.311502
BSS2_RS08570	62.303	47.71	44.833	95.1	124.956	123.533	1.14983	up	3.68036e-05	0.000224209
BSS2_RS08575	17717.3	19117	18981.7	45144.5	45245.7	47126.3	1.30085	up	3.42635e-07	3.18971e-06
BSS2_RS08580	2729.09	2641.69	2729.51	5949.72	5133.86	5423.73	1.02706	up	4.32961e-05	0.000258475
BSS2_RS16640	621.646	542.788	591.508	3991.51	3337.12	3877.87	2.67402	up	1.9102e-21	1.1381e-19
BSS2_RS08585	606.055	706.625	775.355	1419.17	1316.2	1354.87	0.970043	up	0.000112793	0.00059261
BSS2_RS08590	203.855	220.205	190.597	236.035	240.72	190.785	0.119072	up	0.489444	0.625775
BSS2_RS08595	1272.41	1412.12	1290.07	1114.59	1024.43	982.385	-0.348618	down	0.294798	0.433938
BSS2_RS08600	968.792	1052.77	991.892	1287.12	1402.75	1442.99	0.455722	up	0.0487132	0.104532
BSS2_RS08605	1178.92	1251.43	1090.37	829.106	910.231	783.113	-0.481047	down	0.126327	0.221631
BSS2_RS08610	377.953	446.094	408.895	911.653	1011.6	993.44	1.24223	up	1.43738e-06	1.18286e-05
BSS2_RS08615	908.016	1052.12	899.758	2275.6	2242.9	2551.83	1.30581	up	4.44617e-07	4.03815e-06
BSS2_RS08620	4930.07	4934.02	4603.38	6756.65	6616.73	6988.74	0.493074	up	0.0343552	0.0790301
BSS2_RS08625	11630	12483.7	12368.5	13830.4	14538.9	13970.7	0.214825	up	0.282149	0.422292
BSS2_RS08630	29.067	39.417	42.733	111.489	123.916	141.081	1.75919	up	7.87693e-09	9.81815e-08
BSS2_RS08635	54.726	94.13	41.683	186.748	141.673	270.216	1.65158	up	6.22984e-09	7.9986e-08
BSS2_RS08645	318.523	282.032	432.54	460.018	509.216	458.87	0.467127	up	0.0547522	0.11495
BSS2_RS08650	1778.87	2078.44	1850.15	923.862	1024.79	943.126	-0.980889	down	0.000670731	0.00284226
BSS2_RS08655	4219.22	4430.67	4279.73	1967.28	1773.43	1830.02	-1.21474	down	1.9207e-05	0.000122522
BSS2_RS08660	133.888	178.289	170.434	169.884	125.539	214.089	0.0782549	up	0.611058	0.721795
BSS2_RS08665	320.344	307.803	296.693	512.913	425.596	488.709	0.625928	up	0.0110514	0.0305117
BSS2_RS08670	213.765	223.593	272.751	339.092	349.765	418.849	0.64146	up	0.00939303	0.0270095
BSS2_RS08675	283.651	298.373	262.289	287.304	308.05	342.821	0.152079	up	0.420408	0.560356
BSS2_RS08680	1555.18	1533.93	1652.56	1437.39	1130.11	1212.67	-0.326948	down	0.341764	0.486206
BSS2_RS08685	1058.48	1066.08	1079.61	878.766	678.524	833.619	-0.422389	down	0.191444	0.30928
BSS2_RS08690	337.431	336.921	329.516	243.185	270.567	266.756	-0.363083	down	0.292836	0.432933
BSS2_RS08695	26.729	34.115	28.955	54.4	49.206	80.05	1.03221	up	0.000895411	0.0036144
BSS2_RS08705	1302.41	1315.17	1320.69	1765.1	1724.78	1775.58	0.419	up	0.0659358	0.133803
BSS2_RS08710	37.577	40.747	28.621	30.334	63.145	32.742	0.239077	up	0.335423	0.479244
BSS2_RS08715	594.577	545.301	637.008	437.291	375.087	442.803	-0.501455	down	0.108011	0.196918
BSS2_RS08720	1412.25	1479.68	1342.65	1542.86	1442.09	1470.48	0.0733438	up	0.591551	0.708612
BSS2_RS08725	184.949	201.627	186.039	154.425	131.411	159.164	-0.363758	down	0.346865	0.492522
BSS2_RS08730	11933.4	11276.6	12148.7	5965.57	5612.06	6324.74	-0.981911	down	0.000599031	0.00257877
BSS2_RS08735	7795.63	7808.21	7727.17	4314.51	4047.19	4205.7	-0.892562	down	0.00194939	0.00709691
BSS2_RS08740	2822.31	2979.7	3074.05	2162.39	2076.14	2308.55	-0.439065	down	0.165619	0.276092
BSS2_RS08745	2797.26	2769.31	3086.51	2488.08	2762.23	2682.95	-0.125301	down	0.834126	0.894778
BSS2_RS08750	1522.25	1725.77	1612.15	1411.91	1510.4	1578.91	-0.110692	down	0.880675	0.926061
BSS2_RS08755	2189.27	2428.82	2119.36	2552.74	2524.61	2348.2	0.140296	up	0.425528	0.564152
BSS2_RS08760	5242.98	6135.58	5619.32	10017	8872.92	9862.76	0.758342	up	0.00188539	0.00689151
BSS2_RS08765	40.729	71.227	63.03	123.849	107.763	87.358	0.86617	up	0.00100652	0.00400322
BSS2_RS08770	42.47	29.038	35.209	78.362	114.629	46.991	1.16911	up	0.00305728	0.0104806
BSS2_RS08775	85.56	75.668	99.304	113.565	135.16	109.486	0.459345	up	0.109129	0.19847
BSS2_RS08780	67.39	105.833	107.547	133.527	128.547	110.915	0.40974	up	0.138707	0.239541
BSS2_RS08785	108.534	112.926	164.308	160.681	308.616	233.912	0.866215	up	0.00274221	0.00955444
BSS2_RS08790	153.81	219.747	197.169	215.639	256.902	209.81	0.257715	up	0.242036	0.37417
BSS2_RS08795	128.97	114.493	166.588	273.553	208.599	277.114	0.888797	up	0.000791207	0.00327362
BSS2_RS08800	450.627	558.447	476.319	535.409	452.204	573.393	0.0716313	up	0.609819	0.721171
BSS2_RS08805	106.443	156.309	104.824	83.321	75.005	84.941	-0.595496	down	0.0735725	0.14534
BSS2_RS08810	788.87	794.199	835.903	510.609	450.173	446.727	-0.781249	down	0.00830437	0.0244938
BSS2_RS08815	9402.16	10026.5	10309.7	7946.67	7800.86	7960.32	-0.326958	down	0.330301	0.473516
BSS2_RS08820	2469.35	2452.67	2751.66	2367.14	2778.57	2529.74	0.000333671	up	0.792832	0.863879
BSS2_RS08825	823.077	896.089	838.664	738.867	591.152	759.803	-0.29154	down	0.408084	0.549833
BSS2_RS08830	4793.55	4829.78	4753.49	4483.65	4728.53	4788.21	-0.0382781	down	0.90905	0.944892
BSS2_RS08835	6702.54	7064.12	6960.7	6354.14	6332.89	6383.19	-0.120216	down	0.848007	0.903826
BSS2_RS08840	8560.39	8771.4	8976.79	10026.3	9893.4	10506.4	0.209776	up	0.292019	0.432153
BSS2_RS08845	24408.4	24576.3	25381.8	19242.2	19771.9	20992.7	-0.309528	down	0.361544	0.507559
BSS2_RS08850	12116.3	12695.7	12724.1	9173.94	8886.28	9437.83	-0.448952	down	0.150892	0.256568
BSS2_RS08855	8613.03	9849.87	9010.82	8934.96	8112.85	8843.85	-0.0855649	down	0.952545	0.972125
BSS2_RS16655	257.965	233.38	335.918	509.746	548.651	458.078	0.874301	up	0.00130592	0.00507877
BSS2_RS08860	317.867	311.186	317.097	277.607	240.53	252.3	-0.296391	down	0.404842	0.546206
BSS2_RS08865	3195.26	2970.2	3120.37	2017.07	2126.33	2315.14	-0.523822	down	0.0866051	0.166235
BSS2_RS16660	37.473	62.773	34.795	96.8	54.462	23.219	0.369665	up	0.327817	0.470409
BSS2_RS08870	487.844	549.621	426.119	1043.26	1006.25	958.251	1.03918	up	4.17401e-05	0.000251199
BSS2_RS08875	508.447	510.065	474.035	692.072	707.798	723.051	0.508273	up	0.0315444	0.0739345
BSS2_RS08880	647.437	723.645	684.169	816.698	764.52	740.325	0.175769	up	0.355904	0.502033
BSS2_RS08885	1104.6	1106.47	1161.6	974.766	975.282	1025.22	-0.180873	down	0.676381	0.774381
BSS2_RS08890	929.454	985.958	960.917	724.497	763.381	759.206	-0.356174	down	0.286202	0.425817
BSS2_RS08895	1252.34	1472.44	1504.02	974.221	1138.12	1054.21	-0.417337	down	0.198885	0.31888
BSS2_RS08900	4102.08	4507.73	4459.51	4728.52	5170.23	4868.3	0.176197	up	0.353821	0.500728
BSS2_RS08905	436.308	394.834	319.159	309.962	239.788	249.899	-0.524571	down	0.109774	0.199523
BSS2_RS08910	312.229	397.695	273.543	693.006	579.661	561.667	0.899306	up	0.000384597	0.00173857
BSS2_RS08915	1691.41	1823.51	1718.8	2487.54	2331.17	2524.73	0.488621	up	0.0358842	0.0814779
BSS2_RS08920	6198.54	6136.56	6082.55	5836.18	5695.64	5980.35	-0.0727317	down	0.986915	0.995853
BSS2_RS08925	3837.73	3940.5	3952.08	5024.04	4723.36	5083.14	0.338329	up	0.124099	0.218882
BSS2_RS08935	536.961	481.869	489.476	492.388	455.802	469.256	-0.0896352	down	0.935986	0.96049
BSS2_RS08940	585.382	681.408	619.727	903.636	833.093	825.667	0.441768	up	0.0546824	0.11495
BSS2_RS08955	119.641	130.14	149.68	155.073	137.748	178.108	0.237453	up	0.283852	0.423857
BSS2_RS08960	137.349	127.582	203.462	186.734	110.314	156.771	-0.0456022	down	0.940515	0.963575
BSS2_RS08970	31.72	37.954	22.09	24.83	33.807	29.482	-0.0584732	down	1	1
BSS2_RS08975	41.221	42.596	19.572	39.6	38.123	23.219	-0.0345551	down	0.961808	0.978561
BSS2_RS08980	170.382	155.156	85.751	88.52	89.846	91.091	-0.610092	down	0.0593568	0.122709
BSS2_RS08985	122.145	167.569	117.324	97.672	99.471	83.186	-0.538038	down	0.0987246	0.18324
BSS2_RS08990	147.633	181.488	178.391	104.482	79.358	109.646	-0.790144	down	0.0137956	0.0367267
BSS2_RS08995	38.261	18.312	19.539	8.985	4.449	26.078	-0.94578	down	0.0170338	0.0441249
BSS2_RS09000	230.231	296.876	199.764	372.686	354.096	436.277	0.678151	up	0.00699067	0.0211209
BSS2_RS09005	103.472	77.611	78.868	146.879	193.025	162.675	0.951103	up	0.000420553	0.00188112
BSS2_RS09010	135.592	131.47	137.024	745.253	720.293	780.4	2.47458	up	5.56531e-19	2.59048e-17
BSS2_RS09015	685.867	702.409	753.205	693.471	676.648	713.828	-0.0392902	down	0.913287	0.948633
BSS2_RS09020	20674.3	22765.8	22938.7	15115.5	14418.5	13989.1	-0.608938	down	0.0422175	0.0929534
BSS2_RS09035	3092.73	3466.66	3551.07	2287.03	2620.28	2809.05	-0.389859	down	0.227325	0.356047
BSS2_RS09040	8882.49	9717.44	9168.37	7485.77	7394.84	7932.74	-0.283561	down	0.417867	0.558217
BSS2_RS09045	8854.18	9002.49	9454.62	10357.8	10271.3	10770.2	0.201235	up	0.307492	0.448808
BSS2_RS09050	150.923	154.413	182.784	254.255	260.668	301.551	0.742168	up	0.00422298	0.0140092
BSS2_RS09055	121.143	109.964	101.817	201.101	236.774	265.308	1.0787	up	0.000221871	0.00107298
BSS2_RS09060	120.863	120.514	154.306	238.886	269.338	177.861	0.794038	up	0.00238028	0.00846027
BSS2_RS09065	296.422	289.343	365.166	232.032	215.401	225.558	-0.498752	down	0.125536	0.220968
BSS2_RS09070	172.377	242.126	191.37	219.999	185.17	162.535	-0.093876	down	0.971522	0.98575
BSS2_RS09075	373.613	407.979	431.527	276.839	292.581	387.703	-0.341944	down	0.316407	0.457118
BSS2_RS09080	687.212	624.672	694.558	648.438	686.482	715.185	0.0310583	up	0.716113	0.808375
BSS2_RS09085	151.004	112.926	153.354	195.772	192.028	146.195	0.355794	up	0.1591	0.267773
BSS2_RS09090	1117.36	1359.93	1234.99	1762.64	1834.65	1896.01	0.565368	up	0.0173456	0.0448173
BSS2_RS09095	5078.91	5078.18	5071.51	3130.38	3121.32	3296.43	-0.673494	down	0.0226044	0.0560686
BSS2_RS09100	1328.4	1599.47	1309.08	971.17	1044.23	892.989	-0.542802	down	0.0893591	0.170392
BSS2_RS09105	2101.35	2158.86	2063.27	1600.93	1600.71	1752.89	-0.351972	down	0.285148	0.424941
BSS2_RS09110	667.96	703.135	644.489	633.678	617.232	687.415	-0.0563873	down	0.964667	0.980653
BSS2_RS09115	469.778	579.139	492.372	1099.85	1311.7	1296.64	1.26658	up	1.07948e-06	9.00776e-06
BSS2_RS09120	764.456	684.851	684.784	669.745	663.762	625.49	-0.123506	down	0.839212	0.8972
BSS2_RS09125	1476.43	1533.59	1487.59	1628.16	1533.55	1617.42	0.0875898	up	0.556155	0.680965
BSS2_RS09130	1709.34	1819.93	1857.19	1873.25	1854	1897.63	0.0624833	up	0.619563	0.728366
BSS2_RS09135	577.09	672.572	610.645	640.638	655.718	650.138	0.0653371	up	0.612897	0.723619
BSS2_RS09140	291.611	375.01	354.272	553.598	439.654	493.936	0.542754	up	0.0261773	0.0633316
BSS2_RS09150	1155.88	1351.62	969.585	1603.95	1687.53	1635.88	0.502937	up	0.0344796	0.0792553
BSS2_RS09155	9075.58	9026.4	9561.04	6876.51	7465.37	6962.36	-0.376819	down	0.246086	0.378466
BSS2_RS09160	386.622	376.159	301.42	421.859	408.65	396.239	0.205068	up	0.317851	0.458536
BSS2_RS09165	443.605	374.793	428.401	397.607	430.627	466.853	0.05482	up	0.658979	0.762961
BSS2_RS09170	561.517	578.761	488.791	542.858	521.136	472.727	-0.0841923	down	0.961221	0.978298
BSS2_RS09175	569.867	584.853	475.895	685.438	602.643	642.328	0.24349	up	0.250319	0.382931
BSS2_RS09180	324.824	281.446	390.005	743.066	520.917	624.623	0.922704	up	0.00054963	0.00237641
BSS2_RS09185	505.187	625.776	565.678	488.648	530.442	527.452	-0.133635	down	0.822174	0.886448
BSS2_RS09190	1673.9	1676.95	1800.02	2558.67	2643.46	2341.14	0.550374	up	0.0199935	0.0503898
BSS2_RS09195	411.12	491.92	529.938	654.011	746.185	724.889	0.568503	up	0.0180425	0.0463751
BSS2_RS09200	1439.56	1750.2	1782.2	2416.91	2534.66	2722.08	0.626094	up	0.0093198	0.0268497
BSS2_RS09205	5512.13	5843.91	5515.55	5802.89	5678.53	5917.44	0.0443968	up	0.667996	0.768919
BSS2_RS09210	176.413	134.022	149.502	180.835	89.533	121.454	-0.231236	down	0.589071	0.706742
BSS2_RS16715	143.588	119.782	123.231	162.66	220.44	194.231	0.57855	up	0.0196492	0.0497324
BSS2_RS09220	101.928	106.715	106.8	127.991	113.159	100.875	0.116721	up	0.515069	0.643261
BSS2_RS09225	175.737	183.991	280.456	221.82	280.947	170.141	0.0719223	up	0.64053	0.747782
BSS2_RS09230	24.549	35.248	22.794	25.366	31.397	50.196	0.372989	up	0.165505	0.276057
BSS2_RS09245	270.745	345.734	303.676	1020.48	853.103	1050.26	1.66791	up	4.27165e-10	6.95368e-09
BSS2_RS09250	5689.22	5519.3	5685.72	16480.4	15236.8	17730.5	1.54937	up	2.55704e-09	3.67992e-08
BSS2_RS09255	674.52	692.749	582.809	1069.2	1007.54	954.891	0.63656	up	0.00868419	0.025436
BSS2_RS09260	1012.05	1007.68	1065.55	1392.02	1397.31	1472.53	0.466079	up	0.0476893	0.102916
BSS2_RS09265	437.1	441.45	463.771	384.003	338.077	401.992	-0.255995	down	0.480735	0.617407
BSS2_RS09270	167.161	121.96	139.596	124.467	118.509	164.206	-0.0743513	down	0.975725	0.988669
BSS2_RS09275	111.219	116.232	133.988	155.385	102.304	135.21	0.120405	up	0.505885	0.636953
BSS2_RS09280	1349.18	1535.01	1597.44	1072.99	1135.4	1127.26	-0.426058	down	0.180582	0.293964
BSS2_RS09285	14240.4	14900.2	15188.6	11806.1	11943.2	12398.5	-0.294354	down	0.394175	0.537364
BSS2_RS09290	5916.65	6208.33	6137.6	11361	11582.8	12371.9	0.951418	up	0.000133639	0.000685214
BSS2_RS16730	46.331	27.718	8.962	498.665	516.23	358.843	4.04861	up	2.03247e-25	1.72992e-23
BSS2_RS09295	985.299	1004.72	957.679	1134.11	1149.82	1127.79	0.210909	up	0.30448	0.445723
BSS2_RS09300	490.935	441.964	442.274	406.252	355.05	353.081	-0.303367	down	0.382771	0.527905
BSS2_RS09305	736.89	806.093	883.36	917.333	922.428	937.346	0.194799	up	0.321508	0.462692
BSS2_RS09310	778.402	1116.45	847.534	1345.65	1157.08	1174.36	0.423135	up	0.0646327	0.131659
BSS2_RS09315	8.22	0	9.54	9.652	23.893	12.733	1.38154	up	0.165711	0.276092
BSS2_RS09320	31.439	27.718	26.887	89.371	64.93	53.826	1.27429	up	3.53379e-05	0.000216163
BSS2_RS09325	2911.99	3165.97	2780.83	4905.73	4935.53	5163.72	0.760261	up	0.00184618	0.00677313
BSS2_RS09330	5030.78	5323.66	5491.94	4422.81	4770.41	4756.26	-0.183942	down	0.665743	0.767526
BSS2_RS09335	141.924	270.164	224.623	196.941	178.138	169.882	-0.224485	down	0.683677	0.780634
BSS2_RS09340	792.48	829.701	847.172	739.197	685.743	728.882	-0.197234	down	0.632362	0.740651
BSS2_RS09345	3387.99	3383.4	3192.87	2898.69	3227.53	3068.68	-0.115929	down	0.860362	0.912064
BSS2_RS09350	2037.24	2110.72	1954.41	1534.55	1521.44	1410.03	-0.450379	down	0.152426	0.258734
BSS2_RS09360	375.733	399.358	398.978	319.146	223.656	238.384	-0.587777	down	0.0611164	0.12591
BSS2_RS09365	302.268	252.331	228.444	169.202	229.866	147.002	-0.520003	down	0.125762	0.221013
BSS2_RS09370	1150.55	1094.87	1281.6	3495.19	3826.84	3247.53	1.5834	up	1.49411e-09	2.25936e-08
BSS2_RS09375	31.794	43.637	42.328	69.173	82.902	65.184	0.883562	up	0.00108052	0.00426908
BSS2_RS09380	35.974	23.914	46.393	4.693	11.618	15.479	-1.74114	down	5.75175e-05	0.000331421
BSS2_RS09385	17.503	38.189	41.824	35.058	23.941	49.441	0.153182	up	0.485181	0.621658
BSS2_RS09390	121.629	131.101	123.668	77.898	75.967	46.713	-0.908086	down	0.00345614	0.0116998
BSS2_RS09395	49.193	77.696	66.231	85.485	54.335	79.25	0.181892	up	0.417368	0.557801
BSS2_RS09400	69.67	82.22	47.631	87.406	67.965	69.484	0.172452	up	0.39647	0.538571
BSS2_RS09405	123.595	71.204	106.259	71.664	99.792	78	-0.271253	down	0.482735	0.619323
BSS2_RS09410	30.318	44.914	33.513	74.588	77.635	82.747	1.11151	up	0.000134028	0.000686028
BSS2_RS09415	83.633	62.543	101.618	72.115	94.959	68.824	-0.0709772	down	1	1
BSS2_RS09420	40.353	60.801	76.324	73.703	112.948	136.592	0.864968	up	0.00165308	0.00617108
BSS2_RS16735	0	0	8.45	25.646	10.581	11.278	2.49064	up	0.0297938	0.0708913
BSS2_RS09425	1861.29	1980.9	1848	1940.15	1745.88	1951.57	-0.0133949	down	0.835719	0.894898
BSS2_RS09430	395.617	533.316	487.242	774.875	692.974	717.199	0.625664	up	0.00975672	0.0278403
BSS2_RS09435	375.016	388.891	392.85	401.943	422.047	452.819	0.142457	up	0.440693	0.578082
BSS2_RS09440	306.075	311.909	345.046	307.797	325.643	333.476	0.0058098	up	0.78678	0.860457
BSS2_RS09445	1842.67	1912.36	1893.23	1526.53	1473.8	1463.44	-0.339544	down	0.310401	0.451507
BSS2_RS09450	2053.88	2161.81	2121.42	2116.89	1865.62	2133.9	-0.0511402	down	0.949021	0.969524
BSS2_RS09455	209.571	208.016	174.135	248.866	224.972	291.434	0.371051	up	0.123103	0.217769
BSS2_RS09460	149.611	183.801	182.931	352.275	277.9	361.885	0.942094	up	0.000199749	0.000980316
BSS2_RS17345	0	12.838	0	0	0	0	-12.0635	down	0.131224	0.228338
BSS2_RS09465	101.237	112.875	104.148	232.335	195.619	237.014	1.06307	up	5.05519e-05	0.00029703
BSS2_RS09470	294.169	274.272	266.045	151.618	124.372	144.398	-0.989161	down	0.000723823	0.00304988
BSS2_RS09475	4664.03	5002.66	5058.65	5046.68	5089.97	5417.67	0.0790141	up	0.575319	0.696414
BSS2_RS09485	2192.3	1860.06	2025.67	1654.79	1622.04	1733.27	-0.278761	down	0.426457	0.564828
BSS2_RS09490	1585.54	1720.63	1793.55	1445.25	1360.08	1405.78	-0.276216	down	0.437809	0.574809
BSS2_RS09495	418.631	346.279	359.13	322.707	320.079	329.879	-0.208678	down	0.607046	0.71973
BSS2_RS09500	1452.47	1384.24	1384.13	981.373	1066.58	959.186	-0.489139	down	0.117754	0.209927
BSS2_RS09505	831.236	946.24	950.492	955.373	1008.86	922.844	0.0817803	up	0.567523	0.690234
BSS2_RS09510	857.002	822.167	900.504	934.811	814.378	919.066	0.0487083	up	0.667493	0.768675
BSS2_RS09515	919.516	967.894	1004.3	669.696	787.956	947.344	-0.265891	down	0.460434	0.597921
BSS2_RS09520	12793.8	13419.3	12656.1	15310.2	15870.4	15249.9	0.256448	up	0.217589	0.342946
BSS2_RS09525	5480.14	6064.93	5330.7	4336.58	4452.99	4384.8	-0.357218	down	0.279494	0.419241
BSS2_RS09530	8266.23	8192.86	8031.25	7673.42	7984.64	7969.4	-0.0517481	down	0.948927	0.969524
BSS2_RS09535	811.288	840.534	904.847	1892.23	1801.65	2035.51	1.16412	up	4.81622e-06	3.58688e-05
BSS2_RS09540	144.524	139.556	129.484	372.138	342.702	447.75	1.49115	up	6.22876e-08	6.84704e-07
BSS2_RS09545	52.168	72.023	97.808	230.878	128.306	136.756	1.1596	up	0.000129039	0.000667372
BSS2_RS09550	235.333	297.725	292.274	395.999	357.268	401.693	0.484795	up	0.041537	0.0917262
BSS2_RS09555	3124.61	3595.71	3217.26	11797.4	11249.8	11344.5	1.7911	up	8.91453e-12	1.91053e-10
BSS2_RS09560	3920.08	4258.7	3843.2	11401.9	11338.4	11961.3	1.52933	up	3.65166e-09	5.08332e-08
BSS2_RS09565	2774.14	2688.52	2654.5	2838.71	2889.74	3196.7	0.136902	up	0.442184	0.579528
BSS2_RS09570	479.659	577.515	459.288	542.078	553.33	724.44	0.263108	up	0.227125	0.355921
BSS2_RS09575	779.722	913.293	864.092	819.005	846.49	887.681	-0.00221954	down	0.802001	0.870706
BSS2_RS09580	382.228	449.852	397.571	446.346	373.375	342.959	-0.0807946	down	0.980701	0.992024
BSS2_RS09585	408.488	384.034	372.514	527.595	404.263	412.806	0.206871	up	0.3128	0.453446
BSS2_RS09590	585.139	722.725	854.4	703.672	726.962	964.888	0.147797	up	0.435139	0.572814
BSS2_RS09595	454.414	505.963	505.437	503.914	460.917	508.379	0.00726103	up	0.77816	0.854201
BSS2_RS09600	171.043	242.249	178.263	209.029	207.999	129.773	-0.113496	down	0.925296	0.954791
BSS2_RS09605	554.243	623.426	577.188	1658.13	1579.29	1662.7	1.48146	up	1.0976e-08	1.31315e-07
BSS2_RS09610	4497.55	4553.16	4594.04	5430.46	5082.9	5358.42	0.218117	up	0.27918	0.418981
BSS2_RS09615	950.703	977.502	938.355	1123.24	1055.65	1109.43	0.198031	up	0.315281	0.455933
BSS2_RS09620	82.816	141.016	36.969	78.54	111.102	128.286	0.285748	up	0.281324	0.421774
BSS2_RS09625	1205.63	1347.02	1315.44	1223.59	1227.09	1243.1	-0.066526	down	0.991592	0.998683
BSS2_RS09630	868.811	987.293	895.712	997.33	867.652	1082.68	0.0991865	up	0.540658	0.66527
BSS2_RS09635	1500.54	1581.3	1494.6	1503.04	1484.53	1475.79	-0.0360959	down	0.900019	0.939439
BSS2_RS09640	1115.36	1186.12	1127.96	869.748	941.316	946.779	-0.314435	down	0.355889	0.502033
BSS2_RS09645	677.858	783.687	732.453	883.572	762.378	988.359	0.263862	up	0.212795	0.33735
BSS2_RS09650	1652.08	1694.73	1786.85	1456.1	1465.93	1595.35	-0.184499	down	0.663915	0.767147
BSS2_RS09655	258.933	271.022	223.009	252.316	232.121	259.403	-0.0175885	down	0.851204	0.903826
BSS2_RS09660	154.919	192.595	150.757	101.844	84.04	94.253	-0.830791	down	0.00513669	0.0165003
BSS2_RS09665	3435.34	3771.72	3746.22	4100.13	3957.14	4181.18	0.16006	up	0.388803	0.533295
BSS2_RS09670	1084.85	1117.73	1004.09	1533.14	1700.38	1660.88	0.610054	up	0.0108396	0.0301503
BSS2_RS09675	6164.59	6164.62	5942.5	9574.37	9398.28	9988.42	0.664503	up	0.00582106	0.0182344
BSS2_RS09680	2495.4	2458.8	2266.74	1976.85	1896.67	1798.83	-0.348242	down	0.293884	0.433347
BSS2_RS09685	1091.15	1184.42	1065.47	813.207	726.435	961.514	-0.4177	down	0.195225	0.314194
BSS2_RS09690	1341.09	1499.78	1518.74	1048.3	1028.21	1198.73	-0.412594	down	0.196448	0.315311
BSS2_RS09695	422.793	516.825	541.11	501.796	504.857	545.183	0.0676693	up	0.613437	0.723734
BSS2_RS09700	120.198	158.203	114.395	222.988	216.613	156.401	0.601533	up	0.020015	0.0504013
BSS2_RS09705	684.198	869.083	742.878	1300.45	1323.89	1342.69	0.788839	up	0.00138758	0.00534058
BSS2_RS09710	10418.5	11312	10242.2	20630.7	20187.2	19005.2	0.903862	up	0.000260031	0.00123153
BSS2_RS09715	467.168	473.229	506.787	288.291	295.114	345.386	-0.639821	down	0.0346662	0.0795431
BSS2_RS09720	1287.61	1482.92	1438.44	961.063	1007.21	1076.53	-0.467118	down	0.13745	0.237834
BSS2_RS09730	3812.32	3750.77	3902.63	8304.02	7965.4	8494.35	1.1109	up	1.11126e-05	7.55811e-05
BSS2_RS09735	405.224	541.382	409.727	750.187	628.673	758.646	0.656216	up	0.00766869	0.0228911
BSS2_RS09740	60426.3	57093.6	63123.6	105354	97117.3	109852	0.789894	up	0.00127349	0.00496562
BSS2_RS09745	43549.5	46177.6	45007.2	74928.3	74506.8	82840	0.785718	up	0.00131758	0.0050975
BSS2_RS09750	466.11	483.933	519.937	1347.99	1167.69	1446.86	1.43063	up	4.04777e-08	4.63781e-07
BSS2_RS09755	831.949	1046.55	869.676	1170.92	1145.05	1258.86	0.379401	up	0.0916069	0.173048
BSS2_RS09760	1114.87	1284.74	1160.97	1269.64	1225.57	1256.26	0.0753424	up	0.582449	0.701226
BSS2_RS09765	890.704	961.962	868.384	358.311	355.706	323.94	-1.39041	down	1.34156e-06	1.11323e-05
BSS2_RS09770	34275.1	36693.1	36476.9	97420.7	93720.2	99419.2	1.43524	up	2.4342e-08	2.84372e-07
BSS2_RS09775	2168.99	2154.41	2085.1	4329.31	4191.97	4349.29	1.00602	up	5.953e-05	0.000340384
BSS2_RS09780	6553.94	6652.91	6820.09	5370.62	5347.7	5557.75	-0.299188	down	0.38447	0.52943
BSS2_RS09785	827.361	847.085	881.074	716.075	929.722	934.792	0.0140835	up	0.759537	0.840825
BSS2_RS09790	1635.09	1340.29	1300.09	903.83	956.71	986.817	-0.586455	down	0.0560872	0.116842
BSS2_RS09795	1111.78	1108.91	1101.99	786.934	743.215	781.343	-0.523522	down	0.0895062	0.170392
BSS2_RS09800	908.555	923.465	948.68	1489.3	1462.43	1490.63	0.675878	up	0.00539768	0.0171782
BSS2_RS09805	85.771	91.888	100.707	393.467	397.154	540.722	2.25782	up	3.78874e-16	1.28258e-14
BSS2_RS09810	706.599	689.338	648.658	297.754	246.893	202.131	-1.45306	down	7.70877e-07	6.63711e-06
BSS2_RS09815	2505.36	2633.92	2450.53	3263.53	3429.53	3768.15	0.462913	up	0.0467796	0.10135
BSS2_RS16770	867.761	807.572	799.335	962.289	970.889	1194.85	0.338018	up	0.147087	0.25239
BSS2_RS09820	252.986	289.545	268.093	619.923	724.692	550.914	1.22549	up	4.32921e-06	3.27328e-05
BSS2_RS09825	1622.37	1651.17	1740.63	1591.16	1572.62	1669.39	-0.0530447	down	0.953956	0.972898
BSS2_RS09830	469.646	468.699	442.738	443.079	414.303	465.412	-0.0622115	down	0.985568	0.99492
BSS2_RS09835	623.927	697.71	722.804	613.461	613.56	693.708	-0.0900523	down	0.939021	0.962768
BSS2_RS09840	1558.67	1700.32	1774.52	1395.53	1367.82	1434.85	-0.261793	down	0.471042	0.608778
BSS2_RS09845	1738.27	1958.44	1708.26	1283.7	1330.76	1539.6	-0.379762	down	0.243645	0.375877
BSS2_RS09850	331.598	380.791	346.122	276.988	371.956	282.686	-0.184207	down	0.6934	0.789618
BSS2_RS09855	5993.1	6258.93	5660.09	5547.03	5723.42	5931.32	-0.0583789	down	0.968286	0.983473
BSS2_RS09860	829.516	746.031	578.923	592.032	575.208	638.282	-0.254917	down	0.500215	0.634431
BSS2_RS09865	3490.65	3846.99	3588.67	3441.5	3377.35	3393.9	-0.0974339	down	0.917929	0.950442
BSS2_RS09870	180614	180978	180421	40092.7	42722.9	41103.9	-2.12892	down	6.17402e-14	1.67204e-12
BSS2_RS09875	310.214	270.433	277.751	400.666	273.729	405.024	0.330535	up	0.155864	0.26322
BSS2_RS09880	225.827	244.65	212.518	376.238	252.806	340.363	0.505226	up	0.0430912	0.0945277
BSS2_RS09885	161.639	150.174	110.356	180.859	132.659	120.775	0.0408478	up	0.706382	0.800727
BSS2_RS09890	235.217	311.414	270.476	487.157	432.062	428.464	0.721882	up	0.00333217	0.0113058
BSS2_RS09895	2229.66	2281.17	2326.36	1990.4	2228.81	2185.44	-0.0942831	down	0.925625	0.954791
BSS2_RS09900	1085.62	1190.73	1256.52	2120.95	1796.91	2018.01	0.74862	up	0.00235648	0.00838703
BSS2_RS09905	1172.3	1137.86	1278.16	1809.63	1783.19	1779.97	0.582363	up	0.0146115	0.0386225
BSS2_RS09910	417.845	403.863	441.689	445.711	396.048	493.223	0.0795121	up	0.586982	0.705373
BSS2_RS09915	1410.74	1409.61	1294.46	1218.48	1105.65	1035.44	-0.292547	down	0.409463	0.550486
BSS2_RS09920	3420.13	3274.42	3438.31	3183.42	3020.63	3286.9	-0.0944169	down	0.919719	0.951004
BSS2_RS09925	751.389	787.005	659.759	759.505	718.521	664.626	-0.0368942	down	0.903747	0.94168
BSS2_RS09930	312.732	302.128	379.103	1000.96	730.578	753.569	1.32204	up	4.65923e-07	4.19407e-06
BSS2_RS09935	2717.75	2903.91	2839.9	5843.83	5294.89	5746.28	0.996747	up	6.67014e-05	0.000375621
BSS2_RS09940	128.646	103.607	106.242	575.159	406.294	582.51	2.20799	up	9.4983e-15	2.85813e-13
BSS2_RS09945	5288.02	5646.36	5549.7	7041.15	6872.11	7398.66	0.370587	up	0.0966462	0.180787
BSS2_RS09950	1012.52	957.102	932.31	1902.19	1746.23	2038.99	0.970756	up	0.00012691	0.00065865
BSS2_RS09955	1086.7	1236.48	1166.63	2023.51	1861.95	2178.89	0.797198	up	0.00120721	0.00472572
BSS2_RS09960	29304.2	29270.3	30416.6	47632.5	47205.9	49604	0.69876	up	0.00388692	0.0130249
BSS2_RS09965	9042.32	9297.09	9316.04	6555.6	6314.93	6679.99	-0.500357	down	0.102873	0.188953
BSS2_RS09970	340.755	341.559	334.783	294.812	341.016	354.212	-0.0388984	down	0.918219	0.950442
BSS2_RS09975	3369.58	3308.1	3328.04	2750.88	2772.8	2891.77	-0.249715	down	0.494037	0.630035
BSS2_RS09980	7047.49	7195.03	7214.07	7383.18	7383.18	7615.91	0.0609351	up	0.623404	0.732015
BSS2_RS09985	3328.85	3302.78	3302.87	3787.55	3442.23	3463.56	0.106192	up	0.510082	0.639278
BSS2_RS09990	8468.36	8925.62	7819.25	6266.78	6655.96	6969.9	-0.341945	down	0.30296	0.443715
BSS2_RS09995	8209.08	8199.45	8556.39	3891.89	4068.03	4044.43	-1.05634	down	0.000218114	0.00105824
BSS2_RS10000	588.043	529.386	481.006	384.684	402.896	394.727	-0.435054	down	0.182642	0.297155
BSS2_RS10005	2122.22	2053.29	2185.93	1632.64	1868.28	1802.78	-0.262354	down	0.466319	0.60451
BSS2_RS10010	866.819	857.367	788.677	1171.22	1215.47	1136.95	0.487735	up	0.0380751	0.0852824
BSS2_RS10015	1206.67	1173.5	1178.95	1624.52	1679.89	1589.76	0.459544	up	0.0476156	0.102916
BSS2_RS10020	692.584	797.429	849.345	1334.89	1285.11	1309.01	0.748051	up	0.00266759	0.00932721
BSS2_RS10025	1057.97	1148.17	1150.94	761.951	767.992	760.342	-0.551677	down	0.0710274	0.141532
BSS2_RS10030	458.674	721.595	512.64	369.012	160.48	249.994	-1.11891	down	0.000652551	0.00277311
BSS2_RS10035	504.437	560.019	468.78	838.571	843.97	926.4	0.766883	up	0.00196454	0.00713702
BSS2_RS10040	1639.53	1659.22	1547.55	1551.66	1478.49	1606.45	-0.0638189	down	0.987945	0.995969
BSS2_RS10050	1042.18	1274.41	1003.57	1640.55	1647.8	1570.04	0.549225	up	0.0225226	0.0559451
BSS2_RS10060	454.576	533.191	484.501	305.213	346.146	303.483	-0.624705	down	0.0411525	0.0913513
BSS2_RS10065	836.718	992.061	679.793	750.23	652.239	754.105	-0.218125	down	0.607799	0.71973
BSS2_RS10070	441.469	337.914	367.338	417.354	384.492	367.071	0.027658	up	0.732528	0.821303
BSS2_RS10075	1301.86	1209.83	1133.72	841.977	814.271	776.802	-0.583315	down	0.0543724	0.11447
BSS2_RS10080	266.554	230.681	241.273	149.599	95.021	90.891	-1.13825	down	0.000173581	0.000864713
BSS2_RS10085	267.56	276.103	274.394	167.884	195.457	142.54	-0.6934	down	0.0252292	0.061654
BSS2_RS10090	349.16	385.197	375.901	180.433	183.756	203.39	-0.967998	down	0.000967532	0.00385847
BSS2_RS10095	1773.37	1784.78	2114.36	1232.47	1184.28	1260.13	-0.625502	down	0.0366102	0.0827479
BSS2_RS10100	117.995	138.181	122.381	268.247	160.541	186.669	0.701143	up	0.00789031	0.0234818
BSS2_RS10105	132.052	135.785	155.66	186.545	149.935	175.789	0.274548	up	0.231878	0.361279
BSS2_RS10110	789.053	744.002	783.348	1180.62	1103.87	1182.66	0.581863	up	0.0156013	0.0408913
BSS2_RS10115	751.321	938.797	778.514	1425.05	1445.72	1451.4	0.808045	up	0.001057	0.0041928
BSS2_RS10120	733.312	630.126	729.526	1406.23	1378.48	1245.58	0.94534	up	0.000156982	0.000788618
BSS2_RS10125	881.465	952.033	924.985	1538.74	1558.83	1675.58	0.791063	up	0.00130952	0.00508303
BSS2_RS10130	582.606	646.632	612.68	1503.36	1597.35	1453.51	1.30599	up	3.58557e-07	3.32754e-06
BSS2_RS10135	1156.86	1398.13	1333.7	1119.44	1123.69	1128.65	-0.205777	down	0.615283	0.72505
BSS2_RS10140	2151.8	2412.09	2282.78	2198.56	2230.26	2055.5	-0.0784473	down	0.97887	0.990844
BSS2_RS10145	5529.57	6486.74	5789.38	5250.94	5184.75	4490.02	-0.254539	down	0.494257	0.630035
BSS2_RS10150	186.382	167.259	172.382	95.744	93.114	117.29	-0.780891	down	0.0182635	0.0467816
BSS2_RS10155	228.375	241.618	200.889	81.856	76.863	111.715	-1.31077	down	2.6804e-05	0.000168103
BSS2_RS10160	907.856	982.591	914.802	843.087	788.658	949.262	-0.120195	down	0.847556	0.903826
BSS2_RS10165	9707.56	9509.65	9753.5	6850.72	7300.21	7565.12	-0.415832	down	0.188904	0.30584
BSS2_RS10170	2350.18	2353.75	2460.22	1555.07	1547.4	1571.37	-0.616185	down	0.0398287	0.0888097
BSS2_RS10175	1436.25	1390.4	1571.06	752.776	804.373	921.353	-0.827283	down	0.00448383	0.0146784
BSS2_RS10180	927.906	1064.11	987.417	431.514	483.949	478.076	-1.09628	down	0.000160783	0.000806352
BSS2_RS10185	955.304	910.871	1118.67	485.729	362.591	508.686	-1.13723	down	8.3462e-05	0.000456208
BSS2_RS10190	807.19	787.815	922.164	226.722	211.622	289.303	-1.79049	down	1.26759e-09	1.9266e-08
BSS2_RS10195	1458.47	1472.44	1514.84	367.309	445.611	468.538	-1.79464	down	3.73143e-10	6.1414e-09
BSS2_RS10200	611.159	607.369	643.353	226.485	265.582	276.781	-1.27599	down	1.30329e-05	8.68571e-05
BSS2_RS10205	682.077	706.698	681.449	230.342	197.852	236.836	-1.63829	down	8.87047e-09	1.09195e-07
BSS2_RS10210	334.525	359.81	365.838	79.408	84.248	123.469	-1.88454	down	1.53679e-10	2.74138e-09
BSS2_RS10215	89.478	65.169	92.564	25.124	16.962	60.264	-1.27221	down	0.000187319	0.000923877
BSS2_RS10220	31.202	49.78	48.286	109.91	52.906	80.557	0.912788	up	0.0102483	0.0289382
BSS2_RS10225	43.876	30.288	42.437	46.894	34.336	71.452	0.388941	up	0.121368	0.215242
BSS2_RS16785	8.712	36.484	5.056	20.458	6.331	6.747	-0.583427	down	0.522981	0.649151
BSS2_RS10230	59.957	62.773	34.795	105.6	76.246	92.877	0.802385	up	0.0413133	0.0913677
BSS2_RS10235	23.456	25.515	14.85	35.053	30.991	19.819	0.427988	up	0.201845	0.322583
BSS2_RS10240	215.561	160.563	210.424	108.952	114.11	79.609	-0.954492	down	0.00182564	0.00672261
BSS2_RS10245	227.303	257.662	277.703	73.044	125.185	148.254	-1.13826	down	0.000225022	0.00108645
BSS2_RS10255	5306.97	5765.37	5563.11	2804.06	2564.83	2531.47	-1.07427	down	0.000184065	0.000909336
BSS2_RS10260	1510.04	1546.06	1666.98	948.975	1117.25	996.785	-0.624773	down	0.0379947	0.0851664
BSS2_RS10265	159.385	207.19	187.273	99.348	117.25	112.779	-0.749745	down	0.0195525	0.0495296
BSS2_RS10270	214.907	213.062	238.741	97.33	100.393	102.249	-1.15222	down	0.000149306	0.000753869
BSS2_RS10275	406.177	449.326	471.427	431.926	395.4	439.245	-0.0671642	down	1	1
BSS2_RS10280	25215.7	28140.1	27748.1	83547	81375.5	81721	1.60458	up	6.50161e-10	1.03574e-08
BSS2_RS10285	342.185	447.767	378.565	225.682	258.179	257.136	-0.657137	down	0.0322114	0.0749669
BSS2_RS10290	333.967	347.632	341.685	213.444	197.795	216.801	-0.704276	down	0.0173462	0.0448173
BSS2_RS10295	290.021	328.16	317.097	162.863	135.918	148.124	-1.06542	down	0.000303845	0.0014077
BSS2_RS10300	2375.04	2658.1	2392.57	870.746	944.84	939.585	-1.43039	down	4.66007e-07	4.19407e-06
BSS2_RS10305	305.252	312.84	343.506	134.016	131.162	71.955	-1.51211	down	3.28454e-07	3.08664e-06
BSS2_RS10310	397.694	384.209	311.14	138.358	128.441	168.843	-1.32713	down	1.42471e-05	9.34849e-05
BSS2_RS10315	653.635	709.461	709.482	311.631	285.192	238.367	-1.31125	down	5.77643e-06	4.2594e-05
BSS2_RS10320	302.922	317.344	354.603	74.8	107.701	80.557	-1.88982	down	2.10291e-10	3.64218e-09
BSS2_RS10325	302.268	307.002	348.786	76.347	102.163	76.223	-1.91111	down	2.66588e-10	4.51231e-09
BSS2_RS10330	237.831	309.981	253.855	79.786	64.809	105.26	-1.6819	down	4.64948e-08	5.26107e-07
BSS2_RS10335	114.229	189.248	142.778	41.269	89.392	54.445	-1.2695	down	0.00278966	0.00969457
BSS2_RS10340	221.136	247.074	244.762	101.453	119.19	95.279	-1.17427	down	0.000103458	0.000552331
BSS2_RS10345	328.386	344.447	346.49	152.729	111.567	132.126	-1.3625	down	6.07492e-06	4.43558e-05
BSS2_RS10350	110.258	112.138	105.931	53.942	70.329	60.727	-0.827614	down	0.00643664	0.0197244
BSS2_RS10355	104.541	187.63	197.169	127.863	164.595	182.182	-0.0440033	down	0.957541	0.975886
BSS2_RS10360	129.813	155.326	122.766	107.26	118.788	126.611	-0.209958	down	0.696364	0.791178
BSS2_RS10365	1398.84	1428.82	1606.23	988.984	1041.29	1116.47	-0.494713	down	0.111281	0.20173
BSS2_RS10370	2097.11	2181.26	2136.08	1803.97	1995.67	2169.55	-0.103792	down	0.894263	0.935726
BSS2_RS10375	1229.63	1350.56	1218.74	676.712	678.541	638.451	-0.930142	down	0.0014058	0.00539673
BSS2_RS10380	175.84	160.473	164.884	122.479	128.5	130.806	-0.392615	down	0.241029	0.373388
BSS2_RS10385	738.517	699.26	685.37	981.803	918.086	940.726	0.419999	up	0.0684588	0.13761
BSS2_RS10390	326.691	265.81	261.628	164.943	246.893	141.697	-0.625782	down	0.0548421	0.114971
BSS2_RS10395	1064.2	1232.57	1157.85	760.275	747.432	820.648	-0.569213	down	0.0620181	0.12724
BSS2_RS10400	1590.99	1775.85	1714.2	1447.68	1443.59	1482.74	-0.216166	down	0.582825	0.701226
BSS2_RS10405	1861.98	1915.83	1741.92	1201.51	1201.41	1174.86	-0.625533	down	0.0391906	0.087715
BSS2_RS10410	1519.4	1500.46	1659.17	783.38	725.312	738.68	-1.05797	down	0.000225749	0.0010882
BSS2_RS10415	801.5	628.603	823.421	424.414	482.909	403.421	-0.781795	down	0.00872308	0.0254789
BSS2_RS10420	224.763	198.576	251.77	127.351	140.539	111.333	-0.832069	down	0.00626737	0.0192877
BSS2_RS10425	1629.86	1544.63	1573.54	778.592	688.199	752.587	-1.09717	down	0.00012205	0.000638991
[truncated: 980 more rows]

## Sheet: ΔbrbI-brbI vs B. suis S2
Gene	Abundances B. suis S2_1	Abundances B. suis S2_2	Abundances B. suis S2_3	Abundances ΔbrbI::brbI_1	Abundances ΔbrbI::brbI_2	AbundancesΔbrbI::brbI_3	Log2(FC)	Regulation type	p-value	FDR
BSS2_RS00005	7673.45	7862.73	7344.65	9871.3	11206.2	9987.41	0.441148	up	0.109973	0.319199
BSS2_RS00010	3966.43	4368.32	4169.1	3623.61	3348.73	3880.46	-0.204305	down	0.415917	0.686441
BSS2_RS00015	213.121	186.899	192.048	184.399	164.561	205.509	-0.0946556	down	0.694892	0.872933
BSS2_RS00020	300.706	422.887	301.42	248.467	232.446	252.621	-0.482705	down	0.0746706	0.245434
BSS2_RS00025	3069.01	3123.55	3211.57	2152.74	2845.52	2413.35	-0.343506	down	0.166881	0.416393
BSS2_RS00030	809.59	759.436	751.935	557.943	563.921	539.893	-0.482012	down	0.0622432	0.215908
BSS2_RS00035	1228.49	1304.65	1254.62	943.107	860.916	946.873	-0.461444	down	0.0763098	0.249033
BSS2_RS00040	1666.77	1796.07	1834.32	1227.24	1410.01	1511.53	-0.352532	down	0.163074	0.408786
BSS2_RS00045	1027.55	1145.35	1159.01	1056.08	1376.95	1091.77	0.0811927	up	0.822	0.938122
BSS2_RS00050	2269.24	2199.39	2203.68	2286.76	3344.85	2664.98	0.314334	up	0.278237	0.557786
BSS2_RS00055	4168.38	4295.9	4281.81	4849.73	4768.19	5614.01	0.257044	up	0.363159	0.644096
BSS2_RS00060	387.673	416.957	485.34	449.252	699.034	472.3	0.329177	up	0.274096	0.552679
BSS2_RS00065	6449.88	6980.46	6711.77	3156.01	3109.27	3755.75	-1.00718	down	0.000132348	0.00156139
BSS2_RS17235	0	0	8.699	0	0	9.234	0.0860774	up	1	1
BSS2_RS00070	673.106	651.219	770.076	574.439	678.117	561.595	-0.207243	down	0.400066	0.674986
BSS2_RS00080	889.219	852.271	800.378	696.809	855.117	759.309	-0.137225	down	0.549526	0.787933
BSS2_RS00085	782.522	780.452	687.517	673.715	548.743	608.028	-0.298013	down	0.250562	0.525332
BSS2_RS00090	2058	2316.61	2123.71	2110.42	1706.89	2013.26	-0.156433	down	0.539373	0.783651
BSS2_RS00095	369.737	371.582	335.455	226.514	220.077	269.931	-0.587631	down	0.0251119	0.115035
BSS2_RS00100	56.236	96.727	81.587	164.773	190.664	181.887	1.19589	up	0.000135954	0.0015907
BSS2_RS00105	182.597	158.156	199.278	405.197	467.137	439.897	1.2809	up	4.80371e-06	9.27366e-05
BSS2_RS00115	1397.52	1429.22	1612.78	1546.58	2408.85	1692.51	0.347321	up	0.23338	0.50194
BSS2_RS00120	1142.45	1174.98	1295.81	1710.36	1658.51	1666.63	0.478842	up	0.0794623	0.255981
BSS2_RS00125	827.003	867.578	903.394	1157.37	1384.06	1153.13	0.508015	up	0.0683188	0.231038
BSS2_RS00130	31210.1	31593.4	32983.6	24429	22813.1	24895.2	-0.409088	down	0.111352	0.321891
BSS2_RS00135	23.983	17.935	41.753	66.255	25.975	12.928	0.329748	up	0.356007	0.638428
BSS2_RS00140	147.795	119.927	151.82	118.323	98.554	117.216	-0.328563	down	0.231163	0.500846
BSS2_RS00145	353.03	358.892	449.792	376.869	649.96	366.301	0.262074	up	0.396053	0.672838
BSS2_RS00150	477.488	555.658	526.552	457.745	470.102	438.68	-0.190752	down	0.447557	0.711924
BSS2_RS00155	1142.9	1171.3	1224.01	1152.36	1243.17	1361.58	0.0866056	up	0.795761	0.921815
BSS2_RS00160	8484.52	8379.09	8292.06	7154.97	11348.6	8674.93	0.111584	up	0.757355	0.901703
BSS2_RS00165	1767.25	1909.29	1868.69	1386.77	1603.4	1668.27	-0.2514	down	0.30865	0.585702
BSS2_RS00170	218.955	185.198	232.222	126.413	156.435	204.663	-0.38444	down	0.170828	0.423396
BSS2_RS00175	80.639	111.925	87.977	92.89	136.093	129.166	0.352345	up	0.25358	0.529873
BSS2_RS00180	1082.98	1088.32	920.123	1026.32	1501.24	1098.9	0.230289	up	0.446271	0.710837
BSS2_RS00185	855.463	931.637	882.567	801.819	1036.13	989.261	0.0827176	up	0.821033	0.937668
BSS2_RS00190	2337.3	2487.26	2444.7	1694.81	2892.12	1964.26	-0.150055	down	0.496524	0.750465
BSS2_RS00195	118.704	79.539	119.404	89.039	113.285	97.507	-0.083274	down	0.712202	0.881073
BSS2_RS00200	6510.69	6498.51	6739.34	4101.84	4346.43	4165.24	-0.646776	down	0.0125457	0.0680625
BSS2_RS00205	7546.5	7509.77	7343.66	4252.99	4072.48	4511.68	-0.803168	down	0.0021339	0.016739
BSS2_RS00210	5407.01	5453.34	5537.64	3578.93	2755.49	3375.95	-0.755922	down	0.00422271	0.0284674
BSS2_RS00215	5593.48	5783.09	5614.48	3849.59	3896.42	3788.25	-0.55885	down	0.0313195	0.135535
BSS2_RS00220	23.402	49.78	27.161	0	21.55	16.019	-1.41725	down	0.000780965	0.00721058
BSS2_RS00225	1283.65	1252.95	1201.5	885.286	992.339	910.519	-0.422998	down	0.0965184	0.292805
BSS2_RS00230	1166.68	1256.65	1172.91	747.869	822.39	794.071	-0.605057	down	0.0191884	0.0944488
BSS2_RS00235	2636.64	2791.97	2595.79	2318.68	2300.69	2218.56	-0.230833	down	0.357873	0.639781
BSS2_RS00240	339.758	296.43	418.985	436.125	661.293	497.122	0.595659	up	0.0488669	0.183205
BSS2_RS00245	442.899	424.681	450.673	556.668	514.254	489.647	0.243444	up	0.399706	0.674986
BSS2_RS15770	553.954	592.124	480.064	524.339	851.426	500.535	0.206437	up	0.528534	0.774818
BSS2_RS00250	1816.44	2022.35	1767.46	1273.56	1633.33	1478.95	-0.354181	down	0.157764	0.401569
BSS2_RS00255	1735.83	1655.17	2036.92	1098.37	1723.56	1614.71	-0.290931	down	0.233511	0.50194
BSS2_RS00260	166.018	226.365	210.613	103.429	209.442	237.858	-0.130805	down	0.596429	0.814508
BSS2_RS00265	1545.99	1548.07	1498.59	1676.67	1560.65	1817.48	0.138325	up	0.636352	0.83907
BSS2_RS00270	1875.54	1912.35	1911.53	1232.25	1490.73	1377.09	-0.475165	down	0.0620018	0.215845
BSS2_RS00275	94.061	114.593	87.337	59.558	149.467	99.038	0.0576715	up	0.937533	0.984841
BSS2_RS00280	77.769	116.812	99.865	124.115	123.421	132.521	0.368209	up	0.217736	0.48708
BSS2_RS00285	67.806	109.921	119.317	117.19	93.934	118.582	0.150502	up	0.636715	0.839075
BSS2_RS00290	709.061	729.107	678.948	543.136	595.998	516.006	-0.355146	down	0.16836	0.418508
BSS2_RS00295	668.899	562.158	674.689	703.962	683.958	941.916	0.289872	up	0.338203	0.615724
BSS2_RS00300	101.928	121.96	101.401	136.526	175.532	134.559	0.457313	up	0.211468	0.479318
BSS2_RS00305	6196.55	6359.33	6900.92	6652.93	6564.17	6249.54	0.000729438	up	0.963631	0.993064
BSS2_RS00310	2762.31	2716.57	2690.54	2415.28	2351.86	2319.9	-0.20505	down	0.409742	0.682857
BSS2_RS00315	784.237	788.005	894.014	928.875	878.412	914.676	0.142325	up	0.629906	0.834169
BSS2_RS00320	42.549	50.345	46.64	82.954	126.805	100.191	1.1514	up	5.04629e-05	0.000697796
BSS2_RS00325	168.475	161.269	146.655	338.494	376.043	367.166	1.18306	up	2.20509e-05	0.000346864
BSS2_RS00330	437.085	446.762	308.077	936.246	1102.6	1044.39	1.37115	up	7.19072e-07	1.67016e-05
BSS2_RS00335	30.262	37.032	42.308	61.722	105.192	75.421	1.14471	up	8.92505e-05	0.00111959
BSS2_RS00340	62.151	74.366	60.113	72.148	88.97	66.368	0.210291	up	0.540358	0.783651
BSS2_RS00345	7088.6	6775.21	7170.76	7141.62	8722.97	7515.27	0.152504	up	0.619762	0.831851
BSS2_RS00355	321.557	431.941	404.901	434.77	626.248	609.255	0.527951	up	0.0657464	0.22533
BSS2_RS00360	925.264	1024.22	994.939	1395.08	1375.61	1470.79	0.52658	up	0.0537475	0.196674
BSS2_RS00365	0	0	0	10.502	0	0	11.7738	up	0.504132	0.756198
BSS2_RS00370	13676.5	13679.5	14202.1	11265.1	16277.9	12974.4	-0.036589	down	0.811837	0.932249
BSS2_RS00375	2249.57	2386.79	2370.65	2447.87	2075.87	2452.91	-0.00626614	down	0.955851	0.992576
BSS2_RS00380	260.019	199.118	211.253	104.484	125.38	38.446	-1.32109	down	3.04999e-05	0.000447119
BSS2_RS15800	262.388	274.711	272.328	287.245	292.735	292.212	0.107744	up	0.744632	0.897006
BSS2_RS00390	9934.05	10756.6	10193.8	8212.35	9055.61	8979.28	-0.234713	down	0.341982	0.620558
BSS2_RS00395	1101.41	1186.84	1263.68	1043.69	1258.24	908.183	-0.145977	down	0.538279	0.782927
BSS2_RS00400	736.143	755.348	647.494	674.202	736.35	671.874	-0.0386611	down	0.837076	0.945168
BSS2_RS00405	371.736	385.967	353.513	457.764	447.22	467.634	0.30479	up	0.274852	0.553239
BSS2_RS00410	42648	42752.9	40905.4	53075.9	45092.3	53538.6	0.264359	up	0.334712	0.613501
BSS2_RS00415	268.975	382.818	328.615	174.45	230.386	209.315	-0.674786	down	0.0138713	0.0737733
BSS2_RS00420	372.72	587.045	529.708	570.556	710.643	674.805	0.393107	up	0.168588	0.418723
BSS2_RS00425	1947.02	2085.76	1931.45	2789.03	3330.41	3001.32	0.612815	up	0.0258006	0.117286
BSS2_RS00430	14863.7	15347.7	15534.3	17726.3	17641.5	18116.5	0.225476	up	0.422809	0.69362
BSS2_RS00435	455.371	499.696	457.323	417.163	526.19	450.608	-0.0189483	down	0.888466	0.963666
BSS2_RS00440	335.167	376.317	319.734	233.693	257.714	248.915	-0.478123	down	0.0743558	0.24514
BSS2_RS00445	2371.85	2434.56	2244.58	2315.23	2038.14	2547.59	-0.0310277	down	0.874736	0.958732
BSS2_RS00450	1238.95	1524.5	1183.02	1388.8	1886.78	1732.26	0.343629	up	0.240073	0.512007
BSS2_RS00455	1086.73	1306.29	1368.59	1110.95	1008.88	1178.93	-0.189422	down	0.458102	0.720983
BSS2_RS00460	1576.38	1626.13	1651.78	1526.99	1786.24	1731.98	0.0556566	up	0.890716	0.964298
BSS2_RS00465	3560.8	3658.79	3494.92	1289.41	2291.31	1539.08	-1.06541	down	4.47148e-05	0.000624118
BSS2_RS00470	20642.4	20430.7	21441	8339.01	11267.4	9841.14	-1.08603	down	3.32546e-05	0.000482272
BSS2_RS00475	2199.83	2307.97	2366.03	2549.06	2814.21	2575.36	0.207776	up	0.477546	0.736209
BSS2_RS17245	7.963	0	0	10.666	6	9.812	1.73303	up	0.305004	0.583512
BSS2_RS00485	1287.31	1495.14	1340.75	1314.69	1430.67	1432.64	0.0190512	up	0.99172	1
BSS2_RS00490	484.47	500.637	460.062	476.155	573.595	573.677	0.167804	up	0.596162	0.814508
BSS2_RS00495	3500.26	3924.6	3525.21	1922.87	2673.77	2127.65	-0.703487	down	0.00632143	0.0400716
BSS2_RS00500	6935.82	7475.81	7255.02	9138.88	12507.8	10473.7	0.56801	up	0.0399784	0.160399
BSS2_RS00505	3124.84	3414.03	3223.61	4230.41	3127.61	4006.67	0.21924	up	0.416746	0.686799
BSS2_RS00510	2382.42	2409.66	2396.73	2754.14	3022.65	3096.26	0.303678	up	0.280753	0.559369
BSS2_RS00515	3308.4	3182.81	3199.07	3339.2	2772.1	3282.75	-0.0447914	down	0.838584	0.945481
BSS2_RS00520	1147.57	1223	1138.67	1001.81	1080.84	1001.25	-0.186406	down	0.443823	0.709783
BSS2_RS00525	647.884	721.946	690.772	608.874	687.627	607.734	-0.113854	down	0.625385	0.83367
BSS2_RS00530	2342.12	2254.28	2133.27	1683.16	1291.94	1695.67	-0.526874	down	0.0447459	0.17077
BSS2_RS00535	329.424	354.75	366.6	394.524	340.177	341.43	0.0344012	up	0.929864	0.982055
BSS2_RS00540	912.07	1067.64	1058.59	1148.76	1225.25	1308.72	0.277512	up	0.324466	0.601395
BSS2_RS00545	2430.72	2783.77	2583.72	2674.69	2221.07	2647.17	-0.0480191	down	0.835825	0.944114
BSS2_RS00550	787.804	819.717	778.87	620.085	770.969	741.368	-0.162337	down	0.489684	0.746255
BSS2_RS00555	6298.77	5918.48	5981.65	4148.97	4511.31	4420.07	-0.47645	down	0.0623104	0.215908
BSS2_RS00560	88207.4	90977.2	90914	91985.1	121585	104894	0.237644	up	0.416682	0.686799
BSS2_RS00565	5603.54	5636.2	5892.11	6040.94	8542.55	7273.18	0.351393	up	0.218597	0.487949
BSS2_RS00570	6565.9	6479.11	6588.04	7144.47	9134.09	8467.93	0.333939	up	0.23918	0.510835
BSS2_RS00575	624.046	654.6	624.101	702.83	803.216	815.046	0.28672	up	0.312134	0.587698
BSS2_RS00580	915.234	921.993	866.035	819.809	891.046	949.427	-0.0231221	down	0.878846	0.959333
BSS2_RS00585	5699.3	6103.23	6049.51	4895.81	5778.05	5363.75	-0.15463	down	0.511347	0.760117
BSS2_RS00590	423.785	349.705	426.14	305.838	302.777	315.097	-0.377073	down	0.14869	0.385065
BSS2_RS00595	262.964	206.051	210.674	190.139	234.945	215.049	-0.0865027	down	0.696761	0.872933
BSS2_RS00600	84.94	109.451	102.376	135.651	81.226	48.303	-0.162357	down	0.636429	0.83907
BSS2_RS00610	171.667	121.96	80.943	50.299	44.46	33.05	-1.55122	down	1.51562e-05	0.000246226
BSS2_RS00615	52.959	76.225	79.283	53.459	68.237	56.742	-0.224393	down	0.400269	0.674986
BSS2_RS00620	10.508	12.573	6.098	7.037	11.876	12.947	0.126803	up	0.894724	0.966224
BSS2_RS00625	339.364	383.423	318.399	375.367	506.92	407.945	0.309402	up	0.286903	0.563011
BSS2_RS17250	1294.94	1399.8	1336.74	1707.47	1474.11	1635.31	0.256789	up	0.352399	0.634191
BSS2_RS00640	1862.35	1991.58	1724.18	2367.42	2318.16	2341.43	0.333134	up	0.229825	0.499466
BSS2_RS00645	234.742	362.184	200.754	273.052	288.564	239.76	0.00666917	up	0.991297	1
BSS2_RS00650	672.131	651.041	508.64	445.193	476.725	360.992	-0.51385	down	0.0511241	0.189538
BSS2_RS00655	5728.75	6222.5	5785.01	4842.74	7518.7	5766.56	0.0315182	up	0.989126	1
BSS2_RS00660	945.661	951.964	998.991	951.889	940.743	1098.9	0.046517	up	0.907977	0.972412
BSS2_RS00665	1971.27	2221.66	2047.02	2218.55	2631.75	2407.71	0.218041	up	0.451838	0.71491
BSS2_RS00670	464.443	484.387	474.322	515.192	515.108	591.215	0.188252	up	0.516388	0.763033
BSS2_RS00675	312.323	363.923	370.72	313.937	463.236	363.334	0.12346	up	0.711636	0.881073
BSS2_RS00680	57.445	45.823	64.963	69.052	68.805	96.188	0.476335	up	0.127323	0.351367
BSS2_RS00690	311.041	341.38	307.117	308.72	338.034	319.831	0.0105566	up	0.98409	1
BSS2_RS00695	3549.39	3749.61	3825.92	4957.54	5541.79	5290.76	0.505223	up	0.0657877	0.22533
BSS2_RS00700	566.616	674.188	742.14	712.309	617.701	795.656	0.100271	up	0.739454	0.895393
BSS2_RS00705	1113.34	1268.71	1175.08	1232.4	1144.2	1350.71	0.0674243	up	0.833394	0.9428
BSS2_RS00710	717.762	638.533	656.543	686.204	796.098	743.012	0.144778	up	0.643756	0.843494
BSS2_RS00715	7314.24	7825.75	8346.83	8109.39	8152.39	9116.82	0.11176	up	0.712141	0.881073
BSS2_RS00720	16426.4	17241.3	17184.9	18704.1	21595.7	19433.2	0.232206	up	0.41894	0.689268
BSS2_RS00725	1034.81	1186.13	1320.07	1075.97	1685.75	1458.82	0.253265	up	0.39455	0.672341
BSS2_RS00730	1573.32	1743.37	1698.44	1892.1	2546.04	2074.04	0.376854	up	0.183129	0.440316
BSS2_RS00735	2374.39	2481.35	2319.69	2236.64	3059.43	2413.39	0.103562	up	0.76523	0.905665
BSS2_RS00740	874.45	1094.57	963.86	866.793	928.174	978.056	-0.0808569	down	0.723196	0.886202
BSS2_RS00745	168.862	169.186	223.144	200.293	170.912	190.514	0.00135415	up	0.98013	0.999332
BSS2_RS00750	5467.02	5944	5664.14	5912.68	7941.33	7992.01	0.355472	up	0.209652	0.475799
BSS2_RS00755	7131.64	7486.76	7701.05	6901.17	13364.9	8459.01	0.364008	up	0.214709	0.482852
BSS2_RS00760	22647.8	24302.7	24374.4	36970.2	33916.4	41474.9	0.655669	up	0.0151662	0.0791039
BSS2_RS00765	66122.8	73167.2	71283	80114.6	95073.7	97224.4	0.371474	up	0.182278	0.439151
BSS2_RS15840	50.246	120.242	108.304	134.603	140.611	132.664	0.548944	up	0.132121	0.358717
BSS2_RS00770	408.324	422.451	491.735	497.58	610.662	499.329	0.281603	up	0.341981	0.620558
BSS2_RS00775	210.814	217.96	251.807	211.094	249.816	206.793	-0.0275602	down	0.875854	0.958732
BSS2_RS00780	1162.74	1324.65	1212.84	1293.56	943.808	1245.33	-0.0874103	down	0.733655	0.89135
BSS2_RS15845	64.437	112.147	108.783	133.387	83.857	122.702	0.252485	up	0.5061	0.756249
BSS2_RS00785	423.415	355.562	409.23	488.771	483.741	485.661	0.295375	up	0.302059	0.579369
BSS2_RS00790	500.329	501.205	532.087	183.905	340.144	286.732	-0.919555	down	0.000566511	0.00554025
BSS2_RS00795	5140.5	5152.93	5072.63	5694.49	5395.62	6434.39	0.189626	up	0.505445	0.756249
BSS2_RS00800	869.382	775.487	843.354	925.47	1381.03	1018.43	0.418206	up	0.14423	0.37846
BSS2_RS00805	464.858	505.189	475.186	568.382	504.471	583.278	0.196514	up	0.49402	0.750093
BSS2_RS00810	271.807	388.464	332.997	429.804	685.469	432.584	0.640016	up	0.0271422	0.122078
BSS2_RS00815	592.655	579.447	535.301	574.521	837.451	696.137	0.304145	up	0.30487	0.583512
BSS2_RS00820	290.682	325.226	300.866	315.19	425.693	401.574	0.317501	up	0.275473	0.55374
BSS2_RS00825	244.76	234.692	254.893	262.723	247.564	227.217	0.00619284	up	0.984285	1
BSS2_RS00830	76.245	76.825	111.781	166.626	51.398	108.778	0.303233	up	0.362226	0.643813
BSS2_RS00835	3234.44	3546.76	3144.01	7537.43	7315.6	8013.82	1.20409	up	8.70714e-06	0.000151382
BSS2_RS00840	19598.3	19435.1	18951.7	32009.3	37196.3	35687.1	0.85516	up	0.00168646	0.0138888
BSS2_RS00845	10529.5	11293.9	11059.2	18921.2	18275.8	19604.9	0.788619	up	0.00347694	0.0248484
BSS2_RS00850	10992.5	11993.5	11311.1	17783.5	19971.3	19215.6	0.732125	up	0.00708259	0.0436857
BSS2_RS00855	8920.11	9390.9	8916.56	13789.1	14281.7	14399.6	0.641393	up	0.0182586	0.0907741
BSS2_RS00860	11960.9	12320.4	13290.8	18173.3	16648.1	19626.5	0.535212	up	0.0482776	0.181683
BSS2_RS00865	374.966	448.66	407.619	657.871	767.953	862.203	0.893985	up	0.00134336	0.0114435
BSS2_RS00870	820.392	1167.54	843.981	715.929	814.78	635.602	-0.386537	down	0.147805	0.383107
BSS2_RS00875	1054.56	924.08	850.861	819.156	1033.78	970.898	-0.00288981	down	0.923272	0.979303
BSS2_RS00880	182.533	186.515	184.202	252.065	300.609	306.508	0.635029	up	0.0216153	0.102328
BSS2_RS00885	17.276	23.255	30.077	28.925	53.692	50.555	0.915358	up	0.0116113	0.0640452
BSS2_RS00890	4697.14	4736.95	4588.39	3889.65	3973.36	4075.45	-0.232125	down	0.349964	0.632873
BSS2_RS00895	2486.77	2570.29	2473.93	3628.83	5290.62	4238.11	0.804982	up	0.00345621	0.0247598
BSS2_RS00900	5766.41	6207.66	5974.69	9122.9	8314.73	9168.95	0.567899	up	0.035405	0.148461
BSS2_RS00905	1181.92	1338.53	1256.43	1832.45	1989.33	1834.84	0.582743	up	0.0333597	0.142293
BSS2_RS00915	220.709	225.674	207.261	266.064	210.129	178	0.00121122	up	0.993037	1
BSS2_RS00920	6.887	0	0	9.225	15.567	8.486	2.27212	up	0.00846923	0.0496627
BSS2_RS00925	413.115	385.744	450.353	452.501	503.242	421.008	0.140249	up	0.654426	0.848857
BSS2_RS00930	110.219	142.77	147.877	219.417	209.511	241.709	0.742408	up	0.00760317	0.0458504
BSS2_RS00935	686.354	690.98	664.76	570.619	594.391	688.211	-0.140014	down	0.560015	0.79169
BSS2_RS00940	8479.52	8587.8	8800.14	7740.97	9992.5	8547.98	0.022906	up	0.998879	1
BSS2_RS00945	13931.6	15467.7	14895.7	12944.2	10031.2	13516.3	-0.279572	down	0.280592	0.559369
BSS2_RS00950	2577.92	2794.91	2755.44	1911.36	1481.51	1873.37	-0.626175	down	0.018336	0.0910064
BSS2_RS00970	4495.05	4509.7	4565.01	3356.03	3952.23	3507.55	-0.327254	down	0.1901	0.451774
BSS2_RS00975	60.999	72.988	38.825	52.713	72.644	63.037	0.124548	up	0.757441	0.901703
BSS2_RS00980	371.839	366.403	337.642	436.532	355.961	377.305	0.120737	up	0.686963	0.871687
BSS2_RS00985	209.851	258.645	293.007	285.31	322.16	237.18	0.149503	up	0.623134	0.833368
BSS2_RS00990	317.274	286.964	243.562	244.274	363.272	273.956	0.0562397	up	0.920815	0.979303
BSS2_RS00995	226.065	213.548	269.286	231.085	286.862	254.11	0.123127	up	0.717552	0.884437
BSS2_RS01000	0	36.958	17.924	31.029	46.543	9.514	0.666079	up	0.289081	0.565683
BSS2_RS01005	161.258	160.186	192.461	132.451	186.83	208.065	0.0372479	up	0.966582	0.994095
BSS2_RS01010	322.887	357.108	334.242	362.355	401.071	329.025	0.107173	up	0.740449	0.895588
BSS2_RS01015	668.899	660.038	716.699	636.087	656.687	674.326	-0.0564791	down	0.786958	0.916781
BSS2_RS01020	664.932	701.969	644.436	465.542	503.766	520.882	-0.432658	down	0.0914143	0.282217
BSS2_RS01025	2473.44	2971.75	2784.03	2876.15	3762.97	3231.82	0.26243	up	0.363628	0.644096
BSS2_RS01030	65.496	75.919	111.65	43.864	47.804	32.784	-1.0239	down	0.00116201	0.0101309
BSS2_RS01035	154.682	212.358	147.404	111.227	60.111	134.416	-0.750637	down	0.00815538	0.0482027
BSS2_RS01040	229.589	223.392	228.404	96.312	117.854	105.694	-1.09102	down	6.87297e-05	0.000892285
BSS2_RS01045	734.864	796.673	705.993	325.901	646.567	364.613	-0.742819	down	0.00394264	0.027196
BSS2_RS01050	1554.75	1835.02	1755.44	1311.78	2284.39	1464.24	-0.0239731	down	0.840033	0.945978
BSS2_RS01055	1545.82	1628.54	1501.2	1337.76	1460.38	1389.81	-0.158892	down	0.508399	0.757628
BSS2_RS01060	136.554	137.132	138.679	129.014	101.965	118.678	-0.23798	down	0.377106	0.656788
BSS2_RS01065	149.893	191.309	237.763	140.541	173.166	98.501	-0.490101	down	0.108461	0.316442
BSS2_RS01070	161.555	182.94	177.452	154.957	216.179	194.663	0.116386	up	0.730432	0.88999
BSS2_RS01075	159.778	306.548	150.275	173.425	234.537	261.36	0.118363	up	0.726347	0.888288
BSS2_RS01080	731.141	784.335	861.135	528.254	637.7	667.884	-0.374039	down	0.14284	0.376475
BSS2_RS01085	70.565	49.253	45.501	73.514	62.027	70.04	0.314449	up	0.354996	0.638092
BSS2_RS01090	14926.6	15913	15508.3	10344.9	11501.8	10940.5	-0.499365	down	0.0511556	0.189538
BSS2_RS01095	6616.77	6664.96	6556.04	3445.11	3349.2	3437.94	-0.955126	down	0.000284986	0.00297285
BSS2_RS01100	3970.64	4189.23	3840.75	2169.45	1817.31	2225.76	-0.949856	down	0.000334596	0.00345401
BSS2_RS01105	3221.64	3345.52	3027.41	1699.07	1388.22	1747.55	-0.988749	down	0.000192974	0.00214516
BSS2_RS01110	4667.35	4407.55	4762.19	2639.01	2384.16	2671.71	-0.846571	down	0.00127457	0.0109835
BSS2_RS01115	1856.85	1903.63	2011.13	991.297	1298.84	1195.82	-0.727416	down	0.00546584	0.0352494
BSS2_RS01120	3032.34	3125.22	2929.61	1338.71	1150.86	1290.77	-1.26531	down	2.18038e-06	4.50157e-05
BSS2_RS01130	9304.53	9731.89	9493.1	4215.59	4541.89	4493	-1.10641	down	2.73519e-05	0.000410694
BSS2_RS01135	19257.8	19208.7	19446.3	8288.39	7787.1	8971.58	-1.20924	down	5.11949e-06	9.81952e-05
BSS2_RS01140	7158.85	7326.18	7199.45	2946.85	2781.58	3066.02	-1.302	down	1.00278e-06	2.25854e-05
BSS2_RS01145	232.661	314.842	266.821	241.146	340.153	273.019	0.06917	up	0.864536	0.957268
BSS2_RS01150	169.879	212.506	152.358	175.829	477.062	275.915	0.796528	up	0.0136204	0.0725689
BSS2_RS01160	488.403	457.349	394.339	767.959	965.274	688.994	0.854002	up	0.00328959	0.0237955
BSS2_RS01165	1089.99	1062.04	1216.98	1881.32	1594.7	1928.9	0.681946	up	0.0120798	0.0661384
BSS2_RS01170	404.918	576.385	494.274	794.843	810.033	670.954	0.625113	up	0.029911	0.130389
BSS2_RS01175	645.111	544.188	561.558	626.464	792.255	687.559	0.266634	up	0.374434	0.655204
BSS2_RS01180	1696.68	1730.92	1616.54	2200.53	1662.31	2067.14	0.233417	up	0.394805	0.672341
BSS2_RS01185	3450.4	3779.05	3650.61	3881.96	4765.41	4322.76	0.253506	up	0.377433	0.656971
BSS2_RS01190	3948.82	4048.73	4116.41	4634.45	6295.13	5211.51	0.414066	up	0.141842	0.374509
BSS2_RS01195	1924.77	2124.37	1950.6	1763.72	2419.95	1834.18	0.00434816	up	0.942891	0.985379
BSS2_RS01200	101.928	53.357	73.938	34.131	57.596	39.246	-0.807468	down	0.0357852	0.149423
BSS2_RS01210	37.206	43.483	25.106	68.379	119.3	93.818	1.41182	up	2.07861e-06	4.41407e-05
BSS2_RS01215	0	0	37.756	29.048	21.786	48.989	1.4026	up	0.00411352	0.0281138
BSS2_RS15885	0	28.363	0	0	0	14.603	-0.957602	down	0.695061	0.872933
BSS2_RS01220	103.907	82.885	126.341	198.824	212.492	185.945	0.931579	up	0.00178214	0.0143308
BSS2_RS01225	154.571	226.497	214.503	271.552	272.581	349.164	0.584864	up	0.0349043	0.146984
BSS2_RS15895	169.879	213.43	236.603	204.789	211.187	240.712	0.0831443	up	0.867883	0.957764
BSS2_RS01230	1511.34	1787.34	1740.53	1129.87	1641.83	1169.28	-0.354644	down	0.162717	0.408701
BSS2_RS01235	123865	139752	137316	119576	104359	138341	-0.146276	down	0.555667	0.791514
BSS2_RS01240	2283.39	2402.3	2060.8	2244.66	2265.6	2460.38	0.0471508	up	0.903374	0.971331
BSS2_RS01245	8028.05	8784.73	7654.46	7461.62	10739.9	8704.17	0.137062	up	0.673602	0.861644
BSS2_RS01255	34145.7	35446.1	38204.4	30417.2	34798.8	31126.3	-0.162065	down	0.495829	0.750139
BSS2_RS01260	19645.6	20866.7	20049.1	14029.2	16868.7	15738.2	-0.37695	down	0.133585	0.361044
BSS2_RS01265	21839.4	21421.5	21806	14046.3	17441.5	15852.7	-0.45885	down	0.0695623	0.234211
BSS2_RS01270	4657.95	4971.59	4543.5	2769.27	3100.32	2999.87	-0.676232	down	0.00914363	0.0527845
BSS2_RS01275	8320.02	9222.84	9515.07	5986.89	5397.72	6054.1	-0.633758	down	0.0153884	0.0800547
BSS2_RS01285	440.768	382.596	408.803	434.88	596.72	484.899	0.299546	up	0.307726	0.585517
BSS2_RS01290	513.619	522.458	557.619	478.196	570.965	552.721	0.0073914	up	0.964842	0.993701
BSS2_RS01295	185.5	255.251	212.467	215.12	218.102	215.329	-0.0103445	down	0.938393	0.984841
BSS2_RS01300	69.685	57.246	50.701	66.87	88.55	80.736	0.410843	up	0.183502	0.440316
BSS2_RS01305	357.726	321.024	312.817	229.731	342.441	267.178	-0.240437	down	0.321387	0.599405
BSS2_RS01310	268.23	312.923	376.178	266.465	333.453	313.972	-0.0669971	down	0.761325	0.903922
BSS2_RS01315	850.703	989.751	932.762	798.152	664.575	840.479	-0.267916	down	0.310131	0.585921
BSS2_RS01320	163.271	136.751	106.932	95.287	91.381	67.536	-0.678873	down	0.013522	0.0721741
BSS2_RS01325	154.219	135.647	144.617	99.864	122.349	118.29	-0.351629	down	0.17884	0.434388
BSS2_RS01330	229.506	339.226	285.961	330.013	287.347	278.624	0.0680664	up	0.827804	0.940917
BSS2_RS01335	1539.11	1720.74	1597.07	1375.19	1611.31	1497.93	-0.115118	down	0.615117	0.829577
BSS2_RS01340	2718.07	2931.86	2646.75	1984.26	1990.39	2059.44	-0.459398	down	0.0747117	0.245434
BSS2_RS01345	815.42	1029.34	944.046	745.432	703.445	806.28	-0.30642	down	0.23799	0.509025
BSS2_RS01350	197.9	255.655	250.019	253.347	215.08	237.367	0.00454498	up	1	1
BSS2_RS01355	1133.99	1223.79	1185.05	961.781	1090.57	1023.91	-0.203718	down	0.404699	0.680527
BSS2_RS01360	371.307	496.551	459.123	429.082	462.6	481.424	0.0492952	up	0.899178	0.969274
BSS2_RS01365	1416.23	1265.56	1457.96	2035.88	2024.08	2099.98	0.573372	up	0.0359517	0.149698
BSS2_RS01370	1544.41	1682.16	1515.32	2042.05	2095.08	2013.36	0.375237	up	0.172599	0.42584
BSS2_RS01380	275.676	279.943	246.286	199.202	236.398	214.529	-0.302704	down	0.242581	0.515507
BSS2_RS01385	29.076	27.059	16.873	18.391	25.558	20.898	-0.171007	down	0.550117	0.787933
BSS2_RS01390	5593.27	5678.75	5647.05	5205.05	8134.3	5894.82	0.185022	up	0.555	0.791374
BSS2_RS01395	277.456	312.539	293.733	230.135	230.036	240.307	-0.335261	down	0.199235	0.462754
BSS2_RS01400	4310.8	4251.75	4055.59	3560.24	5632.36	4034.8	0.0680306	up	0.885492	0.961142
BSS2_RS01405	629.478	704.891	673.499	1106.74	1317.31	1274.54	0.881308	up	0.00128743	0.0110303
BSS2_RS01410	1229.32	1289.73	1232.15	1725.11	2684.16	2198.81	0.816877	up	0.00314286	0.0232286
BSS2_RS01415	1058.13	1292.92	1150.06	1481.37	1824.17	1626.03	0.494233	up	0.0740862	0.244732
BSS2_RS01420	392.927	214.128	284.466	380.397	284.319	306.782	0.123942	up	0.717843	0.884437
BSS2_RS01425	135.392	252.172	124.528	147.133	161.674	180.986	-0.0642305	down	0.791081	0.918678
BSS2_RS17255	44.968	5.978	57.991	46.847	37.645	30.782	0.0815709	up	0.932352	0.983285
BSS2_RS01435	277.22	289.822	313.629	388.199	317.519	407.128	0.337578	up	0.225834	0.495868
BSS2_RS01440	148.832	190.675	108.181	120.819	126.86	83.355	-0.435511	down	0.112559	0.323633
BSS2_RS01445	1689.25	1569.03	1588.43	1319.24	1755.94	1763.89	-0.00227804	down	0.922816	0.979303
BSS2_RS01450	1810.64	1836.97	1862.7	1874.05	2606.75	1790.22	0.186568	up	0.544229	0.786196
BSS2_RS01455	305.559	346.932	370.178	348.037	365.492	316.033	0.00969141	up	0.990622	1
BSS2_RS01460	363.029	436.048	324.114	407.708	475.5	528.161	0.329491	up	0.248419	0.522275
BSS2_RS01465	177.077	144.698	220.562	190.905	205.004	239.47	0.228427	up	0.489973	0.746255
BSS2_RS01470	529.755	537.586	513.678	498.499	838.686	594.894	0.289299	up	0.342655	0.621166
BSS2_RS01475	4864.87	4989.96	4657.42	3441.14	4797.89	4235.15	-0.218326	down	0.357777	0.639781
BSS2_RS01480	545.36	555.658	472.653	312.606	453.954	484.162	-0.331372	down	0.189645	0.451087
BSS2_RS01485	57.834	69.721	63.087	41.936	51.765	62.687	-0.285731	down	0.27115	0.549508
BSS2_RS01490	2636.18	3114.8	2825.62	2553.72	2792.81	2529.85	-0.122874	down	0.604954	0.821371
BSS2_RS01495	6417.13	6951.14	6877.32	5638.91	6690.75	6046.54	-0.139769	down	0.548455	0.787933
BSS2_RS01500	1461.4	1673.04	1597.58	2526.31	2289.09	2560.08	0.640284	up	0.0180848	0.090181
BSS2_RS01505	84.94	99.092	69.009	182.035	230.386	175.301	1.21575	up	4.3107e-05	0.000604515
BSS2_RS01510	1227.66	1317.17	1277.66	1168.06	1626.35	1116.35	0.0329367	up	0.974387	0.997702
BSS2_RS01515	21413	22533.1	23211.9	16977.7	15643.9	19142.2	-0.375616	down	0.143952	0.378063
BSS2_RS01520	99.525	108.819	91.614	149.397	133.164	124.743	0.441342	up	0.136214	0.365492
BSS2_RS01525	1186.73	1376.4	1115.41	575.359	515.626	645.885	-1.08264	down	6.44002e-05	0.000850941
BSS2_RS01530	518.275	498.691	508.797	318.175	239.172	247.452	-0.922828	down	0.000735315	0.00683154
BSS2_RS01535	361.402	367.932	304.285	492.281	388.592	520.771	0.439414	up	0.11005	0.319199
BSS2_RS01540	261.753	248.898	277.647	285.59	296.472	309.7	0.177917	up	0.561809	0.792719
BSS2_RS01545	192.037	196.638	212.171	247.33	229.551	191.113	0.152839	up	0.611798	0.827251
BSS2_RS01550	6829.93	7432.95	7490.91	5123.68	8143.56	6662.51	-0.126343	down	0.558879	0.79169
BSS2_RS15925	143.056	117.68	134.905	359.279	842.054	495.745	2.10078	up	1.31935e-10	8.71651e-09
BSS2_RS01555	324.441	344.886	387.874	449.491	450.071	452.943	0.355383	up	0.205669	0.469626
BSS2_RS01560	1947.46	1947.23	2091.71	2092.41	2223.17	2223.59	0.127419	up	0.675151	0.86258
BSS2_RS01565	176.813	167.117	174.176	101.499	136.575	190.397	-0.274048	down	0.285352	0.561983
BSS2_RS01570	90.698	100.772	72.685	72.312	67.521	86.475	-0.223094	down	0.408806	0.682799
BSS2_RS01585	80.97	131.078	121.618	124.405	120.217	114.438	0.105819	up	0.751487	0.899416
BSS2_RS01590	197.728	163.279	245.654	220.083	190.939	171.569	-0.0584069	down	0.814525	0.9336
BSS2_RS01595	71.135	100.273	80.3	90.06	50.658	44.424	-0.443113	down	0.124637	0.34793
BSS2_RS01600	191.285	202.721	212.499	118.957	129.708	87.542	-0.851164	down	0.0019397	0.015378
BSS2_RS01605	433.099	486.946	429.006	395.075	507.749	423.23	-0.0248053	down	0.869217	0.957828
BSS2_RS01610	695.934	712.286	636.244	562.166	606.618	554.068	-0.246923	down	0.323556	0.600754
BSS2_RS01615	83.093	106.052	57.865	22.26	112.689	68.255	-0.281637	down	0.409691	0.682857
BSS2_RS01620	319.428	359.942	364.743	307.391	269.485	267.481	-0.306352	down	0.243244	0.516177
BSS2_RS01625	410.451	440.367	358.237	404.683	498.53	430.958	0.142063	up	0.649428	0.846572
BSS2_RS01630	57.794	31.433	69.111	63.337	72.573	36.684	0.124373	up	0.764555	0.905226
BSS2_RS01635	108.611	141.953	102.787	111.907	125.894	107.059	-0.0350909	down	0.862372	0.956937
BSS2_RS01640	311.923	270.369	236.603	251.668	226.685	177.035	-0.321328	down	0.220166	0.489202
BSS2_RS01645	196.826	236.91	228.444	210.281	195.078	164.565	-0.216453	down	0.41031	0.682857
BSS2_RS01650	237.593	210.374	249.564	248.229	211.232	222.488	-0.0325933	down	0.875631	0.958732
BSS2_RS01655	490.406	805.395	580.347	386.394	333.263	331.744	-0.835459	down	0.004601	0.0306013
BSS2_RS01660	1147.87	1242.27	1142.95	903.827	882.177	933.994	-0.377327	down	0.141529	0.374509
BSS2_RS01665	3573.6	3445.73	3730.78	2820.99	2544.42	3011.1	-0.359929	down	0.161967	0.408701
BSS2_RS01670	2672.39	2772.99	2792.79	2013.56	2818.55	2255.5	-0.217025	down	0.361013	0.643074
BSS2_RS01675	8097.57	9352.37	8465.95	6340.4	5619.66	7040.39	-0.447804	down	0.0842983	0.267134
BSS2_RS01680	7788.8	8445.14	7890.49	5242.08	6063.93	5900.3	-0.487556	down	0.0580345	0.206483
BSS2_RS01685	10240.8	10621.5	10455.6	7072.49	7113.01	7193.05	-0.550824	down	0.0331338	0.141736
BSS2_RS01690	12367.6	13080.3	13302.4	7954.78	7764.55	8798.17	-0.660397	down	0.0111146	0.0617642
BSS2_RS01695	3434.22	3702.64	3510.39	1574.96	2642.66	2372.23	-0.692162	down	0.0068769	0.0429296
BSS2_RS01700	1839.67	1862.12	1786.07	1048.92	1326.12	1323.28	-0.569371	down	0.0269987	0.121617
BSS2_RS01705	494.835	488.345	505.604	480.107	528.167	517.207	0.0351297	up	0.949784	0.988888
BSS2_RS01710	357.591	347.013	302.29	314.915	300.181	329.584	-0.0920139	down	0.696182	0.872933
BSS2_RS01715	204.726	125.087	151.669	145.861	298.648	187.846	0.393251	up	0.231704	0.500985
BSS2_RS01720	484.741	464.358	457.229	339.353	459.006	442.087	-0.181074	down	0.445957	0.710837
BSS2_RS01725	99.336	113.691	55.141	86.775	84.605	79.823	-0.0942823	down	0.77963	0.913615
BSS2_RS01730	2.141	10.249	17.397	25.814	6.453	18.469	0.768267	up	0.115826	0.329521
BSS2_RS01735	857.563	847.269	871.621	1009.18	1084.55	990.219	0.25939	up	0.362294	0.643813
BSS2_RS01740	228.036	316.802	248.682	229.593	302.108	203.657	-0.109819	down	0.641307	0.841272
BSS2_RS01745	1512.99	1745.01	1452.36	1471.92	1378.2	1735.26	-0.0387945	down	0.850364	0.952307
BSS2_RS01750	828.688	973.914	916.593	1131.13	1117.02	1117.07	0.307522	up	0.266332	0.543822
BSS2_RS01755	42.954	75.009	51.201	34.209	44.608	30.038	-0.636001	down	0.0332023	0.141825
BSS2_RS01760	1970.99	1982.56	1956.1	1504.96	2000.25	1825.42	-0.148767	down	0.515532	0.762525
BSS2_RS01765	800.859	994.935	760.51	1344.73	1463.73	1185.07	0.643603	up	0.0200152	0.0965995
BSS2_RS01770	5416.43	5275.98	5560.17	6719.81	5960.85	6447.73	0.235046	up	0.396695	0.672991
BSS2_RS01775	26843.1	27168.1	27567.4	20928	29571.2	26249.7	-0.088045	down	0.667654	0.857053
BSS2_RS01780	13799.2	14436.8	14552.8	11960.7	13881.9	13186.8	-0.132668	down	0.567009	0.793652
BSS2_RS01785	7431.15	8601.98	8558.38	7043.89	6273.22	7755.11	-0.222818	down	0.380698	0.658798
BSS2_RS01790	735.631	593.243	645.038	636.297	512.548	588.165	-0.184451	down	0.469709	0.729976
BSS2_RS01795	385.813	350.907	298.023	811.823	1039.98	867.237	1.39382	up	4.77861e-07	1.17412e-05
BSS2_RS01800	54.281	93.815	24.5	24.235	43.169	63.166	-0.402567	down	0.242359	0.515507
BSS2_RS01805	9386.36	8923.13	8917.54	37510.1	54179.6	47485.3	2.35379	up	5.03783e-17	2.13964e-14
BSS2_RS01810	12620.2	11530	12398.3	44847	51417.5	60547	2.10114	up	3.80459e-14	9.42588e-12
BSS2_RS01815	232.734	296.769	285.895	309.459	337.899	383.046	0.337633	up	0.239011	0.510835
BSS2_RS01820	1997.45	2498.21	2051.2	2191.02	3232.84	2977.67	0.359849	up	0.213011	0.481583
BSS2_RS01825	1056.05	1160.92	1209.44	1515.39	1727.23	1637.83	0.510316	up	0.0644528	0.221524
BSS2_RS01830	2382.62	2474.79	2299.97	2385.74	2856.43	2467.15	0.107171	up	0.741881	0.896226
BSS2_RS01835	314.374	357.468	351.279	295.545	375.15	353.67	0.00175308	up	0.950688	0.988888
BSS2_RS01840	1106.45	1163.43	1408.72	1086.82	1283.29	1222.84	-0.0339911	down	0.851239	0.952478
BSS2_RS01845	1903.25	1930.13	1886.19	2108.3	2256.29	2076.47	0.171391	up	0.559103	0.79169
BSS2_RS01850	2638.32	2939.19	2879.56	2586.75	2824.26	2920.65	-0.0215533	down	0.887187	0.96263
BSS2_RS01855	890.629	998.57	899.704	1343.17	1289.86	1221.34	0.466798	up	0.0880722	0.275337
BSS2_RS01865	1639.62	1701.64	1724.34	1784.66	1617.83	1747.43	0.0238188	up	0.960723	0.993064
BSS2_RS01870	295.716	438.528	297.58	221.223	206.21	257.767	-0.590598	down	0.0286098	0.126692
BSS2_RS01875	682.763	599.441	751.001	529.002	510.338	543.951	-0.360829	down	0.160071	0.405577
BSS2_RS01880	144.237	132.315	83.704	122.358	409.334	177.72	0.977595	up	0.00220961	0.0172873
BSS2_RS01885	181.055	200.592	210.141	143.712	293.035	231.348	0.174972	up	0.639992	0.840673
BSS2_RS01890	854.789	861.462	954.55	332.285	270.206	355.503	-1.47918	down	7.91873e-08	2.35424e-06
BSS2_RS01895	775.624	843.029	869.587	769.658	835.264	838.092	-0.0264635	down	0.875727	0.958732
BSS2_RS01900	1961.2	2131.72	1934.12	2029.47	2483.87	2134.8	0.141498	up	0.64639	0.84463
BSS2_RS01905	88.053	138.881	89.81	69.693	74.383	52.603	-0.687466	down	0.0162417	0.0832527
BSS2_RS01910	119.074	123.954	132.675	111.645	165.074	129.11	0.111278	up	0.759972	0.902675
BSS2_RS01915	216.672	284.816	247.937	212.555	177.043	165.446	-0.43318	down	0.111531	0.321925
BSS2_RS01920	1366.53	1324.22	1441.08	1576.07	1434.27	1622.19	0.16502	up	0.567308	0.793697
BSS2_RS01925	278.373	317.71	243.562	304.028	442.057	269.119	0.273917	up	0.379307	0.657922
BSS2_RS01930	3487.93	4084.1	3292.85	3941.43	5167.79	4713.58	0.347376	up	0.218781	0.487949
BSS2_RS01935	3138.1	3064.63	3048.54	2920.55	3212.46	3252.43	0.020774	up	0.992271	1
BSS2_RS01945	8279.86	9522.89	9277.76	11221.3	9625.71	11027.7	0.235159	up	0.391601	0.670122
BSS2_RS01955	143.56	146.008	108.304	76.916	297.447	88.443	0.218102	up	0.574115	0.798714
BSS2_RS01960	220.02	239.084	200.644	210.503	179.302	130.015	-0.343901	down	0.216401	0.485556
BSS2_RS01965	7893.31	8834.82	8647.28	8679.15	8113.79	9553.72	0.0541884	up	0.871959	0.957896
BSS2_RS01970	1140.75	1293.11	1074.44	923.888	1426.5	1107.93	-0.0206983	down	0.858298	0.956145
BSS2_RS01975	2898.91	3285.05	3248.52	3242.49	3121.36	3173.48	0.0159491	up	0.986548	1
BSS2_RS01980	639.86	586.715	610.167	637.408	700.121	608.135	0.0831135	up	0.81091	0.931543
BSS2_RS01985	623.557	746.107	661.097	979.775	1233.24	1152.46	0.728791	up	0.0100233	0.0569777
BSS2_RS01990	26.513	119.845	54.706	35.513	51.049	47.187	-0.588116	down	0.0882199	0.275502
BSS2_RS01995	2161.57	2376.11	2325.24	3099.3	4457.66	3789.32	0.725324	up	0.00902158	0.0523851
BSS2_RS02000	1193.77	1580.84	1054.43	2188.87	1959.53	2153.44	0.718791	up	0.00797287	0.0474067
BSS2_RS02005	678.979	793.125	861.056	760.398	912.552	832.622	0.102855	up	0.7518	0.899416
BSS2_RS02010	1287.55	1394.77	1237.21	1216.86	1227.65	1298.79	-0.0663669	down	0.761766	0.904084
BSS2_RS02015	246.793	288.094	235.206	303.69	303.855	311.5	0.255102	up	0.383277	0.660952
BSS2_RS02020	227.867	233.072	194.799	164.094	164.298	182.647	-0.359684	down	0.172032	0.424931
BSS2_RS02025	1457.92	1252.97	1274.24	1293.94	1484.33	1418.34	0.0745965	up	0.842641	0.947851
BSS2_RS02030	2280.84	2759.09	2676.33	3631.37	3266.95	3263.25	0.397149	up	0.144716	0.379069
BSS2_RS02035	746.21	932.014	689.362	743.308	957.571	871.369	0.119613	up	0.709857	0.881073
BSS2_RS02040	281.962	313.14	285.88	358.136	370.547	358.397	0.303273	up	0.28176	0.559369
BSS2_RS02045	1799.91	1880.21	1875.45	2188.75	1915.31	2409.61	0.229534	up	0.409865	0.682857
BSS2_RS02050	1079.56	1114.69	1000.69	1110.8	1317.08	1278.39	0.214188	up	0.466853	0.728821
BSS2_RS02055	1299.88	1298.6	1362.62	1290.64	1195.46	1243.18	-0.0870096	down	0.711493	0.881073
BSS2_RS02060	2933.75	2868.63	2884.94	3067.03	4104.76	3468.22	0.292517	up	0.310796	0.585921
BSS2_RS02065	2302.61	2379.16	2264.89	2100.94	2268.05	2271.01	-0.0651377	down	0.75885	0.901703
BSS2_RS02070	432.321	557.679	405.714	481.342	476.689	538.046	0.100181	up	0.742812	0.896622
BSS2_RS02075	1717.74	1679.98	1604.85	1657.62	2216.66	1943.87	0.217891	up	0.465351	0.728774
BSS2_RS02080	1002.57	996.814	977.996	465.211	569.221	486.767	-0.968831	down	0.000233374	0.00250887
BSS2_RS02085	8282.95	9095.63	8539.5	6301.75	7471.38	7637.78	-0.275613	down	0.265732	0.54297
BSS2_RS02090	408.968	491.227	414.421	638.385	545.152	577.553	0.421826	up	0.124129	0.347491
BSS2_RS02095	9922.58	10704.5	9613.78	11892.6	7550	11681.3	0.0415181	up	0.877842	0.959141
BSS2_RS02100	14143.3	15539.6	15145	17601.8	18500.5	18168.2	0.275769	up	0.323716	0.600754
BSS2_RS02105	677.899	642.709	715.443	704.301	877.661	783.435	0.216308	up	0.468412	0.729233
BSS2_RS02110	4327.78	4645.38	4683.97	4251.17	3925.61	4035.69	-0.161298	down	0.516303	0.763033
BSS2_RS02115	14747.2	17097.5	16210.3	14369.8	13254.5	16263	-0.130888	down	0.59321	0.813475
BSS2_RS15990	7528.74	6680.07	7978.63	7059.01	11519.3	7428.29	0.229135	up	0.456618	0.71941
BSS2_RS02120	2596.61	2660.81	2846.54	2472.71	2205.36	2407.37	-0.193771	down	0.441328	0.706565
BSS2_RS02125	2720.95	2919.06	2828.64	1953.68	2591.14	2301.95	-0.306707	down	0.213878	0.481853
BSS2_RS02130	319.373	355.716	394.339	416.404	460.772	429.095	0.288614	up	0.315273	0.591361
BSS2_RS02135	1835.62	1997.71	1908.35	1708.12	2201.35	2176.49	0.0840126	up	0.815554	0.933948
BSS2_RS02140	5567.06	5567.17	5321.06	5146.54	6181.13	5714.16	0.0505283	up	0.909851	0.973717
BSS2_RS02145	2757.89	2841.84	2586.78	2593.34	3126.93	2851.29	0.066307	up	0.863121	0.956937
BSS2_RS02150	3486.54	3551.67	3874.78	2207.02	2852.58	2846.96	-0.464923	down	0.066381	0.22632
BSS2_RS02155	3225.55	3211.09	2831.32	2063.94	1931.69	2151.82	-0.592267	down	0.0226283	0.105777
BSS2_RS02160	1119.27	1045.92	1153.07	1367.42	1166.51	1309.54	0.211986	up	0.449079	0.712397
BSS2_RS02165	386.338	383.583	267.133	517.477	501.647	496.278	0.547208	up	0.0720546	0.239886
BSS2_RS02170	317.893	338.106	377.745	216.279	283.23	348.167	-0.286293	down	0.265614	0.54297
BSS2_RS02175	3852.72	4351.84	4168.82	2840.02	1900.22	2856.82	-0.703725	down	0.00805244	0.047689
BSS2_RS02180	1493.08	1600.72	1492.63	773.292	743.955	932.104	-0.904973	down	0.000713553	0.00667104
BSS2_RS02185	328.207	285.386	328.878	191.136	184.309	170.801	-0.786894	down	0.00404582	0.027838
BSS2_RS02190	430.328	486.785	429.568	560.661	764.633	696.71	0.586377	up	0.0361857	0.150221
BSS2_RS02195	483.143	574.367	537.241	774.482	715.112	656.749	0.428549	up	0.11837	0.334962
BSS2_RS02200	69.048	86.552	61.059	57.253	138.727	141.794	0.640625	up	0.0545217	0.198644
BSS2_RS02205	6423.95	6429.24	6900.92	8907.9	7506.51	8985.02	0.362643	up	0.182073	0.439111
BSS2_RS02210	2374.49	2446.05	2281.85	2730.52	2971.14	2864.55	0.270355	up	0.339695	0.617306
BSS2_RS02215	167.344	172.928	147.141	132.451	131.813	121.84	-0.336153	down	0.231569	0.500985
BSS2_RS02220	1410.09	1431.92	1373.03	1220.95	1285.23	1270.85	-0.158293	down	0.510362	0.759164
BSS2_RS02225	430.853	382.965	434.344	352.857	571.327	400.428	0.0857644	up	0.841719	0.947173
BSS2_RS02230	2487.88	2456.17	2419.55	1712.12	2346.62	1943.57	-0.294896	down	0.22772	0.497437
BSS2_RS02235	900.653	1022.47	920.407	957.741	997.181	971.689	0.0415505	up	0.918909	0.979156
BSS2_RS02240	2379.19	2590.86	2657.19	2405.12	2847	2619.14	0.0454354	up	0.920383	0.979303
BSS2_RS02245	428.283	428.538	480.804	399.558	437.522	406.723	-0.104915	down	0.649806	0.846572
BSS2_RS02250	575.397	580.292	610.589	374.345	495.454	425.381	-0.447559	down	0.104268	0.309062
BSS2_RS02255	126.853	127.818	121.401	116.256	216.301	167.269	0.410414	up	0.191462	0.452388
BSS2_RS02260	112.684	114.401	109.979	66.319	77.181	65.214	-0.691487	down	0.0111359	0.0617668
BSS2_RS02265	1561.27	1432.54	1458.43	1654.2	2266.27	1780.84	0.356763	up	0.212677	0.48156
BSS2_RS02270	581.383	488.431	482.395	371.139	361.609	338.358	-0.53522	down	0.04386	0.169786
BSS2_RS02275	80.917	79.834	100.507	57.044	78.079	78.712	-0.288974	down	0.285811	0.561983
BSS2_RS16010	31.202	12.445	36.215	0	7.836	12.815	-1.95114	down	0.0193699	0.0949708
BSS2_RS02280	605.195	699.883	591.508	616.694	429.792	478.094	-0.314992	down	0.24518	0.519323
BSS2_RS02285	13472.7	14523.3	13859.7	14009.6	13992.2	14416.8	0.0192735	up	0.982611	1
BSS2_RS02290	95.474	92.025	102.09	108.937	142.534	110.013	0.319922	up	0.273115	0.552542
BSS2_RS02295	201.803	235.325	194.523	112.245	173.949	141.182	-0.563618	down	0.0364287	0.150422
BSS2_RS02300	263.76	353.041	295.754	425.147	586.07	732.601	0.934264	up	0.00121814	0.0105584
BSS2_RS02305	1499.64	1446.21	1420.15	1529.77	1808.32	1731.09	0.215437	up	0.461582	0.724925
BSS2_RS02320	282.917	234.181	222.659	210.24	254.038	167.133	-0.228471	down	0.368884	0.64893
BSS2_RS02325	244.694	274.611	276.168	327.753	344.562	361.795	0.378504	up	0.183394	0.440316
BSS2_RS02330	11186.5	11921.6	11339.2	12557	10832	12938.8	0.07668	up	0.7988	0.921957
BSS2_RS02335	332.763	308.486	222.685	265.021	332.027	328.747	0.0997713	up	0.789627	0.918451
BSS2_RS02340	972.166	999.25	924.542	975.185	832.487	965.662	-0.0624192	down	0.791156	0.918678
BSS2_RS02345	42.013	122.397	50.882	70.954	97.714	85.526	0.239632	up	0.438357	0.704067
BSS2_RS02350	522.726	639.163	595.306	596.068	600.926	604.761	0.0361285	up	0.929201	0.981942
BSS2_RS02355	147.128	127.041	144.356	152.373	182.846	166.33	0.261075	up	0.397867	0.673994
BSS2_RS16015	1605.45	1626.13	1588.19	1645.31	1496.52	1697.52	0.00585077	up	0.983414	1
BSS2_RS02375	43.559	20.848	35.389	75.848	72.201	69.772	1.12607	up	0.00453748	0.0303145
BSS2_RS02385	12.998	13.609	15.086	17.41	28.156	8.008	0.361705	up	0.364348	0.644096
BSS2_RS02390	7227.05	7735.06	8094.56	6282.82	8691.16	6764.89	-0.0849075	down	0.680786	0.867441
BSS2_RS02395	8814.05	8712.64	9991.29	6570.01	11367.1	6695.86	-0.159786	down	0.46713	0.728821
BSS2_RS02400	5992.77	6423.38	6733.37	4586.84	6060.15	5237	-0.269734	down	0.269846	0.547987
BSS2_RS02405	10225.9	10018.5	10880.6	8780.03	10992.6	9905.15	-0.0686884	down	0.732094	0.890919
BSS2_RS02410	12066.5	12245.7	13161	13177.7	19293.8	14879.5	0.337536	up	0.239416	0.510973
BSS2_RS02415	16444.2	16499.8	17582.7	20184.5	27292.9	22311	0.465941	up	0.0948866	0.289331
BSS2_RS02425	50.475	68.188	51.025	109.046	136.171	106.329	1.05082	up	0.000480135	0.00472663
BSS2_RS17260	1256.61	1423.94	1357.82	1426.5	1559.21	1824.18	0.252233	up	0.376198	0.655667
BSS2_RS02445	1254.28	1252.3	1373.31	1325	1681.06	1484.84	0.210987	up	0.476899	0.736209
BSS2_RS02460	5.51	6.592	0	3.69	6.227	16.971	1.15152	up	0.14333	0.376764
BSS2_RS16040	98.059	79.018	137.038	96.497	143.237	150.411	0.312715	up	0.330886	0.608363
BSS2_RS16045	57.695	63.281	83.704	57.959	94.183	77.012	0.162945	up	0.722893	0.886202
BSS2_RS02480	1801.43	1713.86	1993.69	1955.91	2143.8	1938.03	0.132224	up	0.665134	0.854557
BSS2_RS02485	3287.23	3332.84	3434.07	2889.39	3171	3419.16	-0.0848987	down	0.698974	0.875337
BSS2_RS02490	727.267	799.331	877.67	691.855	1038.81	829.904	0.0908677	up	0.808271	0.929949
BSS2_RS16055	59.957	62.773	78.288	60.232	146.815	110.814	0.661063	up	0.0915093	0.282217
BSS2_RS02495	269.75	313.237	295.754	217.322	253.485	177.836	-0.438012	down	0.0932999	0.286255
BSS2_RS02500	611.87	715.692	610.989	400.585	364.433	503.859	-0.611425	down	0.0208431	0.099571
BSS2_RS02505	993.873	963.14	1024.54	531.643	412.685	432.323	-1.1149	down	3.42679e-05	0.000494556
BSS2_RS02510	834.876	733.149	798.788	328.674	322.715	288.031	-1.3331	down	7.65637e-07	1.76453e-05
BSS2_RS02515	792.48	782.913	794.224	342.188	407.545	380.621	-1.06788	down	5.75248e-05	0.00077737
BSS2_RS02520	4081.78	4345.52	4319.64	2743.05	3798.37	3093.63	-0.403785	down	0.10625	0.311213
BSS2_RS02525	1245.66	1261.17	1273.45	1204.47	1293.94	1201.4	-0.0310465	down	0.858615	0.956145
BSS2_RS02530	1115.57	1318.87	1086.72	1077.52	1273.6	1261.36	0.0369387	up	0.944562	0.985973
BSS2_RS02535	121.342	141.774	140.835	172.092	134.446	147.752	0.169432	up	0.564601	0.793463
BSS2_RS02540	569.165	584.807	536.963	402.864	479.184	455.517	-0.338212	down	0.18096	0.437598
BSS2_RS02545	406.783	430.185	404.376	292.91	304.389	282.004	-0.497469	down	0.0566741	0.203493
BSS2_RS02550	402.076	367.718	380.467	329.309	223.826	230.351	-0.55398	down	0.0440991	0.170455
BSS2_RS02555	109.101	92.99	84.997	88.081	119.359	117.855	0.180254	up	0.605533	0.821657
BSS2_RS02560	3077.3	3045.11	2855.82	3213.14	3636.77	3407.7	0.192192	up	0.514379	0.761511
BSS2_RS02565	3704.67	4005.91	4290.71	3502.42	3813.18	4216.89	-0.0574862	down	0.781592	0.914471
BSS2_RS02570	8763.12	10461.6	10439.7	10204	10098.1	12208.2	0.13216	up	0.651659	0.847128
BSS2_RS02575	1802.98	1792.55	1940.72	1738.54	2010.37	1885.73	0.0254146	up	0.9814	0.999898
BSS2_RS02585	3010.01	2998.76	3110.49	3524.06	3353.86	3394.06	0.171725	up	0.547757	0.787933
BSS2_RS02590	23005.3	22854.9	24706.4	19226.5	34139	24365.3	0.1395	up	0.687264	0.871687
BSS2_RS02595	969.727	1029.64	1001.1	884.439	1025.46	958.113	-0.0651374	down	0.753597	0.899416
BSS2_RS02600	1494.8	1553.84	1314.19	1405.25	1563.22	1371.49	-0.00758086	down	0.92582	0.979524
BSS2_RS16070	0	0	0	0	4.74	15.505	12.7205	up	0.0352187	0.147889
BSS2_RS02605	371.708	478.328	382.581	347.578	464.999	411.908	-0.00954947	down	0.917532	0.978416
BSS2_RS02610	43451.7	42374.9	46187.9	54183.7	52428.2	53814.8	0.281218	up	0.310695	0.585921
BSS2_RS02615	318.523	245.008	184.846	280.366	425.117	403.678	0.56763	up	0.0614401	0.214391
BSS2_RS02620	2141.49	2260.51	2104.35	2452.81	2964.76	2739.55	0.32621	up	0.24746	0.522275
BSS2_RS02625	4137.69	4776.05	4670.02	3866.64	5657.61	5005.99	0.097177	up	0.785443	0.916154
BSS2_RS02630	0	0	0	0	11.076	6.038	12.4782	up	0.0184479	0.0914093
BSS2_RS02635	20.117	12.036	23.349	40.419	73.259	57.837	1.62767	up	6.80939e-05	0.00089182
BSS2_RS02640	17.308	29.915	40.178	72.127	124.611	73.458	1.62825	up	5.93324e-07	1.42254e-05
BSS2_RS02645	93.331	144.001	106.899	123.367	121.207	86.248	-0.0573213	down	0.820714	0.937668
BSS2_RS02650	1765.79	1837.98	1803.68	1812.33	1984.78	1998.81	0.100089	up	0.757166	0.901703
BSS2_RS02655	91.735	52.849	63.094	81.916	135.672	50.236	0.366932	up	0.305809	0.583872
BSS2_RS02660	779.495	854.718	897.928	530.437	501.687	525.002	-0.701471	down	0.00764704	0.0458547
BSS2_RS02665	897.783	881.66	827.745	541.032	784.596	703.764	-0.361447	down	0.147089	0.38225
BSS2_RS02670	355.868	257.587	372.242	264.813	291.293	173.226	-0.434567	down	0.117752	0.333992
BSS2_RS02675	604.751	721.907	734.854	714.955	836.406	736.391	0.150228	up	0.618598	0.83104
BSS2_RS02680	461.771	495.251	539.22	494.058	721.282	645.29	0.314447	up	0.288128	0.564929
BSS2_RS02685	289.794	388.597	307.352	394.855	382.094	353.988	0.198235	up	0.495627	0.750139
BSS2_RS02690	934.218	979.043	886.854	1102.57	1313.99	1123.37	0.338234	up	0.229814	0.499466
BSS2_RS02695	5.961	21.396	3.459	15.968	33.682	18.361	1.14201	up	0.0201111	0.0969049
BSS2_RS02700	9.707	21.779	18.309	45.509	77.71	106.152	2.20354	up	1.69286e-11	1.43796e-09
BSS2_RS02705	11.524	12.257	7.431	41.164	54.027	36.288	2.07455	up	6.40857e-09	2.60996e-07
BSS2_RS02710	28.313	19.359	28.167	65.012	45.711	39.869	0.989605	up	0.0225525	0.105588
BSS2_RS02715	25.139	8.204	13.263	42.856	79.206	19.711	1.60493	up	2.66358e-05	0.000404022
BSS2_RS02720	32.377	41.61	36.186	109.221	102.996	93.083	1.47043	up	1.04821e-06	2.3431e-05
BSS2_RS02725	13.482	16.132	28.167	57.789	93.455	76.416	1.97816	up	7.23272e-08	2.17201e-06
BSS2_RS02730	9.02	16.189	10.469	18.123	23.786	27.785	0.965941	up	0.0820402	0.261141
BSS2_RS02735	14.989	0	8.699	20.077	45.174	18.469	1.82128	up	0.000698378	0.00654977
BSS2_RS02740	18.465	17.675	12.859	34.626	61.214	27.302	1.32945	up	0.0032817	0.0237955
BSS2_RS02745	0	5.349	0	0	43.787	22.033	3.62044	up	7.82237e-06	0.000138301
BSS2_RS16080	0	10.698	20.755	23.952	40.419	33.05	1.63094	up	0.018109	0.090181
BSS2_RS02750	0	13.402	13	15.003	21.098	6.9	0.70366	up	0.202677	0.466377
BSS2_RS02755	2.415	2.89	2.803	19.411	0	26.784	2.50988	up	0.00013773	0.00159949
BSS2_RS02760	8.727	8.353	8.103	9.351	11.835	8.602	0.242255	up	0.747046	0.897821
BSS2_RS02765	7.029	12.617	12.238	9.416	21.185	0	-0.0592481	down	1	1
BSS2_RS02780	59.088	106.052	34.29	79.145	116.862	81.906	0.478745	up	0.213631	0.481853
BSS2_RS02785	2573.93	2636.3	2395.91	2958.06	2656.81	2949.43	0.171173	up	0.550455	0.787933
BSS2_RS02790	859.736	763.574	887.262	931.938	888.155	1004.71	0.170134	up	0.563469	0.793463
BSS2_RS02795	242.573	238.617	247.702	229.626	195.942	208.357	-0.201392	down	0.438637	0.704067
BSS2_RS02800	81.002	149.421	152.774	122.06	144.945	124.757	0.031891	up	0.963151	0.993064
BSS2_RS02805	740.316	694.85	702.026	847.898	1017.54	1021.24	0.43369	up	0.122666	0.345317
BSS2_RS02810	1034.63	966.127	1001.29	1204.88	1182	1119.71	0.224125	up	0.436529	0.703511
BSS2_RS02815	571.04	611.636	539.84	704.219	717.643	627.944	0.25097	up	0.373372	0.654116
BSS2_RS02820	169.879	214.772	178.568	283.356	231.835	280.403	0.498334	up	0.0880746	0.275337
BSS2_RS02825	4866.35	4851.1	4930	5977.66	5482.5	6213.47	0.270949	up	0.327224	0.604999
BSS2_RS02830	688.874	723.49	629.104	754.942	811.883	878.057	0.260158	up	0.366491	0.64625
BSS2_RS02835	497.684	508.382	408.632	577.834	615.672	661.416	0.390864	up	0.162766	0.408701
BSS2_RS02840	145.019	125.802	122.63	144.989	186.525	188.894	0.403456	up	0.160904	0.406775
BSS2_RS02845	568.275	594.207	609.992	551.728	735.228	588.697	0.0816284	up	0.826007	0.940888
BSS2_RS02850	241.818	285.454	269.347	275.142	365.855	325.986	0.2796	up	0.335212	0.61404
BSS2_RS02855	1376.71	1494.84	1482.12	1771.44	2109.7	1895.91	0.408102	up	0.141839	0.374509
BSS2_RS02860	605.195	646.006	663.598	584.502	707.957	653.454	0.0232542	up	0.991071	1
BSS2_RS02865	132.579	141.171	160.935	159.66	246.515	164.854	0.393591	up	0.181938	0.439111
BSS2_RS02870	1089.33	1265.7	1075.28	1130.68	1272.01	1372.41	0.138174	up	0.649808	0.846572
BSS2_RS02875	886.444	904.968	952.286	1048.15	967.43	1114.49	0.190073	up	0.50254	0.756198
BSS2_RS02880	447.175	407.665	369.075	387.901	717.683	512.5	0.402782	up	0.172088	0.424931
BSS2_RS02885	2887.95	2870.07	2930.38	3005.75	4134.07	3251.27	0.258185	up	0.377928	0.657192
BSS2_RS02900	2634.2	2289.96	2625.6	2906.22	2694.32	2784.68	0.151416	up	0.603526	0.820432
BSS2_RS02905	500.851	457.349	387.54	211.851	344.255	319.385	-0.620234	down	0.0220785	0.10386
BSS2_RS02910	140.15	76.225	88.726	25.599	86.395	54.945	-0.869954	down	0.0148719	0.0778418
BSS2_RS02915	130.372	226.902	178.828	47.625	142.875	109.525	-0.837418	down	0.00903956	0.0523871
BSS2_RS02920	198.303	206.43	179.524	233.741	292.838	295.647	0.49293	up	0.0901022	0.280141
BSS2_RS17265	11.201	20.103	39.001	7.501	42.195	55.204	0.577295	up	0.275179	0.553524
BSS2_RS02925	3630.87	4046.59	3881.6	4127.24	5711.87	4899.12	0.350538	up	0.217547	0.487023
BSS2_RS02930	623.796	736.637	686.149	966.604	976.836	793.721	0.419463	up	0.135322	0.364187
BSS2_RS02935	1034.11	1071.18	1147.02	1078.12	1265.7	996.736	0.0386243	up	0.940767	0.984841
BSS2_RS02940	113.803	104.593	160.798	121.504	139.176	113.802	-0.0180396	down	0.912171	0.975147
BSS2_RS02945	3368.04	3454.97	3103.81	2548.73	3833.51	2508.36	-0.159051	down	0.480665	0.737747
BSS2_RS02955	86047.3	89139.8	87153.7	66348.6	74181.5	68681.1	-0.326482	down	0.193031	0.453699
BSS2_RS02960	2502.94	2632.96	2935.43	1585.36	1770.96	1957.19	-0.603142	down	0.0199509	0.0964455
BSS2_RS02965	200.513	169.944	310.299	123.097	383.977	226.472	0.107749	up	0.833072	0.9428
BSS2_RS02970	1000.66	1127.71	1107.39	741.853	922.245	805.718	-0.389699	down	0.127241	0.351367
BSS2_RS02975	995.502	1016.92	1023.5	780.148	944.269	936.424	-0.190253	down	0.427304	0.696478
BSS2_RS02980	2934.75	3003.36	3068.2	3278.48	3288.62	3613.88	0.176868	up	0.540097	0.783651
BSS2_RS02985	586.564	651.986	636.15	648.284	891.115	770.12	0.300932	up	0.306567	0.583872
BSS2_RS02990	536.94	694.191	609.992	481.498	596.535	597.107	-0.136304	down	0.56958	0.796127
BSS2_RS02995	3740	3811.24	3934.14	4131.33	4487.73	4480.64	0.189735	up	0.51459	0.761511
BSS2_RS03000	4423.2	4750.97	4701.16	4885.39	5163.62	5056.35	0.122539	up	0.686333	0.87164
BSS2_RS03005	760.045	789.247	762.423	830.79	826.24	931.464	0.163149	up	0.575203	0.799844
BSS2_RS03010	2094	2126.4	1995.19	1796.77	2484.91	1929.38	-0.00105323	down	0.92362	0.979303
BSS2_RS03015	3858.68	4021.77	3948.08	3705.7	4389.83	4268.52	0.0638808	up	0.867332	0.957764
BSS2_RS03020	4274.08	4792.06	4329.31	3097.14	2993.29	3520.72	-0.478961	down	0.063721	0.219868
BSS2_RS03025	170.3	200.751	175.695	150.381	230.006	175.638	0.0242789	up	1	1
BSS2_RS03030	1239.92	1210.25	1341.66	1401.88	1500.6	1578.28	0.240846	up	0.401155	0.676096
BSS2_RS03035	1385.58	1318.06	1238.47	1454.14	1329.92	1605.84	0.155223	up	0.596407	0.814508
BSS2_RS03040	475.662	514.941	512.64	632.065	608.674	683.761	0.356405	up	0.212918	0.481583
BSS2_RS03045	2161.57	2282.66	2313.91	2325.13	2490.7	2579.14	0.12992	up	0.668347	0.857572
BSS2_RS03050	815.42	983.463	974.1	769.774	1035.92	887.138	-0.0423145	down	0.814075	0.9336
BSS2_RS03055	1004.57	953.788	1156.47	851.099	1155.62	933.865	-0.0830524	down	0.688126	0.872036
BSS2_RS03060	334.963	358.995	219.43	297.274	258.565	275.991	-0.134939	down	0.597055	0.814745
BSS2_RS03065	209.851	215.223	184.411	240.928	282.336	284.422	0.406202	up	0.17774	0.433813
BSS2_RS03070	726.295	818.957	728.669	1058.57	1298.47	1264.99	0.671616	up	0.0154041	0.0800547
BSS2_RS03075	1962.46	1988.2	1733.45	2545.64	2459.85	2888.98	0.473909	up	0.0836636	0.265455
BSS2_RS03080	1019.27	892.088	996.923	1004.77	1547.99	1198.03	0.367024	up	0.205038	0.468906
BSS2_RS03085	629.552	660.018	684.293	366.746	704.71	504.818	-0.324503	down	0.184813	0.441678
BSS2_RS03090	3796.51	4069.89	4286.77	2661.49	4020.97	3104.44	-0.31241	down	0.204189	0.467685
BSS2_RS03095	143.336	133.394	110.908	165.324	173.989	201.138	0.479451	up	0.131982	0.358668
BSS2_RS03100	127.409	119.488	95.92	161.433	166.044	220.629	0.677012	up	0.0295146	0.12923
BSS2_RS03105	148.971	173.558	170.627	212.665	158.021	159.401	0.104184	up	0.729846	0.88964
BSS2_RS03110	59.665	89.239	37.51	76.588	52.446	125.589	0.449846	up	0.171527	0.424373
BSS2_RS03115	9501.1	10279.5	9696.5	7411.41	17793.2	11112.4	0.301051	up	0.327896	0.605487
BSS2_RS03120	1756.09	1634.55	1846.86	1801.5	1791.13	1891.26	0.0663229	up	0.846863	0.949726
BSS2_RS16090	22.651	27.102	78.868	30.339	68.263	41.863	0.127082	up	0.897748	0.968083
BSS2_RS03125	1166.1	1195.8	1266.57	1337.35	1353.91	1567.53	0.231077	up	0.415282	0.686441
BSS2_RS03130	157.705	150.96	146.432	371.333	338.95	404.993	1.29315	up	4.51693e-06	8.77702e-05
BSS2_RS03135	468.196	535.948	443.119	516.106	626.453	658.363	0.315408	up	0.267835	0.544737
BSS2_RS03140	388.208	394.058	348.071	357.333	324.37	340.042	-0.145717	down	0.564035	0.793463
BSS2_RS03145	1122.98	1262.14	1189.89	1256.12	1164.21	1237.63	0.0330896	up	0.933578	0.983559
BSS2_RS03150	5174.66	5350.56	5360.65	5869.76	6180.94	6058.97	0.189016	up	0.512141	0.760537
BSS2_RS03155	2892.02	2932.11	2892.64	2921.62	2930.91	3110.42	0.0401798	up	0.922841	0.979303
BSS2_RS03160	1321.13	1152.4	1257.97	876.324	1103.27	922.022	-0.362898	down	0.14704	0.38225
BSS2_RS03165	1005.36	1047.1	1155.13	738.528	1180.51	881.926	-0.195564	down	0.399961	0.674986
BSS2_RS03170	5010.41	5349.82	5293.88	4108.12	5617.78	5041.2	-0.0841552	down	0.683053	0.869313
BSS2_RS03175	1960.41	2012.34	1936.2	1765.74	2170.75	1988.49	0.00390825	up	0.950634	0.988888
BSS2_RS03180	794.276	950.378	871.53	639.058	727.105	751.529	-0.304971	down	0.23372	0.50194
BSS2_RS03185	289.714	291.305	246.776	243.486	381.531	294.974	0.152346	up	0.64701	0.844778
BSS2_RS03190	131.135	235.361	183.333	203.591	291.912	253.381	0.445757	up	0.133384	0.360841
BSS2_RS03195	3267.46	3109.54	3234.41	3016.16	4063.07	3081.82	0.0802285	up	0.834739	0.943245
BSS2_RS03200	1420.52	1663.3	1529.53	1492.62	1938.51	1504.25	0.0973467	up	0.773904	0.91039
BSS2_RS03205	2327.55	2398.29	2366.03	2326.77	2795.54	2439.03	0.0924728	up	0.785804	0.916154
BSS2_RS03210	3087.45	3148.26	3996.12	3738.59	5259.59	3563.22	0.295931	up	0.308574	0.585702
BSS2_RS03215	4869	5247.4	4710.83	4312.82	3256.91	4331.2	-0.317174	down	0.22385	0.493329
BSS2_RS03220	398.27	383	391.2	416.888	589.579	426.202	0.289154	up	0.324351	0.601395
BSS2_RS03225	1273.16	1554.65	1486.35	1165.22	1379.78	1331.79	-0.154215	down	0.519923	0.766732
BSS2_RS03230	269660	291307	281690	208008	215723	232812	-0.360059	down	0.156078	0.398301
BSS2_RS03235	1982.49	2186.13	2153.09	2010.35	1860.37	2141.29	-0.0724689	down	0.75408	0.899631
BSS2_RS03240	1054.73	1023.4	982.417	1178.28	1021.71	1081.16	0.10041	up	0.738074	0.894535
BSS2_RS03245	9283.84	9162.52	9415.15	8791.58	9303.48	9447.16	-0.0166287	down	0.900659	0.970166
BSS2_RS03250	217.165	232.604	247.986	272.114	258.623	327.998	0.299491	up	0.300036	0.576604
BSS2_RS03255	119.277	95.146	138.438	101.668	91.228	69.029	-0.429942	down	0.129097	0.353994
BSS2_RS03260	1328.36	1421.72	1396.59	1930.43	2046.61	2051.22	0.539788	up	0.0481757	0.181529
BSS2_RS03265	13361.2	13189.1	14253.6	8753.26	10104.1	9681.1	-0.515803	down	0.043619	0.169786
BSS2_RS03270	178.126	192.412	186.641	165.687	221.812	195.089	0.0643348	up	0.883725	0.960276
BSS2_RS03275	542.198	599.636	543.859	629.536	820.217	652.364	0.318501	up	0.267873	0.544737
BSS2_RS03280	642.702	718.066	677.995	559.65	641.632	570.56	-0.202444	down	0.411978	0.68387
BSS2_RS03285	364.952	369.497	360.92	341.315	271.712	369.848	-0.156337	down	0.544	0.786196
BSS2_RS03290	121.259	132.474	110.143	169.481	205.229	162.399	0.561764	up	0.0547491	0.199228
BSS2_RS03295	1672.86	1633.89	1681.96	1576.3	2088.42	1344.57	0.00594135	up	0.948409	0.9883
BSS2_RS03300	307.951	316.576	284.427	238.194	330.056	275.226	-0.10786	down	0.637486	0.83941
BSS2_RS03310	3777.53	3829.28	3809.82	4437.09	4554.05	4730.96	0.265365	up	0.344264	0.623703
BSS2_RS03320	8803.74	8704.58	9179.97	11316.9	11078.9	11364.6	0.339123	up	0.219617	0.488878
BSS2_RS03330	240.59	377.642	339.291	447.001	660.752	567.381	0.806896	up	0.00421463	0.0284674
BSS2_RS03335	444.684	561.972	475.526	364.738	732.191	434.02	0.0467035	up	0.960471	0.993064
BSS2_RS03340	515.238	609.799	588.258	791.401	860.783	910.864	0.581086	up	0.0369099	0.151775
BSS2_RS03345	903.81	976.631	994.704	1247.93	1678.4	1358.91	0.575741	up	0.0377287	0.153025
BSS2_RS03350	1594.3	1716.64	1683.01	1805.75	2826.94	2111.31	0.433423	up	0.127401	0.351367
BSS2_RS03355	6.215	7.437	36.068	49.949	42.144	15.316	1.11117	up	0.0456585	0.173806
BSS2_RS03360	45.763	39.824	43.458	75.229	81.497	41.009	0.615682	up	0.0616055	0.214716
BSS2_RS03365	30.361	46.708	33.561	32.921	38.125	47.207	0.0961316	up	0.79563	0.921815
BSS2_RS03370	83.6	86.565	67.174	73.216	67.832	45.561	-0.346926	down	0.229763	0.499466
BSS2_RS03375	782.865	795.289	901.881	960.354	1021.99	1106.66	0.316782	up	0.258517	0.535589
BSS2_RS03385	131.27	203.266	107.547	124.115	186.17	133.2	0.00456802	up	1	1
BSS2_RS03390	272.352	209.793	268.621	222.324	199.914	190.111	-0.294008	down	0.258717	0.53563
BSS2_RS03395	175.255	135.082	163.476	112.331	148.244	117.905	-0.324098	down	0.207936	0.473712
BSS2_RS03400	570.516	765.891	696.485	468.289	619.867	557.22	-0.305116	down	0.227708	0.497437
BSS2_RS03405	12162.8	12873.5	11999.7	4247.47	5380.16	4472.72	-1.39319	down	1.54487e-07	4.25269e-06
BSS2_RS03410	8749.8	8713.51	8152.83	4219.15	9835.35	6203.78	-0.338541	down	0.152454	0.391743
BSS2_RS16120	0	28.584	9.242	0	6	0	-2.65574	down	0.0462287	0.175527
BSS2_RS03415	3102.26	3097.47	3216.89	2572.99	3888.01	2767.78	-0.0290681	down	0.830026	0.942218
BSS2_RS03420	666.909	874.204	857.224	863.953	818.95	838.894	0.0724177	up	0.814995	0.933711
BSS2_RS03425	65919.5	67319	69024.1	51782.6	53521.2	54894	-0.336375	down	0.18348	0.440316
BSS2_RS03430	11263.2	11898.7	11639.9	8841.6	7850.3	8650.8	-0.457597	down	0.0774386	0.252163
BSS2_RS03435	10709	11794.7	11120.7	7669.86	7364.19	8379.64	-0.522154	down	0.043671	0.169786
BSS2_RS03440	16952.1	18404.6	18634.7	12676.7	12037	13740.3	-0.489596	down	0.0582482	0.206896
BSS2_RS03445	462.02	406.533	477.986	472.325	586.631	566.101	0.271234	up	0.355265	0.638189
BSS2_RS03450	5336.2	4670.34	5240.06	6882.52	7205.21	8407.06	0.561102	up	0.0414301	0.164229
BSS2_RS03455	867.817	930.617	939.919	763.961	782.346	788.502	-0.230004	down	0.357661	0.639781
BSS2_RS03460	521.559	534.911	561.529	433.796	409.425	417.405	-0.36007	down	0.164484	0.411832
BSS2_RS03465	909.69	941.555	881.132	813.497	861.46	803.638	-0.140634	down	0.557659	0.791569
BSS2_RS03470	1679.41	1702.53	1676.27	1697.41	1744.64	1718.42	0.0288778	up	0.958941	0.993064
BSS2_RS03475	1038.43	944.501	1034.77	706.582	1398.29	948.998	0.0171883	up	0.940926	0.984841
BSS2_RS03480	1768.2	1669.63	1720.05	1506.92	1766.49	1651.71	-0.0666184	down	0.742626	0.896622
BSS2_RS03485	672.722	780.543	750.032	974.795	1227.19	1110.2	0.58812	up	0.0342098	0.14488
BSS2_RS03490	10988	11788.2	12248.4	13465.6	12820.4	14294.7	0.21243	up	0.448652	0.712397
BSS2_RS03495	760.038	844.201	868.457	797.059	1062.04	858.432	0.136211	up	0.669405	0.85856
BSS2_RS03500	1876.92	1892.12	1850.57	1550.55	1837.6	1716.98	-0.138525	down	0.550732	0.787933
BSS2_RS03505	1680.05	1614.92	1786.76	1859.58	1400.85	1645.65	-0.0507484	down	0.833295	0.9428
BSS2_RS03510	411.858	574.345	484.899	222.252	178.594	142.383	-1.43726	down	3.96817e-07	9.91375e-06
BSS2_RS03515	7001.06	7422.97	7482.44	7501.06	7048.71	7801.55	0.0290041	up	0.948037	0.988259
BSS2_RS03520	4414.92	4595.02	4656.61	7347.21	7890.32	7922.96	0.761017	up	0.00506072	0.0332866
BSS2_RS03525	1685.97	2074.85	1789.4	1910.51	2224.17	2128.69	0.174391	up	0.555435	0.791514
BSS2_RS03530	630.915	608.168	681.657	735.561	728.939	779.053	0.224123	up	0.433935	0.700601
BSS2_RS03535	3190.88	3529.62	3216.87	3991.53	4934.95	4896.73	0.476156	up	0.0860466	0.271856
BSS2_RS03540	622.155	645.436	718.259	833.34	959.941	1170.26	0.577564	up	0.0394882	0.158646
BSS2_RS03545	429.636	443.168	488.338	698.505	667.494	843.343	0.698798	up	0.0121606	0.0664587
BSS2_RS03550	1824.49	1845.51	1797.56	1256.08	1085.17	1157.2	-0.64418	down	0.013944	0.0740277
BSS2_RS03555	3458.9	3727.35	3129.04	2641.66	4241.92	3440.69	0.00125386	up	0.917193	0.978405
BSS2_RS03560	528.921	458.173	383.681	612.522	863.428	685.647	0.657105	up	0.0208654	0.099571
BSS2_RS03565	961.735	1042.56	1084.43	1291.86	1440.94	1461.83	0.441531	up	0.113355	0.325295
BSS2_RS03570	779.878	985.871	905.16	930.501	1058.98	964.536	0.145347	up	0.62689	0.833855
BSS2_RS16140	789.938	874.045	847.828	1080.83	927.943	1067.51	0.292458	up	0.313797	0.589336
BSS2_RS03575	1230.05	1396.52	1265.17	1080.83	1272.81	1067.89	-0.18577	down	0.444442	0.710008
BSS2_RS03580	2170.68	2772.33	3045.17	2363.92	1450.58	2471.07	-0.345821	down	0.198503	0.462499
BSS2_RS03585	787.107	647.064	811.68	663.668	761.554	826.793	0.00395422	up	0.950969	0.988888
BSS2_RS03590	110.582	115.056	94.864	167.438	199.233	142.176	0.666894	up	0.0427761	0.167775
BSS2_RS03600	232.466	272.21	216.771	267.463	373.498	302.343	0.386828	up	0.178302	0.433813
BSS2_RS03605	424.698	533.574	427.2	540.415	565.299	436.072	0.154225	up	0.62809	0.833855
BSS2_RS03610	886.665	920.921	899.333	895.081	1165.64	897.063	0.127866	up	0.695138	0.872933
BSS2_RS03615	208.124	220.294	238.461	192.995	247.273	213.698	-0.0282093	down	0.87348	0.957896
BSS2_RS03620	195.477	175.422	105.337	93.511	294.557	129.03	0.11876	up	0.807654	0.929599
BSS2_RS03625	235.654	343.118	322.94	374.591	378.629	397.056	0.35124	up	0.2087	0.474197
BSS2_RS03630	2231.92	2309.78	2141.6	2173	2502.64	2164.49	0.0334618	up	0.955714	0.992576
BSS2_RS03635	1094.84	1208.06	994.554	975.493	1184.63	1170.71	0.0145348	up	0.984769	1
BSS2_RS03640	17574.5	17776.2	19411.9	18688.6	15409.8	18581.6	-0.055935	down	0.808749	0.930035
BSS2_RS03645	13306.5	13639.8	14383.2	13903.6	22776	15897.1	0.347254	up	0.230736	0.500713
BSS2_RS03650	646.453	499.298	639.146	403.164	409.747	442.511	-0.507667	down	0.0564168	0.203493
BSS2_RS03655	5661.98	6058.1	5942.72	9434.01	9568.01	10114.6	0.721129	up	0.00774756	0.046252
BSS2_RS03670	242.827	225.984	288.795	224.866	320.733	317.666	0.188355	up	0.563768	0.793463
BSS2_RS03675	111.966	69.295	76.179	93.086	238.531	99.9	0.745174	up	0.0233934	0.1085
BSS2_RS03680	131.96	114.337	121.47	127.993	178.275	78.493	0.06517	up	0.902794	0.971331
BSS2_RS03685	699.801	637.103	754.835	932.248	1206.37	1110.62	0.635398	up	0.0243143	0.111898
BSS2_RS03700	29.979	44.838	26.096	110.425	118.581	166.22	1.96953	up	2.74559e-06	5.47828e-05
BSS2_RS03705	7068.09	6517.85	7645.97	7430.59	9888.97	8523.57	0.283547	up	0.328182	0.605639
BSS2_RS03710	5624.4	6116.85	5933.37	6249.23	5460.78	5651.49	-0.0257874	down	0.896863	0.96748
BSS2_RS03715	5525.68	5677.44	5917.99	6039.42	5124.1	6214.48	0.0214865	up	0.962977	0.993064
BSS2_RS03720	6769.06	7197.78	7549.55	7268.2	6655.27	7975.05	0.0253973	up	0.956983	0.993058
BSS2_RS03725	10445.4	11194.2	11258.5	10953.6	9793.02	11487.7	-0.0294077	down	0.881092	0.959351
BSS2_RS03730	5146.64	5709.17	5204.18	5138.51	5727.94	5337.52	0.0128769	up	0.988722	1
BSS2_RS03735	6529.23	6977.15	6590.84	5694.8	5729.26	5917.13	-0.212793	down	0.391089	0.669762
BSS2_RS03740	8274.29	8701.9	8731.54	7422.62	7269.07	7602.09	-0.205561	down	0.408327	0.682799
BSS2_RS03745	4978.29	5309.71	5507.52	4795.06	3390.23	4931.66	-0.268083	down	0.305691	0.583872
BSS2_RS03750	10405.5	10405.1	10273.9	9023.31	12153	9867.25	-0.00189625	down	0.921651	0.979303
BSS2_RS03755	5655.49	6553.86	6294.1	6123.79	6568.61	6181.89	0.0286278	up	0.958576	0.993064
BSS2_RS03760	8633.81	8814.45	8967.33	7245.98	6162.19	7338.98	-0.348477	down	0.176289	0.432075
BSS2_RS03765	7037.66	7574.6	7202.75	5963.17	4881.77	5858.73	-0.385156	down	0.138053	0.369424
BSS2_RS03770	7129.61	7395.24	7605.63	5808.77	4699.9	5753.75	-0.444493	down	0.0879185	0.275337
BSS2_RS03775	1116.99	1157.7	1238.61	777.582	867.556	745.978	-0.555141	down	0.0327299	0.140413
BSS2_RS03780	583.485	619.617	692.032	512.888	651.867	548.187	-0.145823	down	0.532211	0.776761
BSS2_RS03785	1117.43	1440.93	1358.28	905.117	1143.4	930.287	-0.394883	down	0.125801	0.349799
BSS2_RS03790	2774.69	2683.11	2885.24	1873.44	2491.58	2107.1	-0.366336	down	0.14576	0.380795
BSS2_RS03795	3765.34	4173.61	4087.14	4689.03	4289.62	4864.79	0.203035	up	0.466522	0.728821
BSS2_RS03800	1928.01	2270.74	2044.62	2088.41	2610.69	2402.82	0.185885	up	0.530647	0.775621
BSS2_RS03805	1327.74	1353.33	1325.7	1326.34	1234.45	1390.84	-0.0199918	down	0.904464	0.971429
BSS2_RS03810	1082.76	1114.3	1162.69	1266.15	1358.43	1294.19	0.222049	up	0.436589	0.703511
BSS2_RS03815	177.601	184.788	286.792	206.858	354.887	199.8	0.230308	up	0.498963	0.753004
BSS2_RS03820	2618.36	2982.71	2777.51	2265.54	3920.46	2616.43	0.0711957	up	0.87913	0.959333
BSS2_RS03825	99.096	103.515	100.41	37.924	63.996	58.143	-0.920765	down	0.00138984	0.0117721
BSS2_RS17270	0	0	0	0	11.293	36.938	13.9728	up	0.00148912	0.0124709
BSS2_RS03830	21182.1	21739.6	22086.8	24770.2	22777.6	24486.8	0.148061	up	0.604637	0.821371
BSS2_RS03835	494.036	477.054	416.47	589.755	633.431	531.83	0.338933	up	0.233331	0.50194
BSS2_RS03840	321.293	346.878	308.613	319.055	386.759	409.529	0.191375	up	0.532209	0.776761
BSS2_RS17275	17.276	20.671	20.051	57.85	19.524	63.859	1.28396	up	0.028722	0.126692
BSS2_RS03845	434.762	527.433	461.152	572.633	578.695	645.8	0.336405	up	0.227611	0.497437
BSS2_RS03850	4421.45	4455.38	4774.69	5338.04	7762.55	6228.52	0.501714	up	0.0737541	0.24401
BSS2_RS03855	5919.64	6043.26	6218.41	5644.82	6581.75	6448.5	0.0386577	up	0.942365	0.985379
BSS2_RS03860	1152.02	1272.27	1235.7	1295.25	1437.97	1404.19	0.176889	up	0.545255	0.786533
BSS2_RS03865	555.277	491.48	520.88	254.713	601.754	510.79	-0.197307	down	0.397049	0.672991
BSS2_RS03870	3050.75	2823.14	3056.12	2531.42	4010.42	2869.36	0.0757156	up	0.864407	0.957268
BSS2_RS03875	1861.09	1807.62	2091.4	2063.13	2811.26	2220.23	0.300628	up	0.298913	0.576088
BSS2_RS03880	1969.34	1851.98	1752.62	2528.26	6551.3	2860.63	1.09906	up	9.72404e-05	0.00120961
BSS2_RS03885	2316.35	2458.33	2502.89	3726.36	3537.1	3688.86	0.589708	up	0.0297593	0.129918
BSS2_RS03890	8588.34	10603.7	9212.19	9221.82	20084.1	11553	0.524545	up	0.0662633	0.22632
BSS2_RS03895	7819.75	8134.62	7818.99	5826.35	6451.11	6723.41	-0.32328	down	0.197946	0.461927
BSS2_RS03900	1232.3	1284.13	1283.16	1997.32	2537.5	2076.53	0.799102	up	0.00370941	0.0259698
BSS2_RS03905	185.005	152.45	160.031	243.128	298.502	251.608	0.673095	up	0.0195734	0.0955123
BSS2_RS03910	2077.3	2437.79	2252.91	1824.54	2103.91	2090.74	-0.169162	down	0.482059	0.739125
BSS2_RS03915	929.074	828.355	769.484	909.166	1775.47	1205.88	0.622582	up	0.0291121	0.127655
BSS2_RS03920	715.802	765.702	647.021	627.401	760.497	554.785	-0.131803	down	0.573167	0.798714
BSS2_RS03925	861.778	928.032	865.705	794.08	781.387	847.633	-0.132138	down	0.586152	0.807655
BSS2_RS03930	3634.46	3678.83	3515.72	3640.69	4442.77	3907.7	0.14707	up	0.633327	0.837581
BSS2_RS03935	2350.28	2621.83	2457.61	2579.79	2547.5	2628.12	0.0618945	up	0.852934	0.95356
BSS2_RS03940	5839.15	5844.99	6166.78	5940.33	6682.83	5952.11	0.0573847	up	0.882439	0.959351
BSS2_RS03945	20.064	0	13.973	24.188	63.492	29.667	1.78551	up	7.86168e-06	0.000138301
BSS2_RS03950	708.411	722.46	775.378	592.547	906.455	624.261	-0.0553125	down	0.758381	0.901703
BSS2_RS03955	154.89	191.309	208.767	158.388	207.046	133.387	-0.153876	down	0.53918	0.783651
BSS2_RS03960	129.498	157.448	203.634	165.062	215.593	211.03	0.270339	up	0.375219	0.65542
BSS2_RS03965	158.256	194.173	163.443	147.304	170.769	137.156	-0.18042	down	0.485206	0.742179
BSS2_RS03970	509.638	569.681	438.442	380.237	614.699	476.466	-0.0447531	down	0.791513	0.918678
BSS2_RS03980	204.752	180.615	175.197	238.22	255.609	222.819	0.354384	up	0.223037	0.493004
BSS2_RS03985	1819.51	1985.09	1943.17	1969.46	2155.17	2038.81	0.100735	up	0.75095	0.899416
BSS2_RS03990	854.623	825.574	873.612	976.686	1169.65	1072.34	0.333815	up	0.260163	0.537988
BSS2_RS03995	199.169	278.031	242.496	350.469	335.428	267.057	0.405017	up	0.149586	0.386299
BSS2_RS04000	836.405	970.298	770.7	548.112	618.88	683.351	-0.478125	down	0.0643902	0.221524
BSS2_RS04005	1675.43	2126.67	1951.98	2184.41	3383.79	3406.6	0.641294	up	0.02105	0.10008
BSS2_RS04010	809.705	928.946	939.779	1030.32	1008.39	997.668	0.180964	up	0.529194	0.775403
BSS2_RS04015	217.267	221.453	171.226	186.825	286.972	188.383	0.118541	up	0.748838	0.897821
BSS2_RS04020	515.342	566.567	613.579	672.441	772.251	763.842	0.381388	up	0.176474	0.432173
BSS2_RS04025	1513.29	1731.27	1799.45	1391.41	1547.68	1537.38	-0.17221	down	0.479649	0.736949
BSS2_RS04030	11315.7	12668.8	12208.6	11555.5	14011.9	13075.1	0.0944723	up	0.776113	0.91237
BSS2_RS04035	3941.51	3904.95	4107.99	3694.97	6312.72	4677.89	0.296852	up	0.31864	0.595048
BSS2_RS04040	274.42	270.854	240.713	265.938	374.449	289.82	0.243045	up	0.4236	0.69362
BSS2_RS04045	1768.95	1916.81	1820.96	2108.46	2153.15	2145.3	0.218438	up	0.440375	0.705787
BSS2_RS04050	5076.59	5463.9	5097	5297.88	6657.42	5957.45	0.195978	up	0.507925	0.757303
BSS2_RS04055	463.171	523.71	534.097	487.88	657.278	568.843	0.172368	up	0.576836	0.800623
BSS2_RS04060	656.786	616.24	610.253	478.322	523.236	687.643	-0.156905	down	0.512706	0.760616
BSS2_RS04065	572.816	549.323	471.74	586.723	687.032	690.219	0.301233	up	0.299697	0.576325
BSS2_RS04070	1898.92	1662.33	1871.76	1720.6	2335.42	1634.37	0.0667771	up	0.880276	0.959351
BSS2_RS04075	11913.4	12309.1	12751	12329.6	13932	12196.4	0.0567884	up	0.882383	0.959351
BSS2_RS04080	2531.51	2660.94	2561.77	2665.98	2507.72	2886.26	0.0557907	up	0.870234	0.957828
BSS2_RS04085	1511.05	1440.44	1505.03	1779.94	2075.09	1980.66	0.388987	up	0.164596	0.411832
BSS2_RS04090	973.487	857.53	806.391	890.619	1142.93	1074.37	0.236829	up	0.428209	0.697002
BSS2_RS04095	1142.68	1055.53	949.595	1004.05	1179.48	1309.39	0.150086	up	0.632083	0.836308
BSS2_RS04100	32.88	9.835	19.081	44.041	86.704	101.281	1.90865	up	0.000185422	0.0020881
BSS2_RS04105	6640.59	6512.03	5936.94	6189.39	7829.4	6823.27	0.126714	up	0.693804	0.872908
BSS2_RS04110	765.338	685.76	730.686	609.407	755.995	740.93	-0.0507754	down	0.784797	0.916154
BSS2_RS04115	5485.31	5707.5	5152.34	7772.4	6628.65	7816.25	0.44282	up	0.102696	0.305009
BSS2_RS04120	1337.14	1416.84	1353	1120.71	1171.23	1234.04	-0.220055	down	0.3743	0.655204
BSS2_RS04125	380.268	530.056	468.656	294.056	502.123	463.712	-0.130302	down	0.578744	0.801773
BSS2_RS04130	405.144	458.446	417.034	446.902	349.446	383.994	-0.117642	down	0.651398	0.847128
BSS2_RS04135	324.116	296.412	243.189	245.571	366.71	270.271	0.0311225	up	0.995835	1
BSS2_RS04140	8674.24	9781.67	9222.69	11033.5	15797.9	16403.4	0.643424	up	0.0201621	0.0969933
BSS2_RS04145	279.696	328.229	373.009	335.011	408.292	392.672	0.211703	up	0.475396	0.734591
BSS2_RS04150	332.606	301.69	277.075	344.908	347.6	373.461	0.226054	up	0.45481	0.717702
BSS2_RS04160	18054.4	18647.8	18693.3	16633.1	17991.6	17870.6	-0.0775818	down	0.721478	0.886202
BSS2_RS04165	893.137	836.191	881.949	996.013	1177.22	1056.6	0.306705	up	0.282036	0.559369
BSS2_RS04170	825.127	958.255	1059.79	1137.72	1348.49	1248.41	0.393461	up	0.162165	0.408701
BSS2_RS04175	8343.92	8866.57	8298.38	8809.41	10829.8	8516.2	0.142415	up	0.644581	0.843831
BSS2_RS04180	1155.61	1114.73	1115.2	834.808	1462.54	1023.91	-0.0276583	down	0.825283	0.940424
BSS2_RS04185	351.382	397.974	429.621	273.052	452.688	462.695	0.0115274	up	0.963297	0.993064
BSS2_RS04190	8669.46	8670.45	8561.85	7234.67	8000.78	7729.39	-0.173623	down	0.469022	0.729289
BSS2_RS04195	12422.8	12242.6	12576.1	10396	20627.1	13158.8	0.246543	up	0.428329	0.697002
BSS2_RS04200	2654.63	2906.19	2908.87	2346	4165.42	2952.93	0.160192	up	0.628983	0.833855
BSS2_RS04205	2994.6	3645.04	3391.16	2440.53	3058.82	2849.35	-0.264813	down	0.284134	0.560909
BSS2_RS04210	1213.63	1266.11	1051.43	1103.49	1509.06	1180.06	0.103044	up	0.767571	0.906815
BSS2_RS04215	285.029	342.619	280.509	286.775	413.665	354.432	0.216054	up	0.478199	0.736209
BSS2_RS04220	1728.79	1785.13	1782.21	1127.86	1480.16	1232.76	-0.463544	down	0.0666288	0.226724
BSS2_RS04230	591.565	733.777	644.646	430.88	452.965	451.288	-0.561202	down	0.0322186	0.13882
BSS2_RS04235	1862.66	1891.12	1945.48	1792.32	1918.95	1930.55	-0.014618	down	0.906761	0.97146
BSS2_RS04240	686.589	636.805	584.697	665.7	974.396	852.647	0.385604	up	0.181045	0.437598
BSS2_RS04250	833.952	886.98	987.476	665.705	679.099	596.806	-0.480191	down	0.0707742	0.237217
BSS2_RS04255	622.275	640.731	771.532	502.079	1246.53	714.4	0.275722	up	0.382682	0.660952
BSS2_RS04260	1394.11	1337.62	1545.55	1228.73	2497.09	1628.6	0.324037	up	0.2832	0.560554
BSS2_RS04265	448.913	425.191	407.216	325.349	381.265	340.852	-0.290727	down	0.24242	0.515507
BSS2_RS04270	1984.9	1887.75	1890.56	2144.24	2590.46	2699.56	0.367316	up	0.192341	0.453115
BSS2_RS04275	302.512	288.595	268.867	153.318	272.069	214.911	-0.425548	down	0.0943852	0.288394
BSS2_RS04280	550.96	538.381	495.588	719.529	574.235	605.315	0.260881	up	0.364062	0.644096
BSS2_RS04285	2287.71	2512.37	2019.01	2187.45	2117.84	2165.71	-0.0755901	down	0.740408	0.895588
BSS2_RS04290	155.615	148.959	167.067	147.643	189.546	191.739	0.165381	up	0.606389	0.822052
BSS2_RS04295	5230.81	5688.65	5478.43	5568.54	5740.75	5810.95	0.0621926	up	0.856488	0.955474
BSS2_RS04300	10746.9	10935.2	11229.3	11209.2	11097.2	11076.2	0.0205129	up	0.979409	0.999332
BSS2_RS04305	6047.46	6400.02	6644.05	6004.26	6003.91	6050.96	-0.0802042	down	0.723153	0.886202
BSS2_RS04310	2809.76	2907.93	2887.7	2797.96	2495.39	2767.49	-0.0943112	down	0.692766	0.872908
BSS2_RS04315	3953.33	4155.34	4351.81	4144.54	5617.03	4566.05	0.201439	up	0.502609	0.756198
BSS2_RS04320	3296.91	3626.8	3534.44	4196.91	4691.86	4287.07	0.333267	up	0.232013	0.501291
BSS2_RS04330	1121.99	1340.14	1267.84	899.59	1095.38	1027.1	-0.30363	down	0.228007	0.497698
BSS2_RS04335	1682.96	1805.41	1707.17	1998.42	2226.75	2160.75	0.297621	up	0.290088	0.566932
BSS2_RS04340	3748.04	3894.07	3702.75	4364.53	7050.66	5582.27	0.58328	up	0.0374378	0.152469
BSS2_RS04345	1795.98	1858.71	1748.93	1801.75	2551.23	2231.01	0.285034	up	0.329403	0.6072
BSS2_RS04350	2046.16	2120.64	1836.32	1793.18	2384.09	2165	0.079286	up	0.838271	0.945481
BSS2_RS04355	4863.27	5056.14	5381.93	6559.98	7851.72	6713.09	0.46528	up	0.0925872	0.284361
BSS2_RS04360	5026.12	5301.38	5186.37	5555.14	6136.9	6111.8	0.198631	up	0.492314	0.749039
BSS2_RS04365	2055.26	2144.29	2002.4	2668.97	3240.2	2771.7	0.485117	up	0.0803798	0.257233
BSS2_RS04370	1771.7	1838.1	1917.37	1884.54	1847.39	1915.54	0.0310619	up	0.946246	0.987084
BSS2_RS04375	479.362	537.348	503.66	419.04	593.073	547.119	0.0364131	up	0.970174	0.996313
BSS2_RS04380	152.577	137.393	180.738	115.879	157.62	156.986	-0.128869	down	0.592426	0.812775
BSS2_RS04385	2534.22	2516.47	2540.24	2253.61	2628.66	2395.65	-0.0607498	down	0.762655	0.904417
BSS2_RS04390	1885.9	1823.51	1860.25	1477.38	1654.62	1726.09	-0.197199	down	0.417757	0.687703
BSS2_RS04395	1798.4	1842.56	1744.73	1686.93	2055.24	1870.28	0.0595	up	0.88444	0.960702
BSS2_RS04400	1666.37	1728.18	1536.45	1436.07	1636.28	1612.85	-0.0737677	down	0.729232	0.88964
BSS2_RS04405	5319.93	5531.26	5385.14	4265.8	5963.77	4706.08	-0.120466	down	0.58301	0.805806
BSS2_RS04410	1977.88	1760.43	2109.01	2572.05	2616.98	2855.65	0.460261	up	0.0960324	0.292226
BSS2_RS04415	1129.47	1117.96	1268.28	1540.53	2179.33	1770.69	0.643133	up	0.020857	0.099571
BSS2_RS04420	9278.36	10265.8	9621.86	9246.17	9603.87	10209.1	-0.00529845	down	0.940005	0.984841
BSS2_RS04425	377.981	533.574	369.692	403.889	278.383	408.164	-0.232643	down	0.405573	0.680841
BSS2_RS04430	403.29	487.509	477.695	133.196	152.966	185.49	-1.53679	down	2.295e-08	8.0271e-07
BSS2_RS04435	861.665	832.263	836.874	565.066	640.672	598.872	-0.487907	down	0.0573897	0.204825
BSS2_RS04445	136.33	146.702	125.31	82.112	106.852	104.845	-0.474895	down	0.0737857	0.24401
BSS2_RS04460	230.55	312.159	302.796	390.074	511.969	396.203	0.618677	up	0.0388374	0.156667
BSS2_RS04470	305.484	349.475	311.32	299.399	487.269	436.99	0.340688	up	0.248146	0.522275
BSS2_RS04475	37.473	8.968	17.397	20.077	56.467	27.703	0.707492	up	0.231302	0.500846
BSS2_RS04480	7.078	0	0	0	0	0	-11.2048	down	0.504132	0.756198
BSS2_RS04490	12.741	22.867	14.788	11.377	65.596	5.233	0.705901	up	0.060456	0.211952
BSS2_RS04495	0	7.919	7.682	17.731	4.987	0	0.54211	up	0.763599	0.904961
BSS2_RS04500	11.079	39.769	32.147	66.779	66.779	68.255	1.28189	up	0.00251884	0.0192082
BSS2_RS04505	85.806	80.892	66.394	59.208	88.158	67.28	-0.118939	down	0.656793	0.850565
BSS2_RS04510	12138.8	13052.8	13472.4	9398.4	12110.7	10863.2	-0.256235	down	0.293395	0.571227
BSS2_RS04515	241.407	96.284	217.924	395.207	552.387	440.662	1.32111	up	3.50974e-05	0.00050408
BSS2_RS04525	897.933	1016.33	1087.25	2145.41	3320.48	2505.8	1.40919	up	4.06328e-07	1.00668e-05
BSS2_RS04530	2324.44	2134.3	2214.55	5843.98	6827.29	6340.7	1.51044	up	4.2617e-08	1.39231e-06
BSS2_RS04545	7.901	7.091	4.585	15.875	16.371	19.471	1.40134	up	0.00427723	0.0287697
BSS2_RS04550	116.966	176.608	133.601	85.795	159.466	123.53	-0.212022	down	0.389219	0.66695
BSS2_RS04555	2411.79	2440.68	2615.01	2338.55	3601.53	2520.94	0.180211	up	0.566063	0.793652
BSS2_RS04560	2419.8	2324.27	2692.5	2142.41	3099.87	2316.15	0.0234489	up	0.990841	1
BSS2_RS04565	4283.71	4433.4	5035.81	5414.91	8380.03	6406.73	0.554736	up	0.0480538	0.181299
BSS2_RS04570	0	12.051	4.676	2.698	0	0	-2.63087	down	0.00421502	0.0284674
BSS2_RS04575	5.858	14.018	13.598	7.846	4.414	0	-1.44886	down	0.204184	0.467685
BSS2_RS04580	1709.04	1629.63	1891.81	2795.25	2585.22	2592.97	0.608259	up	0.0261662	0.118586
BSS2_RS04585	822.425	817.882	969.961	511.164	643.297	616.04	-0.560039	down	0.0296959	0.129832
BSS2_RS04590	133.507	139.778	134.095	127.241	162.489	105.975	-0.0419495	down	0.826849	0.940917
BSS2_RS04595	566.527	567.255	552.991	460.378	376.833	420.576	-0.423377	down	0.112278	0.323633
BSS2_RS04600	344.464	413.852	427.655	293.096	428.65	396.596	-0.0847071	down	0.690446	0.872745
BSS2_RS04605	1057.79	1114.42	1067.24	1195.92	1323.83	1362.98	0.261323	up	0.358282	0.640031
BSS2_RS04610	694.96	838.473	730.423	760.201	1039.94	979.973	0.29636	up	0.306484	0.583872
BSS2_RS04615	601.111	600.864	520.007	615.117	860.783	768.254	0.382101	up	0.184995	0.441758
BSS2_RS04620	935.185	970.597	987.818	1415.32	1321.52	1408.69	0.518689	up	0.0564788	0.203493
BSS2_RS04625	82.602	89.512	117.578	154.479	180.833	157.466	0.766412	up	0.00839916	0.0494469
BSS2_RS04630	71.151	59.396	40.33	84.221	72.307	65.241	0.376094	up	0.235989	0.505109
BSS2_RS04635	133.149	101.633	95.92	92.247	183.34	138.6	0.324748	up	0.327051	0.604999
BSS2_RS04640	568.217	644.845	632.301	740.17	776.78	789.14	0.321544	up	0.253797	0.529873
BSS2_RS04645	4639.87	4774.6	5051.73	4307.83	5489.23	4668.16	-9.68398e-05	down	0.934352	0.983999
BSS2_RS04650	1844.62	1818.6	1858.28	1467.96	2191.72	1911.62	0.0129538	up	0.959433	0.993064
BSS2_RS04655	211.165	250.236	281.614	218.931	231.763	211.399	-0.166357	down	0.508726	0.757736
BSS2_RS04660	207.215	154.125	201.503	165.031	514.782	200.114	0.644649	up	0.0431985	0.168986
BSS2_RS04665	776.384	807.01	747.565	511.246	955.857	689.402	-0.112228	down	0.58945	0.810513
BSS2_RS04670	2928.78	3281.92	3343.41	3172.91	3696.39	3069.65	0.0569718	up	0.882061	0.959351
BSS2_RS04675	6053.01	6186.56	5931.6	4782.22	5337.06	5619.92	-0.207289	down	0.395008	0.672341
BSS2_RS04680	1424.79	1500.24	1546.83	1498.85	2471.49	1652.91	0.33053	up	0.257259	0.534286
BSS2_RS04685	4856.42	5297.22	4802.33	7047.45	6197.53	7018.6	0.438168	up	0.105341	0.310086
BSS2_RS04690	226.506	307.505	278.059	396.742	400.386	413.262	0.575794	up	0.0485145	0.182343
BSS2_RS04695	1348.72	1343.73	1378.42	1387.2	1288.38	1283.92	-0.0400213	down	0.845614	0.948683
BSS2_RS04700	1630.17	1804.1	1733.19	1749.8	1653.28	1790.6	0.00729902	up	0.988028	1
BSS2_RS04705	77.156	63.166	65.985	95.187	120.853	90.064	0.569222	up	0.0700715	0.235393
BSS2_RS04710	1434.88	1451.71	1509.68	1678.83	1934.75	1853.85	0.314581	up	0.264162	0.541517
BSS2_RS04715	515.872	490.45	473.93	647.141	818.445	737.402	0.573618	up	0.0404802	0.161541
BSS2_RS04720	555.141	552.241	502.48	459.73	478.991	450.133	-0.213042	down	0.393801	0.672341
BSS2_RS04725	575.273	600.56	598.229	574.03	445.064	585.13	-0.145181	down	0.572967	0.798714
BSS2_RS04730	1447.56	1419.8	1631.99	1344.7	1535.91	1437.46	-0.0593306	down	0.769937	0.907851
BSS2_RS04735	1354.18	1478.04	1639.32	1404.27	1206.78	1432.31	-0.145216	down	0.56476	0.793463
BSS2_RS04740	7546.69	7601.88	7301.37	5376.52	5922.41	5878.79	-0.386173	down	0.126751	0.351195
BSS2_RS04745	858.834	1219.6	854.4	493.01	835.505	755.858	-0.49268	down	0.0586504	0.20758
BSS2_RS04750	136.642	145.821	171.452	341.315	297.721	295.771	1.04224	up	0.000421824	0.00423677
BSS2_RS04755	1506.76	1558.38	1503.06	1312.5	1593.41	1644.18	-0.00572757	down	0.922506	0.979303
BSS2_RS04760	351.286	400.725	403.493	416.892	463.515	361.068	0.103533	up	0.747842	0.897821
BSS2_RS04765	1928.13	2307.07	2370.96	2178.73	2351.86	2260.6	0.0398505	up	0.925393	0.979524
BSS2_RS04770	314.945	366.565	328.985	329.81	342.99	342.194	0.006409	up	0.987076	1
BSS2_RS04775	2301.96	2315.86	2465.72	2649.98	2912.18	2631.72	0.210076	up	0.468277	0.729233
BSS2_RS04780	637.759	693.263	647.685	756.995	897.733	887.541	0.361558	up	0.200415	0.463957
BSS2_RS04785	1149.04	1250.9	1174.51	1453.57	1577.69	1495.72	0.340825	up	0.221252	0.490882
BSS2_RS04790	421.138	357.846	361.28	547.739	595.509	496.339	0.523963	up	0.0674929	0.22906
BSS2_RS04795	14500.8	15486.3	16234.5	25399.7	31317.6	28144.5	0.876547	up	0.00129185	0.0110364
BSS2_RS04800	2819.75	2856.11	2836.65	2599.31	3876.2	2918.18	0.142108	up	0.664692	0.854358
BSS2_RS04805	743.073	857.841	805.223	710.476	661.89	712.841	-0.206528	down	0.413868	0.685477
BSS2_RS04810	292.125	320.788	312.633	213.428	310.611	235.284	-0.28559	down	0.25407	0.530071
BSS2_RS04815	1022.74	990.059	1075.71	679.534	913.359	787.422	-0.37576	down	0.133389	0.360841
BSS2_RS04825	4982.49	5117.09	5159.52	4634.53	4550.21	4866.32	-0.118992	down	0.615849	0.829577
BSS2_RS04830	1019.27	1335.57	1095.92	1541.15	1055.35	1463.92	0.23471	up	0.383263	0.660952
BSS2_RS04835	435.955	495.921	484.609	604.497	541.268	593.899	0.296493	up	0.295366	0.572337
BSS2_RS04840	4624.69	5038.41	4622.99	4887.34	5948.91	5687.12	0.209897	up	0.47301	0.732427
BSS2_RS04845	3404.3	3649.15	3268.49	3065.09	3369.28	3174.47	-0.10328	down	0.650852	0.846999
BSS2_RS04850	1350.54	1414.73	1582.28	252.573	495.33	405.024	-1.9149	down	2.67041e-12	2.73763e-10
BSS2_RS04860	550.657	536.92	584.294	1002.3	920.607	866.869	0.738685	up	0.0066492	0.0418815
BSS2_RS04865	1809.4	1887.42	1763.49	3442.44	4045.36	3805.15	1.04837	up	0.000117718	0.00141323
BSS2_RS04870	1878.08	1808.06	1738.31	2246.91	3752.45	2599.65	0.664692	up	0.0173577	0.0876135
BSS2_RS04875	2013.89	2013.81	2108.44	2358.93	2485.01	2496.58	0.25855	up	0.361538	0.643579
BSS2_RS04880	3975.17	4337.06	4018.1	2306.57	4288.41	2787.19	-0.394218	down	0.106674	0.312148
BSS2_RS04885	2085.41	2439.2	2230.05	1581.03	1844.85	1670.91	-0.406293	down	0.112374	0.323633
BSS2_RS04890	109.62	62.13	95.981	244.716	221.692	239.33	1.39834	up	1.75684e-06	3.81246e-05
BSS2_RS04895	11890.9	12318.7	12226.5	8276.72	9159.81	9066.65	-0.4592	down	0.0718246	0.239657
BSS2_RS04900	485.841	542.175	494.841	270.927	259.969	208.907	-1.04156	down	0.000102465	0.00126402
BSS2_RS04905	1294.23	1603.42	1403.82	468.727	708.316	636.499	-1.24602	down	2.55827e-06	5.13902e-05
BSS2_RS04910	5121.24	5069.88	4807.8	2805.44	2845.88	3172.26	-0.765422	down	0.00334262	0.024062
BSS2_RS04915	636.713	793.859	743.654	637.838	674.227	655.962	-0.143752	down	0.557357	0.791569
BSS2_RS04920	340.372	431.482	380.102	534.768	597.451	539.533	0.537274	up	0.0538658	0.196736
BSS2_RS04925	305.466	316.262	349.026	525.752	381.592	411.479	0.442072	up	0.106121	0.311213
BSS2_RS04930	659.799	640.652	654.884	652.155	796.523	788.668	0.194372	up	0.518941	0.766213
BSS2_RS04935	663.455	660.8	718.413	615.608	875.467	703.297	0.103353	up	0.772638	0.909364
BSS2_RS04940	547.111	490.23	507.421	759.593	850.772	754.148	0.614158	up	0.0282216	0.125228
BSS2_RS04945	318.85	422.168	376.138	490.093	760.077	537.778	0.678473	up	0.0166768	0.0851682
BSS2_RS04950	582.227	488.563	612.57	571.221	713.262	553.41	0.126709	up	0.700387	0.876368
BSS2_RS04955	1484.06	1559.2	1586.03	1601.43	1731.68	1699.93	0.120641	up	0.693681	0.872908
BSS2_RS04960	1044.08	1035.62	1105.3	1107.82	1189.3	1092.41	0.0897937	up	0.783474	0.915953
BSS2_RS04965	517.858	693.4	581.967	611.064	662.669	708.969	0.144911	up	0.63598	0.83907
BSS2_RS04970	1015.81	1198.86	1174.97	942.679	1277.31	1059.39	-0.0477068	down	0.798749	0.921957
BSS2_RS04975	11938.4	12458.1	13029.8	13710	15011	14475	0.206846	up	0.471856	0.732165
BSS2_RS04980	1412.42	1433.03	1478.77	1448.15	1777.26	1507.07	0.130156	up	0.683796	0.869544
BSS2_RS04985	840.257	810.492	752.488	948.337	1048.64	1104.86	0.368147	up	0.191152	0.452388
BSS2_RS04990	8.494	0	9.858	45.509	95.994	41.863	3.3205	up	8.53072e-07	1.95091e-05
BSS2_RS05000	40.525	44.082	38.484	245.089	387.678	285.979	2.89991	up	1.09868e-21	1.08879e-18
BSS2_RS05005	215.18	248.437	245.366	434.86	932.921	516.309	1.41004	up	1.22426e-06	2.7162e-05
BSS2_RS16300	169.879	213.43	236.603	204.789	211.187	240.712	0.0831443	up	0.867883	0.957764
BSS2_RS05010	154.571	226.497	214.503	271.552	272.581	349.164	0.584864	up	0.0349043	0.146984
BSS2_RS05015	103.907	82.885	126.341	198.824	212.492	185.945	0.931579	up	0.00178214	0.0143308
BSS2_RS16310	0	28.363	0	0	0	14.603	-0.957602	down	0.695061	0.872933
BSS2_RS05020	0	0	0	9.683	5.446	0	12.3004	up	0.00973235	0.0555361
BSS2_RS05030	445.599	445.377	453.696	452.108	519.675	512.876	0.142877	up	0.646361	0.84463
BSS2_RS05035	1389.92	1533.74	1541.51	1453.17	1299.32	1477.89	-0.0779265	down	0.741679	0.896226
BSS2_RS05040	65.548	68.627	55.157	65.849	124.7	115.089	0.690897	up	0.0246965	0.113482
BSS2_RS05045	445.933	490.814	544.62	811.664	962.283	859.594	0.830074	up	0.00256733	0.0194711
BSS2_RS17290	160.938	246.059	217.924	215.567	431.132	308.464	0.612071	up	0.0609983	0.213218
BSS2_RS05050	892.608	987.519	926.313	1000.09	1082.22	1053.48	0.160086	up	0.585971	0.807655
BSS2_RS05055	906.17	890.02	881.856	1024.84	1416.6	1273.92	0.472322	up	0.0934234	0.286338
BSS2_RS05060	668.731	651.743	654.101	888.502	1115.36	1033.28	0.621173	up	0.0265379	0.119723
BSS2_RS05065	296.614	388.787	370.866	397.298	379.913	390.388	0.14457	up	0.619025	0.831238
BSS2_RS05070	889.066	859.414	900.262	855.163	863.947	945.366	0.0085445	up	0.980172	0.999332
BSS2_RS05075	9357.43	10316.1	9684.63	7452.38	7949.91	9426.59	-0.241741	down	0.330278	0.607999
BSS2_RS05080	4056.4	4469.8	4521.88	3763.13	6753.7	4554.98	0.208015	up	0.506964	0.756249
BSS2_RS05085	1470.23	1685.26	1735.09	1356.98	1240.36	1465.2	-0.26762	down	0.299186	0.576088
BSS2_RS05095	5045.02	5276.77	5266.53	4886.39	4612.3	5042.6	-0.100312	down	0.670637	0.859769
BSS2_RS05100	958.604	1048.27	935.146	1118.21	980.055	983.779	0.0670803	up	0.830389	0.942229
BSS2_RS05105	87.14	120.064	153.24	183.921	175.077	149.665	0.496932	up	0.0977023	0.294383
BSS2_RS05110	605.947	679.422	628.768	808.943	1300.08	855.388	0.63105	up	0.0248697	0.114101
BSS2_RS16325	98.885	109.218	97.113	142.639	183.392	196.818	0.776558	up	0.0310217	0.134442
BSS2_RS05115	4212.8	4925.3	4305.06	4471.43	4550.92	5112.73	0.0724069	up	0.824829	0.940424
BSS2_RS16330	15.213	0	0	20.377	34.386	28.117	2.44549	up	0.00365742	0.0258278
BSS2_RS05120	1156.75	1289.02	1256.42	1851.85	2262.9	2095.72	0.746324	up	0.00625881	0.0398447
BSS2_RS05125	41108.9	42566.6	41701.3	35489.3	57183.3	39348.9	0.0745022	up	0.865545	0.957672
BSS2_RS05130	14843.4	16267.3	16482.9	37295.3	34708.6	38873	1.22012	up	6.30202e-06	0.000115654
BSS2_RS05135	16097.4	17189.2	17645	18113	14257.7	18940.3	0.0107083	up	0.98724	1
BSS2_RS05140	16301.1	16760.8	17359.3	18128.7	23576.2	20578.6	0.304818	up	0.285649	0.561983
BSS2_RS05145	998.803	1067.47	1017.94	1078.06	1315.91	1336.87	0.274598	up	0.338723	0.616294
BSS2_RS05150	3767.45	3921.24	4005.78	4156.27	3951.56	4077.66	0.0593373	up	0.861037	0.95685
BSS2_RS16335	732.604	800.361	813.323	972.748	1132.73	1106.75	0.453195	up	0.114234	0.326719
BSS2_RS05155	5499.3	5279.05	5594.77	4568.94	5076.25	5361.33	-0.12574	down	0.585676	0.807655
BSS2_RS05160	587.36	730.696	618.57	710.887	714.414	692.243	0.128846	up	0.66174	0.853516
BSS2_RS05165	2633.5	2687.68	2539.31	2811.71	2884.9	2788.4	0.110296	up	0.719022	0.885522
BSS2_RS05170	956.803	969.384	965.493	982.987	1234.17	1130.3	0.211159	up	0.47501	0.734376
BSS2_RS05175	500.315	494.532	476.092	428.725	497.14	553.918	0.00864819	up	0.967586	0.994342
BSS2_RS05180	298.292	275.29	279.453	311.752	321.492	299.963	0.129592	up	0.679711	0.867441
BSS2_RS05185	154.112	171.62	193.037	206.424	319.597	248.169	0.577593	up	0.0454279	0.17315
BSS2_RS05190	863.426	899.726	907.067	1356.12	1494.77	1267.1	0.62498	up	0.0224641	0.10543
BSS2_RS05195	558.759	642.86	612.888	736.089	853.538	813.301	0.405215	up	0.1533	0.393577
BSS2_RS05200	3433.35	3147.75	3216.17	2230.29	3491.54	2666.86	-0.223934	down	0.338199	0.615724
BSS2_RS05205	596.243	613.785	637.901	1436.65	1380.31	1325.66	1.16463	up	2.37956e-05	0.000368461
BSS2_RS05210	4230.15	4374.32	4309.03	5794.96	6527.6	6670.2	0.55657	up	0.0422957	0.166771
BSS2_RS05215	347.48	341.857	367.452	517.144	738.864	523.287	0.751617	up	0.012411	0.0675786
BSS2_RS05220	1571.73	1695.69	1746.64	1749.94	2886.12	2115.45	0.429228	up	0.131887	0.358668
BSS2_RS05225	6769.76	7189.64	6993.79	7863.96	7899.8	8167.48	0.191725	up	0.500958	0.754865
BSS2_RS05230	7994.25	8481.75	8594.79	9793.23	9349.25	10070.2	0.220588	up	0.430274	0.698637
BSS2_RS05235	6669.35	6510.97	7132.19	7351.55	8594.66	8078.22	0.242134	up	0.400073	0.674986
BSS2_RS05240	1959.79	2306.15	2177.82	1613.49	2056.02	1980.88	-0.189553	down	0.434311	0.700601
BSS2_RS05245	91.945	106.872	103.666	49.262	114.797	67.973	-0.382526	down	0.188798	0.450118
BSS2_RS05250	12487.3	13312.5	13328.4	9667.38	7037.77	9879.06	-0.557639	down	0.0339462	0.144174
BSS2_RS05255	4324.59	4413.36	4759.72	6133.85	5599.43	6252.33	0.414132	up	0.128282	0.352804
BSS2_RS05260	2804.41	3083.81	3015.27	2435.09	2563.38	2699.12	-0.209965	down	0.395282	0.672341
BSS2_RS05265	2111.36	2101.3	2158.62	1687.37	2458.45	2055.09	-0.0391035	down	0.805492	0.92772
BSS2_RS05270	2004.35	2377.81	1992.87	2382.33	2685.26	2537.06	0.254453	up	0.37198	0.652446
BSS2_RS05275	1902.65	2094.84	2201.34	2294.17	2457.45	2346.79	0.195501	up	0.497272	0.751214
BSS2_RS16340	78.406	117.269	91.001	131.275	162.452	289.82	1.02542	up	0.0287031	0.126692
BSS2_RS05280	3778.12	3897.28	3791.67	4277.02	4611.99	4335.71	0.205739	up	0.473927	0.733464
BSS2_RS05285	2171.95	2290.33	2195.54	2373.14	2275.63	2478.53	0.0983044	up	0.747011	0.897821
BSS2_RS05290	1163.26	1237.73	1070.87	1192.7	1655.81	1444.97	0.306436	up	0.290426	0.566932
BSS2_RS05295	399.114	540.003	384.836	411.223	684.681	487.98	0.258614	up	0.395463	0.672341
BSS2_RS05300	777.669	832.639	714.191	707.912	759.42	694.614	-0.104589	down	0.652066	0.847287
BSS2_RS05305	3675.31	3871.34	3713.49	5948.23	7451.69	6013.67	0.785842	up	0.00405445	0.027838
BSS2_RS05310	55.553	64.303	58.87	71.175	71.427	52.081	0.123375	up	0.692371	0.872908
BSS2_RS05315	1241.84	1201.59	1191.75	1489.11	1437.08	1478.45	0.276998	up	0.321578	0.599405
BSS2_RS05320	9488.01	10157.2	10198.4	9219.46	13928.3	10514.8	0.173724	up	0.578713	0.801773
BSS2_RS05325	427.272	428.091	419.732	287.877	319.98	348.858	-0.414442	down	0.108981	0.317591
BSS2_RS05330	685.725	784.027	699.591	544.29	855.974	536.151	-0.16387	down	0.477302	0.736209
BSS2_RS05335	6002.4	6366.82	6133.45	4315.98	3381.47	4373.1	-0.616242	down	0.0190224	0.0939431
BSS2_RS05340	3815.83	3697.39	3672.59	2903.34	3220.06	3167.54	-0.267774	down	0.281666	0.559369
BSS2_RS05345	2118.18	2160.28	2194.63	2191.4	2158.78	2206.72	0.0185584	up	0.985698	1
BSS2_RS05350	12672.5	13422.6	13830.8	11588.1	10027.6	11596.9	-0.265596	down	0.298692	0.576088
BSS2_RS05355	1135.95	1115.29	1158.11	959.275	1058.97	1019.58	-0.16646	down	0.488984	0.746255
BSS2_RS05360	708.979	801.064	792.315	841.322	722.613	718.312	-0.0126572	down	0.941446	0.984841
BSS2_RS05365	1361.03	1434.82	1380.18	1624.93	1593.13	1723.77	0.242908	up	0.389222	0.66695
BSS2_RS05370	3300.38	3658.79	3425.68	3730.74	4605.67	3599.76	0.200858	up	0.494988	0.750139
BSS2_RS05375	657.665	647.753	692.138	872.407	1115.29	1008.36	0.584825	up	0.0364292	0.150422
BSS2_RS05380	7844.42	8108.73	8132.27	6998.07	5900.19	7063.34	-0.270932	down	0.290403	0.566932
BSS2_RS05385	15943.5	17062.5	17473.6	16032.5	13437.7	15859.9	-0.155235	down	0.537021	0.781862
BSS2_RS05390	18949.3	19232.7	20491.3	19634.9	22978.1	19416.8	0.0802595	up	0.816613	0.934484
BSS2_RS05395	2156.44	2330.69	2170.26	2220.37	3133.3	2574.35	0.252003	up	0.39175	0.670122
BSS2_RS05400	3409.64	3399.14	3449.83	3606.93	3213.02	3447.61	0.00125896	up	0.972288	0.997138
BSS2_RS05405	3893.47	3752.61	3623.28	3562.39	4839.35	4314.25	0.174238	up	0.573536	0.798714
BSS2_RS05410	392.524	423.471	466.036	318.905	626.386	328.243	-0.00959365	down	0.872764	0.957896
BSS2_RS05415	1293.97	1578.56	1623.5	1084.46	1500.5	1572.09	-0.113091	down	0.615394	0.829577
BSS2_RS05420	10182.2	11099.8	10698.8	13819.7	14388.2	14387.1	0.413479	up	0.131482	0.358619
BSS2_RS05425	11190.2	12029.2	11612.8	13769.3	15178.6	15317.5	0.345757	up	0.214148	0.481955
BSS2_RS05430	6470.13	6408.69	6471.57	5528.87	5848.95	5632.91	-0.185918	down	0.444407	0.710008
BSS2_RS05435	2194.56	2103.18	1871.1	2410.1	3643.86	2902.64	0.537951	up	0.0572913	0.20472
BSS2_RS05440	359.539	497.028	397.039	551.715	575.965	580.633	0.446487	up	0.115532	0.329317
BSS2_RS05445	2550.37	3041.18	2680.74	2994.53	3117.76	3094.1	0.154349	up	0.594907	0.814508
BSS2_RS05450	344.246	358.976	390.618	324.571	262.263	398.093	-0.151313	down	0.556625	0.791569
BSS2_RS05455	693.975	637.601	656.232	792.598	749.28	702.381	0.175061	up	0.546994	0.787894
BSS2_RS05460	1706.69	1890.85	1802.04	2227.81	1970.48	2015.26	0.202572	up	0.470085	0.729994
BSS2_RS05465	639.136	829.726	809.687	1029.54	1476.11	962.504	0.606051	up	0.0315056	0.136143
BSS2_RS05470	1063.21	1130.23	1004.54	1159.29	1317.44	1147.62	0.180561	up	0.548754	0.787933
BSS2_RS05475	17701.4	18967.6	18731.1	8549.13	13322.2	11207.3	-0.743992	down	0.00371246	0.0259698
BSS2_RS05480	921.268	1106.24	720.426	599.489	918.098	716.5	-0.298661	down	0.230994	0.500846
BSS2_RS05490	568.767	626.644	761.444	528.001	547.326	548.15	-0.269449	down	0.297882	0.575441
BSS2_RS05495	776.9	752.215	675.65	847.852	926.924	910.585	0.284491	up	0.317668	0.593978
BSS2_RS05500	391.687	364.814	387.451	146.065	171.029	159.043	-1.26457	down	5.26892e-06	0.000100413
BSS2_RS05505	279.233	220.002	241.739	204.38	158.074	187.067	-0.431246	down	0.102161	0.304698
BSS2_RS05510	249.458	226.643	228.971	106.272	132.48	118.015	-0.982782	down	0.000228154	0.00246655
BSS2_RS05515	5606.01	5583.94	6545.69	2149.44	3087.68	3321.36	-1.05123	down	6.02337e-05	0.000805221
BSS2_RS05520	852.132	921.395	824.474	868.529	728.6	806.306	-0.112304	down	0.65099	0.846999
BSS2_RS17295	624.046	622.244	820.868	585.111	767.953	563.868	-0.108849	down	0.664578	0.854358
BSS2_RS05525	1857.86	2025.27	1840.84	1559.71	1723.24	1729.7	-0.191445	down	0.432936	0.700601
BSS2_RS05530	504.138	552.767	463.844	464.09	466.849	499.193	-0.0886336	down	0.704892	0.87787
BSS2_RS05535	388.208	462.302	424.946	450.979	627.947	528.198	0.333467	up	0.250486	0.525332
BSS2_RS05540	4440.38	5072.28	4962.6	3017.57	4727.84	3587.33	-0.353092	down	0.151778	0.390342
BSS2_RS05545	1774.43	2092.01	2020.62	1425.05	1485.46	1549.23	-0.400588	down	0.121934	0.343612
BSS2_RS05550	11826.1	12031.9	12315	11786.7	11871	13110.8	0.0235616	up	0.973171	0.997324
BSS2_RS05555	77.186	79.704	80.995	42.487	74.087	65.139	-0.388597	down	0.15145	0.389837
BSS2_RS05560	2075.94	2109.52	2281.91	2230.49	2435.61	2356.56	0.118838	up	0.699784	0.875982
BSS2_RS05565	6024.14	6567.97	7032.73	8150.07	7515.12	8548.36	0.303134	up	0.268879	0.546396
BSS2_RS05570	10280.4	10074.1	11048.6	8979.21	10999.8	9737.39	-0.0796474	down	0.70345	0.87787
BSS2_RS05575	3888.93	4428.08	4049.55	3353.64	3652.7	3400.56	-0.248904	down	0.319016	0.595377
BSS2_RS05580	200.132	201.874	241.735	268.065	354.17	315.406	0.542553	up	0.0556362	0.201715
BSS2_RS05585	1701.65	1833.25	1630.07	1531.96	1444.56	1497.81	-0.207087	down	0.409414	0.682857
BSS2_RS05590	30998.8	33057.1	34262	28923.5	28118.9	31274.2	-0.154768	down	0.526025	0.772283
BSS2_RS05595	16264.7	17263.8	16726.7	17582.8	18378.6	18856.9	0.125384	up	0.676613	0.864076
BSS2_RS05600	29551.1	29242.2	31695.7	30912.6	34179.8	33701.3	0.126676	up	0.679972	0.867441
BSS2_RS05605	18500.3	19315.3	19885.2	20512.2	24977.2	22723.4	0.241452	up	0.402705	0.677556
BSS2_RS05610	5258.41	6116.75	6312.45	6868.31	8284.05	7631.93	0.3653	up	0.190362	0.4518
BSS2_RS05615	7198.77	7423.99	7512.28	8559.6	9587.39	9063.75	0.297843	up	0.289215	0.565683
BSS2_RS05620	16431.8	17734.7	16927.7	14326.5	9288.81	13962.8	-0.443265	down	0.0936031	0.286593
BSS2_RS05625	33250	35571.6	37336.7	29373.8	31835.1	31245	-0.199411	down	0.415416	0.686441
BSS2_RS05630	33728.7	34722.7	33681.2	29521	26656.6	30161.5	-0.242358	down	0.337774	0.615724
BSS2_RS05635	11890.1	13042.6	12543.9	10538.5	11957.2	11801.2	-0.127916	down	0.582862	0.805806
BSS2_RS05640	23609.4	24076.8	25969.9	23727.1	25277.7	24094.7	-0.0109403	down	0.919214	0.979156
BSS2_RS05645	39176.9	41631.4	42673.1	42235.8	31668	41250.7	-0.100723	down	0.689855	0.872745
BSS2_RS05650	41640.4	46667.6	45505.5	46465.7	39594.8	47649.9	-0.0011125	down	0.972318	0.997138
BSS2_RS05655	34403.3	35109.3	37093.3	36359.2	39320.4	37653	0.0882767	up	0.785728	0.916154
BSS2_RS05660	42593.9	40205.7	43754.5	45217.7	48163.2	48333.6	0.163232	up	0.580201	0.803043
BSS2_RS05665	34369.5	35403	36553.3	41512.8	47731.7	40852.1	0.291092	up	0.301968	0.579369
BSS2_RS05670	26639.6	27809.8	29144.5	29226.7	34287.7	31428.2	0.183656	up	0.533166	0.777618
BSS2_RS05675	53443.5	55018.4	55230.9	56108.1	43446.7	54574.9	-0.0868469	down	0.725081	0.887471
BSS2_RS05680	52241.5	54921.7	54645.9	48768.5	39079.4	49744.1	-0.233897	down	0.361729	0.643579
BSS2_RS05685	29593.4	30837.3	30491.4	26818.4	22832.8	27841.5	-0.230569	down	0.364403	0.644096
BSS2_RS05690	54005.9	58273.3	57735.7	50063	39833.1	51167.8	-0.269312	down	0.296541	0.573969
BSS2_RS05695	51736.4	49649.4	57866	43967.2	97501.1	54334	0.298088	up	0.33064	0.608288
BSS2_RS05700	49211.2	49659.1	50422.8	41962.1	44562	43793.4	-0.196117	down	0.421541	0.692017
BSS2_RS05705	40152.2	41298.3	42510.1	35023.1	44243.5	41578.9	-0.0367182	down	0.825153	0.940424
BSS2_RS05710	43282.3	46527.4	44523.1	39266.1	31901.6	39314.7	-0.281994	down	0.273882	0.552679
BSS2_RS05715	50471.2	52388.9	52266.4	47118.7	44484.8	48689.4	-0.145004	down	0.551779	0.788531
BSS2_RS05720	60434.1	62329.7	61993.5	59528	60828.6	60648.4	-0.029602	down	0.866999	0.957764
BSS2_RS05725	70872.1	73798.1	74048.6	74542.5	78532	79141.8	0.0863914	up	0.788537	0.918047
BSS2_RS05730	23990.4	24826.3	26078.3	31559.1	30902.7	32465.2	0.34195	up	0.213446	0.481833
BSS2_RS05735	16733.6	17272.5	18310.4	22370.3	23136.4	22774	0.384212	up	0.162688	0.408701
BSS2_RS05740	15367.2	16179.3	16070.9	21189	22614.4	23583.3	0.500975	up	0.0671686	0.22822
BSS2_RS05745	221.787	316.192	213.6	208.581	792.841	377.929	0.87599	up	0.00357911	0.0255173
BSS2_RS05750	18571.8	18799.7	19551.8	16076.2	15903.1	16605.8	-0.228509	down	0.358925	0.640458
BSS2_RS05755	18267.4	19057.3	19373.8	16303.9	14395.2	16564.9	-0.262572	down	0.302299	0.579454
BSS2_RS05760	20846.2	23601.7	24001	15984.5	13826.2	17964.2	-0.518774	down	0.0465021	0.176116
BSS2_RS05765	58534.7	63154.7	68621.7	50609.3	38952.5	51930.6	-0.427635	down	0.101623	0.303949
BSS2_RS05770	18198.9	19263.4	19345.3	19568.7	18473.5	19434.1	0.0168842	up	0.984411	1
BSS2_RS05775	15816.6	17232.1	16711.1	15299.5	17936.8	16862.3	0.00978717	up	0.973806	0.997631
BSS2_RS05780	2168.86	2241.7	2295.45	3064.08	4998.24	3550.02	0.792132	up	0.00429396	0.0288171
BSS2_RS05785	3407.73	3667.89	3337.16	5216.52	7673.8	5932.66	0.854139	up	0.00201628	0.0159003
BSS2_RS05795	65692.5	68481	67863.4	69126.7	73334.6	73620	0.0969549	up	0.758627	0.901703
BSS2_RS05810	358.7	310.211	356.553	466.186	508.401	485.727	0.510001	up	0.0706165	0.236956
BSS2_RS05820	822.131	823.103	959.07	797.806	987.594	819.17	0.000147347	up	0.940972	0.984841
BSS2_RS05825	664.434	567.056	677.194	417.872	448.571	495.9	-0.486487	down	0.0626562	0.216601
BSS2_RS05830	184.176	166.034	158.126	54.07	114.052	49.738	-1.22237	down	3.05298e-05	0.000447119
BSS2_RS05835	1175.64	1191.88	1068.75	1357.5	1577.36	1666.19	0.421121	up	0.134214	0.362414
BSS2_RS05840	2732.84	3826.71	3729.07	5124.67	3160.85	4777.83	0.344476	up	0.193047	0.453699
BSS2_RS05845	1486.29	1598.78	1469.09	2085.12	1697.88	2020.84	0.349822	up	0.198143	0.462023
BSS2_RS05850	1108.51	1202.99	1081.75	1431.66	1636.01	1422.04	0.403956	up	0.147759	0.383107
BSS2_RS05855	2653.3	2679.3	2728.33	2538.53	3818.17	3061.23	0.224462	up	0.458844	0.721387
BSS2_RS16360	0	9.239	0	0	0	0	-11.589	down	0.504132	0.756198
BSS2_RS05860	3409.84	3834.82	3463.68	2653.11	3081.71	2799.85	-0.327327	down	0.193817	0.455149
BSS2_RS05865	424.698	434.569	424.934	380.547	673.062	436.674	0.214715	up	0.50259	0.756198
BSS2_RS05870	2311.94	2584.98	2184.96	2388.21	1787.79	2427.56	-0.100889	down	0.690085	0.872745
BSS2_RS05875	243.256	202.925	208.767	259.285	367.198	312.389	0.519546	up	0.0684642	0.231038
BSS2_RS05880	1042.31	1093.85	1171.32	1386.47	1930.73	1470.52	0.533609	up	0.0558085	0.202093
BSS2_RS05885	940.274	1006.45	870.182	1861.15	2538.45	2204.48	1.22925	up	7.57782e-06	0.000134903
BSS2_RS05890	1826.59	1980.46	1844.43	3175.78	2625	3022.69	0.642719	up	0.0168324	0.0856894
BSS2_RS05895	2886.28	3161.36	3079.62	5769.65	7079.51	5984.75	1.04508	up	0.000123701	0.00147106
BSS2_RS05900	861.112	709.68	764.881	794.44	1168.48	914.849	0.301112	up	0.318174	0.594551
BSS2_RS05905	216.999	201.783	185.656	232.526	327.922	212.37	0.354533	up	0.227607	0.497437
BSS2_RS05920	1614.75	1495.61	1699.81	2378.43	5068.49	3126.5	1.13628	up	4.91958e-05	0.000683454
BSS2_RS05925	682.36	762.886	754.853	1068.22	2620.36	1405.65	1.21129	up	1.4934e-05	0.00024395
BSS2_RS05930	4985.59	5388.77	4755.64	6309.38	6620.81	7114.42	0.405804	up	0.140614	0.373256
BSS2_RS05935	175.315	243.92	210.577	529.721	523.744	663.109	1.44653	up	2.51977e-07	6.57128e-06
BSS2_RS05940	10790.9	11202.5	10724.9	8489.61	8923.4	10038.3	-0.253228	down	0.308692	0.585702
BSS2_RS05945	122.972	104.667	97.113	117.168	120.351	132.774	0.189327	up	0.556473	0.791569
BSS2_RS05950	425.878	415.002	423.092	600.461	759.065	611.955	0.641314	up	0.0210731	0.10008
BSS2_RS05955	253.6	344.288	305.66	496.458	773.465	474.714	0.949251	up	0.000773017	0.00715944
BSS2_RS05960	180.973	141.872	222.117	364.998	285.24	392.145	0.935654	up	0.000921072	0.00837415
BSS2_RS05965	130.792	152.18	119.348	177.605	222.91	180.048	0.529106	up	0.0620841	0.215878
BSS2_RS05970	333.225	402.624	318.504	336.939	344.594	362.275	-0.0145016	down	0.922154	0.979303
BSS2_RS05975	103.973	91.776	98.914	207.757	232.441	197.414	1.1136	up	0.000120192	0.00143506
BSS2_RS05980	404.195	494.147	326.349	376.623	459.006	415.02	0.0302591	up	0.972729	0.997215
BSS2_RS05985	131.61	118.944	69.876	121.898	116.037	98.332	0.0695973	up	0.857926	0.956145
BSS2_RS05990	531.39	541.011	515.766	680.549	676.642	589.655	0.293776	up	0.297332	0.575125
BSS2_RS05995	362.715	294.828	328.615	360.789	332.088	282.858	-0.0153294	down	0.916965	0.978405
BSS2_RS06000	471.152	548.4	473.748	420.2	687.116	603.516	0.196194	up	0.530522	0.775621
BSS2_RS06005	422.669	655.586	492.587	433.342	503.232	518.643	-0.110304	down	0.646612	0.84463
BSS2_RS06010	272.083	295.81	275.716	353.34	500.522	439.05	0.615976	up	0.0290377	0.127655
BSS2_RS06015	126.898	151.837	109.275	161.748	149.581	174.009	0.322894	up	0.282939	0.560412
BSS2_RS06020	257.84	337.438	329.655	304.89	333.893	255.645	-0.0483834	down	0.827513	0.940917
BSS2_RS06025	297.289	341.857	340.565	325.801	366.523	361.543	0.105264	up	0.755495	0.900597
BSS2_RS06030	1590.48	1706.62	1651.46	1461.47	1693.11	1833.26	0.0114056	up	0.979754	0.999332
BSS2_RS06035	155.615	146.631	142.233	140.695	190.523	160.581	0.145953	up	0.673744	0.861644
BSS2_RS06040	1657.21	1428.55	1493.25	2382.04	2070.25	2252.69	0.550199	up	0.0445285	0.170629
BSS2_RS06045	791.972	821.654	838.664	1121.69	1099.65	1332.54	0.535265	up	0.0523573	0.193125
BSS2_RS06050	188.292	229.157	198.885	388.84	425.594	448.106	1.03454	up	0.000148403	0.00171009
BSS2_RS06055	1732.77	1710.92	1875.92	3982.66	4589.07	4470.96	1.29385	up	2.12339e-06	4.44794e-05
BSS2_RS06060	896.259	890.166	809.074	2291.12	2107.46	2172.54	1.34013	up	1.00125e-06	2.25854e-05
BSS2_RS06065	976.628	1122.64	1029.57	2681.96	2842.07	2593.22	1.37536	up	4.85855e-07	1.18397e-05
BSS2_RS06070	5775.89	6020.55	5849.35	11994.8	12141	12509	1.05428	up	0.000105458	0.00129024
BSS2_RS06075	42.119	55.436	61.106	84.624	82.507	75.249	0.611314	up	0.0385194	0.155807
BSS2_RS16370	0	19.671	9.54	77.071	43.352	70.897	2.71128	up	1.33244e-05	0.000223804
BSS2_RS06090	391.237	371.628	452.095	264.318	296.063	370.001	-0.385013	down	0.137477	0.368216
BSS2_RS06095	17916.6	20082.7	18165.9	23285.3	15376.1	24127	0.160822	up	0.548033	0.787933
BSS2_RS06105	48.974	71.418	49.736	94.297	178.728	109.372	1.16844	up	0.000102293	0.00126402
BSS2_RS06110	171.623	152.763	195.55	185.025	212.094	193.412	0.183678	up	0.550541	0.787933
BSS2_RS06115	1.508	7.217	19.25	42.412	61.345	29.725	2.25431	up	1.67842e-09	8.04828e-08
BSS2_RS06120	677.765	785.823	628.096	1125.99	1567.57	1398.31	0.968094	up	0.000585312	0.00568671
BSS2_RS06130	1319.83	1614.4	1383.98	1181.47	1508.83	1662.44	0.0114924	up	0.975876	0.997702
BSS2_RS06135	2672.28	2700.13	2760.37	1960.74	2171.33	2110.96	-0.381501	down	0.131769	0.358668
BSS2_RS06140	615.675	602.914	593.416	726.67	963.038	795.058	0.455522	up	0.105038	0.309799
BSS2_RS06145	1536.78	1479.33	1809.21	2071.07	2022.99	2108.65	0.362274	up	0.189549	0.451087
BSS2_RS06150	3953.47	4099.54	3868.23	6539.05	7124.48	6633.82	0.767757	up	0.00477953	0.0316471
BSS2_RS06155	1144.38	1254.82	1161.66	1392.37	1455.51	1466.71	0.276994	up	0.325557	0.603041
BSS2_RS06160	2285.93	2374.66	2221.39	2855.09	3126.47	2926.59	0.372301	up	0.180712	0.437505
BSS2_RS06165	9138.49	9518.32	10161.6	17363.2	17204.4	18489.7	0.880563	up	0.00112004	0.00985653
BSS2_RS06170	2548.19	3235.87	2986.16	3369.11	3876.93	4851.37	0.464013	up	0.0955702	0.291117
BSS2_RS06175	640.214	747.383	668.415	1134.24	1217.27	1389.16	0.863447	up	0.00151828	0.0126794
BSS2_RS06180	1644.21	1862.51	1718.32	2230.13	1940.73	2236.16	0.294212	up	0.283702	0.560802
BSS2_RS06190	4796.26	4986.8	5412.3	9799.53	12824.8	10525	1.12535	up	3.77139e-05	0.000539055
BSS2_RS06195	3227.7	3347.41	3632.95	2691.79	2878.46	2632.02	-0.315613	down	0.213373	0.481833
BSS2_RS06200	50.964	63.238	56.96	58.15	78.217	51.166	0.13178	up	0.723348	0.886202
BSS2_RS06205	33.322	25.799	29.575	78.765	41.351	38.643	0.839876	up	0.014621	0.076799
BSS2_RS06210	10.815	19.41	9.414	36.214	24.444	43.306	1.39102	up	0.00011203	0.00135945
BSS2_RS06215	93.708	137.697	95.404	123.314	149.875	113.435	0.242481	up	0.430998	0.698668
BSS2_RS06220	64.39	81.962	87.454	89.916	131.089	106.345	0.485517	up	0.106158	0.311213
BSS2_RS06225	41.322	54.152	43.392	60.62	63.749	50.914	0.335986	up	0.310734	0.585921
BSS2_RS06230	74.767	115.022	83.236	75.621	68.978	86.483	-0.240625	down	0.397045	0.672991
BSS2_RS06235	247.538	283.121	257.728	195.037	248.213	201.839	-0.289405	down	0.261922	0.539087
BSS2_RS06240	200.244	179.699	195.264	259.421	293.084	297.287	0.563026	up	0.0445487	0.170629
BSS2_RS06245	590.685	601.581	594.697	533.592	396.396	484.075	-0.337663	down	0.201393	0.46549
BSS2_RS06250	1008.78	1070.95	1095.22	664.88	824.946	757.206	-0.498713	down	0.0506042	0.188529
BSS2_RS06255	4709.85	4773.9	4502.77	2701.76	3282.14	2802.82	-0.670642	down	0.00930202	0.0534911
BSS2_RS06260	240.662	234.321	256.046	221.223	377.755	318.333	0.327481	up	0.274202	0.552679
BSS2_RS06265	1231.2	1364.5	1428.99	337.936	547.452	553.337	-1.48409	down	6.17198e-08	1.89168e-06
BSS2_RS06270	2666.04	2298.18	2358.64	601.568	993.539	757.457	-1.63817	down	1.08852e-09	5.39362e-08
BSS2_RS06275	3305.54	3654.54	3304.82	1135.73	1351.28	1145.4	-1.49872	down	1.99898e-08	7.16018e-07
BSS2_RS06280	4289.03	4727.45	4802.34	1517.33	1668.97	1722.18	-1.49329	down	2.54067e-08	8.78302e-07
BSS2_RS06285	1522.65	1756.92	1534.53	478.4	612.159	532.723	-1.56835	down	6.16299e-09	2.58064e-07
BSS2_RS06290	2177.32	2424.88	2018.9	785.185	831.048	961.078	-1.36121	down	3.8334e-07	9.74078e-06
BSS2_RS06295	686.245	758.727	728.16	304.142	320.614	362.674	-1.13802	down	2.2804e-05	0.000354955
BSS2_RS06300	561.908	507.297	579.711	270.329	286.615	273.719	-0.98918	down	0.000215313	0.0023534
BSS2_RS06305	1682.01	1699.24	1713.74	965.935	1318.88	1340.28	-0.491062	down	0.0534187	0.195825
BSS2_RS06310	774.072	707.597	574.767	379.954	438.313	390.984	-0.766031	down	0.00387012	0.0269275
BSS2_RS06315	573.037	548.527	512.263	277.625	317.837	396.596	-0.719757	down	0.00694835	0.0432164
BSS2_RS06320	195.861	188.918	201.809	85.663	134.015	100.964	-0.871378	down	0.00171177	0.0139954
BSS2_RS06325	276.054	271.869	226.745	170.657	238.385	196.232	-0.355988	down	0.174145	0.428586
BSS2_RS06330	1560.88	1748.39	1778.89	607.062	578.09	632.578	-1.48501	down	3.84143e-08	1.28321e-06
BSS2_RS06335	1168.25	1369.7	1469.67	372.821	401.699	463.712	-1.69446	down	9.31942e-10	4.77701e-08
BSS2_RS06340	1911.89	1818.7	1866.19	1017.96	1241.75	1081.46	-0.744244	down	0.00414254	0.0281826
BSS2_RS06345	168.708	172.426	155.016	197.727	262.163	225.194	0.465502	up	0.126913	0.351315
BSS2_RS06350	806.514	820.959	888.219	930.056	1058.73	969.35	0.233734	up	0.419878	0.690429
BSS2_RS06355	31.33	37.488	43.636	36.37	33.047	23.162	-0.28057	down	0.423285	0.69362
BSS2_RS06365	738.225	708.443	739.385	657.533	1149.11	1011.17	0.366247	up	0.218138	0.487612
BSS2_RS06370	38043	37785.3	39543.2	41789.9	41846	43623	0.141479	up	0.630557	0.83466
BSS2_RS06375	597.975	561.015	504.753	700.833	532.448	594.454	0.135624	up	0.66154	0.853516
BSS2_RS06380	2369.82	2568.33	2545.22	2702.41	4230.52	3281.93	0.44891	up	0.112469	0.323633
BSS2_RS06385	416.76	453.075	544.519	465.719	547.256	451.885	0.0506194	up	0.906461	0.97146
BSS2_RS06390	653.462	836.135	727.591	583.167	510.595	585.567	-0.400846	down	0.125368	0.349323
BSS2_RS06395	365.206	350.573	378.373	339.933	298.476	269.482	-0.269221	down	0.310411	0.585921
BSS2_RS06400	3316.45	3959.14	3783	2088.64	2223.63	2160.31	-0.772753	down	0.00327997	0.0237955
BSS2_RS06405	816.238	738.607	895.17	677.154	780.273	743.794	-0.154486	down	0.514202	0.761511
BSS2_RS06410	2372.08	2199.75	2239.06	2244.46	2527.01	2403.28	0.0750856	up	0.834725	0.943245
BSS2_RS06415	1660.51	1765.21	1770.63	1936.74	2288.07	2414.69	0.353575	up	0.207086	0.472138
BSS2_RS06420	116.348	150.979	142.647	149.257	248.165	183.739	0.503402	up	0.0866236	0.273388
BSS2_RS06425	180.072	235.789	203.084	229.819	300.782	290.947	0.408532	up	0.159828	0.405577
BSS2_RS06430	115.121	102.149	105.09	200.977	192.963	224.721	0.94047	up	0.000973416	0.00882307
BSS2_RS06435	1502.7	1551.79	1539.05	1811.24	2321.41	2118.26	0.444461	up	0.111411	0.321891
BSS2_RS06440	1454.93	1652.36	1555.09	2202.03	1783.63	2056.01	0.373881	up	0.17759	0.433813
BSS2_RS06445	10243.5	10638.1	10421.1	10720.2	12206.9	12227.2	0.167412	up	0.572727	0.798714
BSS2_RS06450	11257.3	11812.3	11285	12103.8	14638.2	13404.9	0.224788	up	0.43857	0.704067
BSS2_RS06455	1791.1	2023.26	1935.22	2280.69	2596.84	2693.26	0.396987	up	0.154347	0.395485
BSS2_RS06460	4730.98	4721.91	5091.43	5795.91	5855.28	6030.63	0.281811	up	0.312906	0.588778
BSS2_RS06465	6326.37	6672.61	6364.4	6334.02	8362.57	8096.85	0.235288	up	0.423558	0.69362
BSS2_RS06470	543.697	576.592	588.58	348.074	322.198	292.212	-0.828205	down	0.00190863	0.0151721
BSS2_RS06475	574.501	572.102	550.64	918.447	1140.76	1061.8	0.878815	up	0.0014701	0.0123464
BSS2_RS06480	5026.64	5077.38	5139.89	5134.1	8168.6	5866.32	0.330543	up	0.255824	0.532981
BSS2_RS06490	1574.55	1792.99	1562.64	1467.14	2378.36	1677.64	0.163849	up	0.616906	0.829577
BSS2_RS06495	509.638	442.83	591.508	593.238	1042.22	882.112	0.705382	up	0.0157158	0.0812573
BSS2_RS06500	461.451	498.393	485.814	435.942	508.277	479.008	-0.0225605	down	0.877823	0.959141
BSS2_RS06510	923.65	1170.19	1039.24	1173.13	1354.15	1439.32	0.340323	up	0.222982	0.493004
BSS2_RS06515	608.567	835.783	744.604	1031.98	1063.84	1049.04	0.52275	up	0.0583529	0.207021
BSS2_RS06520	309.473	351.611	380.608	619.881	648.161	584.215	0.830354	up	0.00251974	0.0192082
BSS2_RS06525	743.394	743.969	775.364	668.326	825.617	693.004	-0.0491442	down	0.791855	0.918678
BSS2_RS06530	3506.06	3989.41	3513.41	4572.8	5930.82	5118.12	0.504887	up	0.0687804	0.231841
BSS2_RS06535	228.229	206.801	200.598	261.18	295.495	234.796	0.316352	up	0.290883	0.567451
BSS2_RS06540	4798.87	5766.78	5362.6	4958.6	6913.53	5896.94	0.157779	up	0.610618	0.826485
BSS2_RS06545	1671.47	1825.13	1718.68	1541.88	2093.07	1967.27	0.103254	up	0.764027	0.904961
BSS2_RS06550	1036.85	1186.56	1098.51	978.548	1348.65	1092.97	0.0420507	up	0.943617	0.985379
BSS2_RS06555	117.108	202.401	163.609	113.288	212.413	101.54	-0.177324	down	0.496055	0.750139
BSS2_RS06560	221.551	279.491	221.815	266.415	314.114	287.808	0.264544	up	0.35702	0.63941
BSS2_RS06565	279.391	300.544	263.01	312.059	377.12	334.156	0.279767	up	0.334172	0.613491
BSS2_RS06570	3302.03	3586.8	3551.1	2946.21	3445.12	3091.75	-0.138684	down	0.553636	0.790512
BSS2_RS06575	250.379	312.336	370.98	371.046	362.57	317.254	0.17056	up	0.558066	0.791569
BSS2_RS06580	24739.4	26257.9	24720.2	21861	22163.6	22920.5	-0.177649	down	0.467495	0.728821
BSS2_RS06585	4230.8	4326.67	4057.39	4764.48	5491.48	5060.57	0.279964	up	0.323712	0.600754
BSS2_RS06590	5509.64	5511.64	5706.53	7535.18	7403.86	7706.4	0.436971	up	0.11005	0.319199
BSS2_RS06595	6979.89	7177.47	6847.32	7427.19	8628.91	7665.39	0.175483	up	0.553864	0.790512
BSS2_RS06600	848.87	862.78	781.962	1044.02	1395.63	1098.42	0.504724	up	0.0717343	0.239625
BSS2_RS06605	5255.1	5893.86	5272.19	6389.53	6556.07	6481.66	0.242528	up	0.387138	0.664807
BSS2_RS06610	300.418	303.295	256.839	163.472	276.867	256.135	-0.305192	down	0.218766	0.487949
BSS2_RS06615	3056.51	3086.91	3193.53	2380.36	2328.73	2552.45	-0.362676	down	0.155654	0.397816
BSS2_RS06620	1730.37	1747.31	1784.63	1439.65	1677.85	1563.15	-0.16899	down	0.478	0.736209
BSS2_RS06625	3883.69	3851.36	3917.72	3524.72	3543.01	3524.14	-0.137716	down	0.565115	0.793463
BSS2_RS06630	2997.56	3076.83	3033.62	2714.94	2853.54	2735.86	-0.133272	down	0.573837	0.798714
BSS2_RS06635	2677.93	2800.6	2861.16	2401.02	2768.39	2711.28	-0.0816731	down	0.705264	0.87787
BSS2_RS06640	2295.88	2478.31	2454.56	2127.6	2211.66	2306.25	-0.121368	down	0.606972	0.822109
BSS2_RS06645	3358.28	3558.68	3606.43	3622.01	3627.72	3739.55	0.0624968	up	0.855186	0.954513
BSS2_RS06650	1026.62	1038.59	973.346	969.846	1313.49	1143.69	0.17357	up	0.575468	0.799844
BSS2_RS06655	5239.12	5344.08	5174.72	3190.59	3693.57	3411.78	-0.614002	down	0.0170821	0.0865164
BSS2_RS06665	45.038	70.907	77.034	161.926	280.392	189.843	1.71183	up	1.91233e-08	6.93335e-07
BSS2_RS06670	1364.09	1502.96	1528.24	1504.83	1179.05	1461.31	-0.0845197	down	0.735068	0.891771
BSS2_RS06675	503.186	476.003	611.474	455.087	685.325	490.167	0.0357561	up	0.976655	0.997799
BSS2_RS06680	483.212	591.731	556.455	551.16	406.731	609.338	-0.0578927	down	0.822568	0.938409
BSS2_RS06685	102.661	105.289	89.364	130.142	175.414	117.457	0.50871	up	0.0907331	0.280989
BSS2_RS06700	336.964	332.982	344.398	390.716	450.92	452.367	0.351293	up	0.22173	0.491576
BSS2_RS06705	222.035	265.673	171.226	285.427	309.876	302.955	0.446994	up	0.114625	0.327044
BSS2_RS06710	453.011	688.847	618.892	581.499	561.744	598.872	-0.0153502	down	0.932167	0.983285
BSS2_RS06715	509.638	459.737	543.87	248.923	258.561	221.958	-1.05278	down	8.31314e-05	0.0010612
BSS2_RS06720	175.188	154.832	207.952	66.663	53.997	63.776	-1.5444	down	1.79755e-07	4.8496e-06
BSS2_RS06725	1600.26	1722.96	1675.58	2035.48	2186.57	1999.14	0.315609	up	0.257633	0.534504
BSS2_RS16435	8.494	10.163	29.575	45.509	38.398	52.329	1.49799	up	0.0105601	0.0594603
BSS2_RS06730	289.604	377.495	289.182	309.892	366.911	384.74	0.150656	up	0.625307	0.83367
BSS2_RS06740	1946.22	2112.2	2100.28	3235.07	4087.4	3517.4	0.815648	up	0.00298178	0.0222735
BSS2_RS06745	1495.53	1507.19	1529.14	1096.98	1222.35	1327.18	-0.313585	down	0.213941	0.481853
BSS2_RS06750	127.409	120.201	130.814	86.97	101.532	75.474	-0.519592	down	0.0566726	0.203493
BSS2_RS06755	65.583	60.489	88.805	58.563	90.59	57.239	-0.0581232	down	0.791092	0.918678
BSS2_RS06760	2409.86	2404.35	2796.99	2398.96	2748.18	3032.07	0.103837	up	0.753514	0.899416
BSS2_RS06765	77.659	72.595	92.951	91.017	82.281	89.706	0.112911	up	0.763953	0.904961
BSS2_RS06770	6311.44	6640.61	6847.45	7740.33	7221.8	8172.14	0.224567	up	0.420727	0.691062
BSS2_RS06775	727.236	835.904	957.046	1050.79	1216.64	1107.72	0.421424	up	0.13987	0.372097
BSS2_RS06780	4046.63	4170.83	3886.59	4437.09	5038.65	4673.74	0.22526	up	0.43416	0.700601
BSS2_RS06785	1414.82	1394.8	1584.71	2885.89	3441.46	3090.51	1.09976	up	5.69174e-05	0.000772673
BSS2_RS06800	0	0	0	0	0	15.965	12.3779	up	0.0352187	0.147889
BSS2_RS06805	1150.02	1344.11	1136.56	1061.47	1383.12	1292.05	0.0414977	up	0.941072	0.984841
BSS2_RS06820	3264.93	3709.81	3570.26	3103.11	3382.36	3607.55	-0.0632009	down	0.765756	0.905737
BSS2_RS06825	4223.34	4454.18	4531.46	3721.82	2447.43	3745.82	-0.413825	down	0.118414	0.334962
BSS2_RS06830	99.929	155.439	193.303	240.928	210.811	246.253	0.637549	up	0.0306528	0.133038
BSS2_RS06835	1754.83	1621.94	1622.07	1893.07	2624.5	2414.67	0.471726	up	0.097287	0.293937
BSS2_RS06840	5551.49	5885.06	5924.75	6438.83	7391.98	7235.82	0.279085	up	0.323646	0.600754
BSS2_RS06845	638.601	698.108	575.277	852.247	955.844	920.857	0.513272	up	0.0625526	0.216495
BSS2_RS06850	1990.23	2122.84	1978.75	2515.59	3066.32	2920.67	0.481028	up	0.0822163	0.261422
BSS2_RS06855	128.253	141.344	172.36	239.599	544.179	328.527	1.33157	up	7.19682e-06	0.000128892
BSS2_RS06860	9474.51	10193.2	9727.98	7177.65	10566.9	8024.75	-0.189952	down	0.413467	0.685213
BSS2_RS06865	768.58	974.889	905.447	764.369	888.489	1022.19	0.014161	up	0.993698	1
BSS2_RS06870	0	3.525	0	11.838	0	10.889	2.68768	up	0.011249	0.0622781
BSS2_RS06875	275.429	277.997	324.024	291.122	371.271	348.601	0.204385	up	0.506695	0.756249
BSS2_RS06880	2814.18	3172.21	2893.96	1665.78	1487.04	1606.31	-0.89992	down	0.000643323	0.00614984
BSS2_RS16460	167.344	186.58	141.256	112.074	186.257	145.271	-0.158686	down	0.559771	0.79169
BSS2_RS06885	327.741	372.546	329.038	488.377	445.709	433.1	0.40951	up	0.135483	0.364187
BSS2_RS06890	1144.08	1339.9	1275.56	1992.16	2201.99	2114.51	0.746774	up	0.00649488	0.0409963
BSS2_RS06895	48299.1	54681.5	53159.7	68194.7	50876.9	60641.4	0.202853	up	0.449885	0.712957
BSS2_RS06900	287.296	376.64	287.055	414.932	402.799	514.052	0.485854	up	0.0853026	0.269792
BSS2_RS06905	3646.26	3839.76	3711.31	4660.95	6496	5454.19	0.568997	up	0.0400862	0.160615
BSS2_RS16470	28.313	16.939	8.215	0	31.998	17.443	-0.112934	down	1	1
BSS2_RS06910	3710.9	3573.99	3746.87	3453.84	3242.19	3601.32	-0.0993908	down	0.67139	0.860363
BSS2_RS06915	5598.17	5961.02	6053.4	5473.64	6828.88	6513.23	0.0953332	up	0.778257	0.912725
BSS2_RS06920	226.991	233.734	240.656	195.872	194.044	220.52	-0.200357	down	0.430894	0.698668
BSS2_RS06925	2330.7	2388.7	2245.47	2082.67	2108.2	2671.76	-0.0213336	down	0.890302	0.964298
BSS2_RS06930	770.917	692.251	821.446	1044.13	1082.71	1174.52	0.53111	up	0.0543169	0.19814
BSS2_RS06935	2286.92	2400.6	2160.13	3119.36	5025.72	3588.82	0.777002	up	0.00512301	0.0334741
BSS2_RS06940	1045.34	971.867	1013.29	1025.88	1180.29	1075.71	0.114972	up	0.721687	0.886202
BSS2_RS16475	105.163	58.076	56.334	75.848	91.423	99.674	0.281838	up	0.535998	0.780755
BSS2_RS06945	176.026	128.379	161.497	110.029	133.887	117.739	-0.36541	down	0.170614	0.423396
BSS2_RS06950	209.082	286.658	237.614	233.378	255.984	311.288	0.126661	up	0.707105	0.879223
BSS2_RS06955	209.555	274.811	214.032	215.567	246.301	229.282	-0.0150505	down	0.916756	0.978405
BSS2_RS06960	8267.89	8260.43	8331.16	10670	14812.6	14099.8	0.671064	up	0.0150341	0.0785524
BSS2_RS06965	65.675	59.723	39.637	52.781	73.233	32.368	-0.0593625	down	0.845038	0.948454
BSS2_RS06970	1592.28	1690.72	1548.86	2063.85	2873.5	2523.79	0.626818	up	0.0232347	0.107932
BSS2_RS06975	140.721	172.928	110.356	145.186	252.164	185.103	0.458058	up	0.125895	0.349799
BSS2_RS06980	18538.1	21393.8	21598.2	29884	37395.1	29347.7	0.65113	up	0.0173346	0.0876135
BSS2_RS06990	2155.47	2223.97	2087.68	2288.82	4467.68	2511.78	0.519178	up	0.0697526	0.234587
BSS2_RS06995	2832.09	3249.48	3081.78	3618.87	3448.78	3736.12	0.237587	up	0.393717	0.672341
BSS2_RS07000	1800	1959.14	1969.6	1844.55	1776.91	2131	0.00596495	up	0.9811	0.999898
BSS2_RS07005	25.739	6.16	17.924	55.162	120.235	101.486	2.47432	up	1.63651e-08	6.1371e-07
BSS2_RS07010	554.939	460.737	456.775	845.703	1134.86	1057.04	1.04471	up	0.00018725	0.00210073
BSS2_RS07015	2537.39	2718.26	2503.88	2001.61	2764.31	2426.63	-0.109466	down	0.615081	0.829577
BSS2_RS07020	343.55	393.375	364.411	287.984	345.408	288.742	-0.256206	down	0.309358	0.585921
BSS2_RS07030	166.95	110.395	127.48	123.58	274.742	221.946	0.61559	up	0.0569378	0.203947
BSS2_RS07035	851.43	901.918	998.834	1132.27	1471.53	1301.01	0.504673	up	0.0725836	0.24057
BSS2_RS07040	3205.48	3510.62	3305.81	4172.34	7467.81	5410.88	0.766701	up	0.00593332	0.037935
BSS2_RS16490	0	0	0	53.54	52.703	12.313	15.2703	up	2.45529e-06	4.9657e-05
BSS2_RS07045	590.963	614.124	536.972	677.788	623.622	701.427	0.201251	up	0.483134	0.740015
BSS2_RS07050	207.475	176.608	168.079	180.916	280.114	238.481	0.341253	up	0.260219	0.537988
BSS2_RS07055	4784.08	4575.78	5016.7	4514.08	5455.07	4414.49	0.000710306	up	0.94001	0.984841
BSS2_RS07060	607.849	651.087	654.664	536.86	727.956	744.048	0.0700905	up	0.862593	0.956937
BSS2_RS07065	545.45	675.723	748.177	619.902	1031.55	780.687	0.304505	up	0.30453	0.583355
BSS2_RS07070	1289.66	1254.89	1443.58	1005.29	1153.16	1102.43	-0.29045	down	0.245748	0.520006
BSS2_RS07075	428.334	385.573	421.19	650.756	728.36	700.023	0.75136	up	0.00635103	0.0401736
BSS2_RS07080	15272	16476.3	16021.9	18943	20012.9	20619.5	0.318607	up	0.251449	0.52682
BSS2_RS07085	757.35	874.612	770.61	1057.94	1233.01	1120.79	0.505928	up	0.0684325	0.231038
BSS2_RS07090	660.59	603.171	716.882	569.477	783.604	627.944	0.000278221	up	0.927097	0.980526
BSS2_RS07095	76.293	94.939	99.175	69.489	156.35	116.564	0.340559	up	0.30871	0.585702
BSS2_RS07100	155.107	178.016	198.394	148.398	214.645	136.51	-0.0894776	down	0.711414	0.881073
BSS2_RS07105	296.822	271.394	354.255	382.573	445.16	420.929	0.436806	up	0.13168	0.358668
BSS2_RS07110	11432.4	11975.5	11522.4	7361.33	6877.85	7917.18	-0.65676	down	0.0117398	0.0646343
BSS2_RS07115	12474.9	12419.9	12850.6	8388.62	7916.3	8650.54	-0.596947	down	0.0214822	0.101861
BSS2_RS07120	9444.56	10707.2	10467.8	7098.62	6382.59	7051.01	-0.576562	down	0.0272401	0.122333
BSS2_RS07125	17.95	18.677	26.269	38.679	72.914	70.199	1.5312	up	6.35636e-07	1.4998e-05
BSS2_RS07135	372.672	323.956	365.995	281.585	326.38	321.821	-0.192659	down	0.449233	0.712397
BSS2_RS07145	328.043	329.432	353.545	337.392	383.977	418.629	0.173219	up	0.598751	0.816078
BSS2_RS07150	1951.38	2023.97	1953.53	1776.18	2140.92	2166.82	0.0372437	up	0.949725	0.988888
BSS2_RS07155	954.412	1171.55	1014.52	1282.52	1431.18	1503.26	0.425214	up	0.127405	0.351367
BSS2_RS07160	860.013	997.275	1090.59	1358.15	1159.93	1275.51	0.363885	up	0.190942	0.452328
BSS2_RS07165	3007.11	3033.82	3290.08	3267.11	3677.39	3917.62	0.2192	up	0.449026	0.712397
BSS2_RS07170	328.139	392.63	379.458	392.834	498.988	469.477	0.307182	up	0.285549	0.561983
BSS2_RS07175	595.394	513.052	503.35	580.892	827.026	688.323	0.379135	up	0.194514	0.456424
BSS2_RS07180	238.749	299.406	207.827	316.716	370.14	282.858	0.378417	up	0.191896	0.452782
BSS2_RS07185	1698.79	1780.39	1804.45	1556.23	1803.32	1822.16	-0.0281031	down	0.860537	0.956761
BSS2_RS07190	899.65	894.11	775.997	891.15	874.133	894.467	0.0496586	up	0.896618	0.96748
BSS2_RS07195	582.06	604.664	532.98	377.961	476.535	432.29	-0.418387	down	0.0982475	0.29504
BSS2_RS07200	802.016	797.497	823.153	606.672	752.417	658.797	-0.26375	down	0.283583	0.560802
BSS2_RS07205	48.25	86.599	31.5	238.315	263.558	159.773	1.99183	up	2.33683e-10	1.38948e-08
BSS2_RS07210	26.414	31.605	27.051	58.273	30.437	42.118	0.620931	up	0.0622634	0.215908
BSS2_RS07215	44182	48412.1	48117.1	31170.4	37730.8	34459.8	-0.445046	down	0.0792096	0.25569
BSS2_RS07220	103.939	128.379	128.419	89.82	164.201	103.28	-0.0138073	down	0.921722	0.979303
BSS2_RS07225	150.69	220.824	188.654	217.716	230.896	214.878	0.244214	up	0.407898	0.682799
BSS2_RS07230	2191.62	2185.11	2207.89	2488.76	3119.14	2838.83	0.359293	up	0.202609	0.466377
BSS2_RS07235	248.932	307.918	277.208	310.901	321.881	383.398	0.284935	up	0.322108	0.599642
BSS2_RS07240	1262.95	1302.07	1336.55	1147.97	1682.78	1261.04	0.0686765	up	0.873443	0.957896
BSS2_RS07245	0	0	0	0	6.095	0	10.9892	up	0.504132	0.756198
BSS2_RS07250	350.789	364.295	387.937	336.882	326.629	309.894	-0.180348	down	0.490283	0.746345
BSS2_RS07255	334.798	342.734	328.136	453.426	650.238	540.857	0.709512	up	0.0141542	0.074743
BSS2_RS07260	673.999	742.794	713.652	809.336	811.607	820.261	0.196438	up	0.492809	0.749039
BSS2_RS07265	690.068	721.532	677.846	922.186	912.242	891.212	0.383474	up	0.166949	0.416393
BSS2_RS07270	5554.92	5862.63	5709.01	5662.92	5579.69	6134.65	0.0209648	up	0.97771	0.998533
BSS2_RS07275	1606.23	1559.42	1584.07	1244.8	1877.09	1411.42	-0.0672808	down	0.72025	0.886202
BSS2_RS07280	491.371	528.93	510.944	384.132	518.85	393.872	-0.239689	down	0.332916	0.611717
BSS2_RS07285	603.095	606.304	715.233	385.324	425.785	412.032	-0.653991	down	0.0127724	0.0690407
BSS2_RS07290	187.287	224.096	202.743	219.503	302.568	272.923	0.372408	up	0.205289	0.46912
BSS2_RS07295	207.097	213.322	244.546	241.212	230.657	221.888	0.0611517	up	0.867148	0.957764
BSS2_RS07300	253.085	232.304	235.396	246.118	283.411	284.07	0.174748	up	0.574118	0.798714
BSS2_RS07305	160.779	154.265	161.96	239.733	236.557	160.724	0.417321	up	0.147011	0.38225
BSS2_RS07325	1225.77	1272.17	1269.7	1894.89	3624.61	2603.8	1.10841	up	7.10069e-05	0.000917841
BSS2_RS07330	130.629	149.698	115.312	192.221	203.771	244.83	0.695735	up	0.0161294	0.0828201
BSS2_RS07335	1440.34	1572.88	1515.27	2113.23	2056.26	2089.46	0.466888	up	0.0871038	0.274031
BSS2_RS17310	0	23.011	33.482	38.639	14.49	47.392	0.831319	up	0.317433	0.593978
BSS2_RS07345	12331	11215	11630.8	7575.71	9290.56	8381.69	-0.47846	down	0.0592679	0.209042
BSS2_RS07350	1986.55	1891.62	1714.16	1198.09	1551.58	1480.15	-0.402855	down	0.113548	0.325534
BSS2_RS07355	117.351	170.503	147.877	78.592	138.939	136.33	-0.300253	down	0.254589	0.530781
BSS2_RS07360	1206.23	1262.5	1239.49	1059.96	1227.18	1167.53	-0.102174	down	0.652609	0.84731
BSS2_RS17315	15.444	23.098	22.406	36.2	43.634	52.329	1.11663	up	0.010254	0.0580667
BSS2_RS07365	1492.51	1559.34	1557.64	1654.57	1396.94	1578.83	0.00651037	up	0.994733	1
BSS2_RS07370	23979.2	23886.8	24757	24981.9	19703.1	25346.8	-0.0524167	down	0.821288	0.937668
BSS2_RS07375	1474.45	1568.72	1517.15	1297.52	2676.11	1778.38	0.334931	up	0.264922	0.542434
BSS2_RS07380	2844.46	2967.69	3085.3	3529.65	4898.52	3906.65	0.471272	up	0.0918564	0.282701
BSS2_RS07385	1147.08	1252.1	1199.7	1172.67	1059.25	1362.18	-0.00191905	down	0.961859	0.993064
BSS2_RS07395	415.911	371.487	387.54	528.319	728.231	490.807	0.572589	up	0.0436713	0.169786
BSS2_RS07405	1324.76	1389.12	1252.67	934.333	1180.47	1049.81	-0.325858	down	0.18966	0.451087
BSS2_RS07410	377.889	405.903	373.584	261.006	351.879	280.922	-0.372821	down	0.139927	0.372097
BSS2_RS07415	749.576	801.196	822.498	792.249	713.3	792.951	-0.0461835	down	0.833827	0.942932
BSS2_RS07420	524.726	603.781	638.206	498.499	515.337	586.632	-0.142574	down	0.561279	0.792719
BSS2_RS07425	370.888	400.679	418.081	239.457	384.982	307.397	-0.352386	down	0.160137	0.405577
BSS2_RS07430	4185.12	4459.15	4327.01	3533.72	4897.79	3614.09	-0.106815	down	0.620542	0.832148
BSS2_RS07435	102.793	129.469	104.236	128.99	121.47	139.987	0.214527	up	0.46899	0.729289
BSS2_RS07440	2051.59	2205.2	2229.85	8328.08	9688.71	8358.95	2.02367	up	2.61323e-13	5.52245e-11
BSS2_RS07445	406.42	416.825	404.322	2255.27	3382.88	2519.72	2.73239	up	1.46114e-20	1.08599e-17
BSS2_RS07455	1731.1	1849.39	1782.28	1904.65	2112.5	2065.01	0.181606	up	0.53567	0.78066
BSS2_RS07460	632.72	669.628	685.256	819.156	954.87	907.557	0.432054	up	0.123558	0.347141
BSS2_RS07465	142.386	138.166	129.991	179.089	297.631	198.974	0.718833	up	0.0115536	0.0638457
BSS2_RS07470	300.81	318.285	380.873	349.64	449.534	447.219	0.317804	up	0.279946	0.559369
BSS2_RS07475	50413.3	54716.7	50684.5	47406.3	46911.1	53324.9	-0.0777231	down	0.729686	0.88964
BSS2_RS07480	199.795	248.01	214.53	184.611	169.851	177.72	-0.31564	down	0.233833	0.50194
BSS2_RS07485	2277.1	2776.53	2366.03	1909.91	2459.08	2478.37	-0.115804	down	0.612283	0.827418
BSS2_RS07490	403.463	423.471	435.415	341.315	424.863	375.022	-0.145559	down	0.545032	0.786533
BSS2_RS16555	268.385	226.371	235.752	225.906	234.806	256.599	-0.0263012	down	0.869027	0.957828
BSS2_RS07500	247.674	273.555	295.754	153.113	261.965	255.286	-0.28536	down	0.266906	0.544341
BSS2_RS07505	414.177	416.358	414.592	257.791	411.818	318.715	-0.333236	down	0.182114	0.439111
BSS2_RS07510	410.871	441.986	428.729	251.356	400.348	318.84	-0.401064	down	0.116505	0.330819
BSS2_RS07515	237.831	255.007	281.414	167.555	238.531	260.692	-0.215596	down	0.383236	0.660952
BSS2_RS07520	117.141	70.992	70.628	69.282	89.404	89.974	-0.0574451	down	0.780607	0.914399
BSS2_RS07525	40.316	60.609	64.79	60.924	53.741	71.328	0.166541	up	0.594108	0.814331
BSS2_RS07530	3855.94	4383.65	4709.74	3078.27	5147.46	3992.78	-0.0838089	down	0.672263	0.860739
BSS2_RS17320	440.428	429.118	518.482	446.659	578.335	457.391	0.0948833	up	0.805709	0.92772
BSS2_RS07540	46.131	47.312	39.519	39.722	60.41	79.846	0.436798	up	0.17531	0.43074
BSS2_RS07575	91.14	84.571	118.733	146.99	182.179	123.755	0.621271	up	0.037401	0.152469
BSS2_RS07580	3324.23	3507.6	3335.18	3069.01	3178.91	3278.54	-0.0938814	down	0.680597	0.867441
BSS2_RS07585	1797.96	2083.22	1972.69	1839.98	1417.01	1820.08	-0.205395	down	0.43012	0.698637
BSS2_RS07590	2730.83	2696.51	2984.89	2549.01	3611.16	2754.97	0.0837675	up	0.827085	0.940917
BSS2_RS07595	8023.46	8249.84	9046.04	8577.55	7607.16	8564.36	-0.0328656	down	0.87139	0.957896
BSS2_RS07600	175.41	201.375	167.823	149.226	200.025	219.05	0.0614367	up	0.904696	0.971429
BSS2_RS07605	282.744	213.012	239.034	163.644	286.667	234.404	-0.101828	down	0.629108	0.833855
BSS2_RS07610	1287.73	1275.64	1300.67	2120.93	2387.08	2441.14	0.846728	up	0.00187534	0.0149474
BSS2_RS07615	101.928	88.698	57.358	107.566	118.684	117.977	0.473108	up	0.151359	0.389837
BSS2_RS07620	6811.37	7036.76	7345.2	13297.8	15064.8	14839.3	1.02748	up	0.000154885	0.00176426
BSS2_RS07625	399.802	422.303	336.548	406.047	592.516	371.714	0.242018	up	0.423685	0.69362
BSS2_RS07630	1038.51	1131.39	1145.81	1232.17	1055.33	1145.31	0.0500709	up	0.879308	0.959333
BSS2_RS07640	2332.85	2288.89	2332.71	3139.14	3225.94	3086.65	0.442643	up	0.109068	0.317591
BSS2_RS07645	2240.28	2388.38	2351.95	1030.04	1138.22	1113.85	-1.08873	down	3.82493e-05	0.000544091
BSS2_RS07650	14770.2	12151.6	14486.6	5349.34	7574.81	7649.5	-1.00913	down	0.000109797	0.00133782
BSS2_RS07655	19020.1	19486	20068.9	8091.1	9567.54	9115.85	-1.12942	down	1.75375e-05	0.000280316
BSS2_RS07660	5036.02	5030.84	5564.84	2200.58	3243.59	2594.4	-0.959463	down	0.000248698	0.00264064
BSS2_RS07665	20361.5	20113.8	20470.5	7980.69	9846.69	8870.12	-1.19082	down	6.0966e-06	0.000112579
BSS2_RS07670	283.132	327.272	321.175	237.561	207.685	239.593	-0.443912	down	0.0945431	0.28858
BSS2_RS07675	13777.9	13745.9	13415.7	5901.9	5101.02	6684.99	-1.21073	down	5.3192e-06	0.000100726
BSS2_RS07680	41285	43466.3	43967.1	21832.6	33171.7	22813.5	-0.726045	down	0.0045586	0.0303872
BSS2_RS07685	4557.72	4485.6	4774.16	2555.61	5459.03	3215.7	-0.299094	down	0.201509	0.46549
BSS2_RS07695	7.495	8.968	8.699	10.039	33.88	27.703	1.50904	up	0.0370822	0.152062
BSS2_RS07700	2013.07	2385.84	2336.46	3383.28	3254.2	3608.72	0.605261	up	0.0254001	0.11567
BSS2_RS07705	769.089	713.28	745.658	1042.56	1375.33	1491.84	0.811304	up	0.00361178	0.0256273
BSS2_RS07710	559.117	603.879	518.766	963.193	1508.57	959.189	1.02863	up	0.000205873	0.00225853
BSS2_RS07715	11.898	28.473	9.206	18.593	10.459	17.104	-0.103146	down	0.870648	0.957828
BSS2_RS07730	8.722	8.946	17.355	43.395	65.717	85.978	2.47766	up	8.09743e-13	1.00307e-10
BSS2_RS17325	1264.68	1443.24	1388.25	1415.69	1566.81	1814.24	0.227778	up	0.42821	0.697002
BSS2_RS07745	4480.3	4365.08	4432.56	4061.22	7205.64	4940.09	0.287581	up	0.337989	0.615724
BSS2_RS07750	1298.44	1584.7	1431.67	1526.13	1486.99	1703.85	0.128563	up	0.663506	0.853878
BSS2_RS07755	14.157	0	24.646	56.886	53.33	34.886	1.90275	up	0.000871975	0.00797656
BSS2_RS07760	226.714	226.433	271.833	248.457	271.042	281.651	0.144131	up	0.645402	0.844534
BSS2_RS07765	1443.45	1531.93	1442.7	1760.68	1775.89	1899.15	0.299049	up	0.284065	0.560909
BSS2_RS07770	2848.77	3247.75	3084.76	4751.16	3580.09	4803.56	0.516628	up	0.0533589	0.195825
BSS2_RS07775	2056.05	2273.01	2272.1	2069.86	2380.49	2065.75	-0.0187097	down	0.89193	0.964608
BSS2_RS07780	3181.09	3454.58	3260.17	3003.57	3261.12	3136.8	-0.0739323	down	0.733947	0.89135
BSS2_RS07785	338.759	405.337	403.617	329.269	415.598	432.173	0.0364013	up	0.958506	0.993064
BSS2_RS07790	3147.54	3235.13	3283.2	2680.66	3157.38	3008.02	-0.127865	down	0.57785	0.801503
BSS2_RS07795	6659.09	7305.14	7233.9	5070.96	4259.98	5289.47	-0.535953	down	0.0401446	0.160633
BSS2_RS07800	968.152	1041.82	941.962	926.579	846.193	862.193	-0.163876	down	0.513606	0.761511
BSS2_RS07805	576.354	691.845	597.961	662.772	700.932	751.249	0.180553	up	0.537581	0.782295
BSS2_RS07810	4029.46	3919.95	4150.84	3635.75	3423.24	4029.76	-0.125941	down	0.598951	0.816078
BSS2_RS07815	33327.1	33725.2	34598.2	33905	34164.4	35526	0.0273435	up	0.96118	0.993064
BSS2_RS07820	136.206	133.096	119.882	115.545	118.87	144.049	-0.040296	down	0.839269	0.945848
BSS2_RS07825	1007.81	1148.52	1017.3	861.314	910.079	982.366	-0.204729	down	0.408615	0.682799
BSS2_RS07835	16634.1	17637.3	15865.7	14900.7	17401.6	18080.3	0.00705061	up	0.963468	0.993064
BSS2_RS07840	6191.41	6089.75	6042.97	5557.9	6006.98	5743.42	-0.0822799	down	0.706869	0.879223
BSS2_RS07845	810.852	949.715	810.217	782.061	1069.11	949.831	0.123735	up	0.705426	0.87787
BSS2_RS07850	2008.17	2414.97	2279.85	2450.23	3163.36	3073.18	0.374015	up	0.184512	0.441382
BSS2_RS07855	1653.63	1857.7	1684.67	1863.55	2222.85	2045.45	0.23892	up	0.408092	0.682799
BSS2_RS07865	412.704	369.043	327.29	340.331	580.944	472.315	0.329498	up	0.27223	0.551321
BSS2_RS07870	487.372	441.068	588.636	603.1	473.447	551.737	0.102059	up	0.732945	0.89135
BSS2_RS07875	656.085	785.028	798.875	1074.95	986.423	1071.84	0.484147	up	0.078732	0.254979
BSS2_RS07880	2686.91	2929.92	2758.04	2799.19	2342.48	2916.78	-0.055563	down	0.810533	0.93147
BSS2_RS07885	594.789	541.368	566.431	733.699	770.826	938.001	0.520644	up	0.0604466	0.211952
BSS2_RS07890	1421.02	1543.72	1580.02	1411.38	1790.16	1513.29	0.0530022	up	0.904772	0.971429
BSS2_RS07895	592.399	649.757	684.194	634.009	794.208	729.918	0.163915	up	0.59219	0.812775
BSS2_RS07900	3551.11	3926.19	3798.93	3880.4	4390.06	4224.35	0.148044	up	0.621904	0.83218
BSS2_RS07905	830.091	1062.53	846.932	1023.95	1083.57	1082.25	0.219511	up	0.441336	0.706565
BSS2_RS07910	2124.46	2280.65	2097.32	2239.03	2459.64	2197.8	0.0848806	up	0.796797	0.921957
BSS2_RS07915	1282.98	1178.83	1255.23	1268.03	1401.96	1345.33	0.111359	up	0.728278	0.88964
BSS2_RS07920	1077.56	1133.76	1098.89	1016.94	945.866	1080.95	-0.121072	down	0.616468	0.829577
BSS2_RS07925	1522.03	1384.41	1334.89	2250.83	4311.95	3292.46	1.21638	up	1.43586e-05	0.000237156
BSS2_RS07930	1592.36	1640.82	1308.92	1442.02	1361.65	1419.81	-0.104928	down	0.65887	0.852031
BSS2_RS07940	15968.6	16480.5	14304	14850.8	13019.2	14979.1	-0.125799	down	0.606654	0.822052
BSS2_RS07945	3660.12	3714.23	3664.87	3432.24	2771.08	3732.53	-0.151922	down	0.546241	0.787572
BSS2_RS07950	425.383	358.995	379.233	385.356	456.746	551.983	0.260709	up	0.383721	0.661335
BSS2_RS07955	559.675	461.23	574.3	759.581	929.921	831.169	0.660065	up	0.0180004	0.0900927
BSS2_RS07960	355.978	334.01	419.109	463.091	382.047	410.215	0.178707	up	0.544018	0.786196
BSS2_RS07965	2523.12	2254.26	2530.88	2545.87	3503	2980.16	0.305044	up	0.295506	0.572337
BSS2_RS07970	3220.24	3404.15	3256.54	3180.61	4468.48	3912.57	0.226629	up	0.449292	0.712397
BSS2_RS07975	6049.64	6318.4	5872.32	5592.63	5845.81	5925.75	-0.071019	down	0.743352	0.896824
BSS2_RS07980	14655.1	15230.5	15764.7	10190.7	12726.1	11489.9	-0.407937	down	0.104971	0.309799
BSS2_RS07985	4303.03	4469.81	4334.25	2897.31	3037.96	3196.66	-0.521356	down	0.0428986	0.168034
BSS2_RS07990	13.963	0	40.514	9.351	5.26	0	-1.89838	down	0.0437615	0.169786
BSS2_RS07995	1121.68	1145.89	1090.16	501.524	544.318	533.309	-1.08833	down	3.87666e-05	0.000548824
BSS2_RS16585	207.813	213.134	172.284	79.53	137.933	91.448	-0.941396	down	0.00234052	0.0180737
BSS2_RS08000	65.76	49.177	57.243	88.081	136.25	60.769	0.727541	up	0.0812101	0.259332
BSS2_RS08005	135.032	156.359	139.03	110.854	88.61	123.442	-0.414631	down	0.147237	0.382301
BSS2_RS08010	89.936	103.128	78.288	125.483	166.578	147.752	0.696719	up	0.0315571	0.136167
BSS2_RS08015	3771.32	4120.12	3762.5	4119.52	4699.54	5007.17	0.24659	up	0.388472	0.666432
BSS2_RS08020	486.818	516.964	476.738	515.538	849.333	631.693	0.431415	up	0.134595	0.363113
BSS2_RS08025	1274.09	1696	1598.92	1695.91	2243.86	2021.19	0.383662	up	0.180078	0.436327
BSS2_RS08030	712.012	792.886	766.239	866.097	662.894	716.13	-0.0166215	down	0.939173	0.984841
BSS2_RS08035	43956.2	47096.8	50958.4	57830.1	76411.3	64845.7	0.487393	up	0.0790088	0.255398
BSS2_RS16590	1432.49	1557.46	1726.56	1715.8	3196.35	2095.97	0.571305	up	0.046043	0.175046
BSS2_RS08040	29.979	44.838	78.288	60.232	175.048	101.579	1.13761	up	0.00360454	0.0256273
BSS2_RS08045	506.511	561.165	576.992	506.737	522.962	558.6	-0.0503138	down	0.81583	0.933948
BSS2_RS08050	425.4	435.091	456.259	449.445	572.263	529.341	0.236262	up	0.425771	0.694741
BSS2_RS08055	1189.15	1088.93	1014.01	1739.08	2185.01	1659.57	0.762204	up	0.0078981	0.0470562
BSS2_RS08060	1019.27	1142.71	1018.42	967.554	1055.1	977.408	-0.0842185	down	0.709551	0.881073
BSS2_RS08065	3529.16	3563.31	3447.79	3076.82	3673.83	3264.26	-0.0737608	down	0.722848	0.886202
BSS2_RS08070	1211.22	1267.12	1063.95	1201.25	2094.42	1137.64	0.323706	up	0.277031	0.555744
BSS2_RS08075	197.881	252.408	218.836	175.033	351.627	264.518	0.241726	up	0.445242	0.710837
BSS2_RS08080	615.08	588.771	707.09	918.019	851.81	1010.48	0.540963	up	0.0567999	0.203698
BSS2_RS08085	201.837	196.222	219.619	263.59	261.687	269.415	0.363539	up	0.196797	0.459605
BSS2_RS08090	3948.35	4275.01	4595.08	3966.44	3783.18	4177.48	-0.103978	down	0.663744	0.853878
BSS2_RS08095	230.384	211.62	199.87	202.607	229.685	229.386	0.043839	up	0.943532	0.985379
BSS2_RS08100	722.62	678.97	729.232	749.874	805.778	811.641	0.151828	up	0.616749	0.829577
BSS2_RS08105	98.368	128.91	100.034	80.309	97.406	91.19	-0.283567	down	0.284557	0.561373
BSS2_RS08110	162.157	156.229	136.878	90.265	136.454	166.068	-0.212955	down	0.406153	0.681429
BSS2_RS08115	1020.31	930.746	977.066	1119.29	1584.1	1249.53	0.432945	up	0.126636	0.351195
BSS2_RS08120	677.419	685.083	715.651	741.623	632.06	798.497	0.0638417	up	0.844368	0.948454
BSS2_RS08125	14970.6	15243	15312.8	6274.94	7568.77	6734.3	-1.1456	down	1.32905e-05	0.000223804
BSS2_RS16600	7.495	0	0	0	0	0	-11.2873	down	0.504132	0.756198
BSS2_RS16605	58.244	87.114	59.151	39.007	71.31	71.765	-0.167573	down	0.704301	0.87787
BSS2_RS08130	5284.84	5646.99	5554.63	4838.85	4381.73	4892.73	-0.224225	down	0.37574	0.655667
BSS2_RS08135	8997.58	9271.1	9841.01	11369.1	13218.3	13870.3	0.452206	up	0.102276	0.304698
BSS2_RS08140	273.835	414.117	414.938	626.593	389.708	538.907	0.495817	up	0.0744411	0.24514
BSS2_RS16615	137.521	271.022	150.224	308.809	265.127	313.972	0.668161	up	0.0227568	0.106194
BSS2_RS08150	416.742	503.277	450.744	641.154	636.721	637.482	0.482633	up	0.0794721	0.255981
BSS2_RS08155	2516.34	2790.68	2657.68	3891.94	4703.71	3724.06	0.629278	up	0.0220665	0.10386
BSS2_RS08160	42.47	50.817	39.434	91.017	198.388	73.26	1.45022	up	0.000431848	0.00432284
BSS2_RS08165	238.64	246.823	335.657	365.695	441.878	343.874	0.487782	up	0.0875982	0.275164
BSS2_RS08170	237.274	299.901	265.694	284.243	380.2	296.472	0.259243	up	0.382294	0.660952
BSS2_RS08175	16417.3	17304.7	16175.8	18397	18966.3	19360.4	0.18497	up	0.519686	0.766732
BSS2_RS08180	1362.89	1385.91	1232.31	1272.17	1986.79	1370.06	0.217537	up	0.479003	0.736338
BSS2_RS08185	469.366	589.86	601.178	362.705	278.305	369.58	-0.716335	down	0.00766403	0.0458547
BSS2_RS08190	1302.46	1347.98	1303.97	1225.67	1342.43	1241.26	-0.0539127	down	0.789249	0.918371
BSS2_RS08195	2096.09	2060.53	2141.83	1748.78	2059.23	1787.61	-0.170698	down	0.472919	0.732427
BSS2_RS08200	475.388	609.799	570.837	394.531	419.071	519.911	-0.312491	down	0.224494	0.493654
BSS2_RS08205	101.928	111.355	87.44	65.295	143.574	76.445	-0.0758839	down	0.795987	0.921815
BSS2_RS08215	1927.61	1800.36	1865.73	1396.22	1548.97	1412.52	-0.360235	down	0.153652	0.39414
BSS2_RS08220	1927.76	2077.29	2092.14	1771.87	1793.84	1770.53	-0.192321	down	0.437144	0.704025
BSS2_RS08225	2487.64	2358.69	2557.34	1930.74	1764.01	2134.59	-0.344908	down	0.178106	0.433813
BSS2_RS08230	106.81	135.105	175.327	75.621	114.963	73.323	-0.660849	down	0.0169365	0.0859251
BSS2_RS08240	518.424	523.06	532.867	500.203	501.487	590.051	0.0158484	up	1	1
BSS2_RS08245	376.992	275.663	421.348	336.639	946.792	541.924	0.765177	up	0.00918972	0.0529477
BSS2_RS08250	10657.4	10873.3	10564.5	7222.83	9771.64	8227.91	-0.347652	down	0.160642	0.406459
BSS2_RS08255	33646.8	34820.5	34247.4	22487.6	24448	23398.7	-0.546343	down	0.0335166	0.142758
BSS2_RS08260	9728.34	10387.4	10346.3	8410.56	8153.93	8656.2	-0.272406	down	0.281251	0.559369
BSS2_RS08265	17406.6	17598.1	17200.1	13273.8	15453.2	14126.3	-0.284778	down	0.250011	0.524917
BSS2_RS08270	3431.2	4095.76	4020.36	4727.3	3870.57	4583.65	0.19096	up	0.485299	0.742179
BSS2_RS08275	295.442	477.234	304.326	326.475	445.19	341.274	0.0473535	up	0.915729	0.978247
BSS2_RS08280	129.291	116.23	114.332	99.875	134.005	123.903	-0.00832278	down	0.906238	0.97146
BSS2_RS08285	14730.4	15625.4	15843.2	13161	12651.9	13748.5	-0.223769	down	0.371651	0.652253
BSS2_RS08290	2511.41	2725.24	2655.69	2251.97	1858.53	2107.17	-0.344077	down	0.186757	0.44561
BSS2_RS08295	1294.41	1330.72	1382.43	1404.91	1504.42	1527.66	0.146856	up	0.621965	0.83218
BSS2_RS08300	529.843	424.442	450.797	481.149	505.767	459.201	0.0415299	up	0.938139	0.984841
BSS2_RS08305	630.568	671.812	621.584	817.613	837.373	908.213	0.413863	up	0.140905	0.373482
BSS2_RS08310	2797.7	3061.7	3351.88	4849.52	5343.67	5468.35	0.765753	up	0.00507617	0.0333145
BSS2_RS08315	1528.91	1396.37	1432.5	880.509	965.831	913.023	-0.659257	down	0.0108806	0.0606906
BSS2_RS08320	712.096	484.498	632.022	467.555	1383.37	842.993	0.558952	up	0.066652	0.226724
BSS2_RS08325	15323.5	15929.6	15627.8	15350.8	18800.7	16858.2	0.121771	up	0.701595	0.87751
BSS2_RS08330	569.788	591.479	545.812	798.355	852.824	826.029	0.537184	up	0.0512574	0.189538
BSS2_RS08335	778.93	779.829	741.166	680.28	795.711	692.792	-0.084701	down	0.695795	0.872933
BSS2_RS08340	1021.17	1260.33	1073.27	1170.22	1736.09	1231.42	0.302628	up	0.295045	0.572337
BSS2_RS08345	492.435	487.582	475.452	364.357	328.081	340.467	-0.494775	down	0.0596634	0.209916
BSS2_RS08350	3006.26	3052.04	3007.05	2187.32	2048.43	2292.13	-0.473747	down	0.0663713	0.22632
BSS2_RS08355	940.686	983.087	840.273	762.376	703.359	754.12	-0.316316	down	0.222242	0.492343
BSS2_RS08360	1243.67	1226.42	1156.53	1074.89	1227.87	1077.81	-0.101361	down	0.652653	0.84731
BSS2_RS08365	7615.16	7950.84	7308.53	6442.32	8039.51	7432.68	-0.0618559	down	0.753352	0.899416
BSS2_RS08370	3239.03	3965.95	3842.61	3600.24	4627.63	4228.15	0.173112	up	0.5644	0.793463
BSS2_RS08375	446.54	505.262	377.438	721.637	936.171	879.121	0.93248	up	0.00106986	0.00952299
BSS2_RS08380	308.311	303.736	334.134	597.952	819.248	719.02	1.17487	up	2.08577e-05	0.00032984
BSS2_RS08385	3687.49	3934.97	3810.51	3687.68	6285.53	4347.83	0.324937	up	0.26729	0.544656
BSS2_RS08390	5470.27	5576.52	5340.15	6175.57	6351.76	6396.81	0.207681	up	0.467318	0.728821
BSS2_RS08395	601.679	622.036	538.094	691.762	615.133	806.456	0.262474	up	0.351641	0.634179
BSS2_RS08400	376.919	527.222	449.792	490.64	431.974	706.437	0.266875	up	0.362962	0.644096
BSS2_RS08405	4783.85	4912.61	4696.5	2495.22	2458.53	2874.2	-0.878657	down	0.000805333	0.00738967
BSS2_RS08410	130.01	134.819	120.716	120.737	146.277	104.657	-0.0528727	down	0.817944	0.935454
BSS2_RS08415	533.342	606.963	654.785	482.603	560.784	595.817	-0.131061	down	0.584714	0.807206
BSS2_RS08420	4334.92	4333.16	4084.88	3381.03	3564.21	4580.3	-0.145999	down	0.54025	0.783651
BSS2_RS08425	669.077	684.746	703.861	594.918	800.13	631.452	-0.0220312	down	0.870725	0.957828
BSS2_RS08430	10818.6	11213.1	11081.1	11144	11063.4	11894.1	0.0424425	up	0.913976	0.976725
BSS2_RS08435	644.408	700.591	620.426	878.317	999.192	879.121	0.488064	up	0.0779211	0.25318
BSS2_RS08440	382.228	463.447	421.942	825.982	1068.73	937.73	1.15993	up	2.63771e-05	0.000404022
BSS2_RS08445	1470.67	1683.05	1406.1	2133.71	2970.88	2838.31	0.80069	up	0.00370767	0.0259698
BSS2_RS08450	26328.5	27259	27710.2	37043.7	44045.8	38836.3	0.560855	up	0.0409869	0.162689
BSS2_RS08455	283.132	311.675	307.584	382.273	320.834	276.295	0.118148	up	0.693004	0.872908
BSS2_RS08460	859.716	993.06	938.397	728.883	1011.08	930.179	-0.0639555	down	0.744271	0.897006
BSS2_RS08465	517.706	500.389	583.704	470.096	826.715	571.611	0.222127	up	0.478899	0.736338
BSS2_RS08470	309.955	313.815	309.59	461.075	544.528	482.893	0.673348	up	0.0158189	0.0816486
BSS2_RS08475	99.641	101.633	134.606	157.53	246.139	173.087	0.78001	up	0.00765169	0.0458547
BSS2_RS08480	136.999	137.697	104.945	282.594	330.302	232.947	1.15575	up	8.43964e-05	0.0010677
BSS2_RS08485	591.837	601.368	646.025	927.999	1355.42	1276.14	0.952597	up	0.00060753	0.00586424
BSS2_RS08490	13080.7	13801.8	14544.5	18491.7	28904.9	21754.8	0.739186	up	0.00746155	0.0451796
BSS2_RS08495	8350.22	8123.55	8529.29	12578.5	15818.2	13222	0.735128	up	0.00730033	0.0444752
BSS2_RS08505	689.902	689.685	782.65	781	975.871	781.502	0.231379	up	0.434296	0.700601
BSS2_RS08510	517.563	561.432	562.07	549.926	725.555	630.874	0.216184	up	0.466721	0.728821
BSS2_RS08515	246.891	181.585	197.169	279.12	221.853	240.014	0.244103	up	0.413426	0.685213
BSS2_RS16630	108.242	80.947	104.692	157.065	112.135	83.355	0.262614	up	0.448069	0.712358
BSS2_RS08520	765.569	801.526	898.885	861.485	1096.6	828.118	0.176138	up	0.563538	0.793463
BSS2_RS08525	1097.84	1123.05	1316.11	1102.16	989.54	1105.44	-0.145739	down	0.556921	0.791569
BSS2_RS08530	654.601	685.685	678.262	813.088	979.567	876.331	0.402973	up	0.154479	0.395485
BSS2_RS08565	436.162	479.796	446.353	346.55	466.426	443.991	-0.116109	down	0.6034	0.820432
BSS2_RS08570	62.303	47.71	44.833	58.416	78.861	58.342	0.337207	up	0.299157	0.576088
BSS2_RS08575	17717.3	19117	18981.7	33487.9	37382.6	36984.1	0.950337	up	0.000455989	0.00454918
BSS2_RS08580	2729.09	2641.69	2729.51	2730.52	3932.1	3115.75	0.27162	up	0.355711	0.638428
BSS2_RS16640	621.646	542.788	591.508	982.687	2071.79	1421.5	1.34995	up	2.27831e-06	4.67132e-05
BSS2_RS08585	606.055	706.625	775.355	839.45	815.95	738.258	0.197071	up	0.487454	0.744708
BSS2_RS08590	203.855	220.205	190.597	180.138	263.451	225.013	0.121366	up	0.72956	0.88964
BSS2_RS08595	1272.41	1412.12	1290.07	1163.27	1116.42	1189.53	-0.1962	down	0.432201	0.700237
BSS2_RS08600	968.792	1052.77	991.892	1228.41	1094.88	1226.27	0.236223	up	0.39515	0.672341
BSS2_RS08605	1178.92	1251.43	1090.37	1077.4	1279.92	1245.8	0.0333761	up	0.960357	0.993064
BSS2_RS08610	377.953	446.094	408.895	284.047	342.744	322.401	-0.377332	down	0.145989	0.381058
BSS2_RS08615	908.016	1052.12	899.758	860.498	930.197	955.182	-0.0586936	down	0.785665	0.916154
BSS2_RS08620	4930.07	4934.02	4603.38	3782.01	4070.15	4014.43	-0.285907	down	0.252749	0.529171
BSS2_RS08625	11630	12483.7	12368.5	9227.01	14651.5	10759.7	-0.0748308	down	0.696488	0.872933
BSS2_RS08630	29.067	39.417	42.733	54.507	54.02	54.915	0.555389	up	0.0979297	0.294383
BSS2_RS08635	54.726	94.13	41.683	100.791	115.966	120.11	0.822083	up	0.00631741	0.0400716
BSS2_RS08645	318.523	282.032	432.54	401.045	515.969	588.697	0.543471	up	0.0598472	0.210314
BSS2_RS08650	1778.87	2078.44	1850.15	1388.71	1291.16	1390.11	-0.48783	down	0.0607159	0.212613
BSS2_RS08655	4219.22	4430.67	4279.73	2507.44	2991.5	2699.2	-0.657312	down	0.0108356	0.0605533
BSS2_RS08660	133.888	178.289	170.434	130.162	214.767	234.149	0.262895	up	0.40026	0.674986
BSS2_RS08665	320.344	307.803	296.693	340.231	365.692	342.877	0.181463	up	0.549018	0.787933
BSS2_RS08670	213.765	223.593	272.751	312.872	493.837	286.063	0.621878	up	0.0288789	0.127196
BSS2_RS08675	283.651	298.373	262.289	271.382	359.318	305.331	0.148778	up	0.646062	0.84463
BSS2_RS08680	1555.18	1533.93	1652.56	1696.02	1555.7	1469.52	-0.00623187	down	0.949993	0.988888
BSS2_RS08685	1058.48	1066.08	1079.61	1012.01	1127.76	935.329	-0.0593137	down	0.777952	0.912725
BSS2_RS08690	337.431	336.921	329.516	240.011	326.117	258.059	-0.284525	down	0.266952	0.544341
BSS2_RS08695	26.729	34.115	28.955	23.868	45.648	50.499	0.418431	up	0.234299	0.502576
BSS2_RS08705	1302.41	1315.17	1320.69	1746.1	1805.81	1899.99	0.469198	up	0.0870671	0.274031
BSS2_RS08710	37.577	40.747	28.621	37.749	26.542	30.384	-0.175808	down	0.573447	0.798714
BSS2_RS08715	594.577	545.301	637.008	503.221	483.663	428.692	-0.327961	down	0.204964	0.468906
BSS2_RS08720	1412.25	1479.68	1342.65	1378.42	1538.68	1469.24	0.0507977	up	0.90115	0.970344
BSS2_RS08725	184.949	201.627	186.039	121.112	219.858	217.755	-0.0354269	down	0.844615	0.948454
BSS2_RS08730	11933.4	11276.6	12148.7	11504.9	13857.1	11955.1	0.0777772	up	0.829877	0.942218
BSS2_RS08735	7795.63	7808.21	7727.17	6749.59	7423.13	7145.67	-0.13015	down	0.576245	0.800549
BSS2_RS08740	2822.31	2979.7	3074.05	2937.38	3650.69	3368.06	0.165665	up	0.58625	0.807655
BSS2_RS08745	2797.26	2769.31	3086.51	2761.32	3603.03	3219.98	0.147462	up	0.64019	0.840673
BSS2_RS08750	1522.25	1725.77	1612.15	1775.73	3021.62	2478.94	0.582196	up	0.0387731	0.15662
BSS2_RS08755	2189.27	2428.82	2119.36	2602.71	2994.2	2654.73	0.292478	up	0.299672	0.576325
BSS2_RS08760	5242.98	6135.58	5619.32	7162.94	8560.57	7634.25	0.458547	up	0.096967	0.293268
BSS2_RS08765	40.729	71.227	63.03	54.554	55.865	50.184	-0.123738	down	0.657948	0.85121
BSS2_RS08770	42.47	29.038	35.209	24.38	41.14	44.853	0.0485959	up	1	1
BSS2_RS08775	85.56	75.668	99.304	59.792	75.674	64.169	-0.384091	down	0.224103	0.493329
BSS2_RS08780	67.39	105.833	107.547	107.19	76.161	57.086	-0.223727	down	0.505962	0.756249
BSS2_RS08785	108.534	112.926	164.308	151.696	85.328	133.729	-0.0572747	down	0.850446	0.952307
BSS2_RS08790	153.81	219.747	197.169	156.82	169.503	144.257	-0.278357	down	0.310059	0.585921
BSS2_RS08795	128.97	114.493	166.588	181.106	231.953	148.656	0.454032	up	0.127852	0.352275
BSS2_RS08800	450.627	558.447	476.319	445.506	592.132	545.32	0.0917781	up	0.797039	0.921957
BSS2_RS08805	106.443	156.309	104.824	127.453	97.209	91.41	-0.217787	down	0.445933	0.710837
BSS2_RS08810	788.87	794.199	835.903	596.79	787.497	729.468	-0.194586	down	0.416067	0.686441
BSS2_RS08815	9402.16	10026.5	10309.7	9443.05	9176.06	9907.56	-0.0600131	down	0.7833	0.915953
BSS2_RS08820	2469.35	2452.67	2751.66	2557.03	2802.39	2664.43	0.0643769	up	0.859662	0.956145
BSS2_RS08825	823.077	896.089	838.664	759.546	638.158	675.113	-0.303327	down	0.24787	0.522275
BSS2_RS08830	4793.55	4829.78	4753.49	6039.79	4916.57	4932.55	0.144275	up	0.605046	0.821371
BSS2_RS08835	6702.54	7064.12	6960.7	7428.81	8117.02	7661.22	0.163026	up	0.57944	0.802364
BSS2_RS08840	8560.39	8771.4	8976.79	10149.8	10360.9	10860	0.253882	up	0.3655	0.644885
BSS2_RS08845	24408.4	24576.3	25381.8	23427.1	23052.6	23559.4	-0.086492	down	0.704599	0.87787
BSS2_RS08850	12116.3	12695.7	12724.1	11510.6	15645.8	12942.9	0.0952968	up	0.786695	0.916781
BSS2_RS08855	8613.03	9849.87	9010.82	9140.01	10153.2	9992.33	0.0921385	up	0.774122	0.91039
BSS2_RS16655	257.965	233.38	335.918	328.674	322.351	310.096	0.216371	up	0.506801	0.756249
BSS2_RS08860	317.867	311.186	317.097	251.588	220.688	249.235	-0.391046	down	0.139022	0.370692
BSS2_RS08865	3195.26	2970.2	3120.37	2262.65	2303.86	2218.97	-0.45258	down	0.0785625	0.254707
BSS2_RS16660	37.473	62.773	34.795	0	33.88	18.469	-1.36711	down	0.0154293	0.0800547
BSS2_RS08870	487.844	549.621	426.119	601.792	869	663.059	0.543953	up	0.0537826	0.196674
BSS2_RS08875	508.447	510.065	474.035	620.428	782.307	696.9	0.492361	up	0.0790333	0.255398
BSS2_RS08880	647.437	723.645	684.169	701.673	1034.1	843.547	0.327676	up	0.256933	0.534286
BSS2_RS08885	1104.6	1106.47	1161.6	1145.95	1200.58	1110.98	0.0358414	up	0.941304	0.984841
BSS2_RS08890	929.454	985.958	960.917	606.782	966.562	743.428	-0.312112	down	0.204107	0.467685
BSS2_RS08895	1252.34	1472.44	1504.02	1036.43	1814.52	1179.31	-0.0693736	down	0.712457	0.881073
BSS2_RS08900	4102.08	4507.73	4459.51	5072.88	4517.37	5035.86	0.162363	up	0.566048	0.793652
BSS2_RS08905	436.308	394.834	319.159	279.927	414.363	302.678	-0.206392	down	0.40875	0.682799
BSS2_RS08910	312.229	397.695	273.543	536.93	421.919	508.808	0.577565	up	0.0360679	0.149972
BSS2_RS08915	1691.41	1823.51	1718.8	2580.47	2671.14	2733.22	0.609428	up	0.0252546	0.115333
BSS2_RS08920	6198.54	6136.56	6082.55	4480.27	6432.76	5398.05	-0.175237	down	0.445886	0.710837
BSS2_RS08925	3837.73	3940.5	3952.08	4300.49	4597.14	4777.77	0.221342	up	0.438085	0.704067
BSS2_RS08935	536.961	481.869	489.476	439.174	460.056	469.86	-0.139712	down	0.557842	0.791569
BSS2_RS08940	585.382	681.408	619.727	574.912	1040.61	755.837	0.32999	up	0.262448	0.539596
BSS2_RS08955	119.641	130.14	149.68	68.679	90.141	68.921	-0.810652	down	0.0040711	0.0278879
BSS2_RS16675	0	0	0	0	12.386	0	12.0118	up	0.256198	0.533388
BSS2_RS08960	137.349	127.582	203.462	111.351	151.14	106.884	-0.342631	down	0.202654	0.466377
BSS2_RS08970	31.72	37.954	22.09	25.492	22.306	7.817	-0.722424	down	0.0550676	0.200142
BSS2_RS08975	41.221	42.596	19.572	30.116	28.234	46.172	0.0157235	up	1	1
BSS2_RS08980	170.382	155.156	85.751	100.981	94.29	83.602	-0.560539	down	0.0438245	0.169786
BSS2_RS08985	122.145	167.569	117.324	71.93	87.267	72.655	-0.811951	down	0.00326507	0.0237955
BSS2_RS08990	147.633	181.488	178.391	32.506	95.994	99.674	-1.1533	down	5.34195e-05	0.000731273
BSS2_RS08995	38.261	18.312	19.539	20.499	28.827	7.543	-0.420462	down	0.233448	0.50194
BSS2_RS09000	230.231	296.876	199.764	233.531	282.93	289.185	0.148446	up	0.639521	0.840537
BSS2_RS09005	103.472	77.611	78.868	82.743	91.922	89.434	0.0228389	up	1	1
BSS2_RS09010	135.592	131.47	137.024	158.132	118.892	144.024	0.0593219	up	0.858773	0.956145
BSS2_RS09015	685.867	702.409	753.205	518.352	540.976	532.579	-0.427852	down	0.0976725	0.294383
BSS2_RS09020	20674.3	22765.8	22938.7	12046.1	10728.3	13463.1	-0.873236	down	0.000910281	0.00830143
BSS2_RS09035	3092.73	3466.66	3551.07	3392.11	3922.61	3707.45	0.124558	up	0.686347	0.87164
BSS2_RS09040	8882.49	9717.44	9168.37	10734.9	10908.7	11209.8	0.242602	up	0.386976	0.664807
BSS2_RS09045	8854.18	9002.49	9454.62	10368.3	11633.4	10982.7	0.272287	up	0.335889	0.614161
BSS2_RS09050	150.923	154.413	182.784	96.681	164.797	153.617	-0.233793	down	0.364925	0.644636
BSS2_RS09055	121.143	109.964	101.817	95.121	157.367	82.353	0.00828324	up	0.974859	0.997702
BSS2_RS09060	120.863	120.514	154.306	91.737	138.11	131.546	-0.130775	down	0.595927	0.814508
BSS2_RS09065	296.422	289.343	365.166	296.038	278.187	326.787	-0.0777941	down	0.747707	0.897821
BSS2_RS09070	172.377	242.126	191.37	230.89	299.276	313.972	0.478461	up	0.138356	0.369694
BSS2_RS09075	373.613	407.979	431.527	376.54	411.306	353.079	-0.0885169	down	0.703959	0.87787
BSS2_RS09080	687.212	624.672	694.558	549.434	575.296	518.546	-0.288064	down	0.257349	0.534286
BSS2_RS09085	151.004	112.926	153.354	172.764	163.546	170.553	0.280564	up	0.376242	0.655667
BSS2_RS09090	1117.36	1359.93	1234.99	1168.18	1736.73	1400.39	0.21381	up	0.478425	0.736209
BSS2_RS09095	5078.91	5078.18	5071.51	5361.64	6273.54	5491.48	0.16946	up	0.570403	0.796903
BSS2_RS09100	1328.4	1599.47	1309.08	1264.54	2070.96	1523.54	0.197645	up	0.533321	0.777618
BSS2_RS09105	2101.35	2158.86	2063.27	2086.71	2789.74	2385.29	0.199599	up	0.506702	0.756249
BSS2_RS09110	667.96	703.135	644.489	597.495	707.875	633.64	-0.0558776	down	0.77728	0.912659
BSS2_RS09115	469.778	579.139	492.372	751.274	763.663	785.807	0.577962	up	0.0376957	0.153025
BSS2_RS09120	764.456	684.851	684.784	735.14	781.245	751.117	0.087482	up	0.797807	0.921957
BSS2_RS09125	1476.43	1533.59	1487.59	1936.89	2175.87	2064.22	0.457745	up	0.0977853	0.294383
BSS2_RS09130	1709.34	1819.93	1857.19	1937.65	2345.6	2291.41	0.287578	up	0.313299	0.589144
BSS2_RS09135	577.09	672.572	610.645	449.733	544.343	434.02	-0.381447	down	0.137124	0.367602
BSS2_RS09140	291.611	375.01	354.272	295.685	383.977	319.009	-0.0317502	down	0.864341	0.957268
BSS2_RS09150	1155.88	1351.62	969.585	1090.8	1421.11	1236.47	0.108389	up	0.750265	0.899048
BSS2_RS09155	9075.58	9026.4	9561.04	6926.57	9586.4	7698.52	-0.192267	down	0.411877	0.68387
BSS2_RS09160	386.622	376.159	301.42	324.315	450.179	346.452	0.0749459	up	0.859281	0.956145
BSS2_RS09165	443.605	374.793	428.401	392.342	427.349	442.273	0.0174418	up	0.996379	1
BSS2_RS09170	561.517	578.761	488.791	439.417	618.501	573.422	0.00200978	up	0.932874	0.983487
BSS2_RS09175	569.867	584.853	475.895	403.372	722.574	473.812	-0.0275625	down	0.828298	0.940975
BSS2_RS09180	324.824	281.446	390.005	562.607	535.879	455.432	0.641293	up	0.028078	0.124777
BSS2_RS09185	505.187	625.776	565.678	843.599	871.912	776.018	0.554349	up	0.0446515	0.170629
BSS2_RS09190	1673.9	1676.95	1800.02	1821.33	2744.11	2452.23	0.446177	up	0.115655	0.329352
BSS2_RS09195	411.12	491.92	529.938	586.199	622.356	609.269	0.343195	up	0.222772	0.493004
BSS2_RS09200	1439.56	1750.2	1782.2	1950.37	1436.17	1785.97	0.0570483	up	0.839687	0.94596
BSS2_RS09205	5512.13	5843.91	5515.55	5104.75	7186.09	6111.44	0.125288	up	0.704667	0.87787
BSS2_RS09210	176.413	134.022	149.502	123.774	145.574	131.109	-0.199788	down	0.44715	0.711657
BSS2_RS16715	143.588	119.782	123.231	65.012	153.895	79.739	-0.372406	down	0.139025	0.370692
BSS2_RS09220	101.928	106.715	106.8	77.744	116.26	81.982	-0.192782	down	0.45415	0.717041
BSS2_RS09225	175.737	183.991	280.456	200.081	264.811	156.986	-0.0418548	down	0.865507	0.957672
BSS2_RS09230	24.549	35.248	22.794	22.36	28.854	20.568	-0.202355	down	0.522032	0.768317
BSS2_RS09245	270.745	345.734	303.676	551.589	581.107	571.877	0.889459	up	0.00140055	0.011829
BSS2_RS09250	5689.22	5519.3	5685.72	9459.3	11864.1	8970.63	0.842502	up	0.0020957	0.0164828
BSS2_RS09255	674.52	692.749	582.809	727.804	943.001	874.966	0.38457	up	0.177944	0.433813
BSS2_RS09260	1012.05	1007.68	1065.55	721.361	1059.34	1019.85	-0.13969	down	0.540176	0.783651
BSS2_RS09265	437.1	441.45	463.771	279.753	427.792	369.061	-0.318239	down	0.194908	0.456629
BSS2_RS09270	167.161	121.96	139.596	141.987	242.673	168.289	0.367119	up	0.241022	0.513663
BSS2_RS09275	111.219	116.232	133.988	75.429	220.627	84.998	0.0762427	up	0.905435	0.97146
BSS2_RS09280	1349.18	1535.01	1597.44	1424.11	1368.59	1424.19	-0.0878447	down	0.708626	0.880402
BSS2_RS09285	14240.4	14900.2	15188.6	13613.2	12363.1	13438.8	-0.169513	down	0.495475	0.750139
BSS2_RS09290	5916.65	6208.33	6137.6	7050.59	8127.5	8127.39	0.351779	up	0.208335	0.473894
BSS2_RS16730	46.331	27.718	8.962	103.429	139.628	171.257	2.31931	up	8.63994e-08	2.51829e-06
BSS2_RS09295	985.299	1004.72	957.679	942.679	811.836	1022.65	-0.0859733	down	0.723448	0.886202
BSS2_RS09300	490.935	441.964	442.274	433.689	583.891	466.637	0.110089	up	0.753268	0.899416
BSS2_RS09305	736.89	806.093	883.36	880.755	861.161	951.028	0.150401	up	0.606103	0.822052
BSS2_RS09310	778.402	1116.45	847.534	1032.43	523.431	1012.21	-0.0947437	down	0.745841	0.897383
BSS2_RS09315	8.22	0	9.54	11.01	12.386	10.128	0.916448	up	0.566598	0.793652
BSS2_RS09320	31.439	27.718	26.887	28.812	37.4	53.008	0.470466	up	0.195427	0.457483
BSS2_RS09325	2911.99	3165.97	2780.83	4196.67	4349.32	4225.79	0.527778	up	0.0531561	0.195384
BSS2_RS09330	5030.78	5323.66	5491.94	5504.97	6558.02	6119.34	0.198383	up	0.498257	0.752321
BSS2_RS09335	141.924	270.164	224.623	233.304	262.465	278.203	0.281641	up	0.384289	0.661646
BSS2_RS09340	792.48	829.701	847.172	846.74	956.504	926.659	0.144716	up	0.634529	0.838052
BSS2_RS09345	3387.99	3383.4	3192.87	3183.77	3312.31	3293.33	-0.0255407	down	0.875846	0.958732
BSS2_RS09350	2037.24	2110.72	1954.41	2019.74	2172.24	2369.36	0.104619	up	0.74099	0.895878
BSS2_RS09360	375.733	399.358	398.978	393.516	350.849	374.304	-0.0697338	down	0.770939	0.908443
BSS2_RS09365	302.268	252.331	228.444	127.11	195.96	142.911	-0.748817	down	0.00757906	0.0457978
BSS2_RS09370	1150.55	1094.87	1281.6	1029.12	887.219	965.702	-0.291357	down	0.264223	0.541517
BSS2_RS09375	31.794	43.637	42.328	35.071	33.818	44.935	-0.0490313	down	0.863172	0.956937
BSS2_RS09380	35.974	23.914	46.393	40.155	10.541	19.7	-0.594298	down	0.0893759	0.278235
BSS2_RS09385	17.503	38.189	41.824	9.653	21.72	21.566	-0.881271	down	0.00667867	0.0419782
BSS2_RS09390	121.629	131.101	123.668	59.242	60.588	65.643	-1.02104	down	0.000260518	0.00274653
BSS2_RS09395	49.193	77.696	66.231	23.721	32.616	50.914	-0.848489	down	0.00739643	0.0448767
BSS2_RS09400	69.67	82.22	47.631	33.237	67.591	34.102	-0.564319	down	0.0407805	0.162303
BSS2_RS09405	123.595	71.204	106.259	61.314	78.175	90.243	-0.390085	down	0.149614	0.386299
BSS2_RS09410	30.318	44.914	33.513	36.742	47.861	48.03	0.286484	up	0.410363	0.682857
BSS2_RS09415	83.633	62.543	101.618	70.013	84.672	62.794	-0.188263	down	0.477378	0.736209
BSS2_RS09420	40.353	60.801	76.324	66.061	88.956	90.232	0.4666	up	0.12846	0.352967
BSS2_RS16735	0	0	8.45	0	0	0	-11.4603	down	0.504132	0.756198
BSS2_RS09425	1861.29	1980.9	1848	1982.17	1956.85	1835.08	0.0211193	up	0.976224	0.997702
BSS2_RS09430	395.617	533.316	487.242	522.964	469.883	540.67	0.114844	up	0.693776	0.872908
BSS2_RS09435	375.016	388.891	392.85	342.603	363.691	284.352	-0.223644	down	0.382642	0.660952
BSS2_RS09440	306.075	311.909	345.046	302.083	396.114	281.492	0.024743	up	0.994813	1
BSS2_RS09445	1842.67	1912.36	1893.23	1678.71	1674.35	1864.61	-0.114401	down	0.628442	0.833855
BSS2_RS09450	2053.88	2161.81	2121.42	2186.47	2810.53	2393.74	0.221895	up	0.451337	0.714497
BSS2_RS09455	209.571	208.016	174.135	338.125	358.857	308.103	0.764323	up	0.00766559	0.0458547
BSS2_RS09460	149.611	183.801	182.931	313.988	345.398	378.541	1.0073	up	0.000256206	0.00271068
BSS2_RS17345	0	12.838	0	0	0	0	-12.0635	down	0.131224	0.358573
BSS2_RS09465	101.237	112.875	104.148	110.947	137.816	127.573	0.241813	up	0.432903	0.700601
BSS2_RS09470	294.169	274.272	266.045	188.312	208.971	171.343	-0.553405	down	0.0341636	0.14488
BSS2_RS09475	4664.03	5002.66	5058.65	4040.78	4889.79	4443.22	-0.138893	down	0.548964	0.787933
BSS2_RS09485	2192.3	1860.06	2025.67	1738.99	1861.96	1540.04	-0.241553	down	0.330076	0.607999
BSS2_RS09490	1585.54	1720.63	1793.55	1139.71	1633.59	1307.3	-0.321638	down	0.192648	0.453477
BSS2_RS09495	418.631	346.279	359.13	368.133	440.202	453.017	0.166277	up	0.600537	0.817864
BSS2_RS09500	1452.47	1384.24	1384.13	982.987	1326.64	1180.53	-0.274236	down	0.263826	0.541517
BSS2_RS09505	831.236	946.24	950.492	903.896	756.037	757.863	-0.174134	down	0.500041	0.753865
BSS2_RS09510	857.002	822.167	900.504	719.988	1138.56	902.865	0.0982168	up	0.798462	0.921957
BSS2_RS09515	919.516	967.894	1004.3	737.821	723.837	780.254	-0.367195	down	0.156343	0.398634
BSS2_RS09520	12793.8	13419.3	12656.1	14214.5	12549.5	13638.6	0.0558231	up	0.861949	0.956937
BSS2_RS09525	5480.14	6064.93	5330.7	4194.47	4475.87	4528.01	-0.354595	down	0.162999	0.408786
BSS2_RS09530	8266.23	8192.86	8031.25	6276.07	8957.25	6966.93	-0.141637	down	0.525745	0.772253
BSS2_RS09535	811.288	840.534	904.847	951.992	1110.42	1249.1	0.373223	up	0.184319	0.441382
BSS2_RS09540	144.524	139.556	129.484	278.486	290.37	268.673	1.01802	up	0.000465759	0.00461568
BSS2_RS09545	52.168	72.023	97.808	123.626	123.961	69.222	0.513054	up	0.122772	0.345317
BSS2_RS09550	235.333	297.725	292.274	323.245	453.996	395.235	0.50651	up	0.0744571	0.24514
BSS2_RS09555	3124.61	3595.71	3217.26	6652.11	8332.73	7936.63	1.20573	up	9.63571e-06	0.000165589
BSS2_RS09560	3920.08	4258.7	3843.2	6782.02	10062.3	7861.18	1.03915	up	0.000151481	0.00173881
BSS2_RS09565	2774.14	2688.52	2654.5	2747.33	3198.54	2985.05	0.137836	up	0.657228	0.850648
BSS2_RS09570	479.659	577.515	459.288	654.522	467.548	642.719	0.218786	up	0.433689	0.700601
BSS2_RS09575	779.722	913.293	864.092	893.396	955.518	917.319	0.11341	up	0.714107	0.881406
BSS2_RS09580	382.228	449.852	397.571	346.91	590.128	496.693	0.221525	up	0.478337	0.736209
BSS2_RS09585	408.488	384.034	372.514	510.67	568.637	457.776	0.39982	up	0.160157	0.405577
BSS2_RS09590	585.139	722.725	854.4	619.423	785.73	802.373	0.0298877	up	0.975012	0.997702
BSS2_RS09595	454.414	505.963	505.437	401.547	486.212	472.416	-0.10791	down	0.638886	0.840075
BSS2_RS09600	171.043	242.249	178.263	210.4	323.487	189.243	0.289741	up	0.35218	0.634179
BSS2_RS09605	554.243	623.426	577.188	1522.89	1523.75	1678.03	1.42886	up	1.66029e-07	4.52848e-06
BSS2_RS09610	4497.55	4553.16	4594.04	4306.26	4689.31	4576.14	-0.0077443	down	0.925787	0.979524
BSS2_RS09615	950.703	977.502	938.355	890.14	1042.86	976.338	0.0213704	up	0.994546	1
BSS2_RS09620	82.816	141.016	36.969	89.595	107.993	74.568	0.0614837	up	0.903338	0.971331
BSS2_RS09625	1205.63	1347.02	1315.44	1039.23	1533.04	1077.81	-0.0836943	down	0.687995	0.872036
BSS2_RS09630	868.811	987.293	895.712	767.146	870.347	789.415	-0.181264	down	0.470211	0.729994
BSS2_RS09635	1500.54	1581.3	1494.6	1438.35	1584.42	1549.02	-0.00146947	down	0.944849	0.985973
BSS2_RS09640	1115.36	1186.12	1127.96	1146.13	1031.88	1113.51	-0.0592184	down	0.793282	0.919823
BSS2_RS09645	677.858	783.687	732.453	778.625	906.695	833.988	0.199465	up	0.494525	0.750114
BSS2_RS09650	1652.08	1694.73	1786.85	1808.97	1852.69	2012.04	0.144302	up	0.627611	0.833855
BSS2_RS09655	258.933	271.022	223.009	296.26	260.36	270.737	0.135929	up	0.638551	0.840005
BSS2_RS09660	154.919	192.595	150.757	131.786	175.894	156.853	-0.101149	down	0.650234	0.846757
BSS2_RS09665	3435.34	3771.72	3746.22	3400.51	3349.13	3569.98	-0.0859726	down	0.710989	0.881073
BSS2_RS09670	1084.85	1117.73	1004.09	1121.79	1427.56	1258.72	0.247983	up	0.395534	0.672341
BSS2_RS09675	6164.59	6164.62	5942.5	7924.84	8780.6	8566.65	0.467933	up	0.0893107	0.278235
BSS2_RS09680	2495.4	2458.8	2266.74	2379.45	2067.99	2381.7	-0.0804827	down	0.731561	0.890635
BSS2_RS09685	1091.15	1184.42	1065.47	1076.45	827.026	933.865	-0.235753	down	0.37083	0.651763
BSS2_RS09690	1341.09	1499.78	1518.74	1217.66	1520.81	1382.4	-0.0812436	down	0.7032	0.87787
BSS2_RS09695	422.793	516.825	541.11	520.39	523.448	461.806	0.024074	up	0.966319	0.994095
BSS2_RS09700	120.198	158.203	114.395	90.159	134.03	85.898	-0.341104	down	0.226204	0.495947
BSS2_RS09705	684.198	869.083	742.878	803.568	1092.97	917.194	0.293264	up	0.310352	0.585921
BSS2_RS09710	10418.5	11312	10242.2	14761.3	17784	18374.7	0.671395	up	0.0141116	0.0746506
BSS2_RS09715	467.168	473.229	506.787	479.974	553.966	572.345	0.150479	up	0.625349	0.83367
BSS2_RS09720	1287.61	1482.92	1438.44	1411.8	2138.05	1667.38	0.309819	up	0.286236	0.562081
BSS2_RS09730	3812.32	3750.77	3902.63	4393.24	5337.06	4816.57	0.343382	up	0.22418	0.493329
BSS2_RS09735	405.224	541.382	409.727	429.557	438.295	367.577	-0.134699	down	0.596205	0.814508
BSS2_RS09740	60426.3	57093.6	63123.6	74192.7	64972.3	76759.1	0.257379	up	0.351164	0.634179
BSS2_RS09745	43549.5	46177.6	45007.2	58165.1	52661.7	56840.6	0.315485	up	0.248386	0.522275
BSS2_RS09750	466.11	483.933	519.937	733.645	679.133	744.147	0.553179	up	0.0446099	0.170629
BSS2_RS09755	831.949	1046.55	869.676	916.938	1155.04	1055.62	0.186586	up	0.530059	0.775621
BSS2_RS09760	1114.87	1284.74	1160.97	1310.14	1238.74	1377.58	0.141113	up	0.623867	0.833598
BSS2_RS09765	890.704	961.962	868.384	497.967	457.504	536.329	-0.867108	down	0.00110767	0.00980087
BSS2_RS09770	34275.1	36693.1	36476.9	78589.1	85779.6	85912.2	1.21995	up	6.92957e-06	0.000124858
BSS2_RS09775	2168.99	2154.41	2085.1	4560.47	4144.72	4557.98	1.04937	up	0.000104007	0.00127774
BSS2_RS09780	6553.94	6652.91	6820.09	6464.5	7099.73	7017.27	0.0394071	up	0.933603	0.983559
BSS2_RS09785	827.361	847.085	881.074	911.125	732.608	796.096	-0.0668368	down	0.78413	0.916154
BSS2_RS09790	1635.09	1340.29	1300.09	1052.39	1783.89	1216.64	-0.0771176	down	0.683819	0.869544
BSS2_RS09795	1111.78	1108.91	1101.99	1136.16	1366.27	1182.77	0.149396	up	0.628868	0.833855
BSS2_RS09800	908.555	923.465	948.68	1267.12	1623.01	1508.67	0.661659	up	0.0167013	0.0851682
BSS2_RS09805	85.771	91.888	100.707	208.396	195.37	221.194	1.16677	up	3.30029e-05	0.000480969
BSS2_RS09810	706.599	689.338	648.658	253.925	259.694	394.361	-1.17108	down	1.603e-05	0.000258071
BSS2_RS09815	2505.36	2633.92	2450.53	2650.21	4152.76	2838.94	0.345254	up	0.23477	0.503223
BSS2_RS16770	867.761	807.572	799.335	479.686	690.12	347.915	-0.705327	down	0.00954605	0.0546828
BSS2_RS09820	252.986	289.545	268.093	275.016	353.59	424.653	0.377754	up	0.211526	0.479318
BSS2_RS09825	1622.37	1651.17	1740.63	1349.61	1463.29	1523.98	-0.209353	down	0.394548	0.672341
BSS2_RS09830	469.646	468.699	442.738	416.171	367.752	427.052	-0.189631	down	0.4538	0.716868
BSS2_RS09835	623.927	697.71	722.804	732.616	907.661	781.697	0.244477	up	0.399429	0.674986
BSS2_RS09840	1558.67	1700.32	1774.52	1716.54	1898.86	1700.49	0.0787467	up	0.814584	0.9336
BSS2_RS09845	1738.27	1958.44	1708.26	1781.64	1593.26	1672.78	-0.098664	down	0.685026	0.870706
BSS2_RS09850	331.598	380.791	346.122	292.13	363.856	320.827	-0.115882	down	0.62111	0.83218
BSS2_RS09855	5993.1	6258.93	5660.09	4830.46	6606.42	5822.75	-0.0535342	down	0.768487	0.906992
BSS2_RS09860	829.516	746.031	578.923	769.774	1237.71	1075.52	0.517005	up	0.0765201	0.249445
BSS2_RS09865	3490.65	3846.99	3588.67	3375.59	4339.49	3904.37	0.0887354	up	0.799464	0.921957
BSS2_RS09870	180614	180978	180421	75804.8	117978	92916.8	-0.918788	down	0.000372848	0.0038092
BSS2_RS09875	310.214	270.433	277.751	261.18	353.926	251.178	0.0131933	up	0.970516	0.99632
BSS2_RS09880	225.827	244.65	212.518	232.993	372.48	251.93	0.328097	up	0.28624	0.562081
BSS2_RS09885	161.639	150.174	110.356	112.074	149.006	140.584	-0.071831	down	0.747158	0.897821
BSS2_RS09890	235.217	311.414	270.476	335.48	389.72	393.136	0.452755	up	0.105648	0.310366
BSS2_RS09895	2229.66	2281.17	2326.36	1964.64	2357.71	1964.24	-0.121125	down	0.595463	0.814508
BSS2_RS09900	1085.62	1190.73	1256.52	1098.67	1265.53	1319.05	0.0601422	up	0.876499	0.959084
BSS2_RS09905	1172.3	1137.86	1278.16	1229.83	1910.62	1562.28	0.39019	up	0.174041	0.428586
BSS2_RS09910	417.845	403.863	441.689	417.518	434.405	382.893	-0.0330119	down	0.857386	0.956117
BSS2_RS09915	1410.74	1409.61	1294.46	1132.77	2395.68	1246.79	0.214749	up	0.511643	0.760178
BSS2_RS09920	3420.13	3274.42	3438.31	2806.55	3209.21	3112.93	-0.150562	down	0.521002	0.767659
BSS2_RS09925	751.389	787.005	659.759	586.362	503.764	539.388	-0.431849	down	0.101908	0.304494
BSS2_RS09930	312.732	302.128	379.103	546.104	727.81	573.712	0.894407	up	0.00144874	0.0122014
BSS2_RS09935	2717.75	2903.91	2839.9	3528.61	3309.48	3484.04	0.286745	up	0.298262	0.575801
BSS2_RS09940	128.646	103.607	106.242	155.746	298.234	173.751	0.891006	up	0.00304818	0.0226556
BSS2_RS09945	5288.02	5646.36	5549.7	5733.38	5180.48	5815.68	0.0213247	up	0.967078	0.994165
BSS2_RS09950	1012.52	957.102	932.31	1035.25	1207.87	1106.18	0.206843	up	0.489765	0.746255
BSS2_RS09955	1086.7	1236.48	1166.63	1205.63	1153.11	1400.8	0.107401	up	0.721213	0.886202
BSS2_RS09960	29304.2	29270.3	30416.6	38113.5	58334.6	42860.7	0.646552	up	0.0197377	0.0960394
BSS2_RS09965	9042.32	9297.09	9316.04	6855.9	7902.94	6618.44	-0.371486	down	0.140462	0.373184
BSS2_RS09970	340.755	341.559	334.783	320.296	378.346	303.844	-0.0208751	down	0.885057	0.961021
BSS2_RS09975	3369.58	3308.1	3328.04	2425.46	2507.8	2396.77	-0.448935	down	0.0802446	0.257152
BSS2_RS09980	7047.49	7195.03	7214.07	6533.5	8366.55	7364.49	0.053327	up	0.906388	0.97146
BSS2_RS09985	3328.85	3302.78	3302.87	3393.42	3952.96	3843.89	0.171725	up	0.566915	0.793652
BSS2_RS09990	8468.36	8925.62	7819.25	6456.93	4807.6	5999.88	-0.54638	down	0.0379197	0.15359
BSS2_RS09995	8209.08	8199.45	8556.39	7482.67	11996.3	8911.97	0.185529	up	0.555897	0.791514
BSS2_RS10000	588.043	529.386	481.006	431.332	502.123	486.484	-0.170831	down	0.483138	0.740015
BSS2_RS10005	2122.22	2053.29	2185.93	2049.93	2442.55	2170.62	0.0668392	up	0.861261	0.95685
BSS2_RS10010	866.819	857.367	788.677	1222.32	1297.97	1309.56	0.607954	up	0.0275596	0.123025
BSS2_RS10015	1206.67	1173.5	1178.95	1463.78	1801.13	1842.83	0.521167	up	0.0610321	0.213218
BSS2_RS10020	692.584	797.429	849.345	676.795	974.71	815.79	0.0768175	up	0.847626	0.950224
BSS2_RS10025	1057.97	1148.17	1150.94	1103.16	1115.28	1195.95	0.0244277	up	0.969205	0.995662
BSS2_RS10030	458.674	721.595	512.64	386.824	972.741	450.026	0.0961591	up	0.827931	0.940917
BSS2_RS10035	504.437	560.019	468.78	610.652	569.435	711.243	0.302821	up	0.281179	0.559369
BSS2_RS10040	1639.53	1659.22	1547.55	1468.45	1476.38	1628.27	-0.0837128	down	0.711062	0.881073
BSS2_RS10050	1042.18	1274.41	1003.57	935.74	1971.65	1319.39	0.348307	up	0.247651	0.522275
BSS2_RS10060	454.576	533.191	484.501	331.024	352.139	325.016	-0.546287	down	0.0376789	0.153025
BSS2_RS10065	836.718	992.061	679.793	1304.13	1788.07	1377.73	0.833384	up	0.00327498	0.0237955
BSS2_RS10070	441.469	337.914	367.338	360.881	441.451	393.965	0.061061	up	0.895822	0.967058
BSS2_RS10075	1301.86	1209.83	1133.72	870.791	1097.78	837.259	-0.377654	down	0.133368	0.360841
BSS2_RS10080	266.554	230.681	241.273	105.538	118.73	103.28	-1.1729	down	2.57594e-05	0.000396802
BSS2_RS10085	267.56	276.103	274.394	166.865	150.391	123.844	-0.891091	down	0.0011239	0.00985653
BSS2_RS10090	349.16	385.197	375.901	204.528	139.961	188.143	-1.05968	down	9.6386e-05	0.00120402
BSS2_RS10095	1773.37	1784.78	2114.36	1293.11	1586.89	1512.85	-0.368827	down	0.142785	0.376475
BSS2_RS10100	117.995	138.181	122.381	87.43	156.995	136.106	0.00750338	up	0.956917	0.993058
BSS2_RS10105	132.052	135.785	155.66	96.729	88.61	78.811	-0.680988	down	0.0177665	0.0895252
BSS2_RS10110	789.053	744.002	783.348	561.391	468.481	695.83	-0.424702	down	0.105005	0.309799
BSS2_RS10115	751.321	938.797	778.514	682.63	1147.97	776.838	0.0789216	up	0.850796	0.952341
BSS2_RS10120	733.312	630.126	729.526	663.668	876.035	709.344	0.103766	up	0.768049	0.906835
BSS2_RS10125	881.465	952.033	924.985	821.942	1128.42	917.887	0.0562956	up	0.903145	0.971331
BSS2_RS10130	582.606	646.632	612.68	621.544	697.515	678.517	0.117041	up	0.708645	0.880402
BSS2_RS10135	1156.86	1398.13	1333.7	721.563	1278.95	902.52	-0.421725	down	0.0909953	0.281326
BSS2_RS10140	2151.8	2412.09	2282.78	1408.24	1971.08	1490.79	-0.491451	down	0.0529406	0.195034
BSS2_RS10145	5529.57	6486.74	5789.38	3199.83	5754.85	3877.55	-0.472566	down	0.0587861	0.207814
BSS2_RS10150	186.382	167.259	172.382	117.022	175.532	125.589	-0.331127	down	0.22323	0.493062
BSS2_RS10155	228.375	241.618	200.889	135.238	161.198	130.328	-0.652617	down	0.0191251	0.0942932
BSS2_RS10160	907.856	982.591	914.802	1097.18	1271.63	1253.35	0.36872	up	0.190415	0.4518
BSS2_RS10165	9707.56	9509.65	9753.5	14435.1	13672.1	14186.7	0.545857	up	0.0441474	0.170455
BSS2_RS10170	2350.18	2353.75	2460.22	2578.34	2214.59	2557.77	0.0370883	up	0.918023	0.978588
BSS2_RS10175	1436.25	1390.4	1571.06	1145.54	1100.04	1002.86	-0.437003	down	0.091031	0.281326
BSS2_RS10180	927.906	1064.11	987.417	454.18	503.3	512.863	-1.01888	down	0.000133576	0.00156965
BSS2_RS10185	955.304	910.871	1118.67	454.134	490.012	530.731	-1.01706	down	0.000136438	0.0015907
BSS2_RS10190	807.19	787.815	922.164	237.436	350.587	171.612	-1.72842	down	5.0686e-10	2.79055e-08
BSS2_RS10195	1458.47	1472.44	1514.84	357.964	399.585	349.709	-2.00543	down	3.15541e-13	5.52245e-11
BSS2_RS10200	611.159	607.369	643.353	127.823	160.628	120.085	-2.18822	down	1.24475e-14	3.36422e-12
BSS2_RS10205	682.077	706.698	681.449	96.316	133.603	110.965	-2.60242	down	2.52793e-20	1.50311e-17
BSS2_RS10210	334.525	359.81	365.838	63.087	47.315	35.712	-2.85911	down	6.89436e-22	1.02485e-18
BSS2_RS10215	89.478	65.169	92.564	5.211	10.259	28.761	-2.48253	down	1.3467e-12	1.48287e-10
BSS2_RS10220	31.202	49.78	48.286	160.209	266.433	262.711	2.41485	up	7.89622e-12	7.33608e-10
BSS2_RS10225	43.876	30.288	42.437	58.016	75.439	76.24	0.846696	up	0.00366834	0.0258435
BSS2_RS16785	8.712	36.484	5.056	17.503	22.973	10.734	0.0272429	up	1	1
BSS2_RS10230	59.957	62.773	34.795	10.039	39.527	9.234	-1.42165	down	0.00499465	0.0329248
BSS2_RS10235	23.456	25.515	14.85	19.993	49.804	28.901	0.628966	up	0.104625	0.309541
BSS2_RS10240	215.561	160.563	210.424	195.037	230.171	221.627	0.141148	up	0.673839	0.861644
BSS2_RS10245	227.303	257.662	277.703	166.651	268.603	306.602	-0.0399158	down	0.812981	0.933202
BSS2_RS10255	5306.97	5765.37	5563.11	3644.45	4737.83	3933.73	-0.433725	down	0.0867174	0.273394
BSS2_RS10260	1510.04	1546.06	1666.98	1356.07	1272.16	1340.46	-0.251062	down	0.323194	0.600754
BSS2_RS10265	159.385	207.19	187.273	139.689	186.799	196.384	-0.0830318	down	0.716604	0.883922
BSS2_RS10270	214.907	213.062	238.741	143.928	219.746	209.945	-0.216966	down	0.378985	0.657922
BSS2_RS10275	406.177	449.326	471.427	441.4	704.438	448.531	0.264893	up	0.387301	0.664807
BSS2_RS10280	25215.7	28140.1	27748.1	54123.4	51751.2	56866.9	1.00474	up	0.000195659	0.00216243
BSS2_RS10285	342.185	447.767	378.565	341.315	363.132	349.854	-0.148392	down	0.551945	0.788531
BSS2_RS10290	333.967	347.632	341.685	246.936	243.137	271.554	-0.426049	down	0.0984662	0.295399
BSS2_RS10295	290.021	328.16	317.097	205.493	192.384	203.273	-0.637668	down	0.0168777	0.0857734
BSS2_RS10300	2375.04	2658.1	2392.57	2167.5	2354.73	2373.57	-0.106812	down	0.643134	0.84305
BSS2_RS10305	305.252	312.84	343.506	216.877	252.985	263.279	-0.391342	down	0.131434	0.358619
BSS2_RS10310	397.694	384.209	311.14	201.238	317.391	275.86	-0.46025	down	0.0802681	0.257152
BSS2_RS10315	653.635	709.461	709.482	470.844	437.159	445.301	-0.614939	down	0.0199358	0.0964455
BSS2_RS10320	302.922	317.344	354.603	148.019	244.883	203.441	-0.709063	down	0.00704764	0.0436857
BSS2_RS10325	302.268	307.002	348.786	185.958	279.376	229.524	-0.46339	down	0.0748586	0.245645
BSS2_RS10330	237.831	309.981	253.855	150.747	159.99	151.753	-0.793577	down	0.00421706	0.0284674
BSS2_RS10335	114.229	189.248	142.778	105.925	165.507	140.746	-0.1146	down	0.739686	0.895393
BSS2_RS10340	221.136	247.074	244.762	115.733	130.199	214.728	-0.63014	down	0.0193033	0.0948576
BSS2_RS10345	328.386	344.447	346.49	279.907	371.124	260.111	-0.161863	down	0.505741	0.756249
BSS2_RS10350	110.258	112.138	105.931	95.995	94.61	121.513	-0.0730411	down	0.748456	0.897821
BSS2_RS10355	104.541	187.63	197.169	145.861	121.428	107.341	-0.385368	down	0.217218	0.486652
BSS2_RS10360	129.813	155.326	122.766	109.478	130.407	100.708	-0.260182	down	0.402149	0.677388
BSS2_RS10365	1398.84	1428.82	1606.23	1476.65	1147.11	1253.26	-0.193622	down	0.45561	0.718301
BSS2_RS10370	2097.11	2181.26	2136.08	2149.7	2550.77	2396.63	0.145902	up	0.633644	0.837627
BSS2_RS10375	1229.63	1350.56	1218.74	863.595	829.802	944.023	-0.526467	down	0.0436903	0.169786
BSS2_RS10380	175.84	160.473	164.884	139.72	144.459	156.68	-0.185059	down	0.463647	0.7274
BSS2_RS10385	738.517	699.26	685.37	637.666	857.624	817.831	0.123636	up	0.713041	0.881076
BSS2_RS10390	326.691	265.81	261.628	315.06	248.6	257.618	-0.0565831	down	0.81809	0.935454
BSS2_RS10395	1064.2	1232.57	1157.85	1207.57	1477.55	1232.98	0.181631	up	0.541311	0.78465
BSS2_RS10400	1590.99	1775.85	1714.2	1496.76	1667.52	1533.39	-0.113176	down	0.625911	0.833706
BSS2_RS10405	1861.98	1915.83	1741.92	1515.76	2237.34	1626.72	-0.0370379	down	0.813577	0.933525
BSS2_RS10410	1519.4	1500.46	1659.17	1164.15	1373.39	1208.99	-0.320651	down	0.200081	0.463957
BSS2_RS10415	801.5	628.603	823.421	424.012	759.496	556.021	-0.373486	down	0.130362	0.356547
BSS2_RS10420	224.763	198.576	251.77	136.526	155.56	154.571	-0.59595	down	0.0260477	0.118229
BSS2_RS10425	1629.86	1544.63	1573.54	1097.04	1263.85	1210.38	-0.410888	down	0.104638	0.309541
BSS2_RS10430	291.221	357.045	286.828	238.989	254.954	266.592	-0.298096	down	0.24749	0.522275
BSS2_RS10435	1809.45	1932.89	1779.95	1539.57	1952.76	1662.04	-0.0994719	down	0.648143	0.845515
BSS2_RS10450	1014.28	1060.17	1082.5	979.328	1622.49	1157.39	0.251896	up	0.405128	0.680841
BSS2_RS10455	513.682	612.219	424.853	441.542	478.447	523.287	-0.103622	down	0.660423	0.852926
[truncated: 974 more rows]

## Sheet: ΔbrbI-brbI vs ΔbrbI
Gene	Abundances ΔbrbI::brbI_1	Abundances ΔbrbI::brbI_2	Abundances ΔbrbI::brbI_3	Abundances ΔbrbI_1	Abundances ΔbrbI_2	Abundances ΔbrbI_3	Log2(FC)	Regulation type	p-value	FDR
BSS2_RS00005	7232.19	7571.98	7610.22	9871.3	11206.2	9987.41	0.470861	up	0.142784	0.321021
BSS2_RS00010	2900.55	2966.68	2914.42	3623.61	3348.73	3880.46	0.305503	up	0.389854	0.597075
BSS2_RS00015	132.114	140.44	139.436	184.399	164.561	205.509	0.428495	up	0.211258	0.412906
BSS2_RS00020	240.735	263.92	245.003	248.467	232.446	252.621	-0.0313686	down	0.694066	0.836939
BSS2_RS00025	2016.55	1857.5	1875.88	2152.74	2845.52	2413.35	0.366244	up	0.295062	0.504723
BSS2_RS00030	457.079	470.098	483.577	557.943	563.921	539.893	0.236243	up	0.558433	0.742998
BSS2_RS00035	760.595	890.763	791.531	943.107	860.916	946.873	0.171313	up	0.727781	0.86
BSS2_RS00040	1172.27	1210.18	1235.95	1227.24	1410.01	1511.53	0.197336	up	0.67075	0.823069
BSS2_RS00045	1122.97	1260.12	1111.13	1056.08	1376.95	1091.77	0.0125751	up	0.774511	0.885758
BSS2_RS00050	2509.81	2509.75	2507.75	2286.76	3344.85	2664.98	0.140383	up	0.853234	0.935622
BSS2_RS00055	6010.77	6234.96	6079.97	4849.73	4768.19	5614.01	-0.266771	down	0.193674	0.388784
BSS2_RS00060	762.062	886.282	829.939	449.252	699.034	472.3	-0.612824	down	0.010674	0.0507951
BSS2_RS00065	2956.31	2990.82	3247.67	3156.01	3109.27	3755.75	0.124141	up	0.864893	0.941021
BSS2_RS17235	8.8	0	11.61	0	0	9.234	-1.14399	down	0.695061	0.836939
BSS2_RS00070	541.945	477.947	548.149	574.439	678.117	561.595	0.210331	up	0.639767	0.802641
BSS2_RS00080	431.486	419.791	421.667	696.809	855.117	759.309	0.860493	up	0.00382565	0.0227886
BSS2_RS00085	360.602	298.482	325.502	673.715	548.743	608.028	0.894636	up	0.00229017	0.0148793
BSS2_RS00090	982.104	981.917	1030.51	2110.42	1706.89	2013.26	0.961305	up	0.000900242	0.00711359
BSS2_RS00095	274.379	248.01	310.78	226.514	220.077	269.931	-0.217597	down	0.273854	0.482443
BSS2_RS00100	231.105	194.109	217.78	164.773	190.664	181.887	-0.259012	down	0.24857	0.454567
BSS2_RS00105	486.398	435.693	426.389	405.197	467.137	439.897	-0.0393123	down	0.647743	0.808521
BSS2_RS00115	1650.27	1608.66	1646.75	1546.58	2408.85	1692.51	0.203271	up	0.681091	0.829156
BSS2_RS00120	1848.27	1675.15	1839.72	1710.36	1658.51	1666.63	-0.0909451	down	0.525342	0.715919
BSS2_RS00125	1191.36	1084.08	1474.84	1157.37	1384.06	1153.13	-0.0215961	down	0.700759	0.841843
BSS2_RS00130	34224.8	34758.3	37800.5	24429	22813.1	24895.2	-0.565874	down	0.0153645	0.0678084
BSS2_RS00135	132	98.031	88.233	66.255	25.975	12.928	-1.59764	down	8.48885e-08	2.40841e-06
BSS2_RS00140	141.621	125.915	142.102	118.323	98.554	117.216	-0.294097	down	0.19929	0.396358
BSS2_RS00145	258.682	300.901	308.38	376.869	649.96	366.301	0.682623	up	0.0333453	0.116897
BSS2_RS00150	318.773	306.309	304.345	457.745	470.102	438.68	0.556099	up	0.078531	0.214234
BSS2_RS00155	1253.08	1206.35	1324.88	1152.36	1243.17	1361.58	-0.010405	down	0.732486	0.862481
BSS2_RS00160	6837.25	7015.87	6454.52	7154.97	11348.6	8674.93	0.420446	up	0.219549	0.421679
BSS2_RS00165	3772.98	3953.97	4059.86	1386.77	1603.4	1668.27	-1.33925	down	1.30054e-07	3.45919e-06
BSS2_RS00170	106.382	126.19	105.26	126.413	156.435	204.663	0.529125	up	0.166632	0.353582
BSS2_RS00175	92.79	86.725	67.453	92.89	136.093	129.166	0.53623	up	0.131674	0.302301
BSS2_RS00180	835.264	820.404	926.512	1026.32	1501.24	1098.9	0.489971	up	0.134742	0.306878
BSS2_RS00185	793.115	808.28	1011.88	801.819	1036.13	989.261	0.113519	up	0.917075	0.970192
BSS2_RS00190	2107.66	1900.95	1897.8	1694.81	2892.12	1964.26	0.149473	up	0.84191	0.92989
BSS2_RS00195	118.936	105.811	137.296	89.039	113.285	97.507	-0.272009	down	0.220934	0.422806
BSS2_RS00200	5886.61	6374.65	6161.48	4101.84	4346.43	4165.24	-0.546518	down	0.0180125	0.07547
BSS2_RS00205	5776.35	5738.01	6113.48	4252.99	4072.48	4511.68	-0.457531	down	0.0433546	0.142711
BSS2_RS00210	3789.85	4020.82	4086.36	3578.93	2755.49	3375.95	-0.293005	down	0.169818	0.357518
BSS2_RS00215	3786.58	3964.45	4063.74	3849.59	3896.42	3788.25	-0.0346679	down	0.668455	0.821844
BSS2_RS00220	0	15.116	24.167	0	21.55	16.019	-0.0643574	down	0.903231	0.963037
BSS2_RS00225	908.817	871.454	886.902	885.286	992.339	910.519	0.0639936	up	0.944168	0.98311
BSS2_RS00230	555.601	499.255	548.62	747.869	822.39	794.071	0.560228	up	0.0714324	0.201779
BSS2_RS00235	1770.47	1830.27	1859.46	2318.68	2300.69	2218.56	0.324608	up	0.355881	0.567154
BSS2_RS00240	905.908	740.678	855.242	436.125	661.293	497.122	-0.649841	down	0.00891961	0.0447332
BSS2_RS00245	1784.51	1701.8	1889.05	556.668	514.254	489.647	-1.78429	down	2.16754e-11	1.29142e-09
BSS2_RS15770	398.932	429.379	572.068	524.339	851.426	500.535	0.422072	up	0.243202	0.448092
BSS2_RS00250	1127.13	946.3	1142.94	1273.56	1633.33	1478.95	0.44742	up	0.174731	0.365023
BSS2_RS00255	1475.75	1453.51	1460.19	1098.37	1723.56	1614.71	0.0154276	up	0.774424	0.885758
BSS2_RS00260	312.799	246.893	316.978	103.429	209.442	237.858	-0.670688	down	0.00865755	0.0435656
BSS2_RS00265	2057.38	2029.23	2024.5	1676.67	1560.65	1817.48	-0.273783	down	0.185452	0.378399
BSS2_RS00270	1027.4	1007.54	1219.01	1232.25	1490.73	1377.09	0.333458	up	0.346696	0.558879
BSS2_RS00275	146.587	151.615	214.583	59.558	149.467	99.038	-0.735123	down	0.00389036	0.0229493
BSS2_RS00280	159.314	185.17	192.237	124.115	123.421	132.521	-0.497953	down	0.0418959	0.140076
BSS2_RS00285	172.072	174.838	206.681	117.19	93.934	118.582	-0.747635	down	0.00463785	0.0263688
BSS2_RS00290	421.48	421.865	422.186	543.136	595.998	516.006	0.38721	up	0.263834	0.470917
BSS2_RS00295	1215.5	1076.3	1258.19	703.962	683.958	941.916	-0.607584	down	0.0139704	0.0632489
BSS2_RS00300	196.616	264.528	225.558	136.526	175.532	134.559	-0.620643	down	0.0321706	0.11528
BSS2_RS00305	5803.51	6078.27	6027.42	6652.93	6564.17	6249.54	0.120304	up	0.877433	0.94843
BSS2_RS00310	2084	2314.62	2242.27	2415.28	2351.86	2319.9	0.0938057	up	0.955305	0.987807
BSS2_RS00315	956.344	1004.48	1049	928.875	878.412	914.676	-0.145032	down	0.408009	0.612322
BSS2_RS00320	59.396	67.334	63.713	82.954	126.805	100.191	0.702667	up	0.0266679	0.100689
BSS2_RS00325	227.49	254.034	269.132	338.494	376.043	367.166	0.527079	up	0.100489	0.252409
BSS2_RS00330	683.587	509.216	718.184	936.246	1102.6	1044.39	0.690127	up	0.0236338	0.0919486
BSS2_RS00335	73.487	84.963	67.12	61.722	105.192	75.421	0.103426	up	0.985084	0.999705
BSS2_RS00340	85.138	102.37	73.811	72.148	88.97	66.368	-0.200032	down	0.36144	0.571209
BSS2_RS00345	6502.98	6505.96	6852.92	7141.62	8722.97	7515.27	0.235265	up	0.570059	0.750754
BSS2_RS00355	559.217	626.05	643.781	434.77	626.248	609.255	-0.131009	down	0.41842	0.622926
BSS2_RS00360	1703.69	1589.22	1770.52	1395.08	1375.61	1470.79	-0.255549	down	0.20899	0.410133
BSS2_RS00365	0	0	24.291	10.502	0	0	-1.20952	down	0.466358	0.66921
BSS2_RS00370	15549.4	15860.1	16295.7	11265.1	16277.9	12974.4	-0.235606	down	0.217419	0.420238
BSS2_RS00375	2884.47	2852.77	3009.79	2447.87	2075.87	2452.91	-0.326259	down	0.133593	0.305195
BSS2_RS00380	73.273	30.232	0	104.484	125.38	38.446	1.37417	up	0.00142918	0.0103338
BSS2_RS15800	420.656	311.672	351.737	287.245	292.735	292.212	-0.313733	down	0.156841	0.341542
BSS2_RS00390	4932.99	4887.73	5614.34	8212.35	9055.61	8979.28	0.765955	up	0.0100112	0.0492201
BSS2_RS00395	1359.99	1423.2	1432.11	1043.69	1258.24	908.183	-0.393015	down	0.0743599	0.206913
BSS2_RS00400	1145.08	1161.31	1101.34	674.202	736.35	671.874	-0.710545	down	0.00324918	0.0198825
BSS2_RS00405	523.07	455.735	441.165	457.764	447.22	467.634	-0.0489302	down	0.630257	0.79422
BSS2_RS00410	51.083	48.174	25.673	53075.9	45092.3	53538.6	10.2459	up	2.86206e-142	8.52609e-139
BSS2_RS00415	123.004	115.217	118.418	174.45	230.386	209.315	0.784124	up	0.0196321	0.0800148
BSS2_RS00420	1312.9	1514.52	1614.26	570.556	710.643	674.805	-1.18319	down	3.79665e-06	7.06889e-05
BSS2_RS00425	6184.26	6427.27	6550.85	2789.03	3330.41	3001.32	-1.07105	down	1.62849e-05	0.000251361
BSS2_RS00430	16248.2	16366.8	17226.1	17726.3	17641.5	18116.5	0.101775	up	0.930719	0.976272
BSS2_RS00435	376.769	476.64	307.01	417.163	526.19	450.608	0.264544	up	0.530402	0.719598
BSS2_RS00440	223.725	243.556	245.371	233.693	257.714	248.915	0.0549549	up	0.928495	0.974625
BSS2_RS00445	2734.88	2751.49	2953.7	2315.23	2038.14	2547.59	-0.290458	down	0.168192	0.355351
BSS2_RS00450	1733.29	1979.4	1864.74	1388.8	1886.78	1732.26	-0.155413	down	0.372221	0.578127
BSS2_RS00455	1583.99	1430.53	1633.09	1110.95	1008.88	1178.93	-0.494563	down	0.0333124	0.116897
BSS2_RS00460	1488.17	1383.33	1478.29	1526.99	1786.24	1731.98	0.21397	up	0.623937	0.790008
BSS2_RS00465	821.331	687.427	799.773	1289.41	2291.31	1539.08	1.14911	up	0.000105706	0.00122529
BSS2_RS00470	4341.98	4746.27	4964.09	8339.01	11267.4	9841.14	1.06734	up	0.000252067	0.00251139
BSS2_RS00475	2014.86	2268.91	2538.24	2549.06	2814.21	2575.36	0.218693	up	0.609842	0.781169
BSS2_RS17245	9.35	0	12.335	10.666	6	9.812	0.288061	up	1	1
BSS2_RS00485	1861.68	1865.41	1836.21	1314.69	1430.67	1432.64	-0.413128	down	0.065118	0.189545
BSS2_RS00490	465.421	388.628	462.951	476.155	573.595	573.677	0.301787	up	0.431376	0.635941
BSS2_RS00495	1100.35	1226.33	1081.52	1922.87	2673.77	2127.65	0.980371	up	0.00090413	0.00712541
BSS2_RS00500	3250.19	3426.99	3247.58	9138.88	12507.8	10473.7	1.69438	up	3.14303e-09	1.20039e-07
BSS2_RS00505	1623.34	1796.59	1753.73	4230.41	3127.61	4006.67	1.1353	up	7.16419e-05	0.000878276
BSS2_RS00510	803.385	845.757	811.307	2754.14	3022.65	3096.26	1.85051	up	1.04391e-10	5.45582e-09
BSS2_RS00515	1022.26	944.365	1166.64	3339.2	2772.1	3282.75	1.58408	up	2.42381e-08	7.60054e-07
BSS2_RS00520	551.453	525.035	547.498	1001.81	1080.84	1001.25	0.925215	up	0.00152478	0.010713
BSS2_RS00525	441.576	400.137	419.227	608.874	687.627	607.734	0.594711	up	0.0568397	0.173667
BSS2_RS00530	1885.93	2056.25	1895.26	1683.16	1291.94	1695.67	-0.321673	down	0.138247	0.312539
BSS2_RS00535	357.219	346.401	402.231	394.524	340.177	341.43	-0.0393032	down	0.680181	0.828736
BSS2_RS00540	927.614	1069.07	998.953	1148.76	1225.25	1308.72	0.297913	up	0.419904	0.62451
BSS2_RS00545	2024.32	2208.27	2221.62	2674.69	2221.07	2647.17	0.224884	up	0.570348	0.750802
BSS2_RS00550	1031.53	876.405	945.484	620.085	770.969	741.368	-0.420199	down	0.0571296	0.174374
BSS2_RS00555	6377.73	6435.24	7125.59	4148.97	4511.31	4420.07	-0.60816	down	0.00953568	0.0473446
BSS2_RS00560	66414.3	68834.6	67179.4	91985.1	121585	104894	0.653719	up	0.0328099	0.115788
BSS2_RS00565	4894.66	5084.07	5100.79	6040.94	8542.55	7273.18	0.535482	up	0.0932168	0.241262
BSS2_RS00570	5575.75	5547.24	5705.14	7144.47	9134.09	8467.93	0.556349	up	0.0763441	0.210193
BSS2_RS00575	695.485	622.019	700.842	702.83	803.216	815.046	0.20163	up	0.654832	0.812567
BSS2_RS00580	920.025	828.095	1019.87	819.809	891.046	949.427	-0.0572584	down	0.604567	0.777301
BSS2_RS00585	5536.28	5353.99	5706.57	4895.81	5778.05	5363.75	-0.0494497	down	0.613349	0.781509
BSS2_RS00590	278.823	294.678	308.425	305.838	302.777	315.097	0.0667853	up	0.968856	0.993194
BSS2_RS00595	265.044	196.161	266.756	190.139	234.945	215.049	-0.185489	down	0.340306	0.552464
BSS2_RS00600	118.912	85.463	182.182	135.651	81.226	48.303	-0.543704	down	0.0541192	0.168289
BSS2_RS00610	62.989	109.153	74.79	50.299	44.46	33.05	-0.950108	down	0.00792695	0.0403665
BSS2_RS00615	82.911	80.315	97.493	53.459	68.237	56.742	-0.547065	down	0.0261381	0.0992534
BSS2_RS00620	21.592	3.818	44.763	7.037	11.876	12.947	-1.1391	down	0.0161187	0.0695905
BSS2_RS00625	315.166	355.732	391.979	375.367	506.92	407.945	0.279655	up	0.476101	0.676995
BSS2_RS17250	1103.64	1075.84	1181.06	1707.47	1474.11	1635.31	0.519408	up	0.0958167	0.244747
BSS2_RS00640	1858.85	1686.22	2212.99	2367.42	2318.16	2341.43	0.287325	up	0.428452	0.633743
BSS2_RS00645	232.106	224.448	205.736	273.052	288.564	239.76	0.275015	up	0.50335	0.697432
BSS2_RS00650	358.461	386.441	347.055	445.193	476.725	360.992	0.232503	up	0.584409	0.76062
BSS2_RS00655	5742.74	5351.5	5575.77	4842.74	7518.7	5766.56	0.120965	up	0.915829	0.970192
BSS2_RS00660	817.811	847.665	811.383	951.889	940.743	1098.9	0.272373	up	0.478457	0.678403
BSS2_RS00665	2255.76	2167.94	2483.68	2218.55	2631.75	2407.71	0.0714351	up	0.964374	0.991671
BSS2_RS00670	328.554	382.917	366.426	515.192	515.108	591.215	0.589122	up	0.0583121	0.177076
BSS2_RS00675	304.639	260.624	255.834	313.937	463.236	363.334	0.474049	up	0.153032	0.334961
BSS2_RS00680	103.768	62.08	111.801	69.052	68.805	96.188	-0.246473	down	0.270918	0.479255
BSS2_RS00690	277.194	291.881	313.702	308.72	338.034	319.831	0.130847	up	0.854798	0.936192
BSS2_RS00695	9245.46	9156.05	9171.1	4957.54	5541.79	5290.76	-0.804216	down	0.000868439	0.00689888
BSS2_RS00700	825.12	864.892	867.909	712.309	617.701	795.656	-0.267056	down	0.205833	0.405809
BSS2_RS00705	1319.29	1240.26	1483.54	1232.4	1144.2	1350.71	-0.117323	down	0.468239	0.670296
BSS2_RS00710	980.621	857.015	960.984	686.204	796.098	743.012	-0.330706	down	0.121513	0.286608
BSS2_RS00715	5989.52	6439.79	6154.81	8109.39	8152.39	9116.82	0.449542	up	0.164653	0.351362
BSS2_RS00720	14884.4	15437.3	15855.6	18704.1	21595.7	19433.2	0.371345	up	0.27705	0.486125
BSS2_RS00725	1713.1	1549.1	1480.23	1075.97	1685.75	1458.82	-0.168195	down	0.324664	0.535898
BSS2_RS00730	2974.61	2784.46	3010.41	1892.1	2546.04	2074.04	-0.42935	down	0.0519353	0.163243
BSS2_RS00735	2821.02	2757.92	2663.04	2236.64	3059.43	2413.39	-0.096363	down	0.484518	0.684065
BSS2_RS00740	1194.64	1177.62	1266.53	866.793	928.174	978.056	-0.392004	down	0.0769697	0.211458
BSS2_RS00745	339.212	387.341	334.06	200.293	170.912	190.514	-0.916974	down	0.000273044	0.00266473
BSS2_RS00750	4944.34	4683.48	4645.02	5912.68	7941.33	7992.01	0.614098	up	0.0479734	0.15367
BSS2_RS00755	4404.98	4434.51	4558.46	6901.17	13364.9	8459.01	1.1003	up	0.000183044	0.00193365
BSS2_RS00760	55475.9	53518.5	53008.9	36970.2	33916.4	41474.9	-0.527875	down	0.0223846	0.0884398
BSS2_RS00765	128091	125926	128664	80114.6	95073.7	97224.4	-0.490349	down	0.029861	0.109552
BSS2_RS15840	101.138	135.617	55.595	134.603	140.611	132.664	0.480437	up	0.302921	0.511276
BSS2_RS00770	349.666	406.035	347.169	497.58	610.662	499.329	0.543618	up	0.0988527	0.249561
BSS2_RS00775	163.418	240.944	190.23	211.094	249.816	206.793	0.167306	up	0.782301	0.889833
BSS2_RS00780	1357.71	1400.44	1389.84	1293.56	943.808	1245.33	-0.252207	down	0.226871	0.429383
BSS2_RS15845	158.197	161.757	208.706	133.387	83.857	122.702	-0.63703	down	0.0310423	0.112256
BSS2_RS00785	558.625	476.63	548.563	488.771	483.741	485.661	-0.119244	down	0.464706	0.667804
BSS2_RS00790	295.1	317.917	291.99	183.905	340.144	286.732	-0.158616	down	0.363221	0.572203
BSS2_RS00795	6970.95	6935.44	6630.04	5694.49	5395.62	6434.39	-0.228813	down	0.245219	0.450643
BSS2_RS00800	1260.49	1222.02	1331.24	925.47	1381.03	1018.43	-0.197886	down	0.278487	0.486577
BSS2_RS00805	811.217	784.065	749.816	568.382	504.471	583.278	-0.501831	down	0.0322228	0.11528
BSS2_RS00810	762.403	707.759	795.302	429.804	685.469	432.584	-0.549533	down	0.0198203	0.0804108
BSS2_RS00815	858.336	787.599	757.304	574.521	837.451	696.137	-0.18903	down	0.299009	0.508708
BSS2_RS00820	409.275	389.542	411.296	315.19	425.693	401.574	-0.0830017	down	0.526996	0.716532
BSS2_RS00825	240.147	238.771	262.286	262.723	247.564	227.217	-0.00721976	down	0.766083	0.880803
BSS2_RS00830	84.812	110.81	68.378	166.626	51.398	108.778	0.307876	up	0.507273	0.700587
BSS2_RS00835	2186.21	2157.09	2045.33	7537.43	7315.6	8013.82	1.83968	up	9.91023e-11	5.27189e-09
BSS2_RS00840	6102.47	6108.76	5995.16	32009.3	37196.3	35687.1	2.5264	up	1.96979e-18	5.33456e-16
BSS2_RS00845	3767.65	3604.99	3914.67	18921.2	18275.8	19604.9	2.33124	up	3.61753e-16	4.68549e-14
BSS2_RS00850	3930.98	4083.98	4125.13	17783.5	19971.3	19215.6	2.23043	up	6.61119e-15	7.29435e-13
BSS2_RS00855	2947.54	2789.18	3008.95	13789.1	14281.7	14399.6	2.27982	up	1.75644e-15	2.09298e-13
BSS2_RS00860	4280.38	4466.74	4615.89	18173.3	16648.1	19626.5	2.02663	up	1.175e-12	9.46035e-11
BSS2_RS00865	468.177	560.306	507.214	657.871	767.953	862.203	0.57521	up	0.0722388	0.203402
BSS2_RS00870	656.778	713.58	683.551	715.929	814.78	635.602	0.076868	up	0.98511	0.999705
BSS2_RS00875	1132.35	1122.41	1475.67	819.156	1033.78	970.898	-0.401687	down	0.0733441	0.205543
BSS2_RS00880	243.247	214.222	280.875	252.065	300.609	306.508	0.21867	up	0.610985	0.781169
BSS2_RS00885	38.034	50.215	40.142	28.925	53.692	50.555	0.0527455	up	0.965257	0.99191
BSS2_RS00890	2396.21	2435.97	2549.74	3889.65	3973.36	4075.45	0.693546	up	0.0208281	0.0836213
BSS2_RS00895	606.195	668.299	578.59	3628.83	5290.62	4238.11	2.82789	up	4.17481e-22	1.5546e-19
BSS2_RS00900	1145.77	1224.13	1205.6	9122.9	8314.73	9168.95	2.89557	up	2.17822e-23	9.26988e-21
BSS2_RS00905	458.347	441.255	422.722	1832.45	1989.33	1834.84	2.09686	up	3.55285e-13	3.02399e-11
BSS2_RS00915	176.692	209.956	223.782	266.064	210.129	178	0.09989	up	0.928364	0.974625
BSS2_RS00920	0	0	0	9.225	15.567	8.486	13.4374	up	7.41314e-05	0.000901377
BSS2_RS00925	337.732	389.978	340.9	452.501	503.242	421.008	0.365531	up	0.302359	0.510617
BSS2_RS00930	148.412	138.142	126.876	219.417	209.511	241.709	0.697885	up	0.0246973	0.0955499
BSS2_RS00935	715.113	699.402	838.336	570.619	594.391	688.211	-0.281717	down	0.178378	0.369281
BSS2_RS00940	2335.64	2349.39	2410.49	7740.97	9992.5	8547.98	1.88906	up	3.73357e-11	2.1389e-09
BSS2_RS00945	13083.2	13448.1	12889.8	12944.2	10031.2	13516.3	-0.111401	down	0.485485	0.684212
BSS2_RS00950	2348.71	2018.35	1921	1911.36	1481.51	1873.37	-0.255843	down	0.219625	0.421679
BSS2_RS00970	1912.87	1986.51	1962.07	3356.03	3952.23	3507.55	0.883812	up	0.0026911	0.0170208
BSS2_RS00975	67.002	45.756	54.866	52.713	72.644	63.037	0.168521	up	0.827373	0.917626
BSS2_RS00980	315.892	425.97	386.256	436.532	355.961	377.305	0.0523413	up	0.941448	0.981994
BSS2_RS00985	168.589	227.019	215.083	285.31	322.16	237.18	0.467909	up	0.163304	0.349987
BSS2_RS00990	205.333	228.739	236.062	244.274	363.272	273.956	0.395513	up	0.278242	0.486577
BSS2_RS00995	223.526	204.623	159.734	231.085	286.862	254.11	0.393177	up	0.281153	0.490085
BSS2_RS01000	72.533	22.445	23.923	31.029	46.543	9.514	-0.449235	down	0.367028	0.574667
BSS2_RS01005	166.122	143.714	179.1	132.451	186.83	208.065	0.109104	up	0.946968	0.983205
BSS2_RS01010	438.552	591.021	597.498	362.355	401.071	329.025	-0.574707	down	0.0157951	0.0689934
BSS2_RS01015	645.998	621.791	627.975	636.087	656.687	674.326	0.0532908	up	0.918971	0.970409
BSS2_RS01020	609.975	610.813	612.853	465.542	503.766	520.882	-0.299214	down	0.152167	0.33405
BSS2_RS01025	4858.99	4651.46	5052.5	2876.15	3762.97	3231.82	-0.561044	down	0.0150268	0.0668133
BSS2_RS01030	16.822	20.822	31.705	43.864	47.804	32.784	0.843615	up	0.0323454	0.11528
BSS2_RS01035	65.002	54.427	50.444	111.227	60.111	134.416	0.847903	up	0.0107802	0.0509749
BSS2_RS01040	88.871	69.668	84.026	96.312	117.854	105.694	0.399065	up	0.27725	0.486125
BSS2_RS01045	218.126	231.761	244.476	325.901	646.567	364.613	0.945322	up	0.00206945	0.0138124
BSS2_RS01050	1218.86	1122.96	1051.39	1311.78	2284.39	1464.24	0.576603	up	0.0732795	0.205543
BSS2_RS01055	1125.9	1046.08	1163.6	1337.76	1460.38	1389.81	0.32831	up	0.353017	0.564709
BSS2_RS01060	87.326	88.598	100.098	129.014	101.965	118.678	0.341154	up	0.348769	0.561309
BSS2_RS01065	140.8	108.923	123.836	140.541	173.166	98.501	0.142035	up	0.861065	0.939602
BSS2_RS01070	123.868	133.322	145.259	154.957	216.179	194.663	0.491481	up	0.136033	0.308873
BSS2_RS01075	200.544	240.22	234.702	173.425	234.537	261.36	-0.0131827	down	0.730148	0.86143
BSS2_RS01080	501.132	507.744	499.336	528.254	637.7	667.884	0.282026	up	0.468947	0.670987
BSS2_RS01085	66.744	51.278	75.909	73.514	62.027	70.04	0.0841622	up	1	1
BSS2_RS01090	9326.85	9009.34	8960.3	10344.9	11501.8	10940.5	0.264421	up	0.492113	0.688254
BSS2_RS01095	2771.84	2833.9	2972.99	3445.11	3349.2	3437.94	0.254287	up	0.506431	0.699749
BSS2_RS01100	1735.76	1948.09	2211.55	2169.45	1817.31	2225.76	0.0755902	up	0.993459	1
BSS2_RS01105	1390.78	1438.62	1539.87	1699.07	1388.22	1747.55	0.146075	up	0.784792	0.891149
BSS2_RS01110	2128.89	2049.28	2203.27	2639.01	2384.16	2671.71	0.270017	up	0.464347	0.667611
BSS2_RS01115	894.995	882.373	961.074	991.297	1298.84	1195.82	0.348202	up	0.337587	0.549247
BSS2_RS01120	1271.6	1139.82	1195.14	1338.71	1150.86	1290.77	0.0678951	up	0.980376	0.998134
BSS2_RS01130	3333.93	3340.61	3196.48	4215.59	4541.89	4493	0.424773	up	0.196807	0.392692
BSS2_RS01135	6083.71	6568.92	5694.15	8288.39	7787.1	8971.58	0.449115	up	0.162621	0.349277
BSS2_RS01140	2300.88	2336.79	2435.08	2946.85	2781.58	3066.02	0.314321	up	0.371583	0.5778
BSS2_RS01145	334.973	225.424	351.822	241.146	340.153	273.019	-0.0946067	down	0.524927	0.715919
BSS2_RS01150	217.599	78.557	143.537	175.829	477.062	275.915	1.07888	up	0.00229258	0.0148793
BSS2_RS01160	781.242	925.848	899.1	767.959	965.274	688.994	-0.105608	down	0.496708	0.690478
BSS2_RS01165	2456.58	2466.57	2262.6	1881.32	1594.7	1928.9	-0.410866	down	0.0678912	0.194656
BSS2_RS01170	1270.57	1207.41	1178.77	794.843	810.033	670.954	-0.684169	down	0.00595523	0.0320228
BSS2_RS01175	2113.33	2123.59	2193.48	626.464	792.255	687.559	-1.61021	down	6.76564e-10	2.93053e-08
BSS2_RS01180	1720.86	1738.98	1726.01	2200.53	1662.31	2067.14	0.193446	up	0.649524	0.808918
BSS2_RS01185	3768.1	3708.55	3699.99	3881.96	4765.41	4322.76	0.214706	up	0.626647	0.792352
BSS2_RS01190	5813.01	5562.65	5778.59	4634.45	6295.13	5211.51	-0.0878276	down	0.50598	0.69945
BSS2_RS01195	2297.57	2197.92	2417.93	1763.72	2419.95	1834.18	-0.200152	down	0.276821	0.486125
BSS2_RS01200	67.32	64.809	78.945	34.131	57.596	39.246	-0.688467	down	0.0708152	0.200913
BSS2_RS01210	201.159	138.327	156.818	68.379	119.3	93.818	-0.818098	down	0.00099672	0.00773237
BSS2_RS01215	63.659	42.024	72.787	29.048	21.786	48.989	-0.838218	down	0.0161088	0.0695905
BSS2_RS15885	97.414	51.675	91.797	0	0	14.603	-4.04374	down	1.06309e-07	2.93235e-06
BSS2_RS01220	644.875	521.351	567.18	198.824	212.492	185.945	-1.53717	down	1.01917e-08	3.48978e-07
BSS2_RS01225	412.96	434.64	475.407	271.552	272.581	349.164	-0.566607	down	0.0167576	0.0712748
BSS2_RS15895	428.852	530.819	421.042	204.789	211.187	240.712	-1.07213	down	0.000180086	0.00191599
BSS2_RS01230	962.939	970.544	998.16	1129.87	1641.83	1169.28	0.426843	up	0.218866	0.421679
BSS2_RS01235	105415	103336	99550.1	119576	104359	138341	0.232749	up	0.554703	0.739832
BSS2_RS01240	6015.92	5266.46	6051.54	2244.66	2265.6	2460.38	-1.31424	down	2.38597e-07	6.02357e-06
BSS2_RS01245	16121.2	14307.6	14350.9	7461.62	10739.9	8704.17	-0.734929	down	0.00193787	0.0131501
BSS2_RS01255	58995	57605.9	62428.8	30417.2	34798.8	31126.3	-0.893957	down	0.000248851	0.00249605
BSS2_RS01260	26832.5	26408.9	28212.9	14029.2	16868.7	15738.2	-0.804545	down	0.000832035	0.00666299
BSS2_RS01265	24850	24242.4	25693.6	14046.3	17441.5	15852.7	-0.659696	down	0.00501752	0.0280435
BSS2_RS01270	5239.25	5116.83	5481.36	2769.27	3100.32	2999.87	-0.83642	down	0.000580674	0.00497077
BSS2_RS01275	9147.76	9416.18	9820.95	5986.89	5397.72	6054.1	-0.70283	down	0.00342126	0.0207999
BSS2_RS01285	644.606	549.074	601.997	434.88	596.72	484.899	-0.243783	down	0.214343	0.415887
BSS2_RS01290	858.639	798.544	781.23	478.196	570.965	552.721	-0.606174	down	0.010019	0.0492201
BSS2_RS01295	244.174	273.143	255.589	215.12	218.102	215.329	-0.253072	down	0.213379	0.414765
BSS2_RS01300	98.919	61.975	91.834	66.87	88.55	80.736	-0.0978441	down	0.525331	0.715919
BSS2_RS01305	366.806	313.364	351.079	229.731	342.441	267.178	-0.297047	down	0.153612	0.335984
BSS2_RS01310	275.578	253.39	294.314	266.465	333.453	313.972	0.150633	up	0.817917	0.911473
BSS2_RS01315	856.169	723.586	819.817	798.152	664.575	840.479	-0.0591336	down	0.625798	0.791951
BSS2_RS01320	86.268	86.441	113.811	95.287	91.381	67.536	-0.172647	down	0.392134	0.598446
BSS2_RS01325	408.925	403.737	444.562	99.864	122.349	118.29	-1.88449	down	2.472e-12	1.75336e-10
BSS2_RS01330	400.253	348.266	339.831	330.013	287.347	278.624	-0.280597	down	0.207706	0.408959
BSS2_RS01335	1189.18	1189.12	1210.02	1375.19	1611.31	1497.93	0.321614	up	0.37134	0.5778
BSS2_RS01340	1676.87	1552.49	1779.62	1984.26	1990.39	2059.44	0.268619	up	0.474109	0.676099
BSS2_RS01345	612.76	684.387	634.721	745.432	703.445	806.28	0.223231	up	0.594464	0.769291
BSS2_RS01350	588.116	539.601	539.867	253.347	215.08	237.367	-1.24044	down	1.89397e-06	3.83818e-05
BSS2_RS01355	1838.38	1747.34	1831.21	961.781	1090.57	1023.91	-0.816291	down	0.000760518	0.0062714
BSS2_RS01360	376.136	440.88	364.652	429.082	462.6	481.424	0.216618	up	0.63252	0.796061
BSS2_RS01365	2307.89	2378.36	2610.36	2035.88	2024.08	2099.98	-0.244308	down	0.223821	0.425232
BSS2_RS01370	2121.13	2187.54	2348.85	2042.05	2095.08	2013.36	-0.114282	down	0.46418	0.667611
BSS2_RS01380	206.564	155.516	185.423	199.202	236.398	214.529	0.247858	up	0.557762	0.742657
BSS2_RS01385	36.985	50.474	31.278	18.391	25.558	20.898	-0.872628	down	0.00201115	0.0135855
BSS2_RS01390	7089.15	7541.03	7277.78	5205.05	8134.3	5894.82	-0.187782	down	0.287338	0.495932
BSS2_RS01395	245.357	281.761	329.089	230.135	230.036	240.307	-0.289619	down	0.1776	0.368433
BSS2_RS01400	3355.66	3543.8	3166.54	3560.24	5632.36	4034.8	0.39404	up	0.259861	0.467334
BSS2_RS01405	1506.36	1446.52	1481.2	1106.74	1317.31	1274.54	-0.261664	down	0.192627	0.387465
BSS2_RS01410	3206.11	2856.23	3056.93	1725.11	2684.16	2198.81	-0.464687	down	0.0360416	0.124125
BSS2_RS01415	2298.83	2219.86	2398.46	1481.37	1824.17	1626.03	-0.488133	down	0.0312247	0.112749
BSS2_RS01420	461.36	559.749	560.452	380.397	284.319	306.782	-0.703065	down	0.0059389	0.032016
BSS2_RS01425	122.979	124.375	100.908	147.133	161.674	180.986	0.491995	up	0.150956	0.332126
BSS2_RS17255	46.933	43.569	77.397	46.847	37.645	30.782	-0.542515	down	0.134879	0.306956
BSS2_RS01435	369.889	309.294	429.428	388.199	317.519	407.128	0.00550072	up	0.809072	0.907086
BSS2_RS01440	134.154	159.497	160.685	120.819	126.86	83.355	-0.456777	down	0.0596396	0.179642
BSS2_RS01445	1707.79	1547.93	1516.82	1319.24	1755.94	1763.89	0.0199716	up	0.801196	0.901686
BSS2_RS01450	2170.59	2419.86	2589.02	1874.05	2606.75	1790.22	-0.195174	down	0.287908	0.496629
BSS2_RS01455	364.015	397.081	421.503	348.037	365.492	316.033	-0.19993	down	0.300165	0.509649
BSS2_RS01460	470.521	489.051	573.165	407.708	475.5	528.161	-0.119015	down	0.45395	0.657103
BSS2_RS01465	567.971	395.447	528.533	190.905	205.004	239.47	-1.23151	down	5.83821e-06	0.000103369
BSS2_RS01470	1003.89	881.992	960.848	498.499	838.686	594.894	-0.559151	down	0.0164825	0.0705824
BSS2_RS01475	5430.89	5453.45	5643.22	3441.14	4797.89	4235.15	-0.405928	down	0.0616926	0.184029
BSS2_RS01480	548.065	488.017	479.575	312.606	453.954	484.162	-0.277182	down	0.17838	0.369281
BSS2_RS01485	62.801	55.614	49.846	41.936	51.765	62.687	-0.105569	down	0.48953	0.687034
BSS2_RS01490	1872.68	2003.56	1959.43	2553.72	2792.81	2529.85	0.432631	up	0.190002	0.385046
BSS2_RS01495	5915.15	6165.36	6588.05	5638.91	6690.75	6046.54	-0.0227729	down	0.686221	0.831869
BSS2_RS01500	5175.89	5102.45	5141.57	2526.31	2289.09	2560.08	-1.06398	down	2.12071e-05	0.00031588
BSS2_RS01505	321.639	311.702	328.939	182.035	230.386	175.301	-0.71132	down	0.004387	0.0252783
BSS2_RS01510	3417.52	3614.51	3992.88	1168.06	1626.35	1116.35	-1.49525	down	5.65731e-09	2.08063e-07
BSS2_RS01515	24650.1	25015.8	26141.1	16977.7	15643.9	19142.2	-0.550389	down	0.0181465	0.0758959
BSS2_RS01520	233.718	202.003	175.434	149.397	133.164	124.743	-0.585429	down	0.0185727	0.0771661
BSS2_RS01525	1448.98	1174.5	1268.77	575.359	515.626	645.885	-1.16411	down	6.30578e-06	0.000109215
BSS2_RS01530	535.008	404.862	682.409	318.175	239.172	247.452	-1.01132	down	9.88255e-05	0.00115451
BSS2_RS01535	677.513	601.801	797.045	492.281	388.592	520.771	-0.566935	down	0.0176067	0.0740824
BSS2_RS01540	396.897	375.378	354.449	285.59	296.472	309.7	-0.337403	down	0.124942	0.291855
BSS2_RS01545	223.315	287.147	203.084	247.33	229.551	191.113	-0.0951709	down	0.536038	0.723697
BSS2_RS01550	6339.78	5782.44	5574.94	5123.68	8143.56	6662.51	0.171405	up	0.771201	0.884299
BSS2_RS15925	188.968	311.865	221.601	359.279	842.054	495.745	1.23211	up	0.000234489	0.00239227
BSS2_RS01555	488.855	471.525	554.343	449.491	450.071	452.943	-0.16342	down	0.37075	0.577759
BSS2_RS01560	2081.38	1964.41	2471.33	2092.41	2223.17	2223.59	0.0048712	up	0.779655	0.888853
BSS2_RS01565	157.014	185.709	161.113	101.499	136.575	190.397	-0.233755	down	0.250443	0.45715
BSS2_RS01570	152.135	155.354	189.001	72.312	67.521	86.475	-1.13347	down	1.98646e-05	0.000297371
BSS2_RS01585	89.48	128.061	162.318	124.405	120.217	114.438	-0.0812384	down	0.615269	0.78295
BSS2_RS01590	170.037	125.47	211.384	220.083	190.939	171.569	0.200807	up	0.661082	0.817164
BSS2_RS01595	46.911	76.475	80.002	90.06	50.658	44.424	-0.1356	down	0.500417	0.694337
BSS2_RS01600	389.841	444.804	364.038	118.957	129.708	87.542	-1.83402	down	1.3969e-11	8.85397e-10
BSS2_RS01605	350.709	295.729	280.502	395.075	507.749	423.23	0.51659	up	0.117228	0.279601
BSS2_RS01610	437.484	511.939	432.873	562.166	606.618	554.068	0.317732	up	0.382085	0.588538
BSS2_RS01615	234.156	152.966	223.106	22.26	112.689	68.255	-1.58641	down	8.50686e-07	1.89119e-05
BSS2_RS01620	529.212	441.703	456.378	307.391	269.485	267.481	-0.757354	down	0.00207219	0.0138124
BSS2_RS01625	514.883	537.727	521.585	404.683	498.53	430.958	-0.23867	down	0.22341	0.424942
BSS2_RS01630	82.254	40.725	65.11	63.337	72.573	36.684	-0.124031	down	0.522463	0.71428
BSS2_RS01635	127.527	145.707	150.126	111.907	125.894	107.059	-0.295872	down	0.185867	0.378468
[truncated: 2,663 more rows]
