# Supplementary material for: Integrated Proteomic and Transcriptomic Analyses Reveal the Roles of Brucella Homolog of BAX Inhibitor 1 in Cell Division and Membrane Homeostasis of Brucella suis S2
Source: Front Microbiol. 2021 Jan 28;12:632095. doi: 10.3389/fmicb.2021.632095 (PMC7876416; doi:10.3389/fmicb.2021.632095)
Supplement: Supplementary file 1 [file Data_Sheet_1.zip › Supplementary Material/Table S6_Differentially expressed genes .xlsx]

## Sheet: ΔbrbI vs B. suis S2
Gene	Abundances B. suis S2_1	Abundances B. suis S2_2	Abundances B. suis S2_3	Abundances ΔbrbI_1	Abundances ΔbrbI_2	Abundances ΔbrbI_3	Log2(FC)	Regulation type	p-value	FDR	Gene description
BSS2_RS00100	56.236	96.727	81.587	231.105	194.109	217.78	1.4549	up	9.08496e-07	7.68867e-06	CHRD domain-containing protein
BSS2_RS00105	182.597	158.156	199.278	486.398	435.693	426.389	1.32022	up	5.18678e-07	4.61237e-06	acyltransferase
BSS2_RS00135	23.983	17.935	41.753	132	98.031	88.233	1.92739	up	2.33088e-10	3.99064e-09	YeiH family putative sulfate export transporter
BSS2_RS00165	1767.25	1909.29	1868.69	3772.98	3953.97	4059.86	1.08785	up	1.55702e-05	0.000101496	DNA polymerase III subunit gamma/tau
BSS2_RS00240	339.758	296.43	418.985	905.908	740.678	855.242	1.2455	up	5.60514e-06	4.15366e-05	hypothetical protein
BSS2_RS00245	442.899	424.681	450.673	1784.51	1701.8	1889.05	2.02773	up	8.01991e-14	2.13315e-12	hypothetical protein
BSS2_RS00300	101.928	121.96	101.401	196.616	264.528	225.558	1.07796	up	0.000658815	0.00279574	hypothetical protein
BSS2_RS00335	30.262	37.032	42.308	73.487	84.963	67.12	1.04128	up	0.000112635	0.00059261	membrane protein
BSS2_RS00420	372.72	587.045	529.708	1312.9	1514.52	1614.26	1.5763	up	3.00233e-09	4.23883e-08	DUF2794 domain-containing protein
BSS2_RS00425	1947.02	2085.76	1931.45	6184.26	6427.27	6550.85	1.68387	up	1.2356e-10	2.24443e-09	DUF1223 domain-containing protein
BSS2_RS00620	10.508	12.573	6.098	21.592	3.818	44.763	1.2659	up	0.00921051	0.0265873	hypothetical protein
BSS2_RS00695	3549.39	3749.61	3825.92	9245.46	9156.05	9171.1	1.30944	up	3.03055e-07	2.91226e-06	GNAT family N-acetyltransferase
BSS2_RS00760	22647.8	24302.7	24374.4	55475.9	53518.5	53008.9	1.18354	up	2.96977e-06	2.32815e-05	DUF1150 family protein
BSS2_RS00810	271.807	388.464	332.997	762.403	707.759	795.302	1.18955	up	6.81514e-06	4.91832e-05	hypothetical protein
BSS2_RS01165	1089.99	1062.04	1216.98	2456.58	2466.57	2262.6	1.09281	up	1.63503e-05	0.000105886	Maf-like protein
BSS2_RS01170	404.918	576.385	494.274	1270.57	1207.41	1178.77	1.30928	up	1.08675e-06	9.04311e-06	infA; translation initiation factor IF-1
BSS2_RS01175	645.111	544.188	561.558	2113.33	2123.59	2193.48	1.87685	up	2.78137e-12	6.32496e-11	low molecular weight phosphatase family protein
BSS2_RS01210	37.206	43.483	25.106	201.159	138.327	156.818	2.22992	up	6.03466e-15	1.87263e-13	integrase
BSS2_RS01215	0	0	37.756	63.659	42.024	72.787	2.24081	up	3.07448e-07	2.93554e-06	hypothetical protein
BSS2_RS15885	0	28.363	0	97.414	51.675	91.797	3.08613	up	3.87187e-06	2.96511e-05	hypothetical protein
BSS2_RS01220	103.907	82.885	126.341	644.875	521.351	567.18	2.46875	up	9.27858e-18	3.73526e-16	recombinase family protein
BSS2_RS01225	154.571	226.497	214.503	412.96	434.64	475.407	1.15147	up	7.96877e-06	5.61205e-05	hypothetical protein
BSS2_RS15895	169.879	213.43	236.603	428.852	530.819	421.042	1.15527	up	7.26286e-05	0.00040517	hypothetical protein
BSS2_RS01240	2283.39	2402.3	2060.8	6015.92	5266.46	6051.54	1.36139	up	1.18061e-07	1.22545e-06	urease accessory protein UreD
BSS2_RS01325	154.219	135.647	144.617	408.925	403.737	444.562	1.53286	up	7.94325e-09	9.85956e-08	NAD(P)-dependent oxidoreductase
BSS2_RS01350	197.9	255.655	250.019	588.116	539.601	539.867	1.24498	up	1.88243e-06	1.51972e-05	esterase
BSS2_RS01405	629.478	704.891	673.499	1506.36	1446.52	1481.2	1.14297	up	6.85378e-06	4.93174e-05	aspartate aminotransferase family protein
BSS2_RS01410	1229.32	1289.73	1232.15	3206.11	2856.23	3056.93	1.28156	up	5.6059e-07	4.94082e-06	argF; ornithine carbamoyltransferase
BSS2_RS01465	177.077	144.698	220.562	567.971	395.447	528.533	1.45993	up	1.85997e-07	1.85313e-06	DUF952 domain-containing protein
BSS2_RS01500	1461.4	1673.04	1597.58	5175.89	5102.45	5141.57	1.70427	up	7.85042e-11	1.46165e-09	polysaccharide deacetylase family protein
BSS2_RS01505	84.94	99.092	69.009	321.639	311.702	328.939	1.92707	up	1.28172e-11	2.67011e-10	glycosyltransferase family 25 protein
BSS2_RS01510	1227.66	1317.17	1277.66	3417.52	3614.51	3992.88	1.52818	up	4.28495e-09	5.88242e-08	hypothetical protein
BSS2_RS01520	99.525	108.819	91.614	233.718	202.003	175.434	1.02677	up	0.000130207	0.000671082	LysR family transcriptional regulator
BSS2_RS01535	361.402	367.932	304.285	677.513	601.801	797.045	1.00635	up	7.52777e-05	0.000417602	alpha/beta hydrolase
BSS2_RS01615	83.093	106.052	57.865	234.156	152.966	223.106	1.30477	up	3.85013e-05	0.000233596	hypothetical protein
BSS2_RS01710	357.591	347.013	302.29	671.131	703.849	815.623	1.12141	up	1.25537e-05	8.38508e-05	ada; bifunctional DNA-binding transcriptional regulator/O6-methylguanine-DNA methyltransferase Ada
BSS2_RS01730	2.141	10.249	17.397	27.657	18.673	46.438	1.63885	up	8.04118e-05	0.000440343	YbfB/YjiJ family MFS transporter
BSS2_RS01765	800.859	994.935	760.51	2335.1	2756.66	2451.46	1.56112	up	2.63216e-09	3.76981e-08	ATP synthase subunit
BSS2_RS01805	9386.36	8923.13	8917.54	43024.1	42771.8	42280.7	2.2339	up	9.98765e-17	3.67324e-15	hypothetical protein
BSS2_RS01810	12620.2	11530	12398.3	55225.8	49459.8	49559	2.07733	up	6.98228e-15	2.12247e-13	hypothetical protein
BSS2_RS01815	232.734	296.769	285.895	686.163	639.452	694.719	1.30901	up	5.40818e-07	4.7807e-06	4-(cytidine 5'-diphospho)-2-C-methyl-D-erythritol kinase
BSS2_RS01825	1056.05	1160.92	1209.44	3195.57	3021.26	3212.07	1.46039	up	1.69137e-08	1.99944e-07	S49 family peptidase
BSS2_RS01880	144.237	132.315	83.704	248.392	342.389	238.326	1.20253	up	4.1651e-05	0.000251199	type II toxin-antitoxin system RelE/ParE family toxin
BSS2_RS01885	181.055	200.592	210.141	488.167	438.56	311.626	1.06527	up	0.000182014	0.000900699	ribbon-helix-helix protein, CopG family
BSS2_RS01930	3487.93	4084.1	3292.85	7924.01	7708.72	7140.28	1.06765	up	2.09777e-05	0.000132681	J domain-containing protein
BSS2_RS01985	623.557	746.107	661.097	1323.52	1507.5	1606.77	1.12782	up	1.6303e-05	0.00010581	exodeoxyribonuclease VII small subunit
BSS2_RS02005	678.979	793.125	861.056	1672.11	1661.84	1738.8	1.12048	up	1.01175e-05	6.89702e-05	pirin family protein
BSS2_RS02030	2280.84	2759.09	2676.33	18653.3	18195.2	17749.8	2.82288	up	2.23661e-24	1.85079e-22	hypothetical protein
BSS2_RS02035	746.21	932.014	689.362	2200.04	1975.14	1966.81	1.37529	up	9.06023e-08	9.53725e-07	LysM peptidoglycan-binding domain-containing protein
BSS2_RS02190	430.328	486.785	429.568	1170.93	1137.7	1344.57	1.43975	up	3.15318e-08	3.64082e-07	ispH; 4-hydroxy-3-methylbut-2-enyl diphosphate reductase
BSS2_RS02355	147.128	127.041	144.356	445.237	365.93	347.736	1.46937	up	4.30283e-08	4.91117e-07	glycosyltransferase family 4 protein
BSS2_RS02375	43.559	20.848	35.389	102.29	189.918	209.171	2.32881	up	5.22904e-11	1.00499e-09	transposase
BSS2_RS02425	50.475	68.188	51.025	426.335	350.225	390.944	2.78245	up	2.26901e-21	1.32537e-19	IS481 family transposase
BSS2_RS02460	5.51	6.592	0	16.173	16.015	21.337	2.14469	up	0.0002942	0.0013723	IS3 family transposase
BSS2_RS16040	98.059	79.018	137.038	314.864	279.209	353.394	1.59277	up	9.54587e-09	1.16519e-07	IS5 family transposase
BSS2_RS16055	59.957	62.773	78.288	184.799	239.631	255.411	1.75786	up	4.39208e-07	4.00123e-06	hypothetical protein
BSS2_RS16070	0	0	0	14.775	9.144	48.732	14.5638	up	2.32834e-05	0.000146641	hypothetical protein
BSS2_RS02635	20.117	12.036	23.349	110.231	97.458	98.682	2.4646	up	5.65058e-11	1.07904e-09	hypothetical protein
BSS2_RS02640	17.308	29.915	40.178	158.067	162.111	151.933	2.43336	up	6.6406e-15	2.03942e-13	hypothetical protein
BSS2_RS02695	5.961	21.396	3.459	101.483	95.292	87.717	3.20651	up	3.17377e-15	1.00582e-13	hypothetical protein
BSS2_RS02700	9.707	21.779	18.309	139.626	126.973	140.974	3.03291	up	1.38159e-21	8.57448e-20	DNA-packaging protein
BSS2_RS02705	11.524	12.257	7.431	30.07	33.498	39.671	1.72572	up	1.06112e-06	8.90442e-06	phage portal protein
BSS2_RS02745	0	5.349	0	26.246	32.486	13.85	3.76152	up	3.28824e-06	2.56431e-05	gene transfer agent family protein
BSS2_RS16080	0	10.698	20.755	10.498	25.989	83.1	1.92669	up	0.00587294	0.0183549	phage tail assembly chaperone
BSS2_RS02755	2.415	2.89	2.803	11.344	7.021	7.483	1.67227	up	0.0189027	0.0481703	TIGR02217 family protein
BSS2_RS02760	8.727	8.353	8.103	24.592	30.439	24.332	1.6559	up	5.41486e-05	0.000315673	DUF2163 domain-containing protein
BSS2_RS02785	2573.93	2636.3	2395.91	8794.64	8289.61	7894.54	1.71547	up	6.68212e-11	1.2679e-09	hypothetical protein
BSS2_RS02790	859.736	763.574	887.262	3728.28	3281.53	3435.84	2.05681	up	1.62806e-14	4.57547e-13	response regulator transcription factor
BSS2_RS02795	242.573	238.617	247.702	732.592	762.712	843.65	1.68208	up	2.09602e-10	3.64218e-09	hypothetical protein
BSS2_RS02800	81.002	149.421	152.774	277.403	274.689	230.039	1.02932	up	0.000193914	0.000953252	hypothetical protein
BSS2_RS02805	740.316	694.85	702.026	1497.57	1475.51	1641.23	1.1104	up	1.25e-05	8.37712e-05	ccmI; c-type cytochrome biogenesis protein CcmI
BSS2_RS02865	132.579	141.171	160.935	381.318	300.514	320.303	1.20503	up	4.22187e-06	3.2084e-05	MFS transporter
BSS2_RS02870	1089.33	1265.7	1075.28	2457.34	2158.4	2433.47	1.03912	up	3.709e-05	0.000225492	uracil-DNA glycosylase
BSS2_RS17265	11.201	20.103	39.001	105.213	122.09	78.078	2.11886	up	2.81852e-07	2.74391e-06	hypothetical protein
BSS2_RS02940	113.803	104.593	160.798	284.675	242.099	321.913	1.16229	up	1.33002e-05	8.82432e-05	site-specific integrase
BSS2_RS03065	209.851	215.223	184.411	577.278	557.687	529.398	1.4493	up	9.04242e-08	9.53725e-07	hypothetical protein
BSS2_RS03070	726.295	818.957	728.669	1696.91	1606.59	1704.76	1.13913	up	8.20529e-06	5.74562e-05	HD family hydrolase
BSS2_RS03225	1273.16	1554.65	1486.35	3048.98	2960	3010.34	1.06394	up	2.38792e-05	0.000150076	SDR family oxidoreductase
BSS2_RS03310	3777.53	3829.28	3809.82	9533.62	9261.13	10039.4	1.33664	up	1.8015e-07	1.80089e-06	L-lactate permease
BSS2_RS03330	240.59	377.642	339.291	725.975	601.566	637.173	1.03694	up	5.94686e-05	0.000340384	hypothetical protein
BSS2_RS03485	672.722	780.543	750.032	1675.51	1822.07	1850.48	1.27935	up	6.50594e-07	5.65049e-06	arginyltransferase
BSS2_RS03540	622.155	645.436	718.259	1814.62	1587.17	2081.29	1.46523	up	2.32152e-08	2.72276e-07	6,7-dimethyl-8-ribityllumazine synthase
BSS2_RS16140	789.938	874.045	847.828	1855.03	1802.32	1999.95	1.17138	up	8.63908e-06	5.99903e-05	hypothetical protein
BSS2_RS03590	110.582	115.056	94.864	321.78	188.663	201.087	1.15058	up	0.000100815	0.000540161	sugE; quaternary ammonium compound efflux SMR transporter SugE
BSS2_RS17275	17.276	20.671	20.051	172.42	200.862	160.567	3.20229	up	1.54104e-12	3.64347e-11	hypothetical protein
BSS2_RS03900	1232.3	1284.13	1283.16	4692.2	4040.42	4402.56	1.78952	up	1.20816e-11	2.53459e-10	serine hydrolase family protein
BSS2_RS03905	185.005	152.45	160.031	366.826	362.729	437.985	1.23074	up	3.66942e-06	2.83191e-05	VOC family protein
BSS2_RS03945	20.064	0	13.973	141.354	119.558	68.378	3.27407	up	3.42399e-19	1.61906e-17	glycoside hydrolase family 108 protein
BSS2_RS03990	854.623	825.574	873.612	1970.11	1538.33	1761.09	1.04502	up	6.06557e-05	0.000345494	DUF1289 domain-containing protein
BSS2_RS04015	217.267	221.453	171.226	481.868	518.475	382.262	1.18063	up	9.02555e-06	6.23831e-05	thermonuclease family protein
BSS2_RS04020	515.342	566.567	613.579	1241.45	1249.2	1263.71	1.14687	up	7.23161e-06	5.19108e-05	sel1 repeat family protein
BSS2_RS04030	11315.7	12668.8	12208.6	24960.3	25029.3	24172	1.03496	up	3.53058e-05	0.000216163	tellurite resistance TerB family protein
BSS2_RS04100	32.88	9.835	19.081	96.516	119.464	178.264	2.67344	up	9.58276e-09	1.16519e-07	hypothetical protein
BSS2_RS04240	686.589	636.805	584.697	1338.84	1369.83	1353.05	1.08996	up	1.75935e-05	0.000113443	peptide chain release factor 2
BSS2_RS04280	550.96	538.381	495.588	830.21	907.498	1458	1.01172	up	0.000108278	0.000574973	multidrug transporter
BSS2_RS04340	3748.04	3894.07	3702.75	8250.35	7616.74	8130.75	1.08087	up	1.85339e-05	0.000118811	sufA; Fe-S cluster assembly scaffold SufA
BSS2_RS04415	1129.47	1117.96	1268.28	2447.5	2388.86	2574.61	1.07585	up	2.17363e-05	0.000137187	molybdenum cofactor guanylyltransferase
BSS2_RS04515	241.407	96.284	217.924	787.366	740.678	872.554	2.11123	up	3.59333e-12	7.98846e-11	DUF1508 domain-containing protein
BSS2_RS04525	897.933	1016.33	1087.25	4889.77	4832.05	4623.94	2.25686	up	8.79567e-17	3.31675e-15	BrnA antitoxin family protein
BSS2_RS04530	2324.44	2134.3	2214.55	11464.4	11878	12034.4	2.40633	up	1.01412e-18	4.50904e-17	hypothetical protein
BSS2_RS04545	7.901	7.091	4.585	32.471	17.225	27.539	1.97993	up	1.01132e-05	6.89702e-05	hypothetical protein
BSS2_RS04620	935.185	970.597	987.818	2086.41	1962.8	2240.73	1.12018	up	9.61883e-06	6.60242e-05	glucan ABC transporter ATP-binding protein/ permease
BSS2_RS04625	82.602	89.512	117.578	172.017	221.977	193.139	1.01916	up	0.000137002	0.000698849	RluA family pseudouridine synthase
BSS2_RS04750	136.642	145.821	171.452	663.441	724.577	858.102	2.30693	up	8.8725e-16	2.90452e-14	NAD(P)/FAD-dependent oxidoreductase
BSS2_RS04785	1149.04	1250.9	1174.51	3022.71	2786.29	3044.34	1.3085	up	3.23377e-07	3.05822e-06	hypothetical protein
BSS2_RS04790	421.138	357.846	361.28	1200.38	1104.37	1262.18	1.64531	up	8.47824e-10	1.3293e-08	histidine phosphatase family protein
BSS2_RS04830	1019.27	1335.57	1095.92	2599.18	2512.85	2639.59	1.16758	up	4.68014e-06	3.49427e-05	NUDIX hydrolase
BSS2_RS04865	1809.4	1887.42	1763.49	4943.48	4303.12	4969.43	1.38046	up	7.89191e-08	8.45683e-07	DEAD/DEAH box helicase
BSS2_RS04890	109.62	62.13	95.981	259.682	231.986	250.242	1.47045	up	1.44097e-07	1.46506e-06	GGDEF domain-containing protein
BSS2_RS04990	8.494	0	9.858	79.786	12.345	0	2.32756	up	0.00320804	0.0109274	hypothetical protein
BSS2_RS05000	40.525	44.082	38.484	279.733	287.348	331	2.86709	up	3.12901e-22	2.07141e-20	tyrosine-type recombinase/integrase
BSS2_RS16300	169.879	213.43	236.603	428.852	530.819	421.042	1.15527	up	7.26286e-05	0.00040517	hypothetical protein
BSS2_RS05010	154.571	226.497	214.503	412.96	434.64	475.407	1.15147	up	7.96877e-06	5.61205e-05	hypothetical protein
BSS2_RS05015	103.907	82.885	126.341	644.875	521.351	567.18	2.46875	up	9.27858e-18	3.73526e-16	recombinase family protein
BSS2_RS16310	0	28.363	0	97.414	51.675	91.797	3.08613	up	3.87187e-06	2.96511e-05	hypothetical protein
BSS2_RS05020	0	0	0	55.171	10.506	33.594	15.0142	up	3.97189e-11	7.83592e-10	hypothetical protein
BSS2_RS05060	668.731	651.743	654.101	1845.85	1896.76	1854.59	1.50316	up	9.29515e-09	1.13952e-07	TetR/AcrR family transcriptional regulator
BSS2_RS16325	98.885	109.218	97.113	482.291	442.196	400.618	2.11819	up	3.48346e-11	6.96457e-10	hypothetical protein
BSS2_RS16330	15.213	0	0	35.725	22.11	58.914	2.93979	up	0.000211598	0.00103167	hypothetical protein
BSS2_RS05130	14843.4	16267.3	16482.9	51253.9	51651.6	53594.5	1.71732	up	5.01176e-11	9.69483e-10	endopeptidase La
BSS2_RS05185	154.112	171.62	193.037	584.065	472.349	555.454	1.63556	up	1.02939e-09	1.59716e-08	dusB; tRNA dihydrouridine synthase DusB
BSS2_RS05205	596.243	613.785	637.901	1822.57	1592.7	1940.1	1.53507	up	6.25604e-09	7.9986e-08	type II toxin-antitoxin system RatA family toxin
BSS2_RS16340	78.406	117.269	91.001	368.245	142.438	182.182	1.27314	up	0.0019114	0.00697062	hypothetical protein
BSS2_RS05425	11190.2	12029.2	11612.8	25066.2	25176.7	26038.5	1.13091	up	7.52895e-06	5.36573e-05	clpS; ATP-dependent Clp protease adapter ClpS
BSS2_RS05840	2732.84	3826.71	3729.07	8655.09	8544.64	8455.16	1.31818	up	2.81412e-07	2.74391e-06	DUF3126 family protein
BSS2_RS05870	2311.94	2584.98	2184.96	4935.48	4498.06	4812.68	1.00837	up	5.63643e-05	0.000326037	Tim44 domain-containing protein
BSS2_RS05935	175.315	243.92	210.577	698.929	666.611	716.824	1.72522	up	1.55249e-10	2.75291e-09	radC; JAB domain-containing protein
BSS2_RS05975	103.973	91.776	98.914	272.181	235.333	282.514	1.42283	up	2.12038e-07	2.09159e-06	alpha/beta hydrolase
BSS2_RS06015	126.898	151.837	109.275	295.594	273.664	237.787	1.05655	up	7.66641e-05	0.000423715	cobalt-precorrin-6A reductase
BSS2_RS06075	42.119	55.436	61.106	142.181	116.305	120.702	1.25695	up	4.16565e-06	3.17378e-05	cobyric acid synthase
BSS2_RS06105	48.974	71.418	49.736	115.007	133.456	149.356	1.22548	up	1.25137e-05	8.37712e-05	GlxA family transcriptional regulator
BSS2_RS06115	1.508	7.217	19.25	26.556	26.296	28.028	1.53154	up	6.02417e-05	0.000343793	aminomethyl transferase family protein
BSS2_RS06120	677.765	785.823	628.096	11307.9	11476.7	10035	3.97182	up	7.63911e-41	3.79282e-38	hypothetical protein
BSS2_RS06140	615.675	602.914	593.416	1522.05	1573.34	1722.79	1.4109	up	4.73114e-08	5.31852e-07	Kef family K(+) transporter
BSS2_RS06145	1536.78	1479.33	1809.21	3895.13	3936.57	4137.32	1.31061	up	3.1918e-07	3.02814e-06	UPF0104 family protein
BSS2_RS06190	4796.26	4986.8	5412.3	74095	79524.2	79182.2	3.9374	up	3.55265e-41	2.30035e-38	calcium-binding protein
BSS2_RS06210	10.815	19.41	9.414	39.682	56.975	35.599	1.73826	up	3.10624e-07	2.95639e-06	ABC transporter permease
BSS2_RS06355	31.33	37.488	43.636	156.957	127.494	132.654	1.89105	up	6.20894e-10	9.94432e-09	NUDIX hydrolase
BSS2_RS06375	597.975	561.015	504.753	1659.56	1540.61	1799.95	1.58753	up	4.83961e-09	6.43624e-08	hypothetical protein
BSS2_RS06380	2369.82	2568.33	2545.22	5665.42	5256.64	5626.02	1.1449	up	6.05105e-06	4.42901e-05	ilvC; ketol-acid reductoisomerase
BSS2_RS06430	115.121	102.149	105.09	246.042	219.948	222.41	1.09457	up	3.45566e-05	0.000212694	NAD(P)/FAD-dependent oxidoreductase
BSS2_RS06475	574.501	572.102	550.64	1370.88	1537.92	1538.72	1.3898	up	8.5576e-08	9.07897e-07	TetR/AcrR family transcriptional regulator
BSS2_RS06495	509.638	442.83	591.508	1189.67	1340.28	1428.54	1.3583	up	4.0414e-07	3.69304e-06	ribbon-helix-helix domain-containing protein
BSS2_RS06800	0	0	0	5.071	0	26.761	13.3734	up	0.00148912	0.00566552	hypothetical protein
BSS2_RS06805	1150.02	1344.11	1136.56	2603.5	2474.1	2372.49	1.03701	up	3.92427e-05	0.00023761	hypothetical protein
BSS2_RS06825	4223.34	4454.18	4531.46	29118.6	27727.1	31138.8	2.73573	up	3.54839e-23	2.57821e-21	hypothetical protein
BSS2_RS06855	128.253	141.344	172.36	483.474	426.748	470.535	1.64347	up	4.4619e-09	6.01447e-08	GatB/YqeY domain-containing protein
BSS2_RS06870	0	3.525	0	3.459	17.126	22.817	3.62094	up	8.46542e-05	0.000461877	DUF2306 domain-containing protein
BSS2_RS06990	2155.47	2223.97	2087.68	10236.1	9964.3	9970.34	2.22196	up	1.49666e-16	5.37174e-15	BA14K family protein
BSS2_RS07005	25.739	6.16	17.924	126.933	112.224	103.666	2.78251	up	4.77602e-11	9.2992e-10	hypothetical protein
BSS2_RS07010	554.939	460.737	456.775	1040.55	1337.34	1052.61	1.22019	up	2.6586e-06	2.09523e-05	MarR family transcriptional regulator
BSS2_RS16490	0	0	0	23.467	43.569	30.959	14.9955	up	7.41314e-05	0.00041201	hypothetical protein
BSS2_RS07125	17.95	18.677	26.269	43.07	32.894	50.777	1.01081	up	0.000501168	0.00219202	ABC transporter ATP-binding protein
BSS2_RS07175	595.394	513.052	503.35	1052.95	1021.99	1180.38	1.01413	up	7.23583e-05	0.00040517	CoA pyrophosphatase
BSS2_RS07180	238.749	299.406	207.827	557.966	537.159	544.083	1.13578	up	1.42069e-05	9.34265e-05	DUF1285 domain-containing protein
BSS2_RS07205	48.25	86.599	31.5	396.571	447.037	359.692	2.85469	up	1.51759e-20	7.9314e-19	N-acetyltransferase
BSS2_RS07255	334.798	342.734	328.136	891.045	713.646	818.266	1.26861	up	1.86607e-06	1.5106e-05	winged helix-turn-helix transcriptional regulator
BSS2_RS07265	690.068	721.532	677.846	1414.23	1393.95	1556.84	1.06287	up	2.74238e-05	0.000171629	methyltransferase
BSS2_RS07330	130.629	149.698	115.312	321.882	251.349	396.152	1.29288	up	1.53593e-06	1.26048e-05	RNA methyltransferase
BSS2_RS17310	0	23.011	33.482	79.034	55.9	29.791	1.54387	up	0.00808426	0.0239632	hypothetical protein
BSS2_RS17315	15.444	23.098	22.406	95.2	72.946	53.826	1.86468	up	1.96545e-06	1.58245e-05	hypothetical protein
BSS2_RS07440	2051.59	2205.2	2229.85	11720.2	12677.7	12521.1	2.50882	up	3.32256e-20	1.70654e-18	aceA; isocitrate lyase
BSS2_RS07445	406.42	416.825	404.322	4264.53	3506.5	3327.7	3.17652	up	7.75401e-28	7.61943e-26	hypothetical protein
BSS2_RS07525	40.316	60.609	64.79	122.593	88.641	123.302	1.01344	up	0.000164915	0.000824296	sugar ABC transporter ATP-binding protein
BSS2_RS07540	46.131	47.312	39.519	125.096	92.585	108.89	1.29636	up	3.3512e-06	2.60659e-05	hypothetical protein
BSS2_RS15715	0	0	0	44.326	73.153	9.746	15.3721	up	7.62553e-09	9.54473e-08	hypothetical protein
BSS2_RS07575	91.14	84.571	118.733	224.945	210.85	250.666	1.22118	up	8.2163e-06	5.74562e-05	IclR family transcriptional regulator
BSS2_RS07585	1797.96	2083.22	1972.69	5750.09	5248.66	6243.5	1.55848	up	2.10725e-09	3.10767e-08	DedA family protein
BSS2_RS07620	6811.37	7036.76	7345.2	21148.6	20112.8	20653	1.54667	up	2.39923e-09	3.46956e-08	rpoH; RNA polymerase sigma factor RpoH
BSS2_RS07625	399.802	422.303	336.548	844.291	806.658	1043.53	1.21756	up	2.33801e-06	1.86727e-05	RluA family pseudouridine synthase
BSS2_RS07630	1038.51	1131.39	1145.81	2359.72	2352.47	2621.58	1.14524	up	7.31421e-06	5.23775e-05	hypothetical protein
BSS2_RS07700	2013.07	2385.84	2336.46	4355.22	4522.77	4714.52	1.01298	up	5.19852e-05	0.000303655	exbB; tonB-system energizer ExbB
BSS2_RS07705	769.089	713.28	745.658	1679.14	1472.38	1856.41	1.16845	up	5.7435e-06	4.24563e-05	exbD; TonB system transport protein ExbD
BSS2_RS07710	559.117	603.879	518.766	1485.34	1675.52	1660.66	1.51951	up	5.7264e-09	7.44494e-08	energy transducer TonB
BSS2_RS07715	11.898	28.473	9.206	25.612	51.876	27.646	1.08444	up	0.0025378	0.00894689	phosphodiester glycosidase family protein
BSS2_RS07730	8.722	8.946	17.355	83.395	72.438	98.44	2.8599	up	1.15932e-17	4.60484e-16	efflux RND transporter periplasmic adaptor subunit
BSS2_RS07755	14.157	0	24.646	66.489	30.862	32.894	1.74691	up	0.00216081	0.00775548	hypothetical protein
BSS2_RS07925	1522.03	1384.41	1334.89	4601.19	4123.78	3915.26	1.57544	up	2.19579e-09	3.22229e-08	rpmE; 50S ribosomal protein L31
BSS2_RS07960	355.978	334.01	419.109	1034.42	1083.1	1142.53	1.5555	up	4.88417e-09	6.46664e-08	5-formyltetrahydrofolate cyclo-ligase
BSS2_RS08010	89.936	103.128	78.288	281.599	310.431	307.655	1.72924	up	4.56848e-09	6.13041e-08	PaaI family thioesterase
BSS2_RS08055	1189.15	1088.93	1014.01	2963.49	2645.28	2819.48	1.35623	up	3.89727e-07	3.58332e-06	rpmJ; 50S ribosomal protein L36
BSS2_RS16600	7.495	0	0	8.8	43.569	0	2.80422	up	0.00899158	0.0260817	hypothetical protein
BSS2_RS08155	2516.34	2790.68	2657.68	5713.87	5621.95	5849.63	1.1095	up	1.15984e-05	7.85262e-05	heme-binding protein
BSS2_RS08160	42.47	50.817	39.434	189.493	148.136	157.891	1.90052	up	1.58804e-06	1.29966e-05	50S ribosomal protein L32
BSS2_RS08245	376.992	275.663	421.348	1061.54	857.361	994.928	1.43992	up	7.04967e-08	7.60905e-07	MarR family transcriptional regulator
BSS2_RS08305	630.568	671.812	621.584	1751.24	1669.66	1752.86	1.42713	up	4.54032e-08	5.16245e-07	FUSC family protein
BSS2_RS08375	446.54	505.262	377.438	1202.49	1375.55	1571.39	1.64231	up	1.24777e-09	1.90622e-08	chorismate mutase
BSS2_RS08380	308.311	303.736	334.134	1251.61	1044.58	1230.88	1.89828	up	9.93629e-13	2.40652e-11	signal recognition particle protein
BSS2_RS08440	382.228	463.447	421.942	1653.57	1649.24	1686.8	1.97681	up	1.4184e-13	3.70651e-12	hypothetical protein
BSS2_RS08445	1470.67	1683.05	1406.1	4000.72	4046.22	3929.22	1.39312	up	6.70431e-08	7.2891e-07	rlmH; 23S rRNA (pseudouridine(1915)-N(3))-methyltransferase RlmH
BSS2_RS08475	99.641	101.633	134.606	556.203	534.143	503.53	2.24651	up	8.2111e-16	2.71787e-14	hypothetical protein
BSS2_RS08480	136.999	137.697	104.945	437.538	438.036	407.46	1.75684	up	3.36538e-10	5.5697e-09	N-acetyltransferase
BSS2_RS08485	591.837	601.368	646.025	2178.5	1918.26	2226.48	1.78156	up	1.84229e-11	3.81123e-10	GNAT family N-acetyltransferase
BSS2_RS08495	8350.22	8123.55	8529.29	16596.1	15963.4	17682.7	1.0068	up	5.87184e-05	0.000337688	rplU; 50S ribosomal protein L21
BSS2_RS15720	0	0	0	44.326	73.153	9.746	15.3721	up	7.62553e-09	9.54473e-08	hypothetical protein
BSS2_RS08570	62.303	47.71	44.833	95.1	124.956	123.533	1.14983	up	3.68036e-05	0.000224209	L,D-transpeptidase
BSS2_RS08575	17717.3	19117	18981.7	45144.5	45245.7	47126.3	1.30085	up	3.42635e-07	3.18971e-06	clpB; ATP-dependent chaperone ClpB
BSS2_RS08580	2729.09	2641.69	2729.51	5949.72	5133.86	5423.73	1.02706	up	4.32961e-05	0.000258475	DUF4167 domain-containing protein
BSS2_RS16640	621.646	542.788	591.508	3991.51	3337.12	3877.87	2.67402	up	1.9102e-21	1.1381e-19	hypothetical protein
BSS2_RS08610	377.953	446.094	408.895	911.653	1011.6	993.44	1.24223	up	1.43738e-06	1.18286e-05	DMT family transporter
BSS2_RS08615	908.016	1052.12	899.758	2275.6	2242.9	2551.83	1.30581	up	4.44617e-07	4.03815e-06	DUF1178 family protein
BSS2_RS08630	29.067	39.417	42.733	111.489	123.916	141.081	1.75919	up	7.87693e-09	9.81815e-08	ComF family protein
BSS2_RS08635	54.726	94.13	41.683	186.748	141.673	270.216	1.65158	up	6.22984e-09	7.9986e-08	methyltransferase domain-containing protein
BSS2_RS08695	26.729	34.115	28.955	54.4	49.206	80.05	1.03221	up	0.000895411	0.0036144	DMT family transporter
BSS2_RS08770	42.47	29.038	35.209	78.362	114.629	46.991	1.16911	up	0.00305728	0.0104806	hypothetical protein
BSS2_RS08870	487.844	549.621	426.119	1043.26	1006.25	958.251	1.03918	up	4.17401e-05	0.000251199	diaminopimelate epimerase
BSS2_RS09010	135.592	131.47	137.024	745.253	720.293	780.4	2.47458	up	5.56531e-19	2.59048e-17	MFS transporter
BSS2_RS09055	121.143	109.964	101.817	201.101	236.774	265.308	1.0787	up	0.000221871	0.00107298	queD; 6-carboxytetrahydropterin synthase QueD
BSS2_RS09115	469.778	579.139	492.372	1099.85	1311.7	1296.64	1.26658	up	1.07948e-06	9.00776e-06	hpt; hypoxanthine phosphoribosyltransferase
BSS2_RS09245	270.745	345.734	303.676	1020.48	853.103	1050.26	1.66791	up	4.27165e-10	6.95368e-09	queuosine precursor transporter
BSS2_RS09250	5689.22	5519.3	5685.72	16480.4	15236.8	17730.5	1.54937	up	2.55704e-09	3.67992e-08	rpmB; 50S ribosomal protein L28
BSS2_RS16730	46.331	27.718	8.962	498.665	516.23	358.843	4.04861	up	2.03247e-25	1.72992e-23	hypothetical protein
BSS2_RS09320	31.439	27.718	26.887	89.371	64.93	53.826	1.27429	up	3.53379e-05	0.000216163	xerD; site-specific tyrosine recombinase XerD
BSS2_RS09370	1150.55	1094.87	1281.6	3495.19	3826.84	3247.53	1.5834	up	1.49411e-09	2.25936e-08	DUF4354 family protein
BSS2_RS09410	30.318	44.914	33.513	74.588	77.635	82.747	1.11151	up	0.000134028	0.000686028	substrate-binding domain-containing protein
BSS2_RS09465	101.237	112.875	104.148	232.335	195.619	237.014	1.06307	up	5.05519e-05	0.00029703	mnmE; tRNA uridine-5-carboxymethylaminomethyl(34) synthesis GTPase MnmE
BSS2_RS09535	811.288	840.534	904.847	1892.23	1801.65	2035.51	1.16412	up	4.81622e-06	3.58688e-05	murein transglycosylase A
BSS2_RS09540	144.524	139.556	129.484	372.138	342.702	447.75	1.49115	up	6.22876e-08	6.84704e-07	Smr/MutS family protein
BSS2_RS09545	52.168	72.023	97.808	230.878	128.306	136.756	1.1596	up	0.000129039	0.000667372	helix-turn-helix transcriptional regulator
BSS2_RS09555	3124.61	3595.71	3217.26	11797.4	11249.8	11344.5	1.7911	up	8.91453e-12	1.91053e-10	hslU; ATP-dependent protease ATPase subunit HslU
BSS2_RS09560	3920.08	4258.7	3843.2	11401.9	11338.4	11961.3	1.52933	up	3.65166e-09	5.08332e-08	hslV; ATP-dependent protease subunit HslV
BSS2_RS09605	554.243	623.426	577.188	1658.13	1579.29	1662.7	1.48146	up	1.0976e-08	1.31315e-07	phosphoenolpyruvate carboxykinase
BSS2_RS09730	3812.32	3750.77	3902.63	8304.02	7965.4	8494.35	1.1109	up	1.11126e-05	7.55811e-05	translation initiation factor IF-3
BSS2_RS09750	466.11	483.933	519.937	1347.99	1167.69	1446.86	1.43063	up	4.04777e-08	4.63781e-07	hypothetical protein
BSS2_RS09770	34275.1	36693.1	36476.9	97420.7	93720.2	99419.2	1.43524	up	2.4342e-08	2.84372e-07	dnaK; molecular chaperone DnaK
BSS2_RS09775	2168.99	2154.41	2085.1	4329.31	4191.97	4349.29	1.00602	up	5.953e-05	0.000340384	dnaJ; molecular chaperone DnaJ
BSS2_RS09805	85.771	91.888	100.707	393.467	397.154	540.722	2.25782	up	3.78874e-16	1.28258e-14	YifB family Mg chelatase-like AAA ATPase
BSS2_RS09820	252.986	289.545	268.093	619.923	724.692	550.914	1.22549	up	4.32921e-06	3.27328e-05	DUF454 domain-containing protein
BSS2_RS09930	312.732	302.128	379.103	1000.96	730.578	753.569	1.32204	up	4.65923e-07	4.19407e-06	rimP; ribosome maturation factor RimP
BSS2_RS09940	128.646	103.607	106.242	575.159	406.294	582.51	2.20799	up	9.4983e-15	2.85813e-13	RNA-binding protein
BSS2_RS10130	582.606	646.632	612.68	1503.36	1597.35	1453.51	1.30599	up	3.58557e-07	3.32754e-06	condensation protein
BSS2_RS10280	25215.7	28140.1	27748.1	83547	81375.5	81721	1.60458	up	6.50161e-10	1.03574e-08	Hsp20 family protein
BSS2_RS10460	1077.14	1139.71	1100.36	2202.84	2247.91	2344.23	1.0345	up	4.1664e-05	0.000251199	modB; molybdate ABC transporter permease subunit
BSS2_RS10505	270.998	282.314	261.328	957.753	915.071	1106.91	1.87094	up	2.4896e-12	5.74924e-11	type III PLP-dependent enzyme
BSS2_RS10575	0	5.753	6.696	18.065	30.745	32.77	2.71189	up	6.13105e-12	1.32351e-10	DHA2 family efflux MFS transporter permease subunit
BSS2_RS10595	121.173	127.93	111.683	280.368	279.697	331.239	1.30477	up	4.50751e-06	3.37384e-05	hypothetical protein
BSS2_RS10715	135.504	126.264	100.208	525.182	571.629	534.971	2.17247	up	2.95604e-15	9.46888e-14	four-carbon acid sugar kinase family protein
BSS2_RS16850	8.173	7.479	6.138	22.581	18.866	23.088	1.56628	up	6.28038e-07	5.48658e-06	autotransporter outer membrane beta-barrel domain-containing protein
BSS2_RS17360	21.235	31.76	18.485	280.499	324.047	345.386	3.73216	up	2.16657e-23	1.61355e-21	hypothetical protein
BSS2_RS10980	24.502	11.727	0	40.277	21.366	37.955	1.4589	up	0.00948635	0.0272171	insulinase family protein
BSS2_RS10985	11.114	15.197	25.798	27.963	53.07	66.403	1.50043	up	7.71645e-06	5.47317e-05	insulinase family protein
BSS2_RS11110	0	1.871	1.814	9.178	4.544	0	1.8959	up	0.0124009	0.0336143	FAD:protein FMN transferase
BSS2_RS11425	227.007	194.272	219.852	506.608	439.163	470.412	1.14331	up	1.11454e-05	7.56311e-05	LacI family transcriptional regulator
BSS2_RS11470	323.689	263.697	311.741	832.905	730.669	949.478	1.48284	up	1.14366e-07	1.19963e-06	nrdH; glutaredoxin-like protein NrdH
BSS2_RS11475	307.281	354.221	313.151	695.198	691.663	812.673	1.17423	up	9.31872e-06	6.41119e-05	nrdI; class Ib ribonucleoside-diphosphate reductase assembly flavoprotein NrdI
BSS2_RS11615	59.386	67.181	86.47	581.917	594.74	543.586	3.01342	up	1.36385e-25	1.19497e-23	mannose-1-phosphate guanylyltransferase/mannose-6-phosphate isomerase
BSS2_RS11695	4.331	1.727	6.703	28.818	6.295	22.364	2.17098	up	1.75956e-06	1.43217e-05	replication protein RepA
BSS2_RS11780	2320.81	2242.18	2429.73	5486.85	5583.57	5088.94	1.20844	up	2.51299e-06	1.98573e-05	type II toxin-antitoxin system RelB/DinJ family antitoxin
BSS2_RS11950	0	0	13.598	55.025	59.595	27.223	3.38254	up	2.93826e-07	2.85117e-06	hypothetical protein
BSS2_RS11995	2.474	1.48	0	4.357	1.798	7.665	1.80459	up	0.0189027	0.0481703	glycosyltransferase family 4 protein
BSS2_RS12015	0	0	0	20.814	32.203	27.459	14.7114	up	1.37836e-13	3.63376e-12	hypothetical protein
BSS2_RS12020	0	0	0	15.054	27.95	4.965	13.9649	up	8.22944e-07	7.0245e-06	hypothetical protein
BSS2_RS12025	0	5.92	11.486	90.05	32.36	38.323	3.20679	up	8.10906e-13	1.98007e-11	YdcF family protein
BSS2_RS12030	0	4.148	2.012	12.212	12.597	16.111	2.73121	up	6.81862e-06	4.91832e-05	glycosyltransferase family 2 protein
BSS2_RS12035	5.422	6.487	4.719	25.464	25.609	35.693	2.3833	up	5.05292e-09	6.66047e-08	undecaprenyl/decaprenyl-phosphate alpha-N-acetylglucosaminyl 1-phosphate transferase
BSS2_RS12040	2.047	1.224	2.376	9.613	10.411	9.511	2.38625	up	6.16895e-06	4.49323e-05	oligosaccharide flippase family protein
BSS2_RS12045	0	3.608	0	8.852	19.722	4.671	3.2028	up	1.62499e-06	1.32626e-05	glycosyltransferase family 2 protein
BSS2_RS12050	7.386	10.311	5.715	24.572	46.516	30.51	2.11741	up	1.17495e-08	1.40007e-07	dTDP-4-dehydrorhamnose 3,5-epimerase
BSS2_RS12065	4.581	0	2.658	8.068	9.987	8.87	1.89465	up	0.000634837	0.00270942	DUF4038 domain-containing protein
BSS2_RS12075	1.164	0	2.701	5.465	8.455	9.012	2.56789	up	0.000109008	0.000577822	DUF4910 domain-containing protein
BSS2_RS12080	5.824	6.969	6.76	34.194	55.022	27.067	2.57199	up	1.26871e-07	1.31232e-06	rfbC; dTDP-4-dehydrorhamnose 3,5-epimerase
BSS2_RS12170	61.345	112.926	60.246	232.71	260.609	124.266	1.39693	up	5.82859e-06	4.28725e-05	winged helix-turn-helix transcriptional regulator
BSS2_RS12245	123.662	155.813	126.13	522.498	509.216	516.628	1.93257	up	7.96956e-13	1.96209e-11	MFS transporter
BSS2_RS12265	0	0	0	0	22.11	47.132	14.4945	up	0.000241628	0.00114986	hypothetical protein
BSS2_RS16945	25.064	4.998	19.394	78.478	12.142	38.826	1.38808	up	0.00163313	0.00611193	hypothetical protein
BSS2_RS12345	113.855	142.719	151.023	280.101	283.664	285.547	1.05915	up	0.000276978	0.0013035	hypothetical protein
BSS2_RS12535	7249.15	7475.29	7225.57	18385.3	18893.7	18266.3	1.33944	up	1.72432e-07	1.73539e-06	RcnB family protein
BSS2_RS12540	16.586	14.433	33.25	58.423	59.167	65.399	1.50952	up	2.3583e-06	1.87344e-05	SDR family oxidoreductase
BSS2_RS12545	7.745	0	3.596	23.645	20.262	31.194	2.72696	up	7.18812e-09	9.07348e-08	galE; UDP-glucose 4-epimerase GalE
BSS2_RS12550	14.916	9.915	12.503	53.515	42.152	38.51	1.84549	up	4.73916e-09	6.33093e-08	glycosyltransferase
BSS2_RS12605	138.108	153.613	128.687	523.027	433.947	504.708	1.79776	up	2.08011e-11	4.27355e-10	IS66 family transposase
BSS2_RS12610	17.276	10.336	10.026	30.427	50.215	13.381	1.32075	up	0.00682986	0.0207402	tnpB; IS66 family insertion sequence element accessory protein TnpB
BSS2_RS12615	45.737	54.726	41.709	134.256	75.967	91.091	1.08361	up	0.000539473	0.00233589	IS66 family insertion sequence hypothetical protein
BSS2_RS12770	8462.42	8796.44	8401.54	30951.9	33787.4	33076.7	1.93053	up	2.94102e-13	7.42483e-12	BA14K family protein
BSS2_RS12875	637.047	871.141	676.009	2094.39	1851.7	1874.95	1.41417	up	1.36075e-07	1.39782e-06	rpmG; 50S ribosomal protein L33
BSS2_RS12895	788.439	907.524	970.769	4959.66	4605.28	4560.26	2.40512	up	1.03823e-18	4.54837e-17	nucleoside diphosphate kinase regulator
BSS2_RS12955	16.875	6.058	29.38	322.976	316.382	331.989	4.21467	up	2.73809e-36	7.41524e-34	AraC family transcriptional regulator
BSS2_RS12960	58.663	46.795	24.114	78.925	88.81	109.804	1.09892	up	0.000101098	0.000540704	FAD-binding oxidoreductase
BSS2_RS13170	1291.83	1387.48	1267.25	3202.19	3112.72	3300.22	1.28471	up	5.22868e-07	4.63578e-06	siderophore ABC transporter substrate-binding protein
BSS2_RS13175	203.22	237.461	281.934	615.175	593.004	723.051	1.41822	up	7.2886e-08	7.83854e-07	ABC transporter permease
BSS2_RS13180	43.271	30.682	59.523	88.442	125.776	106.75	1.26583	up	1.23762e-05	8.32857e-05	iron chelate uptake ABC transporter family permease subunit
BSS2_RS13190	1975.2	2146.35	2172.2	4182.02	4598.9	4272.86	1.05247	up	2.91715e-05	0.000181803	winged helix DNA-binding protein
BSS2_RS13225	879.396	823.877	857.057	2519.64	2472.61	2810.12	1.60758	up	7.5102e-10	1.19005e-08	DHA2 family efflux MFS transporter permease subunit
BSS2_RS13280	252.227	284.228	237.606	716.049	651.546	762.693	1.46053	up	2.075e-08	2.44326e-07	iron ABC transporter permease
BSS2_RS13285	7160.48	8091.08	8155.48	22898	23671.1	24086.5	1.59386	up	8.31829e-10	1.31112e-08	Fe(3+) ABC transporter substrate-binding protein
BSS2_RS13330	60.751	92.883	76.387	271.459	247.71	230.039	1.70359	up	1.02833e-09	1.59716e-08	hydrogen peroxide-inducible genes activator
BSS2_RS13430	492.394	511.222	446.966	911.095	899.395	1101.08	1.00516	up	7.7695e-05	0.000427825	N-formylglutamate amidohydrolase
BSS2_RS13555	293.216	400.964	279.548	1836.18	1745.16	1768.16	2.45781	up	1.19616e-18	5.16427e-17	MarR family transcriptional regulator
BSS2_RS13635	73.683	29.388	0	50.467	71.391	104.626	1.13575	up	0.00958217	0.0273947	MFS transporter
BSS2_RS13740	603.724	647.325	664.309	1316.48	1378.8	1408.87	1.09947	up	3.26117e-05	0.000201975	hypothetical protein
BSS2_RS13815	27.548	35.022	17.985	88.951	102.594	66.677	1.68053	up	7.00609e-08	7.58951e-07	mannitol dehydrogenase family protein
BSS2_RS13845	96.019	123.727	116.587	220.28	255.48	272.304	1.15326	up	1.44631e-05	9.46933e-05	efflux RND transporter periplasmic adaptor subunit
BSS2_RS13915	400.038	390.14	508.824	1319.05	1234.46	1608.62	1.67992	up	3.13741e-10	5.22142e-09	SocA family protein
BSS2_RS13925	55.597	66.524	75.283	179.519	222.204	157.891	1.50327	up	2.3583e-06	1.87344e-05	hypothetical protein
BSS2_RS13930	1042.44	1293.51	1102.36	3690.12	3972.73	3755.89	1.73163	up	8.92528e-11	1.65145e-09	hypothetical protein
BSS2_RS17105	408.83	268.043	377.005	1104.73	1302.29	1171.17	1.76352	up	1.66309e-10	2.93157e-09	hypothetical protein
BSS2_RS13935	2824.24	2775.86	2895.92	14704.4	16148.3	16718.3	2.48522	up	8.5658e-20	4.25292e-18	DUF3892 domain-containing protein
BSS2_RS13945	340.563	387.266	389.666	1060.67	1221.59	1156.12	1.62146	up	1.03499e-09	1.59753e-08	hypothetical protein
BSS2_RS13980	18.532	42.132	17.207	89.216	83.495	88.993	1.74874	up	3.05747e-08	3.54405e-07	hypothetical protein
BSS2_RS14025	157.138	209.618	178.685	420.125	361.081	435.844	1.15789	up	7.5862e-06	5.39363e-05	UbiA family prenyltransferase
BSS2_RS14105	46.803	31.112	27.161	112.963	22.674	120.835	1.28734	up	7.69587e-05	0.000424556	YigZ family protein
BSS2_RS14115	404.648	451.461	487.423	1303.38	1255.66	1426.44	1.56872	up	1.91216e-09	2.84816e-08	mgtE; magnesium transporter
BSS2_RS14185	1411.3	1547.95	1583.42	3673.24	3623.63	3497.89	1.24872	up	1.4049e-06	1.15934e-05	Trm112 family protein
BSS2_RS14235	1641.25	1772.02	1666.4	5295.5	5017.5	5398.85	1.62904	up	4.19068e-10	6.85936e-09	alkene reductase
BSS2_RS14240	2102.87	2445.12	2498.11	13960.7	12756.9	14631.7	2.55297	up	1.12287e-20	6.19451e-19	helix-turn-helix transcriptional regulator
BSS2_RS14320	230.804	166.019	207.492	947.725	893.855	859.719	2.16028	up	2.44528e-15	7.91792e-14	alpha-hydroxy-acid oxidizing protein
BSS2_RS14345	147.6	249.918	109.898	421.822	461.406	474.535	1.41999	up	1.74821e-07	1.7535e-06	cupin domain-containing protein
BSS2_RS17425	0	0	7.042	14.248	8.818	56.39	3.49554	up	0.000362814	0.00165264	hypothetical protein
BSS2_RS14655	969.904	1192.92	1112.77	2255.21	2289.16	2247.48	1.05205	up	2.90909e-05	0.000181681	msrP; protein-methionine-sulfoxide reductase catalytic subunit MsrP
BSS2_RS17195	149.494	146.352	205.056	398.932	335.774	294.729	1.03925	up	0.00037281	0.00169299	hypothetical protein
BSS2_RS14885	10.843	12.974	12.585	44.562	47.277	67.188	2.12709	up	3.59462e-05	0.000219434	GIY-YIG nuclease family protein
BSS2_RS15200	22.82	15.928	24.278	104.943	55.275	114.883	2.12589	up	1.29419e-10	2.33661e-09	ABC transporter permease
BSS2_RS15205	22.925	40.091	22.514	134.588	146.085	169.364	2.3955	up	1.25592e-14	3.66802e-13	ABC transporter permease
BSS2_RS15245	144.844	141.217	112.075	799.964	639.322	847.624	2.52206	up	3.45458e-17	1.33652e-15	type II toxin-antitoxin system PemK/MazF family toxin
BSS2_RS15250	26.513	10.575	54.706	470.417	505.203	556.725	4.06115	up	4.31017e-34	6.7579e-32	lactate dehydrogenase
BSS2_RS17430	16.308	21.953	44.955	567.281	607.356	590.511	4.40673	up	3.86095e-41	2.30035e-38	hypothetical protein
BSS2_RS15735	0	0	0	22.163	54.865	0	14.6482	up	1.31602e-05	8.75095e-05	hypothetical protein
BSS2_RS15305	2456.17	2633.99	2727.51	6428.62	6167.18	6167.61	1.26311	up	7.7958e-07	6.69271e-06	Rrf2 family transcriptional regulator
BSS2_RS15335	195.664	174.228	200.69	422.084	337.273	422.922	1.05106	up	0.00013923	0.000707791	PilZ domain-containing protein
BSS2_RS15470	3.156	3.776	9.156	24.084	38.983	31.774	2.5593	up	1.83535e-09	2.74749e-08	helix-turn-helix domain-containing protein
BSS2_RS15475	27.166	29.905	21.441	484.843	401.135	444.383	4.08271	up	5.94732e-39	1.96856e-36	aldehyde dehydrogenase family protein
BSS2_RS15480	11.079	0	0	455.303	466.949	411.889	6.91155	up	4.13953e-31	5.6053e-29	hypothetical protein
BSS2_RS15510	7.781	0	13.546	22.84	28.27	36.158	2.03262	up	0.000273742	0.00129236	5-carboxymethyl-2-hydroxymuconate Delta-isomerase
BSS2_RS15520	24.635	23.95	16.083	52.428	49.229	66.782	1.38106	up	1.77431e-05	0.000114162	phosphotransferase enzyme family protein
BSS2_RS15540	6.082	0	2.823	12.853	0	11.305	1.43951	up	0.0125655	0.0339987	hypothetical protein
BSS2_RS15550	3.159	8.819	4.888	23.491	21.425	17.942	1.89779	up	8.3894e-07	7.14058e-06	APC family permease
BSS2_RS15570	1.757	0	2.04	10.317	5.108	5.445	2.45757	up	0.00203889	0.00736968	branched-chain amino acid ABC transporter permease
BSS2_RS15620	204.216	168.668	174.096	411.664	330.941	361.133	1.01283	up	0.000108088	0.000574973	metallophosphoesterase
BSS2_RS15655	513.441	580.219	518.673	1085.15	1221.57	1234.26	1.135	up	8.97253e-06	6.21608e-05	helix-turn-helix transcriptional regulator
BSS2_RS15700	0	0	0	17.097	0	7.519	13.0025	up	0.00973235	0.0277974	hypothetical protein
BSS2_RS00065	6449.88	6980.46	6711.77	2956.31	2990.82	3247.67	-1.13133	down	7.10328e-05	0.000398506	branched-chain amino acid ABC transporter substrate-binding protein
BSS2_RS00085	782.522	780.452	687.517	360.602	298.482	325.502	-1.19265	down	3.21822e-05	0.000199731	methylcrotonoyl-CoA carboxylase
BSS2_RS00090	2058	2316.61	2123.71	982.104	981.917	1030.51	-1.11774	down	9.40352e-05	0.000506566	isovaleryl-CoA dehydrogenase
BSS2_RS00220	23.402	49.78	27.161	0	15.116	24.167	-1.3529	down	0.0032817	0.0111473	SH3 domain-containing protein
BSS2_RS00230	1166.68	1256.65	1172.91	555.601	499.255	548.62	-1.16529	down	4.22924e-05	0.000253499	translocation/assembly module TamB
BSS2_RS00380	260.019	199.118	211.253	73.273	30.232	0	-2.69526	down	2.83581e-12	6.39991e-11	4a-hydroxytetrahydrobiopterin dehydratase
BSS2_RS00390	9934.05	10756.6	10193.8	4932.99	4887.73	5614.34	-1.00067	down	0.000476364	0.00209924	thpR; RNA 2',3'-cyclic phosphodiesterase
BSS2_RS00410	42648	42752.9	40905.4	51.083	48.174	25.673	-9.98156	down	1.28743e-137	3.83526e-134	Bax inhibitor-1/YccA family protein
BSS2_RS00415	268.975	382.818	328.615	123.004	115.217	118.418	-1.45891	down	2.40304e-06	1.9039e-05	N-acetyltransferase
BSS2_RS00465	3560.8	3658.79	3494.92	821.331	687.427	799.773	-2.21452	down	1.21808e-14	3.59272e-13	hypothetical protein
BSS2_RS00470	20642.4	20430.7	21441	4341.98	4746.27	4964.09	-2.15337	down	3.60642e-14	9.85646e-13	response regulator
BSS2_RS00495	3500.26	3924.6	3525.21	1100.35	1226.33	1081.52	-1.68386	down	3.06856e-09	4.31191e-08	YdcF family protein
BSS2_RS00500	6935.82	7475.81	7255.02	3250.19	3426.99	3247.58	-1.12637	down	7.81989e-05	0.000429805	sulfate ABC transporter substrate-binding protein
BSS2_RS00510	2382.42	2409.66	2396.73	803.385	845.757	811.307	-1.54683	down	5.32006e-08	5.91361e-07	cysW; sulfate ABC transporter permease subunit CysW
BSS2_RS00515	3308.4	3182.81	3199.07	1022.26	944.365	1166.64	-1.62887	down	8.53459e-09	1.05496e-07	cysA; sulfate/molybdate ABC transporter ATP-binding protein
BSS2_RS00520	1147.57	1223	1138.67	551.453	525.035	547.498	-1.11162	down	9.55112e-05	0.000512663	DUF3131 domain-containing protein
BSS2_RS00840	19598.3	19435.1	18951.7	6102.47	6108.76	5995.16	-1.67124	down	3.4598e-09	4.83884e-08	DUF2849 domain-containing protein
BSS2_RS00845	10529.5	11293.9	11059.2	3767.65	3604.99	3914.67	-1.54262	down	4.66238e-08	5.26107e-07	nitrite/sulfite reductase
BSS2_RS00850	10992.5	11993.5	11311.1	3930.98	4083.98	4125.13	-1.49831	down	1.17285e-07	1.22165e-06	phosphoadenylyl-sulfate reductase
BSS2_RS00855	8920.11	9390.9	8916.56	2947.54	2789.18	3008.95	-1.63843	down	7.05702e-09	8.94589e-08	DUF934 domain-containing protein
BSS2_RS00860	11960.9	12320.4	13290.8	4280.38	4466.74	4615.89	-1.49142	down	1.41681e-07	1.44543e-06	Dabb family protein
BSS2_RS00895	2486.77	2570.29	2473.93	606.195	668.299	578.59	-2.02291	down	1.36988e-12	3.2647e-11	cysD; sulfate adenylyltransferase subunit CysD
BSS2_RS00900	5766.41	6207.66	5974.69	1145.77	1224.13	1205.6	-2.32767	down	3.44337e-16	1.17906e-14	cysN; sulfate adenylyltransferase subunit CysN
BSS2_RS00905	1181.92	1338.53	1256.43	458.347	441.255	422.722	-1.51412	down	1.28175e-07	1.32122e-06	cysQ; 3'(2'),5'-bisphosphate nucleotidase CysQ
BSS2_RS00940	8479.52	8587.8	8800.14	2335.64	2349.39	2410.49	-1.86616	down	4.15741e-11	8.14798e-10	aldehyde dehydrogenase family protein
BSS2_RS00970	4495.05	4509.7	4565.01	1912.87	1986.51	1962.07	-1.21107	down	2.02289e-05	0.00012849	aldehyde dehydrogenase family protein
BSS2_RS01030	65.496	75.919	111.65	16.822	20.822	31.705	-1.86752	down	2.15511e-07	2.11884e-06	ABC transporter permease
BSS2_RS01035	154.682	212.358	147.404	65.002	54.427	50.444	-1.59854	down	3.40352e-07	3.18735e-06	ABC transporter ATP-binding protein
BSS2_RS01040	229.589	223.392	228.404	88.871	69.668	84.026	-1.49009	down	6.61564e-07	5.72906e-06	ABC transporter permease
BSS2_RS01045	734.864	796.673	705.993	218.126	231.761	244.476	-1.68814	down	5.53486e-09	7.23173e-08	ABC transporter substrate-binding protein
BSS2_RS01095	6616.77	6664.96	6556.04	2771.84	2833.9	2972.99	-1.20941	down	2.06642e-05	0.000130976	sugar ABC transporter permease
BSS2_RS01100	3970.64	4189.23	3840.75	1735.76	1948.09	2211.55	-1.02545	down	0.000343061	0.00157227	carbohydrate ABC transporter permease
BSS2_RS01105	3221.64	3345.52	3027.41	1390.78	1438.62	1539.87	-1.13482	down	6.93223e-05	0.000389644	ugpC; sn-glycerol-3-phosphate ABC transporter ATP-binding protein UgpC
BSS2_RS01110	4667.35	4407.55	4762.19	2128.89	2049.28	2203.27	-1.11659	down	8.8289e-05	0.000477338	mandelate racemase/muconate lactonizing enzyme family protein
BSS2_RS01115	1856.85	1903.63	2011.13	894.995	882.373	961.074	-1.07562	down	0.000216917	0.00105415	L-rhamnose mutarotase
BSS2_RS01120	3032.34	3125.22	2929.61	1271.6	1139.82	1195.14	-1.33321	down	2.6693e-06	2.09811e-05	Gfo/Idh/MocA family oxidoreductase
BSS2_RS01130	9304.53	9731.89	9493.1	3333.93	3340.61	3196.48	-1.53118	down	6.22784e-08	6.84704e-07	SDR family oxidoreductase
BSS2_RS01135	19257.8	19208.7	19446.3	6083.71	6568.92	5694.15	-1.65836	down	4.39223e-09	5.94748e-08	fumarylacetoacetate hydrolase family protein
BSS2_RS01140	7158.85	7326.18	7199.45	2300.88	2336.79	2435.08	-1.61632	down	1.05756e-08	1.27035e-07	L-fuconate dehydratase
BSS2_RS01655	490.406	805.395	580.347	259.682	181.676	268.116	-1.40295	down	1.90822e-05	0.000121987	ccoS; cbb3-type cytochrome oxidase assembly protein CcoS
BSS2_RS01690	12367.6	13080.3	13302.4	5999.44	5876.23	6324.37	-1.09027	down	0.000129405	0.000668107	ccoN; cytochrome-c oxidase, cbb3-type subunit I
BSS2_RS01890	854.789	861.462	954.55	145.642	152.838	125.31	-2.65584	down	1.5594e-18	6.54288e-17	hypothetical protein
BSS2_RS01915	216.672	284.816	247.937	111.08	130.838	130	-1.01079	down	0.000864942	0.00352484	4-hydroxybenzoate octaprenyltransferase
BSS2_RS02080	1002.57	996.814	977.996	362.963	320.903	327.244	-1.5581	down	4.87222e-08	5.45652e-07	class I SAM-dependent methyltransferase
BSS2_RS02175	3852.72	4351.84	4168.82	1940.2	1744.26	1869.9	-1.15555	down	5.12445e-05	0.000299916	cytochrome c oxidase subunit 3
BSS2_RS02180	1493.08	1600.72	1492.63	696.573	798.544	524.247	-1.18347	down	5.11774e-05	0.000299916	DUF983 domain-containing protein
BSS2_RS02185	328.207	285.386	328.878	162.764	142.21	97.892	-1.22614	down	4.97803e-05	0.000294011	SURF1 family protein
BSS2_RS02230	2487.88	2456.17	2419.55	1232.89	1123.91	1232.72	-1.03662	down	0.00029436	0.0013723	insulinase family protein
BSS2_RS02500	611.87	715.692	610.989	281.283	204.019	219.818	-1.45903	down	4.89329e-07	4.39069e-06	ABC transporter permease
BSS2_RS02505	993.873	963.14	1024.54	292.674	299.963	272.989	-1.78425	down	5.24545e-10	8.49249e-09	ABC transporter substrate-binding protein
BSS2_RS02510	834.876	733.149	798.788	223.334	185.697	157.441	-2.06286	down	1.27845e-12	3.07137e-11	sugar phosphate isomerase/epimerase
BSS2_RS02515	792.48	782.913	794.224	277.008	268.993	177.678	-1.71123	down	2.73293e-09	3.87686e-08	Gfo/Idh/MocA family oxidoreductase
BSS2_RS02660	779.495	854.718	897.928	437.517	390.981	425.787	-1.01349	down	0.00044283	0.00197188	HAMP domain-containing histidine kinase
BSS2_RS02665	897.783	881.66	827.745	276.041	247.657	295.74	-1.66978	down	6.73658e-09	8.57618e-08	peptidoglycan-binding protein
BSS2_RS02670	355.868	257.587	372.242	144.441	140.473	122.501	-1.27464	down	6.44732e-05	0.000364451	DUF1491 family protein
BSS2_RS02915	130.372	226.902	178.828	6.958	34.45	0	-3.69443	down	4.66438e-15	1.46265e-13	sel1 repeat family protein
BSS2_RS02960	2502.94	2632.96	2935.43	1311.44	1214.85	1357.57	-1.05532	down	0.000240585	0.00114673	hypothetical protein
BSS2_RS03405	12162.8	12873.5	11999.7	2131.14	2105.09	1971.33	-2.57683	down	3.32115e-19	1.59576e-17	SH3 domain-containing protein
BSS2_RS03410	8749.8	8713.51	8152.83	2141.26	2097.1	2225.69	-1.98654	down	3.22099e-12	7.21452e-11	hypothetical protein
BSS2_RS03415	3102.26	3097.47	3216.89	1330.29	1515.54	1599.15	-1.08303	down	0.000149856	0.000755364	cystathionine beta-lyase
BSS2_RS03510	411.858	574.345	484.899	128.725	142.107	156.055	-1.78496	down	4.035e-09	5.56494e-08	winged helix-turn-helix transcriptional regulator
BSS2_RS03550	1824.49	1845.51	1797.56	823.109	858.116	901.449	-1.08203	down	0.000152034	0.000765052	sodium-translocating pyrophosphatase
BSS2_RS03740	8274.29	8701.9	8731.54	4233.49	4080.12	4407.78	-1.01495	down	0.000388853	0.00175514	nuoH; NADH-quinone oxidoreductase subunit NuoH
BSS2_RS03770	7129.61	7395.24	7605.63	3436.73	3511.65	3559.96	-1.0745	down	0.000165958	0.000828124	nuoN; NADH-quinone oxidoreductase subunit NuoN
BSS2_RS04375	479.362	537.348	503.66	213.29	212.67	171.96	-1.34639	down	1.59585e-05	0.0001038	hypothetical protein
BSS2_RS04505	85.806	80.892	66.394	42.743	18.895	20.139	-1.5111	down	5.70786e-05	0.000329529	hypothetical protein
BSS2_RS04510	12138.8	13052.8	13472.4	5143.19	5466.02	5059.83	-1.30307	down	4.35589e-06	3.28511e-05	porin family protein
BSS2_RS04815	1022.74	990.059	1075.71	442.353	471.952	477.969	-1.14947	down	6.16349e-05	0.000350402	serine hydrolase
BSS2_RS04850	1350.54	1414.73	1582.28	191.487	177.763	153.943	-3.05478	down	4.25366e-24	3.33465e-22	wrbA; NAD(P)H:quinone oxidoreductase type IV
BSS2_RS04870	1878.08	1808.06	1738.31	762.39	891.837	893.026	-1.09053	down	0.000141997	0.000720629	cysteine synthase A
BSS2_RS04880	3975.17	4337.06	4018.1	1154.8	1026.55	1055.38	-1.9296	down	1.12306e-11	2.37275e-10	sseA; 3-mercaptopyruvate sulfurtransferase
BSS2_RS04885	2085.41	2439.2	2230.05	694.692	595.948	680.564	-1.7768	down	5.47756e-10	8.82035e-09	GNAT family N-acetyltransferase
BSS2_RS04905	1294.23	1603.42	1403.82	619.595	653.896	645.33	-1.16461	down	5.0062e-05	0.000294733	HlyD family secretion protein
BSS2_RS05475	17701.4	18967.6	18731.1	4884.07	4994.29	4428.46	-1.95319	down	5.99202e-12	1.30294e-10	hypothetical protein
BSS2_RS05515	5606.01	5583.94	6545.69	1404.5	1334.44	1109.15	-2.20443	down	1.46825e-14	4.16564e-13	hypothetical protein
BSS2_RS05540	4440.38	5072.28	4962.6	1086.32	1071.13	983.781	-2.20418	down	1.32849e-14	3.84231e-13	DJ-1/PfpI family protein
BSS2_RS05830	184.176	166.034	158.126	47.398	36.667	39.082	-2.04537	down	1.04743e-09	1.6084e-08	transglutaminase-like cysteine peptidase
BSS2_RS05905	216.999	201.783	185.656	113.565	100.92	86.437	-1.0062	down	0.000889192	0.00359417	DUF882 domain-containing protein
BSS2_RS06155	1144.38	1254.82	1161.66	572.475	486.655	555.753	-1.1408	down	7.58656e-05	0.000420081	cysW; sulfate ABC transporter permease subunit CysW
BSS2_RS06265	1231.2	1364.5	1428.99	355.484	293.338	218.858	-2.21364	down	1.54001e-13	3.9893e-12	urease subunit gamma
BSS2_RS06270	2666.04	2298.18	2358.64	538.558	444.407	419.397	-2.38455	down	2.44934e-16	8.58421e-15	urease subunit beta
BSS2_RS06275	3305.54	3654.54	3304.82	741.221	775.519	756.445	-2.17493	down	2.26789e-14	6.31407e-13	urease subunit alpha
BSS2_RS06280	4289.03	4727.45	4802.34	1214.57	1353.02	1379.59	-1.80774	down	1.99097e-10	3.48889e-09	ureE; urease accessory protein UreE
BSS2_RS06285	1522.65	1756.92	1534.53	321.271	391.588	511.204	-1.97558	down	5.62513e-12	1.23215e-10	urease accessory protein UreF
BSS2_RS06290	2177.32	2424.88	2018.9	528.163	643.312	585.604	-1.91389	down	2.31994e-11	4.73362e-10	ureG; urease accessory protein UreG
BSS2_RS06295	686.245	758.727	728.16	207.366	210.226	184.988	-1.85055	down	2.14652e-10	3.69624e-09	urease accessory protein UreD
BSS2_RS06300	561.908	507.297	579.711	170.484	137.163	197.926	-1.70552	down	4.31241e-09	5.89297e-08	yut; urea transporter
BSS2_RS06310	774.072	707.597	574.767	318.957	293.476	338.869	-1.11217	down	0.000148105	0.000749075	cbiM; cobalt transporter CbiM
BSS2_RS06315	573.037	548.527	512.263	191.831	226.811	279.519	-1.22662	down	3.28808e-05	0.00020322	hypothetical protein
BSS2_RS06320	195.861	188.918	201.809	82.133	66.806	74.302	-1.39373	down	8.54983e-06	5.95092e-05	cbiQ; cobalt ECF transporter T component CbiQ
BSS2_RS06330	1560.88	1748.39	1778.89	441.622	442.767	381.618	-2.00686	down	2.68526e-12	6.15337e-11	crcB; fluoride efflux transporter CrcB
BSS2_RS06335	1168.25	1369.7	1469.67	336.023	370.339	406.872	-1.84798	down	2.90488e-10	4.88907e-09	crcB; fluoride efflux transporter CrcB
BSS2_RS06400	3316.45	3959.14	3783	1152.14	1216.04	1089.92	-1.67712	down	4.37793e-09	5.94748e-08	STAS/SEC14 domain-containing protein
BSS2_RS06720	175.188	154.832	207.952	46.75	43.399	61.676	-1.8251	down	1.03043e-08	1.24277e-07	trans-aconitate 2-methyltransferase
BSS2_RS06750	127.409	120.201	130.814	53.223	62.317	41.75	-1.26656	down	4.98407e-05	0.000294011	aromatic ring-hydroxylating dioxygenase subunit alpha
BSS2_RS16470	28.313	16.939	8.215	0	0	0	-14.1215	down	0.000807082	0.00332085	hypothetical protein
BSS2_RS07110	11432.4	11975.5	11522.4	5341.11	5369.92	5366.15	-1.11947	down	8.49728e-05	0.000462768	cytochrome c1
BSS2_RS07115	12474.9	12419.9	12850.6	5664.74	6298.33	6166.13	-1.05799	down	0.000209035	0.0010242	cytochrome b
BSS2_RS07645	2240.28	2388.38	2351.95	892.254	859.716	864.64	-1.41565	down	6.4159e-07	5.58859e-06	sensor histidine kinase
BSS2_RS07650	14770.2	12151.6	14486.6	3351.03	3218.58	3143.46	-2.09192	down	2.2758e-13	5.79453e-12	DUF1328 domain-containing protein
BSS2_RS07655	19020.1	19486	20068.9	4782.67	5701.83	5356.37	-1.88663	down	2.60403e-11	5.24149e-10	response regulator
BSS2_RS07660	5036.02	5030.84	5564.84	1645.59	1715.26	1495.81	-1.68644	down	3.81204e-09	5.2819e-08	hypothetical protein
BSS2_RS07665	20361.5	20113.8	20470.5	5545.36	5661.73	5798.97	-1.84148	down	7.37135e-11	1.38983e-09	RNA polymerase sigma factor
BSS2_RS07675	13777.9	13745.9	13415.7	4296.83	4171.46	4221.38	-1.68984	down	2.31123e-09	3.3712e-08	hypothetical protein
BSS2_RS07680	41285	43466.3	43967.1	12175.9	13451.5	13989.4	-1.70004	down	1.75299e-09	2.63745e-08	DUF883 family protein
BSS2_RS07795	6659.09	7305.14	7233.9	3680.45	3319.83	3417.61	-1.02487	down	0.000344059	0.00157443	phosphoserine transaminase
BSS2_RS07980	14655.1	15230.5	15764.7	6406.06	6864.5	7149.73	-1.16062	down	4.42232e-05	0.000263482	gap; type I glyceraldehyde-3-phosphate dehydrogenase
BSS2_RS07985	4303.03	4469.81	4334.25	1609.8	1606.36	1676.35	-1.4217	down	5.14644e-07	4.59019e-06	pgk; phosphoglycerate kinase
BSS2_RS07995	1121.68	1145.89	1090.16	420.851	427.896	411.458	-1.41382	down	6.71763e-07	5.80053e-06	propionyl-CoA synthetase
BSS2_RS08125	14970.6	15243	15312.8	2997.74	3397.15	3499.41	-2.20204	down	9.60505e-15	2.86134e-13	RNA polymerase factor sigma-32
BSS2_RS08195	2096.09	2060.53	2141.83	937.812	929.83	967.717	-1.15146	down	5.53833e-05	0.000321612	branched-chain amino acid ABC transporter substrate-binding protein
BSS2_RS08315	1528.91	1396.37	1432.5	674.574	682.742	647.788	-1.11991	down	8.8046e-05	0.000476889	acs; acetate--CoA ligase
BSS2_RS08350	3006.26	3052.04	3007.05	1468.9	1476.27	1544.88	-1.01363	down	0.000391755	0.00176556	NAD-glutamate dehydrogenase
BSS2_RS08405	4783.85	4912.61	4696.5	1826.37	1840.56	1860.52	-1.38068	down	1.0772e-06	9.00776e-06	mmsA; CoA-acylating methylmalonate-semialdehyde dehydrogenase
BSS2_RS08415	533.342	606.963	654.785	311.724	313.496	260.703	-1.0188	down	0.000631746	0.0027001	DUF1275 domain-containing protein
BSS2_RS08420	4334.92	4333.16	4084.88	2069.75	2178.47	1857.54	-1.06259	down	0.000238293	0.00113945	GlsB/YeaQ/YmgE family stress response membrane protein
BSS2_RS08655	4219.22	4430.67	4279.73	1967.28	1773.43	1830.02	-1.21474	down	1.9207e-05	0.000122522	hypothetical protein
BSS2_RS09380	35.974	23.914	46.393	4.693	11.618	15.479	-1.74114	down	5.75175e-05	0.000331421	3-ketoacyl-ACP reductase
BSS2_RS09765	890.704	961.962	868.384	358.311	355.706	323.94	-1.39041	down	1.34156e-06	1.11323e-05	Gfo/Idh/MocA family oxidoreductase
BSS2_RS09810	706.599	689.338	648.658	297.754	246.893	202.131	-1.45306	down	7.70877e-07	6.63711e-06	transglutaminase-like cysteine peptidase
BSS2_RS09870	180614	180978	180421	40092.7	42722.9	41103.9	-2.12892	down	6.17402e-14	1.67204e-12	dps; DNA starvation/stationary phase protection protein Dps
BSS2_RS09995	8209.08	8199.45	8556.39	3891.89	4068.03	4044.43	-1.05634	down	0.000218114	0.00105824	MetQ/NlpA family ABC transporter substrate-binding protein
BSS2_RS10030	458.674	721.595	512.64	369.012	160.48	249.994	-1.11891	down	0.000652551	0.00277311	pilus biosynthesis protein
BSS2_RS10080	266.554	230.681	241.273	149.599	95.021	90.891	-1.13825	down	0.000173581	0.000864713	ABC transporter permease
BSS2_RS10155	228.375	241.618	200.889	81.856	76.863	111.715	-1.31077	down	2.6804e-05	0.000168103	DUF1109 family protein
BSS2_RS10180	927.906	1064.11	987.417	431.514	483.949	478.076	-1.09628	down	0.000160783	0.000806352	ABC transporter ATP-binding protein
BSS2_RS10185	955.304	910.871	1118.67	485.729	362.591	508.686	-1.13723	down	8.3462e-05	0.000456208	ABC transporter ATP-binding protein
BSS2_RS10190	807.19	787.815	922.164	226.722	211.622	289.303	-1.79049	down	1.26759e-09	1.9266e-08	VOC family protein
BSS2_RS10195	1458.47	1472.44	1514.84	367.309	445.611	468.538	-1.79464	down	3.73143e-10	6.1414e-09	SDR family oxidoreductase
BSS2_RS10200	611.159	607.369	643.353	226.485	265.582	276.781	-1.27599	down	1.30329e-05	8.68571e-05	SDR family oxidoreductase
BSS2_RS10205	682.077	706.698	681.449	230.342	197.852	236.836	-1.63829	down	8.87047e-09	1.09195e-07	MFS transporter
BSS2_RS10210	334.525	359.81	365.838	79.408	84.248	123.469	-1.88454	down	1.53679e-10	2.74138e-09	pyruvate dehydrogenase complex dihydrolipoamide acetyltransferase
BSS2_RS10215	89.478	65.169	92.564	25.124	16.962	60.264	-1.27221	down	0.000187319	0.000923877	shikimate dehydrogenase
BSS2_RS10245	227.303	257.662	277.703	73.044	125.185	148.254	-1.13826	down	0.000225022	0.00108645	response regulator transcription factor
BSS2_RS10255	5306.97	5765.37	5563.11	2804.06	2564.83	2531.47	-1.07427	down	0.000184065	0.000909336	response regulator
BSS2_RS10270	214.907	213.062	238.741	97.33	100.393	102.249	-1.15222	down	0.000149306	0.000753869	alpha/beta hydrolase
BSS2_RS10295	290.021	328.16	317.097	162.863	135.918	148.124	-1.06542	down	0.000303845	0.0014077	gltD; glutamate synthase subunit beta
BSS2_RS10300	2375.04	2658.1	2392.57	870.746	944.84	939.585	-1.43039	down	4.66007e-07	4.19407e-06	amino acid permease
BSS2_RS10305	305.252	312.84	343.506	134.016	131.162	71.955	-1.51211	down	3.28454e-07	3.08664e-06	DUF459 domain-containing protein
BSS2_RS10310	397.694	384.209	311.14	138.358	128.441	168.843	-1.32713	down	1.42471e-05	9.34849e-05	OmpA family protein
BSS2_RS10315	653.635	709.461	709.482	311.631	285.192	238.367	-1.31125	down	5.77643e-06	4.2594e-05	virB11; P-type DNA transfer ATPase VirB11
BSS2_RS10320	302.922	317.344	354.603	74.8	107.701	80.557	-1.88982	down	2.10291e-10	3.64218e-09	TrbI/VirB10 family protein
BSS2_RS10325	302.268	307.002	348.786	76.347	102.163	76.223	-1.91111	down	2.66588e-10	4.51231e-09	virB9; P-type conjugative transfer protein VirB9
BSS2_RS10330	237.831	309.981	253.855	79.786	64.809	105.26	-1.6819	down	4.64948e-08	5.26107e-07	virB8 family protein
BSS2_RS10335	114.229	189.248	142.778	41.269	89.392	54.445	-1.2695	down	0.00278966	0.00969457	type IV secretion system lipoprotein virB7
BSS2_RS10340	221.136	247.074	244.762	101.453	119.19	95.279	-1.17427	down	0.000103458	0.000552331	type IV secretion system protein VirB6
BSS2_RS10345	328.386	344.447	346.49	152.729	111.567	132.126	-1.3625	down	6.07492e-06	4.43558e-05	virB5; P-type DNA transfer protein VirB5
BSS2_RS10410	1519.4	1500.46	1659.17	783.38	725.312	738.68	-1.05797	down	0.000225749	0.0010882	homospermidine synthase
BSS2_RS10425	1629.86	1544.63	1573.54	778.592	688.199	752.587	-1.09717	down	0.00012205	0.000638991	M3 family oligoendopeptidase
BSS2_RS10475	618.846	635.933	735.16	333.393	201.041	281.948	-1.2854	down	4.18936e-05	0.000251615	hypothetical protein
BSS2_RS10535	198.32	223.501	211.444	96.123	80.436	130.385	-1.04483	down	0.000480594	0.00211475	O-antigen ligase family protein
BSS2_RS10560	462.967	422.168	546.007	230.153	217.049	242.909	-1.05226	down	0.000374352	0.0016974	ABC transporter permease
BSS2_RS10600	115.632	105.903	97.756	28.495	8.299	28.748	-2.28433	down	9.17716e-12	1.95277e-10	flhB; flagellar biosynthesis protein FlhB
BSS2_RS10615	3237.96	3459.03	3273.69	159.917	210.71	176.947	-4.18656	down	8.04615e-40	3.42421e-37	fliN; flagellar motor switch protein FliN
BSS2_RS10620	741.291	890.94	576.144	34.971	38.477	41.011	-4.27005	down	3.26658e-35	6.08197e-33	hypothetical protein
BSS2_RS10625	1229.88	1254.22	1238.99	73.62	93.461	87.164	-3.8722	down	1.70319e-35	3.62414e-33	flagellar motor switch protein FliM
BSS2_RS10630	1304.74	1181.88	1132.2	69.916	35.634	59.684	-4.45291	down	3.47183e-43	3.44753e-40	motA; flagellar motor stator protein MotA
BSS2_RS10635	883.63	1034.11	1068.31	97.837	101.386	78.045	-3.42887	down	1.1269e-28	1.24334e-26	DUF1217 domain-containing protein
BSS2_RS10640	822.939	1077.14	899.383	73.574	81.96	113.241	-3.38067	down	7.92891e-28	7.61943e-26	flgF; flagellar basal-body rod protein FlgF
BSS2_RS10645	315.662	298.412	265.689	32.537	28.016	33.594	-3.22409	down	2.70355e-24	2.17672e-22	fliI; flagellar protein export ATPase FliI
BSS2_RS10650	267.434	256.599	322.108	2.962	11	39.082	-3.99556	down	7.19643e-28	7.39247e-26	hypothetical protein
BSS2_RS10685	108.211	137.831	72.926	49.183	50.731	37.851	-1.21118	down	0.00105898	0.00419509	transposase
BSS2_RS10725	3792.18	3970.89	3576.99	245.013	233.285	323.241	-3.82251	down	2.58829e-35	5.14033e-33	flgB; flagellar basal body rod protein FlgB
BSS2_RS10730	2833.73	2845.73	2852.66	203.71	236.387	313.542	-3.50095	down	1.56328e-30	1.94042e-28	flgC; flagellar basal body rod protein FlgC
BSS2_RS10735	11689.8	11798.5	11286.2	731.969	912.622	916.33	-3.76329	down	6.79708e-36	1.55758e-33	fliE; flagellar hook-basal body complex protein FliE
BSS2_RS10740	5243.65	5576.3	5289.83	361.769	315.422	369.212	-3.94442	down	2.40636e-38	7.16854e-36	flgG; flagellar basal-body rod protein FlgG
BSS2_RS10745	2475.38	2836.89	2799.56	178.404	179.419	181.427	-3.91099	down	3.04855e-36	7.56803e-34	flgA; flagellar basal body P-ring formation protein FlgA
BSS2_RS10750	666.258	681.19	611.706	75.894	45.163	65.467	-3.39278	down	2.5373e-28	2.69951e-26	flgI; flagellar basal body P-ring protein FlgI
BSS2_RS10755	482.955	609.799	427.372	50.128	11.634	37.199	-3.94115	down	7.27701e-31	9.42531e-29	MotE family protein
BSS2_RS10760	202.576	216.874	197.994	37.556	12.396	13.213	-3.28905	down	8.45212e-21	4.75073e-19	flgH; flagellar basal body L-ring protein FlgH
BSS2_RS10765	198.883	278.871	140.663	32.839	4.516	14.441	-3.57759	down	1.20113e-20	6.50574e-19	flagellar basal body protein FliL
BSS2_RS10770	119.672	158.005	105.37	4.845	5.997	35.158	-3.05773	down	1.08999e-16	3.95985e-15	fliP; flagellar type III secretion system pore protein FliP
BSS2_RS10790	911.322	905.687	945.538	196.027	162.365	176.947	-2.36747	down	4.27083e-16	1.42953e-14	CoA transferase
BSS2_RS10795	1207.42	1217.41	1221.18	373.194	390.25	353.698	-1.7065	down	2.68957e-09	3.83361e-08	hypothetical protein
BSS2_RS10800	335.434	372.532	305.433	106.624	99.655	100.476	-1.72403	down	1.02414e-08	1.24021e-07	CoA ester lyase
BSS2_RS10825	5945.77	7211.33	6367.67	2275.73	2418.43	2308.55	-1.47932	down	1.98236e-07	1.96195e-06	cytochrome c family protein
BSS2_RS10870	609.485	679.49	569.779	85.485	75.579	96.668	-2.85038	down	1.29887e-20	6.90952e-19	L,D-transpeptidase
BSS2_RS10920	665.527	796.326	723.727	105.6	252.702	102.165	-2.24684	down	1.5972e-12	3.7465e-11	hypothetical protein
BSS2_RS11040	125.028	131.078	114.708	51.731	65.761	62.714	-1.04104	down	0.000825265	0.00338632	MFS transporter
BSS2_RS11115	579.843	630.022	608.106	348.048	264.528	277.92	-1.02965	down	0.000411751	0.00185009	sensor domain-containing diguanylate cyclase
BSS2_RS11140	578.866	549.876	483.806	295.74	231.194	266.954	-1.02233	down	0.000476328	0.00209924	Ldh family oxidoreductase
BSS2_RS11150	1551.49	1979.92	2062.79	723.38	670.361	604.582	-1.48514	down	2.51758e-07	2.46706e-06	hemerythrin domain-containing protein
BSS2_RS11190	18529.3	21497	19899.6	7722.48	7071.53	7944.4	-1.39805	down	8.03076e-07	6.87461e-06	DUF2249 domain-containing protein
BSS2_RS11195	1393.68	1721.08	1639.62	747.997	730.933	747.904	-1.09426	down	0.000138638	0.000705988	hypothetical protein
BSS2_RS11385	435.612	374.737	459.327	234.01	136.55	194.056	-1.16911	down	0.000107954	0.000574973	DUF2478 domain-containing protein
BSS2_RS11520	556.366	546.897	603.372	245.189	252.552	223.942	-1.24171	down	1.96998e-05	0.000125397	ABC transporter substrate-binding protein
BSS2_RS11525	194.693	203.837	186.092	63.874	66.578	84.268	-1.44503	down	1.97685e-06	1.58734e-05	potA; ABC transporter ATP-binding protein
BSS2_RS11530	179.413	152.45	128.261	48.849	60.464	44.306	-1.58265	down	3.05676e-07	2.92801e-06	ABC transporter permease
BSS2_RS11535	102.321	134.203	91.353	27.725	42.896	33.529	-1.65446	down	1.05901e-06	8.90442e-06	ABC transporter permease
BSS2_RS11545	268.975	381.124	386.123	116.355	123.446	186.399	-1.28172	down	0.000161572	0.000808948	hypothetical protein
BSS2_RS11550	660.212	661.77	638.56	258.399	328.255	291.56	-1.15861	down	9.43921e-05	0.000507571	hypothetical protein
BSS2_RS11555	1086.41	1150.22	1044.88	268.742	235.066	250.545	-2.12104	down	6.30289e-13	1.57784e-11	hypothetical protein
BSS2_RS11560	638.114	670.495	698.805	118.01	93.704	126.313	-2.57012	down	5.82983e-19	2.67186e-17	bepG; multidrug efflux RND transporter permease subunit BepG
BSS2_RS11565	768.167	879.176	826.962	111.837	129.439	114.969	-2.79607	down	4.39252e-21	2.51641e-19	bepF; multidrug efflux RND transporter periplasmic adaptor subunit BepF
BSS2_RS11570	2734.29	2833.17	2681.72	615.207	461.884	705.186	-2.21053	down	1.36409e-14	3.90732e-13	DUF1269 domain-containing protein
BSS2_RS11625	470.966	485.856	405.56	145.951	200.726	183.992	-1.36024	down	3.07442e-06	2.40386e-05	P1 family peptidase
BSS2_RS11650	34546.3	35533	36388.4	13729.6	14493.6	14726.5	-1.30969	down	3.66698e-06	2.83191e-05	catalase
BSS2_RS11700	56.107	67.134	65.12	21.96	6.795	21.728	-1.89957	down	0.000115283	0.000604628	hypothetical protein
BSS2_RS11745	569.095	874.045	847.828	438.825	357.995	249.994	-1.12995	down	0.000379492	0.0017181	hypothetical protein
BSS2_RS11750	533.159	564.064	491.406	262.374	257.813	203.436	-1.13447	down	9.12487e-05	0.000492445	hypothetical protein
BSS2_RS11860	57.478	91.699	80.054	20.247	36.199	20.775	-1.5697	down	1.23852e-05	8.32857e-05	fabG; 3-oxoacyl-ACP reductase FabG
BSS2_RS11865	93.34	142.957	106.168	50.414	51.549	40.485	-1.2655	down	0.000128669	0.000666618	shikimate dehydrogenase
BSS2_RS11875	142.1	155.965	146.327	42.653	62.111	36.411	-1.65433	down	6.66515e-08	7.27307e-07	NAD-dependent succinate-semialdehyde dehydrogenase
BSS2_RS11880	165.632	161.597	150.834	58.344	64.809	67.104	-1.32924	down	1.4095e-05	9.28962e-05	ABC transporter substrate-binding protein
BSS2_RS11885	135.542	158.937	130.572	58.885	55.157	54.59	-1.33374	down	1.85455e-05	0.000118811	zinc-binding dehydrogenase
BSS2_RS11920	179.966	139.11	155.271	56.1	78.697	83.879	-1.11714	down	0.000302908	0.00140555	ABC transporter permease
BSS2_RS12100	1464.46	1369.55	1253.66	570.37	563.748	610.116	-1.22869	down	1.6551e-05	0.000106953	nitrate reductase
BSS2_RS12125	233.132	231.918	246.986	77.983	51.217	123.877	-1.49236	down	5.68997e-07	5.00013e-06	acyl-CoA dehydrogenase
BSS2_RS12135	165.234	145.304	235.679	56.1	43.399	55.508	-1.81712	down	1.23753e-08	1.46876e-07	3-hydroxyacyl-CoA dehydrogenase
BSS2_RS12140	118.031	94.152	118.939	51.568	50.531	39.685	-1.22365	down	6.54186e-05	0.000369095	AMP-binding protein
BSS2_RS12275	200.37	156.359	288.17	71.603	107.62	141.697	-1.00685	down	0.00265524	0.00930583	DUF488 domain-containing protein
BSS2_RS12320	2331.55	2359.01	2205.04	902.172	767.859	852.224	-1.45096	down	3.25069e-07	3.06449e-06	beta-ketoacyl-ACP synthase III
BSS2_RS12325	2503.82	2990.17	2528.87	1079.93	1104.92	1114.52	-1.28192	down	6.68813e-06	4.84767e-05	adenosylmethionine--8-amino-7-oxononanoate transaminase
BSS2_RS12330	1746.64	1872.34	1885.61	963.617	851.954	863.581	-1.03886	down	0.000326047	0.00150123	bioD; ATP-dependent dethiobiotin synthetase BioD
BSS2_RS12335	2533.4	2622.62	2437.82	1154.17	1086.59	1178.97	-1.15095	down	5.48756e-05	0.000319286	8-amino-7-oxononanoate synthase
BSS2_RS12410	9657.92	10161.4	10625.8	2894.15	2924.69	2850.14	-1.81227	down	1.46215e-10	2.62394e-09	cytochrome bd oxidase subunit I
BSS2_RS12415	5862.82	6047.3	5865.91	1605.57	1681.44	1706.04	-1.83194	down	9.71706e-11	1.7759e-09	cydB; cytochrome d ubiquinol oxidase subunit II
BSS2_RS12420	3469.46	3353.89	3981.3	1070.21	1111.02	1138.63	-1.70246	down	5.20958e-09	6.83671e-08	cydX; cytochrome bd-I oxidase subunit CydX
BSS2_RS12465	4694.62	4909.55	4622.68	2016.5	1987.76	1909.29	-1.26652	down	8.20403e-06	5.74562e-05	3-methyl-2-oxobutanoate dehydrogenase (2-methylpropanoyl-transferring) subunit alpha
BSS2_RS12470	4909.41	5199.53	5391.82	1818.21	1726.79	1877.87	-1.51521	down	8.56392e-08	9.07897e-07	alpha-ketoacid dehydrogenase subunit beta
BSS2_RS12475	5755.84	5673.11	5663.14	1622.05	1666.53	1657.49	-1.78898	down	2.54405e-10	4.33069e-09	2-oxo acid dehydrogenase subunit E2
BSS2_RS12480	4238.21	4416.78	4414.05	1129.88	1199.42	1239.36	-1.8727	down	3.83233e-11	7.611e-10	lpdA; dihydrolipoyl dehydrogenase
BSS2_RS12510	10583.8	10767.4	10771.6	1818.6	1762.73	1818.54	-2.5726	down	3.09239e-19	1.5102e-17	ABC transporter ATP-binding protein
BSS2_RS12515	9279.99	9182.47	8983.72	1562.48	1500.95	1649.92	-2.54178	down	7.81682e-19	3.52823e-17	ABC transporter permease subunit
BSS2_RS12520	13488.8	14453	14645.6	2620.91	2662.11	2891.25	-2.38127	down	7.53312e-17	2.87707e-15	ABC transporter permease subunit
BSS2_RS12525	5325.03	5641.22	5804.87	1112.61	1085.67	1079.12	-2.35535	down	1.65797e-16	5.87987e-15	peptide ABC transporter substrate-binding protein
BSS2_RS12530	16205.7	17048.9	16723	6112.53	6138.06	6359.15	-1.42522	down	4.54543e-07	4.11575e-06	peptide ABC transporter substrate-binding protein
BSS2_RS12555	104.073	80.879	54.792	37.794	38.983	9.972	-1.46654	down	5.90282e-06	4.33116e-05	UDP-glucose/GDP-mannose dehydrogenase family protein
BSS2_RS12560	14.001	23.454	35.75	9.864	20.348	0	-1.27674	down	0.0173674	0.0448331	DUF995 domain-containing protein
BSS2_RS12575	448.855	425.181	455.841	153.717	169.88	94.155	-1.67057	down	1.46079e-07	1.48016e-06	hypothetical protein
BSS2_RS12625	168.63	183.836	195.719	83.6	81.692	46.438	-1.37242	down	6.18991e-05	0.000351233	hypothetical protein
BSS2_RS12655	12259.6	12700.4	12498.3	3686.43	4101.16	3815.69	-1.69075	down	2.31989e-09	3.3712e-08	bfr; bacterioferritin
BSS2_RS12665	2060.02	2149.71	2095.2	781.615	757.323	678.575	-1.50754	down	1.15617e-07	1.2085e-06	BMP family ABC transporter substrate-binding protein
BSS2_RS12685	2444.69	2692.5	2475.23	1145.24	1319.55	1197.54	-1.05559	down	0.000238742	0.00113977	quinone oxidoreductase
BSS2_RS12690	2182.06	2212.45	2263.53	1039.1	1123.05	1060.2	-1.04698	down	0.000272489	0.00128849	phosphatidylcholine/phosphatidylserine synthase
BSS2_RS12760	1515.74	1777.4	1698.1	717.459	648.811	744.575	-1.24158	down	1.37624e-05	9.09048e-05	virulence factor family protein
BSS2_RS12835	1907.36	2052.79	1856.52	719.855	781.012	766.005	-1.35949	down	2.06935e-06	1.65715e-05	plsY; glycerol-3-phosphate 1-O-acyltransferase PlsY
BSS2_RS12840	225.068	208.941	184.659	86.57	80.835	120.221	-1.10496	down	0.000233445	0.00112348	dprA; DNA-protecting protein DprA
BSS2_RS12890	276.054	158.802	178.685	87.266	123.446	65.788	-1.14987	down	0.000963463	0.00384765	DUF3572 domain-containing protein
BSS2_RS12925	4536.77	4483.81	4047.77	580.798	660.801	510.823	-2.89865	down	1.22327e-22	8.47469e-21	hypothetical protein
BSS2_RS12930	364.027	513.005	431.895	218.463	129.325	100.248	-1.54669	down	5.15849e-06	3.83221e-05	hypothetical protein
BSS2_RS12995	354.53	413.603	344.618	166.511	112.712	205.944	-1.19757	down	6.36297e-05	0.000360366	CoA transferase subunit B
BSS2_RS13000	831.4	837.182	959.947	294.128	348.37	314.443	-1.45775	down	5.09347e-07	4.55659e-06	3-oxoacid CoA-transferase subunit A
BSS2_RS13040	235.027	393.705	356.053	162.671	111.461	187.783	-1.09218	down	0.00035519	0.00162287	pcaG; protocatechuate 3,4-dioxygenase subunit alpha
BSS2_RS13050	368.868	360.265	363.074	148.452	221.635	127.201	-1.13509	down	0.000123533	0.000645622	ABC transporter substrate-binding protein
BSS2_RS13055	47.449	67.288	46.913	28.888	33.203	16.334	-1.04346	down	0.00501285	0.0161791	branched-chain amino acid ABC transporter permease
BSS2_RS13060	58.864	77.847	57.533	29.101	18.01	26.395	-1.4019	down	5.60691e-05	0.000324961	branched-chain amino acid ABC transporter permease
BSS2_RS13070	93.824	112.264	103.947	47.571	37.189	62.76	-1.07151	down	0.00158548	0.0059487	ABC transporter ATP-binding protein
BSS2_RS13110	101.928	137.205	109.429	47.872	55.551	63.156	-1.0652	down	0.00200927	0.00727292	nucleoside deaminase
BSS2_RS13130	29570.1	31484.2	29035.3	12787.5	12382.2	12167.9	-1.27073	down	7.81031e-06	5.52659e-05	DUF1127 domain-containing protein
BSS2_RS13150	415.465	403.218	468.277	196.214	150.283	167.33	-1.32461	down	4.43076e-06	3.32474e-05	FAD-binding dehydrogenase
BSS2_RS13155	21782.3	23371.1	23629.6	8399.73	7966.41	8841.88	-1.44817	down	3.01288e-07	2.90465e-06	DUF3775 domain-containing protein
BSS2_RS13210	1408.53	1445.27	1543.97	652.584	787.335	745.941	-1.00857	down	0.000496611	0.0021756	amino acid ABC transporter ATP-binding protein
BSS2_RS13235	1279.57	1444.17	1225.95	215.552	240.92	210.097	-2.56691	down	1.45903e-18	6.2092e-17	ugpC; sn-glycerol-3-phosphate ABC transporter ATP-binding protein UgpC
BSS2_RS13240	1820.13	1767.17	1647.77	264.598	249.412	236.299	-2.80265	down	1.50534e-21	9.15184e-20	carbohydrate ABC transporter permease
BSS2_RS13245	2028.15	1955.92	2076.31	431.498	332.549	418.894	-2.35703	down	2.54234e-16	8.80654e-15	sugar ABC transporter permease
BSS2_RS13250	7028.65	7216.44	7211.63	2556.66	2701.19	2684.52	-1.43379	down	3.99277e-07	3.65984e-06	carbohydrate ABC transporter substrate-binding protein
BSS2_RS13355	132.439	111.328	110.908	59.052	60.911	54.535	-1.02327	down	0.000767884	0.00320382	iolD; 3D-(3,5/4)-trihydroxycyclohexane-1,2-dione acylhydrolase (decyclizing)
BSS2_RS13360	164.235	137.762	157.211	71.569	66.44	55.078	-1.24988	down	7.35287e-05	0.000409424	iolE; myo-inosose-2 dehydratase
BSS2_RS13400	6606.72	7148.31	6721.51	3351.8	3333.45	3498.81	-1.00766	down	0.000428891	0.00191554	gcvP; aminomethyl-transferring glycine dehydrogenase
BSS2_RS13445	38687.7	41540.5	37560.7	7006.92	7792.14	7921.21	-2.37415	down	9.08349e-17	3.38247e-15	BA14K family protein
BSS2_RS13455	872.909	1019.14	947.641	399.622	397.25	371.508	-1.28122	down	9.1119e-06	6.28342e-05	glycine betaine ABC transporter substrate-binding protein
BSS2_RS13755	737.178	821.557	914.289	345.29	377.108	352.472	-1.20211	down	3.08148e-05	0.000191644	acyl-CoA/acyl-ACP dehydrogenase
BSS2_RS13850	190.163	241.189	123.599	111.641	88.439	76.589	-1.00419	down	0.0030917	0.0105628	crcB; fluoride efflux transporter CrcB
BSS2_RS13860	390.722	457.349	492.923	189.493	178.997	263.151	-1.08612	down	0.000462584	0.0020476	DUF190 domain-containing protein
BSS2_RS13995	1138.99	1109.1	1055.98	602.414	447.39	492.746	-1.09892	down	0.00017579	0.000872798	hypothetical protein
BSS2_RS14030	5568.01	6174.47	6280.01	2466.62	2930.07	2553.01	-1.18082	down	3.45435e-05	0.000212694	DeoR/GlpR transcriptional regulator
BSS2_RS14035	57498.7	57819	58473.2	23299.6	25084.6	24605.5	-1.25159	down	9.94727e-06	6.81216e-05	D-ribose ABC transporter substrate-binding protein
BSS2_RS14060	8698.29	8789.35	8223.49	3936.58	4277.68	4201.53	-1.05022	down	0.000234842	0.00112838	glycerol-3-phosphate dehydrogenase
BSS2_RS14085	5237.2	5143.17	5066.73	2165.26	2529.03	2217.74	-1.16016	down	4.9522e-05	0.000293293	RpiB/LacA/LacB family sugar-phosphate isomerase
BSS2_RS14170	1887.19	1939.22	1931.51	261.858	299.548	223.242	-2.87542	down	5.37782e-23	3.81441e-21	MFS transporter
BSS2_RS14220	8449.48	8814.06	8757.28	3050.33	3210.29	3342.53	-1.43809	down	3.65698e-07	3.38328e-06	ornithine cyclodeaminase
BSS2_RS14225	6741.49	7287.79	6837.98	2699.61	2586.34	2694.94	-1.38662	down	9.79698e-07	8.26776e-06	rocF; arginase
BSS2_RS14265	2668.86	2644.45	2792.01	1127.7	1063.91	1164.87	-1.27192	down	7.4216e-06	5.3019e-05	aldehyde dehydrogenase family protein
BSS2_RS14340	2956.39	2910.07	2899.38	935.625	1065.72	1132.12	-1.48413	down	1.59794e-07	1.61364e-06	D-amino acid dehydrogenase
BSS2_RS14350	13642.9	14282.8	13843.7	2409.8	2524.66	2575.08	-2.47565	down	5.13816e-18	2.12591e-16	aspartate aminotransferase family protein
BSS2_RS14395	6159.3	6277.7	6216.05	1367.12	1427.25	1485.45	-2.12379	down	7.8699e-14	2.11211e-12	sugar ABC transporter permease
BSS2_RS14400	2664.54	2841.89	2841.47	659.367	616.3	591.346	-2.16068	down	3.4756e-14	9.58686e-13	sugar ABC transporter ATP-binding protein
BSS2_RS14405	8765.77	9227.72	8920.94	2230.09	2301.32	2263.84	-1.98578	down	2.48774e-12	5.74924e-11	sugar ABC transporter substrate-binding protein
BSS2_RS14410	2912.91	2996.97	2988.38	1046.49	1204.04	1219.72	-1.35848	down	1.85213e-06	1.5034e-05	2-dehydro-3-deoxy-6-phosphogalactonate aldolase
BSS2_RS14415	4022.85	4018.77	4108.12	1986.3	1729.84	2009.29	-1.08547	down	0.000143014	0.000724557	2-dehydro-3-deoxygalactonokinase
BSS2_RS14420	5646.65	6114.2	5896.41	2532.75	2479.18	2515.24	-1.23008	down	1.47226e-05	9.6181e-05	dihydroxy-acid dehydratase family protein
BSS2_RS14425	3982.36	4217.78	4292.22	1885.34	1808.96	1907.85	-1.15699	down	4.9334e-05	0.000292761	Gfo/Idh/MocA family oxidoreductase
BSS2_RS14430	7493.67	7098.35	7702.11	3228.82	3361.02	3277.07	-1.17599	down	3.50986e-05	0.000215585	hypothetical protein
BSS2_RS14490	517.132	488.736	474.076	248.599	136.154	191.559	-1.36062	down	3.51482e-06	2.72673e-05	ABC transporter ATP-binding protein
BSS2_RS14495	1103.51	1012.97	977.699	415.417	306.065	358.843	-1.51809	down	1.37781e-07	1.41048e-06	ABC transporter ATP-binding protein
BSS2_RS14500	1141.52	1248.44	1113.07	359.847	405.371	554.751	-1.4081	down	8.4994e-07	7.21359e-06	branched-chain amino acid ABC transporter permease
BSS2_RS14505	1406.11	1401.43	1323.77	461.415	439.499	475.575	-1.5856	down	2.69957e-08	3.14142e-07	branched-chain amino acid ABC transporter permease
BSS2_RS14510	562.227	622.384	598.166	135.846	126.457	145.153	-2.1294	down	2.06984e-13	5.31556e-12	choline dehydrogenase
BSS2_RS14515	19422.9	20551.8	19926.8	8088.02	8025.34	8174.67	-1.30234	down	4.25132e-06	3.22257e-05	MetQ/NlpA family ABC transporter substrate-binding protein
BSS2_RS14525	833.326	716.926	727.395	315.372	313.621	312.937	-1.27385	down	1.2217e-05	8.25273e-05	metI; ABC transporter permease
BSS2_RS14530	266.061	363.189	247.911	66	136.154	75.462	-1.65974	down	2.95879e-07	2.86176e-06	glyoxalase
BSS2_RS14585	4219.8	4431.2	4527.01	1747.32	1935.64	1852.59	-1.25133	down	1.35994e-05	9.0028e-05	aa3-type cytochrome c oxidase subunit IV
BSS2_RS14600	746.493	692.591	702.705	208.58	276.546	282.389	-1.48055	down	1.96063e-07	1.94691e-06	EAL domain-containing protein
BSS2_RS14740	244.362	267.363	231.237	100.81	110.382	75.024	-1.37617	down	3.68418e-06	2.83596e-05	amidase
BSS2_RS14755	166.92	172.104	224.649	95.91	77.423	107.278	-1.00628	down	0.00116052	0.00455494	ABC transporter permease
BSS2_RS14765	1472.06	1683.44	1577.75	581.405	661.052	722.198	-1.26855	down	8.53003e-06	5.95092e-05	ABC transporter substrate-binding protein
BSS2_RS14855	1652.54	1485.25	1595.9	657.645	784.679	742.555	-1.11541	down	0.000109791	0.000580939	hypothetical protein
BSS2_RS17205	112.42	98.644	60.891	61.6	32.677	23.219	-1.21074	down	0.0115461	0.0317305	hypothetical protein
BSS2_RS14945	6329.85	6581.11	5866.5	3032.46	2980.6	3062.47	-1.04895	down	0.000248007	0.00117645	2,3-bisphosphoglycerate-dependent phosphoglycerate mutase
BSS2_RS14965	796.95	945.393	1016.28	457.835	437.448	445.061	-1.04134	down	0.000446405	0.00198484	universal stress protein
BSS2_RS15055	16399.5	16625.6	16296.6	4425.16	4454.85	4433.09	-1.88938	down	2.36286e-11	4.7884e-10	NAD-dependent succinate-semialdehyde dehydrogenase
BSS2_RS15060	5306.95	5843.35	5499.07	1901.72	1929.02	1931.12	-1.53086	down	6.25324e-08	6.84868e-07	CoA transferase
BSS2_RS15065	3733.28	4414.22	3727.38	1445.09	1472.51	1451.65	-1.44245	down	3.71815e-07	3.42922e-06	ATP-binding cassette domain-containing protein
BSS2_RS15070	4828.3	5519.91	5015.85	2033.86	2061.48	2128.79	-1.30362	down	4.39812e-06	3.30859e-05	ABC transporter ATP-binding protein
BSS2_RS15075	4232.52	4426.45	4222.36	1519.34	1599.55	1609.7	-1.4458	down	3.41311e-07	3.18735e-06	ABC transporter permease
BSS2_RS15080	8779.94	9175.85	8970.62	3459.38	3396.6	3585.24	-1.36673	down	1.36846e-06	1.1324e-05	ABC transporter permease
BSS2_RS15090	5070.24	5665.87	5247.74	2643.27	2562.16	2633.35	-1.02791	down	0.000331754	0.0015228	acetoin dehydrogenase dihydrolipoyllysine-residue acetyltransferase subunit
BSS2_RS15095	8010.75	8514.6	8616.3	2713.85	3090.28	2752.85	-1.55491	down	3.81005e-08	4.38229e-07	ABC transporter substrate-binding protein
BSS2_RS15105	2598.45	2582.32	2681.03	1274.69	1294.36	1275.27	-1.03213	down	0.000314669	0.00145333	3-hydroxyacyl-CoA dehydrogenase
BSS2_RS15110	3767.36	4249.2	4412.27	2108.14	1879.18	2125.67	-1.02374	down	0.000358196	0.0016341	enoyl-CoA hydratase
BSS2_RS15115	7779.66	8058.63	8779.47	3924.93	3934.73	3961.77	-1.05829	down	0.000211264	0.00103167	acyl-CoA dehydrogenase
BSS2_RS15120	1201.19	1250.01	1187.67	496.309	520.03	605.041	-1.16627	down	4.28092e-05	0.000256082	penicillin acylase family protein
BSS2_RS15125	1439.85	1432.73	1452.93	477.556	457.351	545.719	-1.54666	down	5.01579e-08	5.59627e-07	ABC transporter substrate-binding protein
BSS2_RS15130	863.957	979.55	897.59	210.864	209.271	263.151	-2.00419	down	4.62267e-12	1.02007e-10	ABC transporter permease
BSS2_RS15135	681.233	710.405	669.181	169.244	152.126	156.828	-2.10753	down	6.99941e-13	1.7376e-11	ABC transporter permease
BSS2_RS15140	711.656	800.247	781.572	222.827	191.286	206.254	-1.88634	down	7.69341e-11	1.44142e-09	ABC transporter ATP-binding protein
BSS2_RS15150	411.136	466.317	424.991	100.571	99.587	175.803	-1.79256	down	1.93369e-09	2.8659e-08	GntR family transcriptional regulator
BSS2_RS15155	194.428	187.992	196.03	59.955	68.502	59.323	-1.62313	down	5.45763e-08	6.04397e-07	ABC transporter substrate-binding protein
BSS2_RS15160	152.74	126.664	122.865	55.046	19.781	49.194	-1.69755	down	7.95774e-08	8.49681e-07	ABC transporter permease
BSS2_RS15175	137.571	117.845	145.155	44.054	38.624	50.854	-1.58485	down	5.8823e-07	5.15393e-06	ABC transporter ATP-binding protein
BSS2_RS15220	394.598	435.148	325.904	143.79	115.057	205.028	-1.31689	down	6.20323e-06	4.50718e-05	aspartate aminotransferase family protein
BSS2_RS15225	323.984	390.925	329.554	119.68	137.555	155.071	-1.34097	down	3.98579e-06	3.04453e-05	hypothetical protein
BSS2_RS15340	1164.06	1548.75	1223.35	88.4	155.711	44.855	-3.7678	down	1.37901e-32	1.95623e-30	hypothetical protein
BSS2_RS15345	1933.53	2239.62	1828.3	90.666	139.158	100.476	-4.18345	down	2.82578e-39	1.05225e-36	flagellar protein FlgN
BSS2_RS15350	486.355	529.318	528.454	54.676	7.52	24.044	-4.16224	down	2.27854e-33	3.39388e-31	flagellar protein FlgJ
BSS2_RS15355	26.231	80.709	26.096	4.4	0	0	-4.91722	down	3.0749e-10	5.14614e-09	hypothetical protein
BSS2_RS15360	121.437	116.719	78.56	30.387	20.253	27.754	-2.01433	down	5.74802e-09	7.44494e-08	fliR; flagellar type III secretion system protein FliR
BSS2_RS15365	365.986	431.005	447.401	39.837	35.67	39.137	-3.44017	down	3.96283e-29	4.54049e-27	flhA; flagellar biosynthesis protein FlhA
BSS2_RS15370	280.587	239.809	285.785	13.447	16.644	8.87	-4.3709	down	6.0976e-22	3.86484e-20	fliQ; flagellar biosynthetic protein FliQ
BSS2_RS15375	505.945	468.396	548.645	104.069	21.469	34.324	-3.25198	down	3.1228e-22	2.07141e-20	flgD; flagellar hook assembly protein FlgD
BSS2_RS15380	892.698	840.964	935.587	121.244	48.41	72.238	-3.46398	down	2.57059e-27	2.39305e-25	flbT; flagellar biosynthesis repressor FlbT
BSS2_RS15385	1240.86	959.77	1147.01	78.052	83.729	102.972	-3.66041	down	2.63243e-29	3.1368e-27	flaF; flagellar biosynthesis regulator FlaF
BSS2_RS15390	1140.48	1158.44	1040.65	97.733	80.647	61.075	-3.80182	down	1.74585e-34	3.05934e-32	flagellar hook-associated family protein
BSS2_RS15395	594.752	593.454	623.217	81.431	83.994	78.132	-2.89478	down	3.64031e-22	2.3575e-20	flgK; flagellar hook-associated protein FlgK
BSS2_RS15400	1365.88	1448.46	1436.31	143.193	223.883	182.946	-2.95012	down	1.72017e-23	1.31395e-21	flgE; flagellar hook protein FlgE
BSS2_RS15410	50.697	98.973	40.26	15.665	0	16.533	-2.56031	down	6.08558e-09	7.84802e-08	lytic transglycosylase domain-containing protein
BSS2_RS15415	97.131	99.003	108.559	18.304	6.971	5.573	-3.30398	down	4.86714e-20	2.45749e-18	flagellar hook-length control protein FliK
BSS2_RS15425	604.066	682.908	551.214	32.61	44.4	47.324	-3.88596	down	3.71477e-34	6.14795e-32	MotB family protein
BSS2_RS15430	518.618	537.268	487.277	50.086	61.995	27.822	-3.46336	down	1.49125e-26	1.34619e-24	hypothetical protein
BSS2_RS15435	1334.18	1394.88	1457.9	69.006	61.192	73.374	-4.36227	down	5.01453e-44	7.46915e-41	fliF; flagellar M-ring protein FliF
BSS2_RS15440	8955.57	8869.02	9539.37	1621.81	1620.07	1871.81	-2.41984	down	2.63172e-17	1.03156e-15	flagellin
BSS2_RS15450	2003.8	2168.94	2159.34	613.698	570.238	580.876	-1.84316	down	9.50896e-11	1.74859e-09	membrane protein
BSS2_RS15465	1403.46	1563.59	1465.12	639.826	662.812	672.048	-1.16639	down	4.68726e-05	0.000278709	sugar ABC transporter permease
BSS2_RS15515	997.522	1130.36	890.868	474.34	442.6	442.864	-1.15055	down	8.68528e-05	0.000471283	hpaR; homoprotocatechuate degradation operon regulator HpaR
BSS2_RS15575	6.248	8.544	14.503	1.048	7.783	2.765	-1.3368	down	0.00696294	0.0210799	ATP-binding cassette domain-containing protein
BSS2_RS15665	2741.07	2854.2	2819.93	1215.5	1275.61	1307.53	-1.14751	down	5.93502e-05	0.000340384	branched-chain amino acid ABC transporter permease

## Sheet: ΔbrbI-brbI vs B. suis S2
Gene	Abundances B. suis S2_1	Abundances B. suis S2_2	Abundances B. suis S2_3	Abundances ΔbrbI::brbI_1	Abundances ΔbrbI::brbI_2	Abundances ΔbrbI::brbI_3	Log2(FC)	Regulation type	p-value	FDR	Gene description
BSS2_RS00100	56.236	96.727	81.587	164.773	190.664	181.887	1.19589	up	0.000135954	0.0015907	CHRD domain-containing protein
BSS2_RS00105	182.597	158.156	199.278	405.197	467.137	439.897	1.2809	up	4.80371e-06	9.27366e-05	acyltransferase
BSS2_RS00320	42.549	50.345	46.64	82.954	126.805	100.191	1.1514	up	5.04629e-05	0.000697796	dnaE; error-prone DNA polymerase
BSS2_RS00325	168.475	161.269	146.655	338.494	376.043	367.166	1.18306	up	2.20509e-05	0.000346864	DNA polymerase Y family protein
BSS2_RS00330	437.085	446.762	308.077	936.246	1102.6	1044.39	1.37115	up	7.19072e-07	1.67016e-05	hypothetical protein
BSS2_RS00335	30.262	37.032	42.308	61.722	105.192	75.421	1.14471	up	8.92505e-05	0.00111959	membrane protein
BSS2_RS00835	3234.44	3546.76	3144.01	7537.43	7315.6	8013.82	1.20409	up	8.70714e-06	0.000151382	cobA; uroporphyrinogen-III C-methyltransferase
BSS2_RS00920	6.887	0	0	9.225	15.567	8.486	2.27212	up	0.00846923	0.0496627	response regulator transcription factor
BSS2_RS01210	37.206	43.483	25.106	68.379	119.3	93.818	1.41182	up	2.07861e-06	4.41407e-05	integrase
BSS2_RS01215	0	0	37.756	29.048	21.786	48.989	1.4026	up	0.00411352	0.0281138	hypothetical protein
BSS2_RS01505	84.94	99.092	69.009	182.035	230.386	175.301	1.21575	up	4.3107e-05	0.000604515	glycosyltransferase family 25 protein
BSS2_RS15925	143.056	117.68	134.905	359.279	842.054	495.745	2.10078	up	1.31935e-10	8.71651e-09	superoxide dismutase
BSS2_RS01795	385.813	350.907	298.023	811.823	1039.98	867.237	1.39382	up	4.77861e-07	1.17412e-05	PA0069 family radical SAM protein
BSS2_RS01805	9386.36	8923.13	8917.54	37510.1	54179.6	47485.3	2.35379	up	5.03783e-17	2.13964e-14	hypothetical protein
BSS2_RS01810	12620.2	11530	12398.3	44847	51417.5	60547	2.10114	up	3.80459e-14	9.42588e-12	hypothetical protein
BSS2_RS02375	43.559	20.848	35.389	75.848	72.201	69.772	1.12607	up	0.00453748	0.0303145	transposase
BSS2_RS02425	50.475	68.188	51.025	109.046	136.171	106.329	1.05082	up	0.000480135	0.00472663	IS481 family transposase
BSS2_RS02635	20.117	12.036	23.349	40.419	73.259	57.837	1.62767	up	6.80939e-05	0.00089182	hypothetical protein
BSS2_RS02640	17.308	29.915	40.178	72.127	124.611	73.458	1.62825	up	5.93324e-07	1.42254e-05	hypothetical protein
BSS2_RS02700	9.707	21.779	18.309	45.509	77.71	106.152	2.20354	up	1.69286e-11	1.43796e-09	DNA-packaging protein
BSS2_RS02705	11.524	12.257	7.431	41.164	54.027	36.288	2.07455	up	6.40857e-09	2.60996e-07	phage portal protein
BSS2_RS02715	25.139	8.204	13.263	42.856	79.206	19.711	1.60493	up	2.66358e-05	0.000404022	HK97 family phage prohead protease
BSS2_RS02720	32.377	41.61	36.186	109.221	102.996	93.083	1.47043	up	1.04821e-06	2.3431e-05	phage major capsid protein
BSS2_RS02725	13.482	16.132	28.167	57.789	93.455	76.416	1.97816	up	7.23272e-08	2.17201e-06	hypothetical protein
BSS2_RS02735	14.989	0	8.699	20.077	45.174	18.469	1.82128	up	0.000698378	0.00654977	DUF3168 domain-containing protein
BSS2_RS02740	18.465	17.675	12.859	34.626	61.214	27.302	1.32945	up	0.0032817	0.0237955	phage major tail protein, TP901-1 family
BSS2_RS02745	0	5.349	0	0	43.787	22.033	3.62044	up	7.82237e-06	0.000138301	gene transfer agent family protein
BSS2_RS02755	2.415	2.89	2.803	19.411	0	26.784	2.50988	up	0.00013773	0.00159949	TIGR02217 family protein
BSS2_RS03130	157.705	150.96	146.432	371.333	338.95	404.993	1.29315	up	4.51693e-06	8.77702e-05	rarD; EamA family transporter RarD
BSS2_RS03700	29.979	44.838	26.096	110.425	118.581	166.22	1.96953	up	2.74559e-06	5.47828e-05	hypothetical protein
BSS2_RS17270	0	0	0	0	11.293	36.938	13.9728	up	0.00148912	0.0124709	hypothetical protein
BSS2_RS03880	1969.34	1851.98	1752.62	2528.26	6551.3	2860.63	1.09906	up	9.72404e-05	0.00120961	purS; phosphoribosylformylglycinamidine synthase subunit PurS
BSS2_RS03945	20.064	0	13.973	24.188	63.492	29.667	1.78551	up	7.86168e-06	0.000138301	glycoside hydrolase family 108 protein
BSS2_RS04100	32.88	9.835	19.081	44.041	86.704	101.281	1.90865	up	0.000185422	0.0020881	hypothetical protein
BSS2_RS04500	11.079	39.769	32.147	66.779	66.779	68.255	1.28189	up	0.00251884	0.0192082	hypothetical protein
BSS2_RS04515	241.407	96.284	217.924	395.207	552.387	440.662	1.32111	up	3.50974e-05	0.00050408	DUF1508 domain-containing protein
BSS2_RS04525	897.933	1016.33	1087.25	2145.41	3320.48	2505.8	1.40919	up	4.06328e-07	1.00668e-05	BrnA antitoxin family protein
BSS2_RS04530	2324.44	2134.3	2214.55	5843.98	6827.29	6340.7	1.51044	up	4.2617e-08	1.39231e-06	hypothetical protein
BSS2_RS04545	7.901	7.091	4.585	15.875	16.371	19.471	1.40134	up	0.00427723	0.0287697	hypothetical protein
BSS2_RS04750	136.642	145.821	171.452	341.315	297.721	295.771	1.04224	up	0.000421824	0.00423677	NAD(P)/FAD-dependent oxidoreductase
BSS2_RS04865	1809.4	1887.42	1763.49	3442.44	4045.36	3805.15	1.04837	up	0.000117718	0.00141323	DEAD/DEAH box helicase
BSS2_RS04890	109.62	62.13	95.981	244.716	221.692	239.33	1.39834	up	1.75684e-06	3.81246e-05	GGDEF domain-containing protein
BSS2_RS04990	8.494	0	9.858	45.509	95.994	41.863	3.3205	up	8.53072e-07	1.95091e-05	hypothetical protein
BSS2_RS05000	40.525	44.082	38.484	245.089	387.678	285.979	2.89991	up	1.09868e-21	1.08879e-18	tyrosine-type recombinase/integrase
BSS2_RS05005	215.18	248.437	245.366	434.86	932.921	516.309	1.41004	up	1.22426e-06	2.7162e-05	hypothetical protein
BSS2_RS16330	15.213	0	0	20.377	34.386	28.117	2.44549	up	0.00365742	0.0258278	hypothetical protein
BSS2_RS05130	14843.4	16267.3	16482.9	37295.3	34708.6	38873	1.22012	up	6.30202e-06	0.000115654	endopeptidase La
BSS2_RS05205	596.243	613.785	637.901	1436.65	1380.31	1325.66	1.16463	up	2.37956e-05	0.000368461	type II toxin-antitoxin system RatA family toxin
BSS2_RS05885	940.274	1006.45	870.182	1861.15	2538.45	2204.48	1.22925	up	7.57782e-06	0.000134903	glpX; class II fructose-bisphosphatase
BSS2_RS05895	2886.28	3161.36	3079.62	5769.65	7079.51	5984.75	1.04508	up	0.000123701	0.00147106	LL-diaminopimelate aminotransferase
BSS2_RS05920	1614.75	1495.61	1699.81	2378.43	5068.49	3126.5	1.13628	up	4.91958e-05	0.000683454	DUF2218 domain-containing protein
BSS2_RS05925	682.36	762.886	754.853	1068.22	2620.36	1405.65	1.21129	up	1.4934e-05	0.00024395	sfsA; DNA/RNA nuclease SfsA
BSS2_RS05935	175.315	243.92	210.577	529.721	523.744	663.109	1.44653	up	2.51977e-07	6.57128e-06	radC; JAB domain-containing protein
BSS2_RS05975	103.973	91.776	98.914	207.757	232.441	197.414	1.1136	up	0.000120192	0.00143506	alpha/beta hydrolase
BSS2_RS06050	188.292	229.157	198.885	388.84	425.594	448.106	1.03454	up	0.000148403	0.00171009	cobN; cobaltochelatase subunit CobN
BSS2_RS06055	1732.77	1710.92	1875.92	3982.66	4589.07	4470.96	1.29385	up	2.12339e-06	4.44794e-05	cobW; cobalamin biosynthesis protein CobW
BSS2_RS06060	896.259	890.166	809.074	2291.12	2107.46	2172.54	1.34013	up	1.00125e-06	2.25854e-05	cobU; bifunctional adenosylcobinamide kinase/adenosylcobinamide-phosphate guanylyltransferase
BSS2_RS06065	976.628	1122.64	1029.57	2681.96	2842.07	2593.22	1.37536	up	4.85855e-07	1.18397e-05	CbtA family protein
BSS2_RS06070	5775.89	6020.55	5849.35	11994.8	12141	12509	1.05428	up	0.000105458	0.00129024	CbtB-domain containing protein
BSS2_RS16370	0	19.671	9.54	77.071	43.352	70.897	2.71128	up	1.33244e-05	0.000223804	hypothetical protein
BSS2_RS06105	48.974	71.418	49.736	94.297	178.728	109.372	1.16844	up	0.000102293	0.00126402	GlxA family transcriptional regulator
BSS2_RS06115	1.508	7.217	19.25	42.412	61.345	29.725	2.25431	up	1.67842e-09	8.04828e-08	aminomethyl transferase family protein
BSS2_RS06190	4796.26	4986.8	5412.3	9799.53	12824.8	10525	1.12535	up	3.77139e-05	0.000539055	calcium-binding protein
BSS2_RS06210	10.815	19.41	9.414	36.214	24.444	43.306	1.39102	up	0.00011203	0.00135945	ABC transporter permease
BSS2_RS06665	45.038	70.907	77.034	161.926	280.392	189.843	1.71183	up	1.91233e-08	6.93335e-07	lytic transglycosylase domain-containing protein
BSS2_RS06785	1414.82	1394.8	1584.71	2885.89	3441.46	3090.51	1.09976	up	5.69174e-05	0.000772673	hypothetical protein
BSS2_RS06855	128.253	141.344	172.36	239.599	544.179	328.527	1.33157	up	7.19682e-06	0.000128892	GatB/YqeY domain-containing protein
BSS2_RS07005	25.739	6.16	17.924	55.162	120.235	101.486	2.47432	up	1.63651e-08	6.1371e-07	hypothetical protein
BSS2_RS07010	554.939	460.737	456.775	845.703	1134.86	1057.04	1.04471	up	0.00018725	0.00210073	MarR family transcriptional regulator
BSS2_RS16490	0	0	0	53.54	52.703	12.313	15.2703	up	2.45529e-06	4.9657e-05	hypothetical protein
BSS2_RS07125	17.95	18.677	26.269	38.679	72.914	70.199	1.5312	up	6.35636e-07	1.4998e-05	ABC transporter ATP-binding protein
BSS2_RS07205	48.25	86.599	31.5	238.315	263.558	159.773	1.99183	up	2.33683e-10	1.38948e-08	N-acetyltransferase
BSS2_RS07325	1225.77	1272.17	1269.7	1894.89	3624.61	2603.8	1.10841	up	7.10069e-05	0.000917841	winged helix-turn-helix transcriptional regulator
BSS2_RS07440	2051.59	2205.2	2229.85	8328.08	9688.71	8358.95	2.02367	up	2.61323e-13	5.52245e-11	aceA; isocitrate lyase
BSS2_RS07445	406.42	416.825	404.322	2255.27	3382.88	2519.72	2.73239	up	1.46114e-20	1.08599e-17	hypothetical protein
BSS2_RS07620	6811.37	7036.76	7345.2	13297.8	15064.8	14839.3	1.02748	up	0.000154885	0.00176426	rpoH; RNA polymerase sigma factor RpoH
BSS2_RS07710	559.117	603.879	518.766	963.193	1508.57	959.189	1.02863	up	0.000205873	0.00225853	energy transducer TonB
BSS2_RS07730	8.722	8.946	17.355	43.395	65.717	85.978	2.47766	up	8.09743e-13	1.00307e-10	efflux RND transporter periplasmic adaptor subunit
BSS2_RS07755	14.157	0	24.646	56.886	53.33	34.886	1.90275	up	0.000871975	0.00797656	hypothetical protein
BSS2_RS07925	1522.03	1384.41	1334.89	2250.83	4311.95	3292.46	1.21638	up	1.43586e-05	0.000237156	rpmE; 50S ribosomal protein L31
BSS2_RS08040	29.979	44.838	78.288	60.232	175.048	101.579	1.13761	up	0.00360454	0.0256273	DUF465 domain-containing protein
BSS2_RS08160	42.47	50.817	39.434	91.017	198.388	73.26	1.45022	up	0.000431848	0.00432284	50S ribosomal protein L32
BSS2_RS08380	308.311	303.736	334.134	597.952	819.248	719.02	1.17487	up	2.08577e-05	0.00032984	signal recognition particle protein
BSS2_RS08440	382.228	463.447	421.942	825.982	1068.73	937.73	1.15993	up	2.63771e-05	0.000404022	hypothetical protein
BSS2_RS08480	136.999	137.697	104.945	282.594	330.302	232.947	1.15575	up	8.43964e-05	0.0010677	N-acetyltransferase
BSS2_RS16640	621.646	542.788	591.508	982.687	2071.79	1421.5	1.34995	up	2.27831e-06	4.67132e-05	hypothetical protein
BSS2_RS16730	46.331	27.718	8.962	103.429	139.628	171.257	2.31931	up	8.63994e-08	2.51829e-06	hypothetical protein
BSS2_RS09460	149.611	183.801	182.931	313.988	345.398	378.541	1.0073	up	0.000256206	0.00271068	mnmG; tRNA uridine-5-carboxymethylaminomethyl(34) synthesis enzyme MnmG
BSS2_RS09540	144.524	139.556	129.484	278.486	290.37	268.673	1.01802	up	0.000465759	0.00461568	Smr/MutS family protein
BSS2_RS09555	3124.61	3595.71	3217.26	6652.11	8332.73	7936.63	1.20573	up	9.63571e-06	0.000165589	hslU; ATP-dependent protease ATPase subunit HslU
BSS2_RS09560	3920.08	4258.7	3843.2	6782.02	10062.3	7861.18	1.03915	up	0.000151481	0.00173881	hslV; ATP-dependent protease subunit HslV
BSS2_RS09605	554.243	623.426	577.188	1522.89	1523.75	1678.03	1.42886	up	1.66029e-07	4.52848e-06	phosphoenolpyruvate carboxykinase
BSS2_RS09770	34275.1	36693.1	36476.9	78589.1	85779.6	85912.2	1.21995	up	6.92957e-06	0.000124858	dnaK; molecular chaperone DnaK
BSS2_RS09775	2168.99	2154.41	2085.1	4560.47	4144.72	4557.98	1.04937	up	0.000104007	0.00127774	dnaJ; molecular chaperone DnaJ
BSS2_RS09805	85.771	91.888	100.707	208.396	195.37	221.194	1.16677	up	3.30029e-05	0.000480969	YifB family Mg chelatase-like AAA ATPase
BSS2_RS10220	31.202	49.78	48.286	160.209	266.433	262.711	2.41485	up	7.89622e-12	7.33608e-10	hypothetical protein
BSS2_RS10280	25215.7	28140.1	27748.1	54123.4	51751.2	56866.9	1.00474	up	0.000195659	0.00216243	Hsp20 family protein
BSS2_RS10575	0	5.753	6.696	14.168	19.561	13.033	1.90905	up	5.72622e-06	0.000107069	DHA2 family efflux MFS transporter permease subunit
BSS2_RS17360	21.235	31.76	18.485	120.882	159.99	130.822	2.52591	up	2.59057e-10	1.51015e-08	hypothetical protein
BSS2_RS10980	24.502	11.727	0	45.946	14.768	60.379	1.74081	up	0.00128599	0.0110303	insulinase family protein
BSS2_RS11110	0	1.871	1.814	10.47	3.534	1.926	2.11111	up	0.00846923	0.0496627	FAD:protein FMN transferase
BSS2_RS11615	59.386	67.181	86.47	976.219	1029.9	963.202	3.80094	up	4.74843e-36	1.41171e-32	mannose-1-phosphate guanylyltransferase/mannose-6-phosphate isomerase
BSS2_RS11775	489.717	536.305	574.167	709.312	1632.21	881.576	1.01021	up	0.000317299	0.00328686	hypothetical protein
BSS2_RS11960	3.982	4.764	9.242	8	10.499	29.435	1.41386	up	0.00723803	0.0443216	response regulator transcription factor
BSS2_RS12015	0	0	0	8.904	20.034	8.191	13.5954	up	1.25987e-08	4.86441e-07	hypothetical protein
BSS2_RS12020	0	0	0	0	14.49	15.797	13.3016	up	4.14264e-05	0.000583699	hypothetical protein
BSS2_RS12045	0	3.608	0	10.098	7.952	1.858	2.4631	up	0.000672342	0.00636583	glycosyltransferase family 2 protein
BSS2_RS12050	7.386	10.311	5.715	26.382	9.275	19.718	1.24188	up	0.00236216	0.0181935	dTDP-4-dehydrorhamnose 3,5-epimerase
BSS2_RS12065	4.581	0	2.658	12.272	14.669	8.467	2.28974	up	8.14658e-06	0.000142469	DUF4038 domain-containing protein
BSS2_RS12075	1.164	0	2.701	7.793	3.507	4.301	2.01226	up	0.00414065	0.0281826	DUF4910 domain-containing protein
BSS2_RS12080	5.824	6.969	6.76	0	32.912	25.118	1.56926	up	0.00301802	0.0224877	rfbC; dTDP-4-dehydrorhamnose 3,5-epimerase
BSS2_RS16940	0	0	0	11.377	0	31.397	13.7996	up	0.00517031	0.0337091	hypothetical protein
BSS2_RS12265	0	0	0	20.377	11.462	9.372	13.7459	up	0.00276552	0.0207623	hypothetical protein
BSS2_RS12345	113.855	142.719	151.023	232.385	555.541	320.652	1.44349	up	3.24812e-06	6.43777e-05	hypothetical protein
BSS2_RS12540	16.586	14.433	33.25	48.471	60.209	42.73	1.23623	up	0.000224472	0.00243561	SDR family oxidoreductase
BSS2_RS12545	7.745	0	3.596	12.449	54.854	41.99	3.26824	up	4.10046e-13	6.7726e-11	galE; UDP-glucose 4-epimerase GalE
BSS2_RS12550	14.916	9.915	12.503	56.608	50.573	36.758	1.94681	up	1.83491e-09	8.52375e-08	glycosyltransferase
BSS2_RS12615	45.737	54.726	41.709	74.389	105.84	108.683	1.02298	up	0.00273268	0.0205678	IS66 family insertion sequence hypothetical protein
BSS2_RS12730	419.389	431.941	468.277	881.73	1035.94	817.635	1.05159	up	0.000222198	0.00241976	succinate dehydrogenase assembly factor 2
BSS2_RS12875	637.047	871.141	676.009	1609.06	1659.33	1446.51	1.11012	up	8.87767e-05	0.00111836	rpmG; 50S ribosomal protein L33
BSS2_RS12895	788.439	907.524	970.769	4674.01	4625.79	5352.3	2.45796	up	2.48171e-18	1.22969e-15	nucleoside diphosphate kinase regulator
BSS2_RS12955	16.875	6.058	29.38	65.551	67.387	54.061	1.83773	up	1.02438e-07	2.95677e-06	AraC family transcriptional regulator
BSS2_RS13415	2475.38	2451.64	2366.03	4346.54	8431.81	5600.23	1.33343	up	1.83406e-06	3.9512e-05	DUF1127 domain-containing protein
BSS2_RS13530	235.781	222.542	241.362	604.167	427.008	655.01	1.26898	up	4.18626e-06	8.18799e-05	iron ABC transporter permease
BSS2_RS13535	647.018	783.017	684.092	2119.12	2825.84	2291.54	1.77523	up	1.35901e-10	8.78335e-09	ABC transporter substrate-binding protein
BSS2_RS17060	1403.16	1694.77	1528.7	4113.51	3680.19	3783.97	1.32331	up	1.36754e-06	3.01162e-05	hypothetical protein
BSS2_RS13580	1301.85	1521.48	1411.42	5575.94	5371.87	6291.87	2.02539	up	3.11966e-13	5.52245e-11	DUF1127 domain-containing protein
BSS2_RS13585	89.936	100.437	97.425	305.176	641.467	450.642	2.27949	up	1.17423e-12	1.39639e-10	hypothetical protein
BSS2_RS13795	41.714	39.062	42.1	87.454	101.118	89.387	1.17765	up	0.000193374	0.00214516	ABC transporter permease
BSS2_RS13980	18.532	42.132	17.207	67.022	78.192	59.369	1.39349	up	2.96438e-05	0.000440655	hypothetical protein
BSS2_RS14025	157.138	209.618	178.685	378.291	367.178	347.986	1.00339	up	0.000267573	0.00281093	UbiA family prenyltransferase
BSS2_RS14095	218.203	246.781	282.744	498.46	547.251	511.931	1.05878	up	0.000131313	0.00155536	class 1 fructose-bisphosphatase
BSS2_RS14105	46.803	31.112	27.161	80.105	92.076	70.483	1.2075	up	0.000458148	0.00455543	YigZ family protein
BSS2_RS14320	230.804	166.019	207.492	503.931	659.394	660.821	1.59384	up	1.40792e-08	5.36633e-07	alpha-hydroxy-acid oxidizing protein
BSS2_RS14365	2489.19	2433.19	2581.66	4731.33	7215.17	4859.6	1.16325	up	2.25387e-05	0.000352671	imidazolonepropionase
BSS2_RS17195	149.494	146.352	205.056	236.645	778.193	326.531	1.4211	up	5.90282e-06	0.000109682	hypothetical protein
BSS2_RS14885	10.843	12.974	12.585	29.048	81.697	26.721	1.9169	up	0.000117888	0.00141323	GIY-YIG nuclease family protein
BSS2_RS15245	144.844	141.217	112.075	323.351	311.223	350.327	1.30671	up	2.65448e-05	0.000404022	type II toxin-antitoxin system PemK/MazF family toxin
BSS2_RS15250	26.513	10.575	54.706	106.538	246.366	79.854	2.23705	up	6.63697e-11	4.81261e-09	lactate dehydrogenase
BSS2_RS17430	16.308	21.953	44.955	103.76	195.06	113.03	2.30714	up	1.71948e-12	1.82572e-10	hypothetical protein
BSS2_RS15470	3.156	3.776	9.156	16.907	19.021	25.273	1.92737	up	2.69708e-05	0.000407026	helix-turn-helix domain-containing protein
BSS2_RS15480	11.079	0	0	59.359	58.431	27.302	3.71071	up	5.23279e-05	0.000720235	hypothetical protein
BSS2_RS15570	1.757	0	2.04	21.185	0	2.165	2.61954	up	0.00102761	0.00925787	branched-chain amino acid ABC transporter permease
BSS2_RS15700	0	0	0	6.501	18.285	11.961	13.5805	up	0.000241628	0.00257477	hypothetical protein
BSS2_RS00065	6449.88	6980.46	6711.77	3156.01	3109.27	3755.75	-1.00718	down	0.000132348	0.00156139	branched-chain amino acid ABC transporter substrate-binding protein
BSS2_RS00220	23.402	49.78	27.161	0	21.55	16.019	-1.41725	down	0.000780965	0.00721058	SH3 domain-containing protein
BSS2_RS00380	260.019	199.118	211.253	104.484	125.38	38.446	-1.32109	down	3.04999e-05	0.000447119	4a-hydroxytetrahydrobiopterin dehydratase
BSS2_RS00465	3560.8	3658.79	3494.92	1289.41	2291.31	1539.08	-1.06541	down	4.47148e-05	0.000624118	hypothetical protein
BSS2_RS00470	20642.4	20430.7	21441	8339.01	11267.4	9841.14	-1.08603	down	3.32546e-05	0.000482272	response regulator
BSS2_RS00610	171.667	121.96	80.943	50.299	44.46	33.05	-1.55122	down	1.51562e-05	0.000246226	metal/formaldehyde-sensitive transcriptional repressor
BSS2_RS01030	65.496	75.919	111.65	43.864	47.804	32.784	-1.0239	down	0.00116201	0.0101309	ABC transporter permease
BSS2_RS01040	229.589	223.392	228.404	96.312	117.854	105.694	-1.09102	down	6.87297e-05	0.000892285	ABC transporter permease
BSS2_RS01120	3032.34	3125.22	2929.61	1338.71	1150.86	1290.77	-1.26531	down	2.18038e-06	4.50157e-05	Gfo/Idh/MocA family oxidoreductase
BSS2_RS01130	9304.53	9731.89	9493.1	4215.59	4541.89	4493	-1.10641	down	2.73519e-05	0.000410694	SDR family oxidoreductase
BSS2_RS01135	19257.8	19208.7	19446.3	8288.39	7787.1	8971.58	-1.20924	down	5.11949e-06	9.81952e-05	fumarylacetoacetate hydrolase family protein
BSS2_RS01140	7158.85	7326.18	7199.45	2946.85	2781.58	3066.02	-1.302	down	1.00278e-06	2.25854e-05	L-fuconate dehydratase
BSS2_RS01525	1186.73	1376.4	1115.41	575.359	515.626	645.885	-1.08264	down	6.44002e-05	0.000850941	CidA/LrgA family protein
BSS2_RS01890	854.789	861.462	954.55	332.285	270.206	355.503	-1.47918	down	7.91873e-08	2.35424e-06	hypothetical protein
BSS2_RS02505	993.873	963.14	1024.54	531.643	412.685	432.323	-1.1149	down	3.42679e-05	0.000494556	ABC transporter substrate-binding protein
BSS2_RS02510	834.876	733.149	798.788	328.674	322.715	288.031	-1.3331	down	7.65637e-07	1.76453e-05	sugar phosphate isomerase/epimerase
BSS2_RS02515	792.48	782.913	794.224	342.188	407.545	380.621	-1.06788	down	5.75248e-05	0.00077737	Gfo/Idh/MocA family oxidoreductase
BSS2_RS03405	12162.8	12873.5	11999.7	4247.47	5380.16	4472.72	-1.39319	down	1.54487e-07	4.25269e-06	SH3 domain-containing protein
BSS2_RS03510	411.858	574.345	484.899	222.252	178.594	142.383	-1.43726	down	3.96817e-07	9.91375e-06	winged helix-turn-helix transcriptional regulator
BSS2_RS04430	403.29	487.509	477.695	133.196	152.966	185.49	-1.53679	down	2.295e-08	8.0271e-07	FAD-dependent monooxygenase
BSS2_RS04570	0	12.051	4.676	2.698	0	0	-2.63087	down	0.00421502	0.0284674	glycoside hydrolase family 108 protein
BSS2_RS04850	1350.54	1414.73	1582.28	252.573	495.33	405.024	-1.9149	down	2.67041e-12	2.73763e-10	wrbA; NAD(P)H:quinone oxidoreductase type IV
BSS2_RS04900	485.841	542.175	494.841	270.927	259.969	208.907	-1.04156	down	0.000102465	0.00126402	DHA2 family efflux MFS transporter permease subunit
BSS2_RS04905	1294.23	1603.42	1403.82	468.727	708.316	636.499	-1.24602	down	2.55827e-06	5.13902e-05	HlyD family secretion protein
BSS2_RS05500	391.687	364.814	387.451	146.065	171.029	159.043	-1.26457	down	5.26892e-06	0.000100413	propionyl-CoA carboxylase
BSS2_RS05515	5606.01	5583.94	6545.69	2149.44	3087.68	3321.36	-1.05123	down	6.02337e-05	0.000805221	hypothetical protein
BSS2_RS05830	184.176	166.034	158.126	54.07	114.052	49.738	-1.22237	down	3.05298e-05	0.000447119	transglutaminase-like cysteine peptidase
BSS2_RS06265	1231.2	1364.5	1428.99	337.936	547.452	553.337	-1.48409	down	6.17198e-08	1.89168e-06	urease subunit gamma
BSS2_RS06270	2666.04	2298.18	2358.64	601.568	993.539	757.457	-1.63817	down	1.08852e-09	5.39362e-08	urease subunit beta
BSS2_RS06275	3305.54	3654.54	3304.82	1135.73	1351.28	1145.4	-1.49872	down	1.99898e-08	7.16018e-07	urease subunit alpha
BSS2_RS06280	4289.03	4727.45	4802.34	1517.33	1668.97	1722.18	-1.49329	down	2.54067e-08	8.78302e-07	ureE; urease accessory protein UreE
BSS2_RS06285	1522.65	1756.92	1534.53	478.4	612.159	532.723	-1.56835	down	6.16299e-09	2.58064e-07	urease accessory protein UreF
BSS2_RS06290	2177.32	2424.88	2018.9	785.185	831.048	961.078	-1.36121	down	3.8334e-07	9.74078e-06	ureG; urease accessory protein UreG
BSS2_RS06295	686.245	758.727	728.16	304.142	320.614	362.674	-1.13802	down	2.2804e-05	0.000354955	urease accessory protein UreD
BSS2_RS06330	1560.88	1748.39	1778.89	607.062	578.09	632.578	-1.48501	down	3.84143e-08	1.28321e-06	crcB; fluoride efflux transporter CrcB
BSS2_RS06335	1168.25	1369.7	1469.67	372.821	401.699	463.712	-1.69446	down	9.31942e-10	4.77701e-08	crcB; fluoride efflux transporter CrcB
BSS2_RS06715	509.638	459.737	543.87	248.923	258.561	221.958	-1.05278	down	8.31314e-05	0.0010612	MFS transporter
BSS2_RS06720	175.188	154.832	207.952	66.663	53.997	63.776	-1.5444	down	1.79755e-07	4.8496e-06	trans-aconitate 2-methyltransferase
BSS2_RS07645	2240.28	2388.38	2351.95	1030.04	1138.22	1113.85	-1.08873	down	3.82493e-05	0.000544091	sensor histidine kinase
BSS2_RS07650	14770.2	12151.6	14486.6	5349.34	7574.81	7649.5	-1.00913	down	0.000109797	0.00133782	DUF1328 domain-containing protein
BSS2_RS07655	19020.1	19486	20068.9	8091.1	9567.54	9115.85	-1.12942	down	1.75375e-05	0.000280316	response regulator
BSS2_RS07665	20361.5	20113.8	20470.5	7980.69	9846.69	8870.12	-1.19082	down	6.0966e-06	0.000112579	RNA polymerase sigma factor
BSS2_RS07675	13777.9	13745.9	13415.7	5901.9	5101.02	6684.99	-1.21073	down	5.3192e-06	0.000100726	hypothetical protein
BSS2_RS07995	1121.68	1145.89	1090.16	501.524	544.318	533.309	-1.08833	down	3.87666e-05	0.000548824	propionyl-CoA synthetase
BSS2_RS08125	14970.6	15243	15312.8	6274.94	7568.77	6734.3	-1.1456	down	1.32905e-05	0.000223804	RNA polymerase factor sigma-32
BSS2_RS08990	147.633	181.488	178.391	32.506	95.994	99.674	-1.1533	down	5.34195e-05	0.000731273	amino acid ABC transporter ATP-binding protein
BSS2_RS09390	121.629	131.101	123.668	59.242	60.588	65.643	-1.02104	down	0.000260518	0.00274653	aldehyde dehydrogenase family protein
BSS2_RS09810	706.599	689.338	648.658	253.925	259.694	394.361	-1.17108	down	1.603e-05	0.000258071	transglutaminase-like cysteine peptidase
BSS2_RS10080	266.554	230.681	241.273	105.538	118.73	103.28	-1.1729	down	2.57594e-05	0.000396802	ABC transporter permease
BSS2_RS10090	349.16	385.197	375.901	204.528	139.961	188.143	-1.05968	down	9.6386e-05	0.00120402	ABC transporter ATP-binding protein
BSS2_RS10180	927.906	1064.11	987.417	454.18	503.3	512.863	-1.01888	down	0.000133576	0.00156965	ABC transporter ATP-binding protein
BSS2_RS10185	955.304	910.871	1118.67	454.134	490.012	530.731	-1.01706	down	0.000136438	0.0015907	ABC transporter ATP-binding protein
BSS2_RS10190	807.19	787.815	922.164	237.436	350.587	171.612	-1.72842	down	5.0686e-10	2.79055e-08	VOC family protein
BSS2_RS10195	1458.47	1472.44	1514.84	357.964	399.585	349.709	-2.00543	down	3.15541e-13	5.52245e-11	SDR family oxidoreductase
BSS2_RS10200	611.159	607.369	643.353	127.823	160.628	120.085	-2.18822	down	1.24475e-14	3.36422e-12	SDR family oxidoreductase
BSS2_RS10205	682.077	706.698	681.449	96.316	133.603	110.965	-2.60242	down	2.52793e-20	1.50311e-17	MFS transporter
BSS2_RS10210	334.525	359.81	365.838	63.087	47.315	35.712	-2.85911	down	6.89436e-22	1.02485e-18	pyruvate dehydrogenase complex dihydrolipoamide acetyltransferase
BSS2_RS10215	89.478	65.169	92.564	5.211	10.259	28.761	-2.48253	down	1.3467e-12	1.48287e-10	shikimate dehydrogenase
BSS2_RS10230	59.957	62.773	34.795	10.039	39.527	9.234	-1.42165	down	0.00499465	0.0329248	hypothetical protein
BSS2_RS10600	115.632	105.903	97.756	26.77	37.645	33.42	-1.70642	down	1.67207e-08	6.1371e-07	flhB; flagellar biosynthesis protein FlhB
BSS2_RS10615	3237.96	3459.03	3273.69	1006.29	1178.41	1071.84	-1.61435	down	2.45554e-09	1.12313e-07	fliN; flagellar motor switch protein FliN
BSS2_RS10620	741.291	890.94	576.144	159.576	319.149	256.886	-1.58597	down	1.01577e-08	4.02568e-07	hypothetical protein
BSS2_RS10625	1229.88	1254.22	1238.99	271.329	346.427	334.771	-1.96667	down	6.96407e-13	9.05037e-11	flagellar motor switch protein FliM
BSS2_RS10630	1304.74	1181.88	1132.2	215.814	422.242	371.156	-1.84229	down	1.0468e-11	9.43069e-10	motA; flagellar motor stator protein MotA
BSS2_RS10635	883.63	1034.11	1068.31	249.173	427.776	336.654	-1.55874	down	7.64276e-09	3.07053e-07	DUF1217 domain-containing protein
BSS2_RS10640	822.939	1077.14	899.383	195.836	316.309	257.354	-1.86316	down	1.37937e-11	1.20614e-09	flgF; flagellar basal-body rod protein FlgF
BSS2_RS10645	315.662	298.412	265.689	119.42	57.188	78.679	-1.78498	down	3.36955e-10	1.92648e-08	fliI; flagellar protein export ATPase FliI
BSS2_RS10650	267.434	256.599	322.108	57.449	53.224	87.042	-2.09746	down	3.19233e-12	3.1636e-10	hypothetical protein
BSS2_RS10725	3792.18	3970.89	3576.99	886.881	1179.14	1161.94	-1.81273	down	2.42876e-11	2.00575e-09	flgB; flagellar basal body rod protein FlgB
BSS2_RS10730	2833.73	2845.73	2852.66	953.745	822.418	1006.49	-1.61644	down	2.75845e-09	1.22401e-07	flgC; flagellar basal body rod protein FlgC
BSS2_RS10735	11689.8	11798.5	11286.2	3675.23	4809.99	4210.59	-1.45368	down	4.71192e-08	1.47458e-06	fliE; flagellar hook-basal body complex protein FliE
BSS2_RS10740	5243.65	5576.3	5289.83	1842.84	2169.54	2062.9	-1.40691	down	1.2755e-07	3.5774e-06	flgG; flagellar basal-body rod protein FlgG
BSS2_RS10745	2475.38	2836.89	2799.56	826.788	801.342	1041.37	-1.60346	down	3.35318e-09	1.46603e-07	flgA; flagellar basal body P-ring formation protein FlgA
BSS2_RS10750	666.258	681.19	611.706	233.093	205.1	241.988	-1.52624	down	2.09886e-08	7.42847e-07	flgI; flagellar basal body P-ring protein FlgI
BSS2_RS10755	482.955	609.799	427.372	178.699	136.704	167.671	-1.65387	down	5.92916e-09	2.5182e-07	MotE family protein
BSS2_RS10760	202.576	216.874	197.994	51.411	48.198	73.567	-1.83405	down	9.07249e-10	4.74459e-08	flgH; flagellar basal body L-ring protein FlgH
BSS2_RS10765	198.883	278.871	140.663	58.273	32.778	61.263	-2.02151	down	2.03249e-10	1.25887e-08	flagellar basal body protein FliL
BSS2_RS10770	119.672	158.005	105.37	52.51	27.982	38.134	-1.69108	down	7.15361e-08	2.17017e-06	fliP; flagellar type III secretion system pore protein FliP
BSS2_RS10790	911.322	905.687	945.538	403.525	493.684	419.145	-1.06945	down	5.36217e-05	0.000731273	CoA transferase
BSS2_RS11145	128.915	141.277	153.82	62.938	55.373	75.71	-1.12788	down	6.86942e-05	0.000892285	lipopolysaccharide biosynthesis protein
BSS2_RS11435	409.586	361.016	426.394	180.08	171.965	132.908	-1.3035	down	2.12448e-06	4.44794e-05	sugar ABC transporter permease
BSS2_RS11440	156.954	154.659	115.73	79.145	51.475	77.355	-1.03897	down	0.000378351	0.00385218	carbohydrate ABC transporter permease
BSS2_RS11445	120.543	138.757	129.282	61.314	42.536	71.443	-1.14844	down	8.31681e-05	0.0010612	ugpC; ABC transporter ATP-binding protein
BSS2_RS11455	1122.95	1265.03	1201.66	545.713	478.595	546.977	-1.19189	down	8.87582e-06	0.000153418	Gfo/Idh/MocA family oxidoreductase
BSS2_RS11525	194.693	203.837	186.092	105.462	81.973	98.778	-1.03041	down	0.000233756	0.00250887	potA; ABC transporter ATP-binding protein
BSS2_RS11530	179.413	152.45	128.261	85.329	55.833	67.28	-1.14237	down	6.03983e-05	0.000805221	ABC transporter permease
BSS2_RS11535	102.321	134.203	91.353	36.899	32.616	33.943	-1.66408	down	1.32991e-07	3.69516e-06	ABC transporter permease
BSS2_RS11555	1086.41	1150.22	1044.88	429.198	528.83	500.099	-1.17024	down	1.39078e-05	0.000230995	hypothetical protein
BSS2_RS11560	638.114	670.495	698.805	206.376	224.314	193.932	-1.68428	down	4.66791e-10	2.61844e-08	bepG; multidrug efflux RND transporter permease subunit BepG
BSS2_RS11565	768.167	879.176	826.962	180.599	298.234	246.91	-1.76949	down	6.94122e-11	4.91339e-09	bepF; multidrug efflux RND transporter periplasmic adaptor subunit BepF
BSS2_RS11570	2734.29	2833.17	2681.72	713.31	1184.29	1075.97	-1.47206	down	3.36948e-08	1.15143e-06	DUF1269 domain-containing protein
BSS2_RS11870	54.237	41.399	48.84	18.788	22.545	11.522	-1.45067	down	3.31697e-06	6.5307e-05	choline dehydrogenase
BSS2_RS11875	142.1	155.965	146.327	35.777	54.739	59.24	-1.5692	down	3.5125e-08	1.18667e-06	NAD-dependent succinate-semialdehyde dehydrogenase
BSS2_RS11880	165.632	161.597	150.834	71.676	59.516	65.934	-1.27807	down	6.89923e-06	0.000124858	ABC transporter substrate-binding protein
BSS2_RS12070	5.759	18.949	20.051	5.785	3.254	8.869	-1.32143	down	0.00295349	0.0221177	SDR family oxidoreductase
BSS2_RS12110	459.144	376.558	421.143	177.735	195.527	232.947	-1.05192	down	8.3817e-05	0.00106491	MFS transporter
BSS2_RS12125	233.132	231.918	246.986	92.591	121.525	128.595	-1.05495	down	0.00011317	0.0013677	acyl-CoA dehydrogenase
BSS2_RS12135	165.234	145.304	235.679	50.664	107.993	105.475	-1.04821	down	0.000192262	0.00214516	3-hydroxyacyl-CoA dehydrogenase
BSS2_RS12290	43.123	46.908	36.4	10.502	7.384	9.661	-2.19826	down	4.41077e-08	1.41698e-06	VOC family protein
BSS2_RS12335	2533.4	2622.62	2437.82	1116.7	1324.16	1226.07	-1.05026	down	6.5551e-05	0.000862315	8-amino-7-oxononanoate synthase
BSS2_RS12405	181.689	192.396	154.994	74.225	70.498	111.933	-1.04364	down	0.000138663	0.00160406	cydC; thiol reductant ABC exporter subunit CydC
BSS2_RS12410	9657.92	10161.4	10625.8	4182.73	3484.99	3935.99	-1.39162	down	2.01015e-07	5.33587e-06	cytochrome bd oxidase subunit I
BSS2_RS12415	5862.82	6047.3	5865.91	2393.64	1794.22	2216.56	-1.47279	down	4.43255e-08	1.41698e-06	cydB; cytochrome d ubiquinol oxidase subunit II
BSS2_RS12420	3469.46	3353.89	3981.3	1535.92	1055.94	1594.01	-1.36805	down	6.2675e-07	1.49066e-05	cydX; cytochrome bd-I oxidase subunit CydX
BSS2_RS12475	5755.84	5673.11	5663.14	2667.31	2659.39	2875.17	-1.0593	down	5.89105e-05	0.000792493	2-oxo acid dehydrogenase subunit E2
BSS2_RS12480	4238.21	4416.78	4414.05	1918.7	2046.22	1914.89	-1.15231	down	1.3102e-05	0.000222584	lpdA; dihydrolipoyl dehydrogenase
BSS2_RS12510	10583.8	10767.4	10771.6	3949.59	4068.58	4431.86	-1.36745	down	2.74488e-07	7.03495e-06	ABC transporter ATP-binding protein
BSS2_RS12515	9279.99	9182.47	8983.72	3109.76	3576.67	3882.29	-1.3768	down	2.14921e-07	5.65451e-06	ABC transporter permease subunit
BSS2_RS12520	13488.8	14453	14645.6	5312.54	6027.68	5657.61	-1.32508	down	5.90396e-07	1.42254e-05	ABC transporter permease subunit
BSS2_RS12525	5325.03	5641.22	5804.87	2321.72	3155.03	2649.06	-1.04539	down	6.34707e-05	0.000842404	peptide ABC transporter substrate-binding protein
BSS2_RS12625	168.63	183.836	195.719	75.29	84.701	55.407	-1.34765	down	1.461e-05	0.000239976	hypothetical protein
BSS2_RS12925	4536.77	4483.81	4047.77	1499.11	1370.27	1668.36	-1.52603	down	1.65335e-08	6.1371e-07	hypothetical protein
BSS2_RS12930	364.027	513.005	431.895	119.189	225.51	179.413	-1.32043	down	1.60589e-05	0.000258071	hypothetical protein
BSS2_RS12995	354.53	413.603	344.618	142.462	232.055	169.272	-1.03301	down	0.000152825	0.0017475	CoA transferase subunit B
BSS2_RS13000	831.4	837.182	959.947	338.422	366.079	377.831	-1.28011	down	2.1515e-06	4.47301e-05	3-oxoacid CoA-transferase subunit A
BSS2_RS13070	93.824	112.264	103.947	31.418	53.018	31.529	-1.41872	down	5.51186e-06	0.000103714	ABC transporter ATP-binding protein
BSS2_RS13155	21782.3	23371.1	23629.6	9789.42	10159.7	11028.6	-1.15082	down	1.34363e-05	0.000224416	DUF3775 domain-containing protein
BSS2_RS13235	1279.57	1444.17	1225.95	427.561	408.749	452.39	-1.61582	down	2.5112e-09	1.13118e-07	ugpC; sn-glycerol-3-phosphate ABC transporter ATP-binding protein UgpC
BSS2_RS13240	1820.13	1767.17	1647.77	573.502	630.819	593.77	-1.54174	down	1.0291e-08	4.02568e-07	carbohydrate ABC transporter permease
BSS2_RS13245	2028.15	1955.92	2076.31	805.689	737.914	719.786	-1.42092	down	1.26836e-07	3.5774e-06	sugar ABC transporter permease
BSS2_RS13445	38687.7	41540.5	37560.7	16738.3	16233.4	18549.8	-1.19296	down	6.72833e-06	0.00012272	BA14K family protein
BSS2_RS13760	166.062	226.105	203.815	43.463	86.287	72.907	-1.55621	down	8.16364e-08	2.40302e-06	nikE; nickel import ATP-binding protein NikE
BSS2_RS13765	304.232	345.475	332.864	77.867	86.139	64.466	-2.10453	down	5.01732e-13	7.85079e-11	nikD; nickel import ATP-binding protein NikD
BSS2_RS13770	415.066	492.449	422.796	84.449	113.478	125.157	-2.04177	down	5.90645e-13	8.56956e-11	nikC; nickel ABC transporter permease subunit NikC
BSS2_RS13775	944.852	909.859	959.557	288.221	257.203	251.178	-1.82082	down	4.00658e-11	3.05424e-09	nikB; nickel ABC transporter permease subunit NikB
BSS2_RS13780	2163.3	2232.07	2232.47	665.791	944.276	810.25	-1.45334	down	4.59668e-08	1.45382e-06	nikA; nickel ABC transporter, nickel/metallophore periplasmic binding protein
BSS2_RS13850	190.163	241.189	123.599	50.943	114.62	107.781	-1.02163	down	0.00068576	0.00647227	crcB; fluoride efflux transporter CrcB
BSS2_RS14170	1887.19	1939.22	1931.51	603.906	598.106	661.672	-1.62739	down	1.53653e-09	7.4887e-08	MFS transporter
BSS2_RS14395	6159.3	6277.7	6216.05	1982.55	1994.36	2242.88	-1.58447	down	3.56109e-09	1.53437e-07	sugar ABC transporter permease
BSS2_RS14400	2664.54	2841.89	2841.47	880.979	1063.54	898.078	-1.5542	down	6.38213e-09	2.60996e-07	sugar ABC transporter ATP-binding protein
BSS2_RS14405	8765.77	9227.72	8920.94	3242.01	2995.02	3488.18	-1.46858	down	4.14763e-08	1.3701e-06	sugar ABC transporter substrate-binding protein
BSS2_RS14510	562.227	622.384	598.166	231.812	241.336	255.654	-1.29052	down	1.57885e-06	3.45142e-05	choline dehydrogenase
BSS2_RS14530	266.061	363.189	247.911	130.503	104.464	120.048	-1.30495	down	1.12573e-05	0.000192345	glyoxalase
BSS2_RS14600	746.493	692.591	702.705	361.812	287.231	338.565	-1.1168	down	2.92245e-05	0.000436605	EAL domain-containing protein
BSS2_RS14685	187.535	239.809	254.215	88.205	80.894	102.305	-1.32839	down	2.35552e-06	4.79654e-05	ABC transporter substrate-binding protein
BSS2_RS15055	16399.5	16625.6	16296.6	7321.6	8611.13	8049.69	-1.04024	down	7.19913e-05	0.000926538	NAD-dependent succinate-semialdehyde dehydrogenase
BSS2_RS15130	863.957	979.55	897.59	338.064	294.992	394.708	-1.41524	down	1.81065e-07	4.8496e-06	ABC transporter permease
BSS2_RS15135	681.233	710.405	669.181	266.616	270.206	253.715	-1.38231	down	3.87298e-07	9.75794e-06	ABC transporter permease
BSS2_RS15140	711.656	800.247	781.572	248.043	291.73	290.4	-1.46605	down	6.14746e-08	1.89168e-06	ABC transporter ATP-binding protein
BSS2_RS15150	411.136	466.317	424.991	157.751	243.615	179.413	-1.16516	down	1.94587e-05	0.000309361	GntR family transcriptional regulator
BSS2_RS15155	194.428	187.992	196.03	68.395	76.203	62.915	-1.47898	down	1.20072e-07	3.43243e-06	ABC transporter substrate-binding protein
BSS2_RS15160	152.74	126.664	122.865	56.717	66.085	52.173	-1.201	down	2.98434e-05	0.000441416	ABC transporter permease
BSS2_RS15165	98.994	94.321	93.62	56.477	51.105	29.364	-1.0671	down	0.000417378	0.00420632	ABC transporter permease
BSS2_RS15220	394.598	435.148	325.904	155.746	122.09	170.703	-1.36539	down	6.82347e-07	1.59734e-05	aspartate aminotransferase family protein
BSS2_RS15225	323.984	390.925	329.554	119.46	159.762	149.137	-1.28586	down	1.96307e-06	4.19872e-05	hypothetical protein
BSS2_RS15230	206.172	243.92	263.49	117.909	150.1	82.774	-1.02449	down	0.000290165	0.00301629	class II aldolase/adducin family protein
BSS2_RS15240	53.962	60.98	38.274	16.062	24.846	29.55	-1.1207	down	0.00225737	0.0175226	hypothetical protein
BSS2_RS15315	77.587	111.038	84.753	26.49	67.626	33.74	-1.09636	down	0.000205867	0.00225853	znuA; zinc ABC transporter substrate-binding protein ZnuA
BSS2_RS15340	1164.06	1548.75	1223.35	283.136	255.257	242.615	-2.33337	down	2.17037e-16	8.06563e-14	hypothetical protein
BSS2_RS15345	1933.53	2239.62	1828.3	393.029	621.344	479.521	-2.00623	down	3.15781e-13	5.52245e-11	flagellar protein FlgN
BSS2_RS15350	486.355	529.318	528.454	93.558	122.795	124.314	-2.18035	down	4.66841e-14	1.06763e-11	flagellar protein FlgJ
BSS2_RS15355	26.231	80.709	26.096	0	14.117	0	-3.23604	down	1.80168e-09	8.50222e-08	hypothetical protein
BSS2_RS15360	121.437	116.719	78.56	26.665	23.999	19.623	-2.17181	down	3.92459e-11	3.05424e-09	fliR; flagellar type III secretion system protein FliR
BSS2_RS15365	365.986	431.005	447.401	86.054	84.845	96.949	-2.21594	down	2.76316e-15	8.21488e-13	flhA; flagellar biosynthesis protein FlhA
BSS2_RS15370	280.587	239.809	285.785	69.03	60.401	56.444	-2.11675	down	2.17248e-10	1.31812e-08	fliQ; flagellar biosynthetic protein FliQ
BSS2_RS15375	505.945	468.396	548.645	128.611	166.946	113.758	-1.89561	down	7.50908e-11	5.07375e-09	flgD; flagellar hook assembly protein FlgD
BSS2_RS15380	892.698	840.964	935.587	258.775	233.398	238.044	-1.87003	down	3.37256e-11	2.7099e-09	flbT; flagellar biosynthesis repressor FlbT
BSS2_RS15385	1240.86	959.77	1147.01	308.667	290.487	333.083	-1.84437	down	5.74279e-11	4.26833e-09	flaF; flagellar biosynthesis regulator FlaF
BSS2_RS15390	1140.48	1158.44	1040.65	293.394	360.872	352.656	-1.72971	down	1.86445e-10	1.17937e-08	flagellar hook-associated family protein
BSS2_RS15395	594.752	593.454	623.217	166.083	141.715	146.304	-1.99603	down	7.00163e-13	9.05037e-11	flgK; flagellar hook-associated protein FlgK
BSS2_RS15400	1365.88	1448.46	1436.31	400.637	526.154	427.065	-1.65061	down	9.09658e-10	4.74459e-08	flgE; flagellar hook protein FlgE
BSS2_RS15410	50.697	98.973	40.26	7.148	12.062	9.863	-2.70759	down	7.49426e-11	5.07375e-09	lytic transglycosylase domain-containing protein
BSS2_RS15415	97.131	99.003	108.559	17.668	32.525	16.253	-2.19705	down	1.23593e-12	1.41324e-10	flagellar hook-length control protein FliK
BSS2_RS15425	604.066	682.908	551.214	132.062	234.362	124.904	-1.90352	down	5.0057e-12	4.80062e-10	MotB family protein
BSS2_RS15430	518.618	537.268	487.277	132.316	182.685	146.612	-1.74113	down	5.27582e-10	2.85182e-08	hypothetical protein
BSS2_RS15435	1334.18	1394.88	1457.9	337.203	378.029	357.744	-1.96428	down	6.05317e-13	8.56956e-11	fliF; flagellar M-ring protein FliF
BSS2_RS15440	8955.57	8869.02	9539.37	2098.54	1880.54	2041.37	-2.18433	down	1.92311e-15	6.35267e-13	flagellin
BSS2_RS15450	2003.8	2168.94	2159.34	657.419	753.772	613.672	-1.64486	down	1.06736e-09	5.37838e-08	membrane protein
BSS2_RS15575	6.248	8.544	14.503	2.391	3.362	3.299	-1.69402	down	0.000178725	0.00202034	ATP-binding cassette domain-containing protein
BSS2_RS15640	136.039	165.204	139.04	21.757	78.019	52.537	-1.53137	down	2.6288e-07	6.79602e-06	ABC transporter permease

## Sheet: ΔbrbI-brbI vs ΔbrbI
Gene	Abundances ΔbrbI_1	Abundances ΔbrbI_2	Abundances ΔbrbI_3	Abundances ΔbrbI::brbI_1	Abundances ΔbrbI::brbI_2	Abundances ΔbrbI::brbI_3	Log2(FC)	Regulation type	p-value	FDR	function
BSS2_RS00380	73.273	30.232	0	104.484	125.38	38.446	1.37417	up	0.00142918	0.0103338	4a-hydroxytetrahydrobiopterin dehydratase
BSS2_RS00410	51.083	48.174	25.673	53075.9	45092.3	53538.6	10.2459	up	2.86206e-142	8.52609e-139	Bax inhibitor-1/YccA family protein
BSS2_RS00465	821.331	687.427	799.773	1289.41	2291.31	1539.08	1.14911	up	0.000105706	0.00122529	hypothetical protein
BSS2_RS00470	4341.98	4746.27	4964.09	8339.01	11267.4	9841.14	1.06734	up	0.000252067	0.00251139	response regulator
BSS2_RS00500	3250.19	3426.99	3247.58	9138.88	12507.8	10473.7	1.69438	up	3.14303e-09	1.20039e-07	sulfate ABC transporter substrate-binding protein
BSS2_RS00505	1623.34	1796.59	1753.73	4230.41	3127.61	4006.67	1.1353	up	7.16419e-05	0.000878276	cysT; sulfate ABC transporter permease subunit CysT
BSS2_RS00510	803.385	845.757	811.307	2754.14	3022.65	3096.26	1.85051	up	1.04391e-10	5.45582e-09	cysW; sulfate ABC transporter permease subunit CysW
BSS2_RS00515	1022.26	944.365	1166.64	3339.2	2772.1	3282.75	1.58408	up	2.42381e-08	7.60054e-07	cysA; sulfate/molybdate ABC transporter ATP-binding protein
BSS2_RS00755	4404.98	4434.51	4558.46	6901.17	13364.9	8459.01	1.1003	up	0.000183044	0.00193365	ptsN; PTS IIA-like nitrogen regulatory protein PtsN
BSS2_RS00835	2186.21	2157.09	2045.33	7537.43	7315.6	8013.82	1.83968	up	9.91023e-11	5.27189e-09	cobA; uroporphyrinogen-III C-methyltransferase
BSS2_RS00840	6102.47	6108.76	5995.16	32009.3	37196.3	35687.1	2.5264	up	1.96979e-18	5.33456e-16	DUF2849 domain-containing protein
BSS2_RS00845	3767.65	3604.99	3914.67	18921.2	18275.8	19604.9	2.33124	up	3.61753e-16	4.68549e-14	nitrite/sulfite reductase
BSS2_RS00850	3930.98	4083.98	4125.13	17783.5	19971.3	19215.6	2.23043	up	6.61119e-15	7.29435e-13	phosphoadenylyl-sulfate reductase
BSS2_RS00855	2947.54	2789.18	3008.95	13789.1	14281.7	14399.6	2.27982	up	1.75644e-15	2.09298e-13	DUF934 domain-containing protein
BSS2_RS00860	4280.38	4466.74	4615.89	18173.3	16648.1	19626.5	2.02663	up	1.175e-12	9.46035e-11	Dabb family protein
BSS2_RS00895	606.195	668.299	578.59	3628.83	5290.62	4238.11	2.82789	up	4.17481e-22	1.5546e-19	cysD; sulfate adenylyltransferase subunit CysD
BSS2_RS00900	1145.77	1224.13	1205.6	9122.9	8314.73	9168.95	2.89557	up	2.17822e-23	9.26988e-21	cysN; sulfate adenylyltransferase subunit CysN
BSS2_RS00905	458.347	441.255	422.722	1832.45	1989.33	1834.84	2.09686	up	3.55285e-13	3.02399e-11	cysQ; 3'(2'),5'-bisphosphate nucleotidase CysQ
BSS2_RS00920	0	0	0	9.225	15.567	8.486	13.4374	up	7.41314e-05	0.000901377	response regulator transcription factor
BSS2_RS00940	2335.64	2349.39	2410.49	7740.97	9992.5	8547.98	1.88906	up	3.73357e-11	2.1389e-09	aldehyde dehydrogenase family protein
BSS2_RS01150	217.599	78.557	143.537	175.829	477.062	275.915	1.07888	up	0.00229258	0.0148793	hypothetical protein
BSS2_RS15925	188.968	311.865	221.601	359.279	842.054	495.745	1.23211	up	0.000234489	0.00239227	superoxide dismutase
BSS2_RS01890	145.642	152.838	125.31	332.285	270.206	355.503	1.17666	up	0.000149039	0.00163833	hypothetical protein
BSS2_RS02665	276.041	247.657	295.74	541.032	784.596	703.764	1.30834	up	8.8681e-06	0.000144361	peptidoglycan-binding protein
BSS2_RS02720	43.648	17.428	61.299	109.221	102.996	93.083	1.3189	up	2.88897e-05	0.000407879	phage major capsid protein
BSS2_RS02725	28.495	19.595	16.708	57.789	93.455	76.416	1.81281	up	3.58861e-06	6.72357e-05	hypothetical protein
BSS2_RS02730	10.591	0	6.986	18.123	23.786	27.785	1.98716	up	0.00603438	0.0323317	phage head closure protein
BSS2_RS02735	4.4	10.892	11.61	20.077	45.174	18.469	1.63775	up	0.00518333	0.0287544	DUF3168 domain-containing protein
BSS2_RS02915	6.958	34.45	0	47.625	142.875	109.525	2.85701	up	1.55702e-08	5.09712e-07	sel1 repeat family protein
BSS2_RS02930	421.272	438.482	461.041	966.604	976.836	793.721	1.05127	up	0.000469442	0.00418703	DUF423 domain-containing protein
BSS2_RS03260	970.603	928.721	1037.76	1930.43	2046.61	2051.22	1.03736	up	0.000341685	0.00325201	molybdopterin oxidoreductase family protein
BSS2_RS03405	2131.14	2105.09	1971.33	4247.47	5380.16	4472.72	1.18364	up	4.50495e-05	0.000588608	SH3 domain-containing protein
BSS2_RS03410	2141.26	2097.1	2225.69	4219.15	9835.35	6203.78	1.648	up	1.49001e-08	4.93192e-07	hypothetical protein
BSS2_RS03415	1330.29	1515.54	1599.15	2572.99	3888.01	2767.78	1.05396	up	0.00031952	0.00309042	cystathionine beta-lyase
BSS2_RS03655	3825.27	3793.38	4124.34	9434.01	9568.01	10114.6	1.31004	up	4.44376e-06	8.07193e-05	O-acetylhomoserine aminocarboxypropyltransferase
BSS2_RS03700	44	43.569	58.048	110.425	118.581	166.22	1.44048	up	0.00103554	0.00790995	hypothetical protein
BSS2_RS04375	213.29	212.67	171.96	419.04	593.073	547.119	1.38281	up	1.21825e-05	0.000191009	hypothetical protein
BSS2_RS04500	19.513	8.051	34.324	66.779	66.779	68.255	1.70524	up	0.000384989	0.00358401	hypothetical protein
BSS2_RS04505	42.743	18.895	20.139	59.208	88.158	67.28	1.39216	up	0.000359689	0.00339087	hypothetical protein
BSS2_RS04510	5143.19	5466.02	5059.83	9398.4	12110.7	10863.2	1.04684	up	0.000327293	0.00314518	porin family protein
BSS2_RS04565	2700.88	2592.37	2795.09	5414.91	8380.03	6406.73	1.32056	up	5.61405e-06	0.000100145	hypothetical protein
BSS2_RS04850	191.487	177.763	153.943	252.573	495.33	405.024	1.13988	up	0.000243246	0.00246254	wrbA; NAD(P)H:quinone oxidoreductase type IV
BSS2_RS04870	762.39	891.837	893.026	2246.91	3752.45	2599.65	1.75523	up	1.1048e-09	4.57112e-08	cysteine synthase A
BSS2_RS04880	1154.8	1026.55	1055.38	2306.57	4288.41	2787.19	1.53538	up	1.12367e-07	3.07103e-06	sseA; 3-mercaptopyruvate sulfurtransferase
BSS2_RS04885	694.692	595.948	680.564	1581.03	1844.85	1670.91	1.37051	up	2.37779e-06	4.70584e-05	GNAT family N-acetyltransferase
BSS2_RS05220	950.325	866.654	941.521	1749.94	2886.12	2115.45	1.29132	up	8.50156e-06	0.000140701	lpdA; dihydrolipoyl dehydrogenase
BSS2_RS05475	4884.07	4994.29	4428.46	8549.13	13322.2	11207.3	1.2092	up	3.25613e-05	0.000449075	hypothetical protein
BSS2_RS05515	1404.5	1334.44	1109.15	2149.44	3087.68	3321.36	1.15321	up	8.92471e-05	0.00105923	hypothetical protein
BSS2_RS05540	1086.32	1071.13	983.781	3017.57	4727.84	3587.33	1.85109	up	1.38875e-10	7.13293e-09	DJ-1/PfpI family protein
BSS2_RS05905	113.565	100.92	86.437	232.526	327.922	212.37	1.36073	up	6.54134e-06	0.00011264	DUF882 domain-containing protein
BSS2_RS06040	995.935	1108.43	1043.4	2382.04	2070.25	2252.69	1.09091	up	0.000176605	0.00189247	EamA family transporter
BSS2_RS06045	539.401	535.514	474.414	1121.69	1099.65	1332.54	1.19775	up	4.15817e-05	0.000552999	cobO; cob(I)yrinic acid a,c-diamide adenosyltransferase
BSS2_RS06055	1634.48	1709.91	1784.16	3982.66	4589.07	4470.96	1.34662	up	2.64911e-06	5.15797e-05	cobW; cobalamin biosynthesis protein CobW
BSS2_RS06060	832.255	791.76	898.344	2291.12	2107.46	2172.54	1.38137	up	1.57725e-06	3.30889e-05	cobU; bifunctional adenosylcobinamide kinase/adenosylcobinamide-phosphate guanylyltransferase
BSS2_RS06065	828.744	1007.2	921.58	2681.96	2842.07	2593.22	1.55762	up	5.58509e-08	1.64732e-06	CbtA family protein
BSS2_RS06070	4245.78	4397.04	4523.69	11994.8	12141	12509	1.47673	up	2.47643e-07	6.19939e-06	CbtB-domain containing protein
BSS2_RS06155	572.475	486.655	555.753	1392.37	1455.51	1466.71	1.41779	up	8.74765e-07	1.93031e-05	cysW; sulfate ABC transporter permease subunit CysW
BSS2_RS06160	1192.43	1186.71	1299.43	2855.09	3126.47	2926.59	1.27598	up	9.1416e-06	0.000147936	cysT; sulfate ABC transporter permease subunit CysT
BSS2_RS06165	7407.63	6701.48	7958.16	17363.2	17204.4	18489.7	1.26564	up	9.18701e-06	0.000147936	sulfate ABC transporter substrate-binding protein
BSS2_RS06200	44.326	27.433	17.543	58.15	78.217	51.166	1.07035	up	0.00413349	0.0240972	SDR family oxidoreductase
BSS2_RS06780	2035.85	2232.1	2286.84	4437.09	5038.65	4673.74	1.11013	up	0.000122751	0.00137946	linear amide C-N hydrolase
BSS2_RS06785	1120.88	1227.09	1142.94	2885.89	3441.46	3090.51	1.4318	up	6.31019e-07	1.45721e-05	hypothetical protein
BSS2_RS06875	200.199	141.6	124.803	291.122	371.271	348.601	1.11551	up	0.000272198	0.00266473	response regulator transcription factor
BSS2_RS16470	0	0	0	0	31.998	17.443	14.0085	up	0.000807082	0.00655122	hypothetical protein
BSS2_RS07650	3351.03	3218.58	3143.46	5349.34	7574.81	7649.5	1.0828	up	0.000237154	0.0024112	DUF1328 domain-containing protein
BSS2_RS08040	61.6	21.785	34.829	60.232	175.048	101.579	1.51072	up	0.000935693	0.00733534	DUF465 domain-containing protein
BSS2_RS08125	2997.74	3397.15	3499.41	6274.94	7568.77	6734.3	1.05643	up	0.000273718	0.00266473	RNA polymerase factor sigma-32
BSS2_RS16630	63.547	52.437	48.904	157.065	112.135	83.355	1.09635	up	0.00428668	0.0248444	AzlD domain-containing protein
BSS2_RS08730	5965.57	5612.06	6324.74	11504.9	13857.1	11955.1	1.05969	up	0.000255431	0.00253643	sdhB; succinate dehydrogenase iron-sulfur subunit
BSS2_RS09870	40092.7	42722.9	41103.9	75804.8	117978	92916.8	1.21014	up	2.94736e-05	0.000412215	dps; DNA starvation/stationary phase protection protein Dps
BSS2_RS09995	3891.89	4068.03	4044.43	7482.67	11996.3	8911.97	1.24187	up	1.83593e-05	0.000279043	MetQ/NlpA family ABC transporter substrate-binding protein
BSS2_RS10030	369.012	160.48	249.994	386.824	972.741	450.026	1.21507	up	0.00021763	0.00224333	pilus biosynthesis protein
BSS2_RS10065	750.23	652.239	754.105	1304.13	1788.07	1377.73	1.05151	up	0.000546256	0.00473052	hypothetical protein
BSS2_RS10220	109.91	52.906	80.557	160.209	266.433	262.711	1.50206	up	2.38961e-05	0.000352408	hypothetical protein
BSS2_RS10240	108.952	114.11	79.609	195.037	230.171	221.627	1.09564	up	0.000381499	0.00356265	two-component sensor histidine kinase
BSS2_RS10245	73.044	125.185	148.254	166.651	268.603	306.602	1.09835	up	0.00052041	0.00454634	response regulator transcription factor
BSS2_RS10300	870.746	944.84	939.585	2167.5	2354.73	2373.57	1.32357	up	3.99442e-06	7.39092e-05	amino acid permease
BSS2_RS10305	134.016	131.162	71.955	216.877	252.985	263.279	1.12077	up	0.000246397	0.00247978	DUF459 domain-containing protein
BSS2_RS10320	74.8	107.701	80.557	148.019	244.883	203.441	1.18075	up	0.000130755	0.00144266	TrbI/VirB10 family protein
BSS2_RS10325	76.347	102.163	76.223	185.958	279.376	229.524	1.44772	up	3.21204e-06	6.17334e-05	virB9; P-type conjugative transfer protein VirB9
BSS2_RS10335	41.269	89.392	54.445	105.925	165.507	140.746	1.1549	up	0.00832855	0.0421951	type IV secretion system lipoprotein virB7
BSS2_RS10345	152.729	111.567	132.126	279.907	371.124	260.111	1.20063	up	9.65167e-05	0.00113242	virB5; P-type DNA transfer protein VirB5
BSS2_RS10475	333.393	201.041	281.948	302.307	910.573	592.061	1.14463	up	0.000480135	0.00426962	hypothetical protein
BSS2_RS10615	159.917	210.71	176.947	1006.29	1178.41	1071.84	2.57221	up	5.61042e-17	9.28525e-15	fliN; flagellar motor switch protein FliN
BSS2_RS10620	34.971	38.477	41.011	159.576	319.149	256.886	2.68408	up	2.11517e-14	2.1207e-12	hypothetical protein
BSS2_RS10625	73.62	93.461	87.164	271.329	346.427	334.771	1.90553	up	3.48803e-10	1.66928e-08	flagellar motor switch protein FliM
BSS2_RS10630	69.916	35.634	59.684	215.814	422.242	371.156	2.61062	up	8.38601e-17	1.31484e-14	motA; flagellar motor stator protein MotA
BSS2_RS10635	97.837	101.386	78.045	249.173	427.776	336.654	1.87013	up	1.14642e-09	4.67834e-08	DUF1217 domain-containing protein
BSS2_RS10640	73.574	81.96	113.241	195.836	316.309	257.354	1.51751	up	1.04565e-06	2.25723e-05	flgF; flagellar basal-body rod protein FlgF
BSS2_RS10645	32.537	28.016	33.594	119.42	57.188	78.679	1.4391	up	8.21263e-06	0.000136678	fliI; flagellar protein export ATPase FliI
BSS2_RS10650	2.962	11	39.082	57.449	53.224	87.042	1.8981	up	1.88954e-06	3.83818e-05	hypothetical protein
BSS2_RS10685	49.183	50.731	37.851	51.431	278.778	137.632	1.76379	up	6.89664e-07	1.55645e-05	transposase
BSS2_RS10725	245.013	233.285	323.241	886.881	1179.14	1161.94	2.00978	up	1.98528e-11	1.20825e-09	flgB; flagellar basal body rod protein FlgB
BSS2_RS10730	203.71	236.387	313.542	953.745	822.418	1006.49	1.88451	up	2.28772e-10	1.11723e-08	flgC; flagellar basal body rod protein FlgC
BSS2_RS10735	731.969	912.622	916.33	3675.23	4809.99	4210.59	2.30962	up	1.88623e-15	2.16118e-13	fliE; flagellar hook-basal body complex protein FliE
BSS2_RS10740	361.769	315.422	369.212	1842.84	2169.54	2062.9	2.53751	up	3.0149e-18	6.41528e-16	flgG; flagellar basal-body rod protein FlgG
BSS2_RS10745	178.404	179.419	181.427	826.788	801.342	1041.37	2.30754	up	1.8134e-14	1.92933e-12	flgA; flagellar basal body P-ring formation protein FlgA
BSS2_RS10750	75.894	45.163	65.467	233.093	205.1	241.988	1.86654	up	7.38577e-10	3.14317e-08	flgI; flagellar basal body P-ring protein FlgI
BSS2_RS10755	50.128	11.634	37.199	178.699	136.704	167.671	2.28728	up	4.36013e-11	2.40534e-09	MotE family protein
BSS2_RS10760	37.556	12.396	13.213	51.411	48.198	73.567	1.455	up	0.000213008	0.0022033	flgH; flagellar basal body L-ring protein FlgH
BSS2_RS10765	32.839	4.516	14.441	58.273	32.778	61.263	1.55608	up	0.000522801	0.00455387	flagellar basal body protein FliL
BSS2_RS10770	4.845	5.997	35.158	52.51	27.982	38.134	1.36666	up	0.000712558	0.00594597	fliP; flagellar type III secretion system pore protein FliP
BSS2_RS10790	196.027	162.365	176.947	403.525	493.684	419.145	1.29802	up	1.08661e-05	0.000173102	CoA transferase
BSS2_RS10825	2275.73	2418.43	2308.55	3821.69	5864.37	4733.36	1.04203	up	0.000404682	0.00374394	cytochrome c family protein
BSS2_RS10870	85.485	75.579	96.668	300.914	617.497	335.758	2.28277	up	1.34058e-13	1.17459e-11	L,D-transpeptidase
BSS2_RS10920	105.6	252.702	102.165	232.897	514.98	465.417	1.39775	up	2.84508e-05	0.000403595	hypothetical protein
BSS2_RS11550	258.399	328.255	291.56	380.101	992.667	428.144	1.03608	up	0.000823367	0.00662922	hypothetical protein
BSS2_RS11565	111.837	129.439	114.969	180.599	298.234	246.91	1.02658	up	0.000851128	0.00679761	bepF; multidrug efflux RND transporter periplasmic adaptor subunit BepF
BSS2_RS11595	842.961	669.831	583.509	943.81	2076.81	1490.68	1.1057	up	0.000260822	0.00257303	hdeA; acid-activated periplasmic chaperone HdeA
BSS2_RS11650	13729.6	14493.6	14726.5	38759.7	38462.9	39822.9	1.44635	up	3.64489e-07	8.75657e-06	catalase
BSS2_RS11660	813.134	960.401	929.213	1695.14	2166.07	1607.42	1.01675	up	0.000558672	0.00482401	disulfide bond formation protein B
BSS2_RS11700	21.96	6.795	21.728	43.839	52.841	51.849	1.55682	up	0.00257964	0.0163854	hypothetical protein
BSS2_RS11710	98.098	60.711	155.302	156.669	258.083	247.06	1.07514	up	0.00463822	0.0263688	hypothetical protein
BSS2_RS11735	80.101	34.993	62.162	69.875	166.289	163.167	1.17174	up	0.00166685	0.0115747	conjugal transfer protein TraJ
BSS2_RS16970	269.279	370.339	434.2	1023.95	742.355	1077.97	1.40531	up	6.13887e-06	0.000106946	hypothetical protein
BSS2_RS12510	1818.6	1762.73	1818.54	3949.59	4068.58	4431.86	1.20515	up	2.67625e-05	0.000383383	ABC transporter ATP-binding protein
BSS2_RS12515	1562.48	1500.95	1649.92	3109.76	3576.67	3882.29	1.16497	up	5.43098e-05	0.000691406	ABC transporter permease subunit
BSS2_RS12520	2620.91	2662.11	2891.25	5312.54	6027.68	5657.61	1.05619	up	0.000267721	0.00263214	ABC transporter permease subunit
BSS2_RS12525	1112.61	1085.67	1079.12	2321.72	3155.03	2649.06	1.30996	up	5.54982e-06	9.95959e-05	peptide ABC transporter substrate-binding protein
BSS2_RS12530	6112.53	6138.06	6359.15	10592.4	15947.4	11868.9	1.04538	up	0.000346653	0.00328879	peptide ABC transporter substrate-binding protein
BSS2_RS12555	37.794	38.983	9.972	70.419	103.472	99.149	1.65416	up	3.6314e-07	8.75657e-06	UDP-glucose/GDP-mannose dehydrogenase family protein
BSS2_RS12560	9.864	20.348	0	30.006	35.866	20.701	1.5187	up	0.00325941	0.0198971	DUF995 domain-containing protein
BSS2_RS12655	3686.43	4101.16	3815.69	11659.5	11073.7	12438.7	1.59989	up	1.89847e-08	6.08122e-07	bfr; bacterioferritin
BSS2_RS12665	781.615	757.323	678.575	1371.01	2220.81	1603.37	1.22823	up	2.61597e-05	0.000380146	BMP family ABC transporter substrate-binding protein
BSS2_RS12925	580.798	660.801	510.823	1499.11	1370.27	1668.36	1.37262	up	3.33772e-06	6.33316e-05	hypothetical protein
BSS2_RS13015	44.496	39.883	38.461	129.525	130.946	104.657	1.5716	up	7.95656e-07	1.78215e-05	pobA; 4-hydroxybenzoate 3-monooxygenase
BSS2_RS13040	162.671	111.461	187.783	278.354	342.969	304.827	1.00361	up	0.00124753	0.00924474	pcaG; protocatechuate 3,4-dioxygenase subunit alpha
BSS2_RS13110	47.872	55.551	63.156	129.7	130.552	100.471	1.11467	up	0.00107907	0.00817949	nucleoside deaminase
BSS2_RS13130	12787.5	12382.2	12167.9	52443.8	55743.4	55300	2.13048	up	9.23398e-14	8.33576e-12	DUF1127 domain-containing protein
BSS2_RS13200	14289.6	13981	14442.7	41894.4	52939.7	48130.2	1.74289	up	9.82981e-10	4.12437e-08	amino acid ABC transporter substrate-binding protein
BSS2_RS13205	458.684	450.28	546.01	887.118	1569.74	1247.59	1.34826	up	4.31378e-06	7.88389e-05	amino acid ABC transporter permease
BSS2_RS13210	652.584	787.335	745.941	1964.58	2387	2425.25	1.63241	up	1.40459e-08	4.70142e-07	amino acid ABC transporter ATP-binding protein
BSS2_RS13240	264.598	249.412	236.299	573.502	630.819	593.77	1.26091	up	1.96202e-05	0.000295195	carbohydrate ABC transporter permease
BSS2_RS13360	71.569	66.44	55.078	97.519	156.907	133.516	1.00658	up	0.00218763	0.0143862	iolE; myo-inosose-2 dehydratase
BSS2_RS13445	7006.92	7792.14	7921.21	16738.3	16233.4	18549.8	1.18119	up	3.79468e-05	0.00051151	BA14K family protein
BSS2_RS13525	132.727	103.027	124.651	215.567	293.035	323.415	1.20699	up	9.14628e-05	0.00108122	ABC transporter ATP-binding protein
BSS2_RS13530	202.905	223.481	247.271	604.167	427.008	655.01	1.32367	up	5.35605e-06	9.67011e-05	iron ABC transporter permease
BSS2_RS13535	659.105	712.769	704.788	2119.12	2825.84	2291.54	1.80103	up	3.61031e-10	1.68049e-08	ABC transporter substrate-binding protein
BSS2_RS17060	1764.11	1635.26	1722.44	4113.51	3680.19	3783.97	1.17662	up	5.01479e-05	0.000646713	hypothetical protein
BSS2_RS13580	2138.83	2097.37	1907.19	5575.94	5371.87	6291.87	1.48863	up	2.11692e-07	5.48375e-06	DUF1127 domain-containing protein
BSS2_RS13585	147.839	95.852	139.315	305.176	641.467	450.642	1.86718	up	1.72642e-08	5.59022e-07	hypothetical protein
BSS2_RS13695	6186.91	6910.85	6857.95	23791.1	14788.1	24255	1.65475	up	4.61338e-09	1.71791e-07	hypothetical protein
BSS2_RS13755	345.29	377.108	352.472	691.541	964.453	850.921	1.22175	up	3.05578e-05	0.000425382	acyl-CoA/acyl-ACP dehydrogenase
BSS2_RS13785	503.914	373.124	391.759	615.907	1368.46	835.685	1.15226	up	0.000157553	0.00170181	nikR; nickel-responsive transcriptional regulator NikR
BSS2_RS13860	189.493	178.997	263.151	403.889	620.762	538.985	1.30772	up	2.58503e-05	0.000377491	DUF190 domain-containing protein
BSS2_RS14060	3936.58	4277.68	4201.53	7987.99	8467.33	8422.94	1.00271	up	0.000545348	0.00473052	glycerol-3-phosphate dehydrogenase
BSS2_RS14090	428.15	550.814	507.029	990.294	1175.72	1034.78	1.107	up	0.000154516	0.00168609	fructose-bisphosphate aldolase class II
BSS2_RS14170	261.858	299.548	223.242	603.906	598.106	661.672	1.24804	up	1.68535e-05	0.000258797	MFS transporter
BSS2_RS14220	3050.33	3210.29	3342.53	9098.56	11124.6	9641.3	1.63685	up	9.63804e-09	3.37785e-07	ornithine cyclodeaminase
BSS2_RS14225	2699.61	2586.34	2694.94	6817.4	9401.8	7463.74	1.56922	up	4.26413e-08	1.28312e-06	rocF; arginase
BSS2_RS14260	294.714	321.965	321.191	551.074	862.508	642.735	1.1326	up	0.000123175	0.00137946	VOC family protein
BSS2_RS14265	1127.7	1063.91	1164.87	2043.88	2363.22	2371.69	1.01408	up	0.000498007	0.00440226	aldehyde dehydrogenase family protein
BSS2_RS14350	2409.8	2524.66	2575.08	8413.45	8748.25	8623.95	1.77977	up	3.93677e-10	1.78392e-08	aspartate aminotransferase family protein
BSS2_RS14485	1021.15	1114.7	915.138	2414.68	3223.68	2713.28	1.45278	up	4.48982e-07	1.07001e-05	ABC transporter substrate-binding protein
BSS2_RS14490	248.599	136.154	191.559	444.211	502.558	498.661	1.32657	up	8.01886e-06	0.000134961	ABC transporter ATP-binding protein
BSS2_RS14495	415.417	306.065	358.843	877.264	848.874	723.952	1.18137	up	5.63803e-05	0.00071471	ABC transporter ATP-binding protein
BSS2_RS14515	8088.02	8025.34	8174.67	21215.4	25359	23702.1	1.53279	up	7.77911e-08	2.2499e-06	MetQ/NlpA family ABC transporter substrate-binding protein
BSS2_RS14525	315.372	313.621	312.937	1036.24	619.205	817.458	1.39251	up	1.59303e-06	3.31863e-05	metI; ABC transporter permease
BSS2_RS14710	732.922	602.878	844.532	1084.8	1988.34	1304.57	1.00563	up	0.00082875	0.00665457	VOC family protein
BSS2_RS14845	464.064	415.687	451.116	1062.26	999.123	1070.07	1.23446	up	2.4684e-05	0.000362235	transglutaminase-like cysteine peptidase
BSS2_RS14850	4021.05	3987.69	4088.81	7789.91	8499.84	8434.43	1.03121	up	0.000372073	0.00348555	dapE; succinyl-diaminopimelate desuccinylase
BSS2_RS14855	657.645	784.679	742.555	1304.43	1581.53	1495.25	1.00378	up	0.00068677	0.00575267	hypothetical protein
BSS2_RS15340	88.4	155.711	44.855	283.136	255.257	242.615	1.43443	up	7.13535e-06	0.000122162	hypothetical protein
BSS2_RS15345	90.666	139.158	100.476	393.029	621.344	479.521	2.17722	up	2.82896e-12	1.95988e-10	flagellar protein FlgN
BSS2_RS15350	54.676	7.52	24.044	93.558	122.795	124.314	1.9819	up	4.24749e-08	1.28312e-06	flagellar protein FlgJ
BSS2_RS15365	39.837	35.67	39.137	86.054	84.845	96.949	1.22423	up	7.32355e-05	0.000894134	flhA; flagellar biosynthesis protein FlhA
BSS2_RS15370	13.447	16.644	8.87	69.03	60.401	56.444	2.25414	up	3.58833e-05	0.000488111	fliQ; flagellar biosynthetic protein FliQ
BSS2_RS15375	104.069	21.469	34.324	128.611	166.946	113.758	1.35637	up	0.000182465	0.00193365	flgD; flagellar hook assembly protein FlgD
BSS2_RS15380	121.244	48.41	72.238	258.775	233.398	238.044	1.59395	up	1.03097e-06	2.24178e-05	flbT; flagellar biosynthesis repressor FlbT
BSS2_RS15385	78.052	83.729	102.972	308.667	290.487	333.083	1.81604	up	3.76161e-08	1.15524e-06	flaF; flagellar biosynthesis regulator FlaF
BSS2_RS15390	97.733	80.647	61.075	293.394	360.872	352.656	2.07211	up	8.20501e-12	5.31363e-10	flagellar hook-associated family protein
BSS2_RS15400	143.193	223.883	182.946	400.637	526.154	427.065	1.29951	up	1.11858e-05	0.000177248	flgE; flagellar hook protein FlgE
BSS2_RS15415	18.304	6.971	5.573	17.668	32.525	16.253	1.10693	up	0.00964748	0.04782	flagellar hook-length control protein FliK
BSS2_RS15425	32.61	44.4	47.324	132.062	234.362	124.904	1.98244	up	3.95228e-10	1.78392e-08	MotB family protein
BSS2_RS15430	50.086	61.995	27.822	132.316	182.685	146.612	1.72224	up	2.7518e-07	6.77487e-06	hypothetical protein
BSS2_RS15435	69.006	61.192	73.374	337.203	378.029	357.744	2.39799	up	7.89302e-16	9.79721e-14	fliF; flagellar M-ring protein FliF
BSS2_RS00135	132	98.031	88.233	66.255	25.975	12.928	-1.59764	down	8.48885e-08	2.40841e-06	YeiH family putative sulfate export transporter
BSS2_RS00165	3772.98	3953.97	4059.86	1386.77	1603.4	1668.27	-1.33925	down	1.30054e-07	3.45919e-06	DNA polymerase III subunit gamma/tau
BSS2_RS00245	1784.51	1701.8	1889.05	556.668	514.254	489.647	-1.78429	down	2.16754e-11	1.29142e-09	hypothetical protein
BSS2_RS00420	1312.9	1514.52	1614.26	570.556	710.643	674.805	-1.18319	down	3.79665e-06	7.06889e-05	DUF2794 domain-containing protein
BSS2_RS00425	6184.26	6427.27	6550.85	2789.03	3330.41	3001.32	-1.07105	down	1.62849e-05	0.000251361	DUF1223 domain-containing protein
BSS2_RS01175	2113.33	2123.59	2193.48	626.464	792.255	687.559	-1.61021	down	6.76564e-10	2.93053e-08	low molecular weight phosphatase family protein
BSS2_RS15885	97.414	51.675	91.797	0	0	14.603	-4.04374	down	1.06309e-07	2.93235e-06	hypothetical protein
BSS2_RS01220	644.875	521.351	567.18	198.824	212.492	185.945	-1.53717	down	1.01917e-08	3.48978e-07	recombinase family protein
BSS2_RS15895	428.852	530.819	421.042	204.789	211.187	240.712	-1.07213	down	0.000180086	0.00191599	hypothetical protein
BSS2_RS01240	6015.92	5266.46	6051.54	2244.66	2265.6	2460.38	-1.31424	down	2.38597e-07	6.02357e-06	urease accessory protein UreD
BSS2_RS01325	408.925	403.737	444.562	99.864	122.349	118.29	-1.88449	down	2.472e-12	1.75336e-10	NAD(P)-dependent oxidoreductase
BSS2_RS01350	588.116	539.601	539.867	253.347	215.08	237.367	-1.24044	down	1.89397e-06	3.83818e-05	esterase
BSS2_RS01465	567.971	395.447	528.533	190.905	205.004	239.47	-1.23151	down	5.83821e-06	0.000103369	DUF952 domain-containing protein
BSS2_RS01500	5175.89	5102.45	5141.57	2526.31	2289.09	2560.08	-1.06398	down	2.12071e-05	0.00031588	polysaccharide deacetylase family protein
BSS2_RS01510	3417.52	3614.51	3992.88	1168.06	1626.35	1116.35	-1.49525	down	5.65731e-09	2.08063e-07	hypothetical protein
BSS2_RS01525	1448.98	1174.5	1268.77	575.359	515.626	645.885	-1.16411	down	6.30578e-06	0.000109215	CidA/LrgA family protein
BSS2_RS01530	535.008	404.862	682.409	318.175	239.172	247.452	-1.01132	down	9.88255e-05	0.00115451	LrgB family protein
BSS2_RS01570	152.135	155.354	189.001	72.312	67.521	86.475	-1.13347	down	1.98646e-05	0.000297371	MATE family efflux transporter
BSS2_RS01600	389.841	444.804	364.038	118.957	129.708	87.542	-1.83402	down	1.3969e-11	8.85397e-10	TRAP transporter substrate-binding protein
BSS2_RS01615	234.156	152.966	223.106	22.26	112.689	68.255	-1.58641	down	8.50686e-07	1.89119e-05	hypothetical protein
BSS2_RS01710	671.131	703.849	815.623	314.915	300.181	329.584	-1.21343	down	2.22748e-06	4.45346e-05	ada; bifunctional DNA-binding transcriptional regulator/O6-methylguanine-DNA methyltransferase Ada
BSS2_RS01755	84.512	77.611	111.495	34.209	44.608	30.038	-1.32973	down	2.85787e-06	5.5283e-05	Hsp70 family protein
BSS2_RS01960	424.414	398.074	448.632	210.503	179.302	130.015	-1.29001	down	1.38762e-06	2.93171e-05	DUF374 domain-containing protein
BSS2_RS02005	1672.11	1661.84	1738.8	760.398	912.552	832.622	-1.01762	down	4.23325e-05	0.000559376	pirin family protein
BSS2_RS02030	18653.3	18195.2	17749.8	3631.37	3266.95	3263.25	-2.42573	down	3.5961e-19	1.07128e-16	hypothetical protein
BSS2_RS02035	2200.04	1975.14	1966.81	743.308	957.571	871.369	-1.25568	down	6.51761e-07	1.49353e-05	LysM peptidoglycan-binding domain-containing protein
BSS2_RS02355	445.237	365.93	347.736	152.373	182.846	166.33	-1.20829	down	3.27001e-06	6.24447e-05	glycosyltransferase family 4 protein
BSS2_RS02375	102.29	189.918	209.171	75.848	72.201	69.772	-1.20275	down	0.000112382	0.00128271	transposase
BSS2_RS02425	426.335	350.225	390.944	109.046	136.171	106.329	-1.73163	down	1.7387e-10	8.77894e-09	IS481 family transposase
BSS2_RS16040	314.864	279.209	353.394	96.497	143.237	150.411	-1.28006	down	1.60913e-06	3.32889e-05	IS5 family transposase
BSS2_RS16055	184.799	239.631	255.411	60.232	146.815	110.814	-1.09679	down	0.000486408	0.00431253	hypothetical protein
BSS2_RS02550	649.517	647.628	741.848	329.309	223.826	230.351	-1.37987	down	2.17901e-07	5.57308e-06	betI; transcriptional regulator BetI
BSS2_RS02695	101.483	95.292	87.717	15.968	33.682	18.361	-2.0645	down	3.96334e-09	1.49453e-07	hypothetical protein
BSS2_RS02760	24.592	30.439	24.332	9.351	11.835	8.602	-1.41364	down	0.000230353	0.00235815	DUF2163 domain-containing protein
BSS2_RS02785	8794.64	8289.61	7894.54	2958.06	2656.81	2949.43	-1.5443	down	2.54829e-09	9.85891e-08	hypothetical protein
BSS2_RS02790	3728.28	3281.53	3435.84	931.938	888.155	1004.71	-1.88668	down	9.26296e-13	7.6651e-11	response regulator transcription factor
BSS2_RS02795	732.592	762.712	843.65	229.626	195.942	208.357	-1.88347	down	1.97207e-12	1.43287e-10	hypothetical protein
BSS2_RS17265	105.213	122.09	78.078	7.501	42.195	55.204	-1.54157	down	4.27173e-05	0.000560594	hypothetical protein
BSS2_RS02940	284.675	242.099	321.913	121.504	139.176	113.802	-1.18033	down	8.17918e-06	0.000136678	site-specific integrase
BSS2_RS03065	577.278	557.687	529.398	240.928	282.336	284.422	-1.0431	down	5.73376e-05	0.000720957	hypothetical protein
BSS2_RS03225	3048.98	2960	3010.34	1165.22	1379.78	1331.79	-1.21815	down	1.36372e-06	2.90181e-05	SDR family oxidoreductase
BSS2_RS03310	9533.62	9261.13	10039.4	4437.09	4554.05	4730.96	-1.07128	down	1.69851e-05	0.000259481	L-lactate permease
BSS2_RS17275	172.42	200.862	160.567	57.85	19.524	63.859	-1.91833	down	5.1923e-07	1.21794e-05	hypothetical protein
BSS2_RS03945	141.354	119.558	68.378	24.188	63.492	29.667	-1.48855	down	4.76964e-07	1.12768e-05	glycoside hydrolase family 108 protein
BSS2_RS04015	481.868	518.475	382.262	186.825	286.972	188.383	-1.06209	down	3.90906e-05	0.000522201	thermonuclease family protein
BSS2_RS04430	306.497	311.125	329.474	133.196	152.966	185.49	-1.00578	down	8.34595e-05	0.00100252	FAD-dependent monooxygenase
BSS2_RS04745	1562.48	1213.89	1476.57	493.01	835.505	755.858	-1.02885	down	4.57377e-05	0.000592402	(2Fe-2S)-binding protein
BSS2_RS04750	663.441	724.577	858.102	341.315	297.721	295.771	-1.26469	down	1.93356e-06	3.89194e-05	NAD(P)/FAD-dependent oxidoreductase
BSS2_RS04790	1200.38	1104.37	1262.18	547.739	595.509	496.339	-1.12135	down	1.17238e-05	0.00018479	histidine phosphatase family protein
BSS2_RS16300	428.852	530.819	421.042	204.789	211.187	240.712	-1.07213	down	0.000180086	0.00191599	hypothetical protein
BSS2_RS05015	644.875	521.351	567.18	198.824	212.492	185.945	-1.53717	down	1.01917e-08	3.48978e-07	recombinase family protein
BSS2_RS16310	97.414	51.675	91.797	0	0	14.603	-4.04374	down	1.06309e-07	2.93235e-06	hypothetical protein
BSS2_RS05020	55.171	10.506	33.594	9.683	5.446	0	-2.71381	down	1.06028e-06	2.27235e-05	hypothetical protein
BSS2_RS16325	482.291	442.196	400.618	142.639	183.392	196.818	-1.34164	down	4.18476e-06	7.69531e-05	hypothetical protein
BSS2_RS05185	584.065	472.349	555.454	206.424	319.597	248.169	-1.05797	down	2.78414e-05	0.00039684	dusB; tRNA dihydrouridine synthase DusB
BSS2_RS05870	4935.48	4498.06	4812.68	2388.21	1787.79	2427.56	-1.10926	down	1.08449e-05	0.000173102	Tim44 domain-containing protein
BSS2_RS06120	11307.9	11476.7	10035	1125.99	1567.57	1398.31	-3.00372	down	4.5949e-27	2.73764e-24	hypothetical protein
BSS2_RS06190	74095	79524.2	79182.2	9799.53	12824.8	10525	-2.81205	down	1.5376e-24	7.63419e-22	calcium-binding protein
BSS2_RS06355	156.957	127.494	132.654	36.37	33.047	23.162	-2.17162	down	4.74131e-12	3.21008e-10	NUDIX hydrolase
BSS2_RS06375	1659.56	1540.61	1799.95	700.833	532.448	594.454	-1.4519	down	6.1052e-08	1.78308e-06	hypothetical protein
BSS2_RS06825	29118.6	27727.1	31138.8	3721.82	2447.43	3745.82	-3.14955	down	5.50545e-29	5.46691e-26	hypothetical protein
BSS2_RS16460	276.871	309.537	329.921	112.074	186.257	145.271	-1.04659	down	0.000130218	0.00144208	hypothetical protein
BSS2_RS06990	10236.1	9964.3	9970.34	2288.82	4467.68	2511.78	-1.70278	down	3.8412e-11	2.15904e-09	BA14K family protein
BSS2_RS07520	191.13	128.237	197.953	69.282	89.404	89.974	-1.05687	down	7.6374e-05	0.00092487	sugar ABC transporter permease
BSS2_RS15715	44.326	73.153	9.746	0	0	0	-15.3721	down	7.62553e-09	2.70434e-07	hypothetical protein
BSS2_RS07585	5750.09	5248.66	6243.5	1839.98	1417.01	1820.08	-1.76388	down	1.98739e-11	1.20825e-09	DedA family protein
BSS2_RS07630	2359.72	2352.47	2621.58	1232.17	1055.33	1145.31	-1.09517	down	1.54779e-05	0.000240149	hypothetical protein
BSS2_RS07715	25.612	51.876	27.646	18.593	10.459	17.104	-1.18759	down	0.00100428	0.00777074	phosphodiester glycosidase family protein
BSS2_RS07960	1034.42	1083.1	1142.53	463.091	382.047	410.215	-1.3768	down	1.45724e-07	3.8417e-06	5-formyltetrahydrofolate cyclo-ligase
BSS2_RS07990	49.183	40.585	10.814	9.351	5.26	0	-2.78299	down	0.000211598	0.00219634	hypothetical protein
BSS2_RS08010	281.599	310.431	307.655	125.483	166.578	147.752	-1.03252	down	0.000151331	0.00165741	PaaI family thioesterase
BSS2_RS16600	8.8	43.569	0	0	0	0	-14.0915	down	0.00148912	0.0106381	hypothetical protein
BSS2_RS08305	1751.24	1669.66	1752.86	817.613	837.373	908.213	-1.01327	down	5.37103e-05	0.000686708	FUSC family protein
BSS2_RS08475	556.203	534.143	503.53	157.53	246.139	173.087	-1.4665	down	2.08869e-08	6.61936e-07	hypothetical protein
BSS2_RS15720	44.326	73.153	9.746	0	0	0	-15.3721	down	7.62553e-09	2.70434e-07	hypothetical protein
BSS2_RS16640	3991.51	3337.12	3877.87	982.687	2071.79	1421.5	-1.32406	down	1.74444e-07	4.5585e-06	hypothetical protein
BSS2_RS08610	911.653	1011.6	993.44	284.047	342.744	322.401	-1.61956	down	6.78774e-10	2.93053e-08	DMT family transporter
BSS2_RS08615	2275.6	2242.9	2551.83	860.498	930.197	955.182	-1.36451	down	1.18012e-07	3.19599e-06	DUF1178 family protein
BSS2_RS08630	111.489	123.916	141.081	54.507	54.02	54.915	-1.2038	down	2.91492e-05	0.000409601	ComF family protein
BSS2_RS08770	78.362	114.629	46.991	24.38	41.14	44.853	-1.12052	down	0.00356836	0.021606	hypothetical protein
BSS2_RS16660	96.8	54.462	23.219	0	33.88	18.469	-1.73678	down	0.000461886	0.00414445	hypothetical protein
BSS2_RS08955	155.073	137.748	178.108	68.679	90.141	68.921	-1.04811	down	9.65544e-05	0.00113242	LysR family transcriptional regulator
BSS2_RS09010	745.253	720.293	780.4	158.132	118.892	144.024	-2.41526	down	2.59555e-18	5.94781e-16	MFS transporter
BSS2_RS09055	201.101	236.774	265.308	95.121	157.367	82.353	-1.07042	down	0.000168713	0.00181443	queD; 6-carboxytetrahydropterin synthase QueD
BSS2_RS16730	498.665	516.23	358.843	103.429	139.628	171.257	-1.7293	down	1.14234e-08	3.86708e-07	hypothetical protein
BSS2_RS09370	3495.19	3826.84	3247.53	1029.12	887.219	965.702	-1.87475	down	1.60712e-12	1.22759e-10	DUF4354 family protein
BSS2_RS09385	35.058	23.941	49.441	9.653	21.72	21.566	-1.03445	down	0.000654156	0.00553617	GMC family oxidoreductase
BSS2_RS09395	85.485	54.335	79.25	23.721	32.616	50.914	-1.03038	down	0.000519112	0.00454634	enoyl-CoA hydratase/isomerase family protein
BSS2_RS16735	25.646	10.581	11.278	0	0	0	-13.9509	down	0.00148912	0.0106381	hypothetical protein
BSS2_RS09805	393.467	397.154	540.722	208.396	195.37	221.194	-1.09104	down	1.89363e-05	0.000286352	YifB family Mg chelatase-like AAA ATPase
BSS2_RS16770	962.289	970.889	1194.85	479.686	690.12	347.915	-1.04334	down	6.69841e-05	0.000827991	hypothetical protein
BSS2_RS09940	575.159	406.294	582.51	155.746	298.234	173.751	-1.31698	down	5.30445e-07	1.23453e-05	RNA-binding protein
BSS2_RS10110	1180.62	1103.87	1182.66	561.391	468.481	695.83	-1.00656	down	6.42775e-05	0.000797845	dhbA; 2,3-dihydro-2,3-dihydroxybenzoate dehydrogenase
BSS2_RS10130	1503.36	1597.35	1453.51	621.544	697.515	678.517	-1.18895	down	2.3853e-06	4.70584e-05	condensation protein
BSS2_RS10215	25.124	16.962	60.264	5.211	10.259	28.761	-1.21033	down	0.00101976	0.00782953	shikimate dehydrogenase
BSS2_RS10230	105.6	76.246	92.877	10.039	39.527	9.234	-2.22403	down	2.50612e-06	4.91166e-05	hypothetical protein
BSS2_RS10460	2202.84	2247.91	2344.23	1067.17	687.469	962.482	-1.32239	down	3.03397e-07	7.40837e-06	modB; molybdate ABC transporter permease subunit
BSS2_RS10505	957.753	915.071	1106.91	543.576	389.056	506.674	-1.04981	down	3.52163e-05	0.000483454	type III PLP-dependent enzyme
BSS2_RS10595	280.368	279.697	331.239	85.925	88.61	87.824	-1.76436	down	1.84696e-09	7.43526e-08	hypothetical protein
BSS2_RS10715	525.182	571.629	534.971	184.712	203.282	161.049	-1.57145	down	2.44998e-09	9.60327e-08	four-carbon acid sugar kinase family protein
BSS2_RS17360	280.499	324.047	345.386	120.882	159.99	130.822	-1.20625	down	2.67686e-05	0.000383383	hypothetical protein
BSS2_RS11095	82.757	15.759	25.195	14.524	16.339	13.361	-1.48401	down	0.00168607	0.0116736	hypothetical protein
BSS2_RS11425	506.608	439.163	470.412	187.27	224.27	190.791	-1.23338	down	1.85193e-06	3.80476e-05	LacI family transcriptional regulator
BSS2_RS11695	28.818	6.295	22.364	0	5.439	10.673	-1.83466	down	2.20535e-05	0.000326853	replication protein RepA
BSS2_RS11950	55.025	59.595	27.223	0	35.308	0	-2.00614	down	0.000157671	0.00170181	hypothetical protein
BSS2_RS11975	29.279	24.916	33.799	14.613	17.614	7.681	-1.14067	down	0.00129037	0.00946797	GDP-L-fucose synthase
BSS2_RS12015	20.814	32.203	27.459	8.904	20.034	8.191	-1.11595	down	0.0056994	0.0309343	hypothetical protein
BSS2_RS12025	90.05	32.36	38.323	9.941	11.184	21.338	-1.92031	down	2.18882e-07	5.57308e-06	YdcF family protein
BSS2_RS12035	25.464	25.609	35.693	3.631	6.127	0	-3.15208	down	1.37463e-12	1.07764e-10	undecaprenyl/decaprenyl-phosphate alpha-N-acetylglucosaminyl 1-phosphate transferase
BSS2_RS12040	9.613	10.411	9.511	5.483	2.313	2.522	-1.51699	down	0.000757333	0.00626693	oligosaccharide flippase family protein
BSS2_RS12070	20.285	14.646	8.92	5.785	3.254	8.869	-1.29186	down	0.00257964	0.0163854	SDR family oxidoreductase
BSS2_RS12080	34.194	55.022	27.067	0	32.912	25.118	-1.00273	down	0.00770884	0.0394581	rfbC; dTDP-4-dehydrorhamnose 3,5-epimerase
BSS2_RS12170	232.71	260.609	124.266	56.886	74.662	29.071	-1.94298	down	2.19154e-09	8.7048e-08	winged helix-turn-helix transcriptional regulator
BSS2_RS12245	522.498	509.216	516.628	240.928	310.569	210.084	-1.02365	down	4.24367e-05	0.000559376	MFS transporter
BSS2_RS12290	66.744	48.429	39.473	10.502	7.384	9.661	-2.48887	down	8.71704e-11	4.72146e-09	VOC family protein
BSS2_RS12360	71.592	108.677	89.103	33.9	44.205	45.359	-1.12549	down	4.55854e-05	0.000592402	NAD(P)-binding protein
BSS2_RS12535	18385.3	18893.7	18266.3	6067.17	9241.92	6458.08	-1.35151	down	8.64214e-08	2.42877e-06	RcnB family protein
BSS2_RS12605	523.027	433.947	504.708	190.198	183.928	168.97	-1.42835	down	4.44266e-08	1.32347e-06	IS66 family transposase
BSS2_RS12635	1020.8	827.817	799.773	406.009	504.44	402.212	-1.01262	down	6.86406e-05	0.00084496	YbaK/EbsC family protein
BSS2_RS12770	30951.9	33787.4	33076.7	7934.04	9093.58	7554.13	-1.99248	down	4.20749e-14	4.04326e-12	BA14K family protein
BSS2_RS12955	322.976	316.382	331.989	65.551	67.387	54.061	-2.37694	down	1.49663e-16	2.02658e-14	AraC family transcriptional regulator
BSS2_RS13190	4182.02	4598.9	4272.86	1801.06	1596.65	1837.71	-1.31809	down	2.50738e-07	6.22457e-06	winged helix DNA-binding protein
BSS2_RS13225	2519.64	2472.61	2810.12	946.967	1040.01	928.555	-1.42015	down	2.93337e-08	9.1026e-07	DHA2 family efflux MFS transporter permease subunit
BSS2_RS13280	716.049	651.546	762.693	308.919	342.325	392.731	-1.02896	down	3.84836e-05	0.000516409	iron ABC transporter permease
BSS2_RS13285	22898	23671.1	24086.5	10285.8	11341.5	11164.1	-1.10749	down	8.82041e-06	0.000144361	Fe(3+) ABC transporter substrate-binding protein
BSS2_RS13315	113.513	93.669	105.384	35.171	52.156	55.883	-1.12601	down	3.69391e-05	0.000500189	MHS family MFS transporter
BSS2_RS13330	271.459	247.71	230.039	61.03	110.616	108.123	-1.42112	down	1.22903e-07	3.29844e-06	hydrogen peroxide-inducible genes activator
BSS2_RS13555	1836.18	1745.16	1768.16	327.288	278.778	296.768	-2.56687	down	5.48316e-20	1.81493e-17	MarR family transcriptional regulator
BSS2_RS13740	1316.48	1378.8	1408.87	567.108	726.602	685.908	-1.05186	down	5.06503e-05	0.000650376	hypothetical protein
BSS2_RS13760	289.114	210.83	198.103	43.463	86.287	72.907	-1.78427	down	2.18511e-10	1.0849e-08	nikE; nickel import ATP-binding protein NikE
BSS2_RS13765	234.354	321.054	357.205	77.867	86.139	64.466	-1.99797	down	1.77595e-12	1.32264e-10	nikD; nickel import ATP-binding protein NikD
BSS2_RS13770	483.242	412.336	461.193	84.449	113.478	125.157	-2.07019	down	7.09149e-14	6.60173e-12	nikC; nickel ABC transporter permease subunit NikC
BSS2_RS13775	1153.1	1262.68	1393.45	288.221	257.203	251.178	-2.25756	down	1.30023e-16	1.84447e-14	nikB; nickel ABC transporter permease subunit NikB
BSS2_RS13780	4138.82	4008.38	4180.96	665.791	944.276	810.25	-2.34869	down	2.24187e-18	5.56544e-16	nikA; nickel ABC transporter, nickel/metallophore periplasmic binding protein
BSS2_RS13810	118.465	135.352	140.258	39.849	93.558	49.407	-1.10808	down	3.54771e-05	0.0004848	extracellular solute-binding protein
BSS2_RS13815	88.951	102.594	66.677	39.205	41.511	29.7	-1.22564	down	3.12962e-05	0.000433634	mannitol dehydrogenase family protein
BSS2_RS13925	179.519	222.204	157.891	43.44	97.739	62.794	-1.45604	down	3.40924e-06	6.42793e-05	hypothetical protein
BSS2_RS13930	3690.12	3972.73	3755.89	620.573	797.042	751.63	-2.39614	down	4.17441e-18	8.29038e-16	hypothetical protein
BSS2_RS17105	1104.73	1302.29	1171.17	142.527	232.074	282.92	-2.44412	down	1.33925e-17	2.49351e-15	hypothetical protein
BSS2_RS13935	14704.4	16148.3	16718.3	1742.13	1739.89	1753.01	-3.18381	down	1.47199e-29	2.19253e-26	DUF3892 domain-containing protein
BSS2_RS13945	1060.67	1221.59	1156.12	375.285	662.405	395.813	-1.26218	down	6.79454e-07	1.54511e-05	hypothetical protein
BSS2_RS14235	5295.5	5017.5	5398.85	1473.53	1972.53	1672.83	-1.61795	down	3.53021e-10	1.66928e-08	alkene reductase
BSS2_RS14240	13960.7	12756.9	14631.7	1842.44	4495.88	2505.68	-2.22509	down	5.1805e-17	9.07806e-15	helix-turn-helix transcriptional regulator
BSS2_RS14345	421.822	461.406	474.535	220.083	182.546	192.158	-1.19078	down	7.99213e-06	0.000134961	cupin domain-containing protein
BSS2_RS14680	53.868	42.035	38.623	9.351	14.277	13.517	-1.85656	down	6.98642e-09	2.53811e-07	sugar ABC transporter ATP-binding protein
BSS2_RS14685	257.177	241.345	243.932	88.205	80.894	102.305	-1.45185	down	8.36853e-08	2.3971e-06	ABC transporter substrate-binding protein
BSS2_RS15200	104.943	55.275	114.883	30.566	35.819	42.175	-1.34144	down	8.80552e-06	0.000144361	ABC transporter permease
BSS2_RS15205	134.588	146.085	169.364	25.982	49.16	32.592	-2.06254	down	5.45084e-12	3.60845e-10	ABC transporter permease
BSS2_RS15245	799.964	639.322	847.624	323.351	311.223	350.327	-1.21535	down	6.05445e-06	0.000106095	type II toxin-antitoxin system PemK/MazF family toxin
BSS2_RS15250	470.417	505.203	556.725	106.538	246.366	79.854	-1.8241	down	3.37233e-11	1.96984e-09	lactate dehydrogenase
BSS2_RS17430	567.281	607.356	590.511	103.76	195.06	113.03	-2.09959	down	2.13565e-14	2.1207e-12	hypothetical protein
BSS2_RS15735	22.163	54.865	0	0	0	0	-14.6482	down	7.47954e-06	0.000127323	hypothetical protein
BSS2_RS15305	6428.62	6167.18	6167.61	2251.73	3007.82	2703.65	-1.2365	down	9.00701e-07	1.97293e-05	Rrf2 family transcriptional regulator
BSS2_RS15330	2893.62	2556.86	2822.57	1407.34	1220.31	1234.38	-1.09906	down	1.43327e-05	0.000223546	transcriptional repressor
BSS2_RS15335	422.084	337.273	422.922	127.993	226.272	179.413	-1.14752	down	2.6313e-05	0.000380516	PilZ domain-containing protein
BSS2_RS15475	484.843	401.135	444.383	50.943	55.673	34.811	-3.23366	down	4.42138e-28	3.29283e-25	aldehyde dehydrogenase family protein
BSS2_RS15480	455.303	466.949	411.889	59.359	58.431	27.302	-3.20084	down	8.93401e-17	1.33072e-14	hypothetical protein
BSS2_RS15520	52.428	49.229	66.782	22.686	19.721	28.457	-1.24907	down	6.24867e-05	0.000778861	phosphotransferase enzyme family protein
BSS2_RS15550	23.491	21.425	17.942	0	0.793	9.082	-2.66987	down	4.50652e-10	2.00372e-08	APC family permease
BSS2_RS15560	8.533	18.484	19.701	3.65	4.791	7.835	-1.52106	down	0.000108864	0.00125214	amidohydrolase
BSS2_RS15620	411.664	330.941	361.133	135.558	163.394	187.047	-1.18337	down	5.86418e-06	0.000103369	metallophosphoesterase
