# Supplementary material for: Integrated Proteomic and Transcriptomic Analyses Reveal the Roles of Brucella Homolog of BAX Inhibitor 1 in Cell Division and Membrane Homeostasis of Brucella suis S2
Source: Front Microbiol. 2021 Jan 28;12:632095. doi: 10.3389/fmicb.2021.632095 (PMC7876416; doi:10.3389/fmicb.2021.632095)
Supplement: Supplementary file 1 [file Data_Sheet_1.zip › Supplementary Material/Table S7_Overlapped DEGs.xlsx]

## Sheet: Overlapped DEGs
Note: Highlight in yellow indicates the genes that have been significantly complemented in the ΔbrbI::brbI strain
		ΔbrbI::brbI vs B. suis S2				ΔbrbI vs B. suis S2
Gene	Gene description	Log2(FC)	Regulation type	p-value	FDR	Log2(FC)	Regulation type	p-value	FDR
BSS2_RS00100	CHRD domain-containing protein	1.19589	up	0.000135954	0.0015907	1.4549	up	9.08496e-07	7.68867e-06
BSS2_RS00105	acyltransferase	1.2809	up	4.80371e-06	9.27366e-05	1.32022	up	5.18678e-07	4.61237e-06
BSS2_RS00335	membrane protein	1.14471	up	8.92505e-05	0.00111959	1.04128	up	0.000112635	0.00059261
BSS2_RS01210	integrase	1.41182	up	2.07861e-06	4.41407e-05	2.22992	up	6.03466e-15	1.87263e-13
BSS2_RS01215	hypothetical protein	1.4026	up	0.00411352	0.0281138	2.24081	up	3.07448e-07	2.93554e-06
BSS2_RS01505	glycosyltransferase family 25 protein	1.21575	up	4.3107e-05	0.000604515	1.92707	up	1.28172e-11	2.67011e-10
BSS2_RS01805	hypothetical protein	2.35379	up	5.03783e-17	2.13964e-14	2.2339	up	9.98765e-17	3.67324e-15
BSS2_RS01810	hypothetical protein	2.10114	up	3.80459e-14	9.42588e-12	2.07733	up	6.98228e-15	2.12247e-13
BSS2_RS02375	transposase	1.12607	up	0.00453748	0.0303145	2.32881	up	5.22904e-11	1.00499e-09
BSS2_RS02425	IS481 family transposase	1.05082	up	0.000480135	0.00472663	2.78245	up	2.26901e-21	1.32537e-19
BSS2_RS02635	hypothetical protein	1.62767	up	6.80939e-05	0.00089182	2.4646	up	5.65058e-11	1.07904e-09
BSS2_RS02640	hypothetical protein	1.62825	up	5.93324e-07	1.42254e-05	2.43336	up	6.6406e-15	2.03942e-13
BSS2_RS02700	DNA-packaging protein	2.20354	up	1.69286e-11	1.43796e-09	3.03291	up	1.38159e-21	8.57448e-20
BSS2_RS02705	phage portal protein	2.07455	up	6.40857e-09	2.60996e-07	1.72572	up	1.06112e-06	8.90442e-06
BSS2_RS02745	gene transfer agent family protein	3.62044	up	7.82237e-06	0.000138301	3.76152	up	3.28824e-06	2.56431e-05
BSS2_RS02755	TIGR02217 family protein	2.50988	up	0.00013773	0.00159949	1.67227	up	0.0189027	0.0481703
BSS2_RS03945	glycoside hydrolase family 108 protein	1.78551	up	7.86168e-06	0.000138301	3.27407	up	3.42399e-19	1.61906e-17
BSS2_RS04100	hypothetical protein	1.90865	up	0.000185422	0.0020881	2.67344	up	9.58276e-09	1.16519e-07
BSS2_RS04515	DUF1508 domain-containing protein	1.32111	up	3.50974e-05	0.00050408	2.11123	up	3.59333e-12	7.98846e-11
BSS2_RS04525	BrnA antitoxin family protein	1.40919	up	4.06328e-07	1.00668e-05	2.25686	up	8.79567e-17	3.31675e-15
BSS2_RS04530	hypothetical protein	1.51044	up	4.2617e-08	1.39231e-06	2.40633	up	1.01412e-18	4.50904e-17
BSS2_RS04545	hypothetical protein	1.40134	up	0.00427723	0.0287697	1.97993	up	1.01132e-05	6.89702e-05
BSS2_RS04750	NAD(P)/FAD-dependent oxidoreductase	1.04224	up	0.000421824	0.00423677	2.30693	up	8.8725e-16	2.90452e-14
BSS2_RS04865	DEAD/DEAH box helicase	1.04837	up	0.000117718	0.00141323	1.38046	up	7.89191e-08	8.45683e-07
BSS2_RS04890	GGDEF domain-containing protein	1.39834	up	1.75684e-06	3.81246e-05	1.47045	up	1.44097e-07	1.46506e-06
BSS2_RS04990	hypothetical protein	3.3205	up	8.53072e-07	1.95091e-05	2.32756	up	0.00320804	0.0109274
BSS2_RS05000	tyrosine-type recombinase/integrase	2.89991	up	1.09868e-21	1.08879e-18	2.86709	up	3.12901e-22	2.07141e-20
BSS2_RS16330	hypothetical protein	2.44549	up	0.00365742	0.0258278	2.93979	up	0.000211598	0.00103167
BSS2_RS05130	endopeptidase La	1.22012	up	6.30202e-06	0.000115654	1.71732	up	5.01176e-11	9.69483e-10
BSS2_RS05205	type II toxin-antitoxin system RatA family toxin	1.16463	up	2.37956e-05	0.000368461	1.53507	up	6.25604e-09	7.9986e-08
BSS2_RS05935	radC; JAB domain-containing protein	1.44653	up	2.51977e-07	6.57128e-06	1.72522	up	1.55249e-10	2.75291e-09
BSS2_RS05975	alpha/beta hydrolase	1.1136	up	0.000120192	0.00143506	1.42283	up	2.12038e-07	2.09159e-06
BSS2_RS06105	GlxA family transcriptional regulator	1.16844	up	0.000102293	0.00126402	1.22548	up	1.25137e-05	8.37712e-05
BSS2_RS06115	aminomethyl transferase family protein	2.25431	up	1.67842e-09	8.04828e-08	1.53154	up	6.02417e-05	0.000343793
BSS2_RS06190	calcium-binding protein	1.12535	up	3.77139e-05	0.000539055	3.9374	up	3.55265e-41	2.30035e-38
BSS2_RS06210	ABC transporter permease	1.39102	up	0.00011203	0.00135945	1.73826	up	3.10624e-07	2.95639e-06
BSS2_RS06855	GatB/YqeY domain-containing protein	1.33157	up	7.19682e-06	0.000128892	1.64347	up	4.4619e-09	6.01447e-08
BSS2_RS07005	hypothetical protein	2.47432	up	1.63651e-08	6.1371e-07	2.78251	up	4.77602e-11	9.2992e-10
BSS2_RS07010	MarR family transcriptional regulator	1.04471	up	0.00018725	0.00210073	1.22019	up	2.6586e-06	2.09523e-05
BSS2_RS16490	hypothetical protein	15.2703	up	2.45529e-06	4.9657e-05	14.9955	up	7.41314e-05	0.00041201
BSS2_RS07125	ABC transporter ATP-binding protein	1.5312	up	6.35636e-07	1.4998e-05	1.01081	up	0.000501168	0.00219202
BSS2_RS07205	N-acetyltransferase	1.99183	up	2.33683e-10	1.38948e-08	2.85469	up	1.51759e-20	7.9314e-19
BSS2_RS07440	aceA; isocitrate lyase	2.02367	up	2.61323e-13	5.52245e-11	2.50882	up	3.32256e-20	1.70654e-18
BSS2_RS07445	hypothetical protein	2.73239	up	1.46114e-20	1.08599e-17	3.17652	up	7.75401e-28	7.61943e-26
BSS2_RS07620	rpoH; RNA polymerase sigma factor RpoH	1.02748	up	0.000154885	0.00176426	1.54667	up	2.39923e-09	3.46956e-08
BSS2_RS07710	energy transducer TonB	1.02863	up	0.000205873	0.00225853	1.51951	up	5.7264e-09	7.44494e-08
BSS2_RS07730	efflux RND transporter periplasmic adaptor subunit	2.47766	up	8.09743e-13	1.00307e-10	2.8599	up	1.15932e-17	4.60484e-16
BSS2_RS07755	hypothetical protein	1.90275	up	0.000871975	0.00797656	1.74691	up	0.00216081	0.00775548
BSS2_RS07925	rpmE; 50S ribosomal protein L31	1.21638	up	1.43586e-05	0.000237156	1.57544	up	2.19579e-09	3.22229e-08
BSS2_RS08160	50S ribosomal protein L32	1.45022	up	0.000431848	0.00432284	1.90052	up	1.58804e-06	1.29966e-05
BSS2_RS08380	signal recognition particle protein	1.17487	up	2.08577e-05	0.00032984	1.89828	up	9.93629e-13	2.40652e-11
BSS2_RS08440	hypothetical protein	1.15993	up	2.63771e-05	0.000404022	1.97681	up	1.4184e-13	3.70651e-12
BSS2_RS08480	N-acetyltransferase	1.15575	up	8.43964e-05	0.0010677	1.75684	up	3.36538e-10	5.5697e-09
BSS2_RS16640	hypothetical protein	1.34995	up	2.27831e-06	4.67132e-05	2.67402	up	1.9102e-21	1.1381e-19
BSS2_RS16730	hypothetical protein	2.31931	up	8.63994e-08	2.51829e-06	4.04861	up	2.03247e-25	1.72992e-23
BSS2_RS09540	Smr/MutS family protein	1.01802	up	0.000465759	0.00461568	1.49115	up	6.22876e-08	6.84704e-07
BSS2_RS09555	hslU; ATP-dependent protease ATPase subunit HslU	1.20573	up	9.63571e-06	0.000165589	1.7911	up	8.91453e-12	1.91053e-10
BSS2_RS09560	hslV; ATP-dependent protease subunit HslV	1.03915	up	0.000151481	0.00173881	1.52933	up	3.65166e-09	5.08332e-08
BSS2_RS09605	phosphoenolpyruvate carboxykinase	1.42886	up	1.66029e-07	4.52848e-06	1.48146	up	1.0976e-08	1.31315e-07
BSS2_RS09770	dnaK; molecular chaperone DnaK	1.21995	up	6.92957e-06	0.000124858	1.43524	up	2.4342e-08	2.84372e-07
BSS2_RS09775	dnaJ; molecular chaperone DnaJ	1.04937	up	0.000104007	0.00127774	1.00602	up	5.953e-05	0.000340384
BSS2_RS09805	YifB family Mg chelatase-like AAA ATPase	1.16677	up	3.30029e-05	0.000480969	2.25782	up	3.78874e-16	1.28258e-14
BSS2_RS10280	Hsp20 family protein	1.00474	up	0.000195659	0.00216243	1.60458	up	6.50161e-10	1.03574e-08
BSS2_RS10575	DHA2 family efflux MFS transporter permease subunit	1.90905	up	5.72622e-06	0.000107069	2.71189	up	6.13105e-12	1.32351e-10
BSS2_RS17360	hypothetical protein	2.52591	up	2.59057e-10	1.51015e-08	3.73216	up	2.16657e-23	1.61355e-21
BSS2_RS10980	insulinase family protein	1.74081	up	0.00128599	0.0110303	1.4589	up	0.00948635	0.0272171
BSS2_RS11110	FAD:protein FMN transferase	2.11111	up	0.00846923	0.0496627	1.8959	up	0.0124009	0.0336143
BSS2_RS11615	mannose-1-phosphate guanylyltransferase/mannose-6-phosphate isomerase	3.80094	up	4.74843e-36	1.41171e-32	3.01342	up	1.36385e-25	1.19497e-23
BSS2_RS12015	hypothetical protein	13.5954	up	1.25987e-08	4.86441e-07	14.7114	up	1.37836e-13	3.63376e-12
BSS2_RS12020	hypothetical protein	13.3016	up	4.14264e-05	0.000583699	13.9649	up	8.22944e-07	7.0245e-06
BSS2_RS12045	glycosyltransferase family 2 protein	2.4631	up	0.000672342	0.00636583	3.2028	up	1.62499e-06	1.32626e-05
BSS2_RS12050	dTDP-4-dehydrorhamnose 3,5-epimerase	1.24188	up	0.00236216	0.0181935	2.11741	up	1.17495e-08	1.40007e-07
BSS2_RS12065	DUF4038 domain-containing protein	2.28974	up	8.14658e-06	0.000142469	1.89465	up	0.000634837	0.00270942
BSS2_RS12075	DUF4910 domain-containing protein	2.01226	up	0.00414065	0.0281826	2.56789	up	0.000109008	0.000577822
BSS2_RS12080	rfbC; dTDP-4-dehydrorhamnose 3,5-epimerase	1.56926	up	0.00301802	0.0224877	2.57199	up	1.26871e-07	1.31232e-06
BSS2_RS12265	hypothetical protein	13.7459	up	0.00276552	0.0207623	14.4945	up	0.000241628	0.00114986
BSS2_RS12345	hypothetical protein	1.44349	up	3.24812e-06	6.43777e-05	1.05915	up	0.000276978	0.0013035
BSS2_RS12540	SDR family oxidoreductase	1.23623	up	0.000224472	0.00243561	1.50952	up	2.3583e-06	1.87344e-05
BSS2_RS12545	galE; UDP-glucose 4-epimerase GalE	3.26824	up	4.10046e-13	6.7726e-11	2.72696	up	7.18812e-09	9.07348e-08
BSS2_RS12550	glycosyltransferase	1.94681	up	1.83491e-09	8.52375e-08	1.84549	up	4.73916e-09	6.33093e-08
BSS2_RS12615	IS66 family insertion sequence hypothetical protein	1.02298	up	0.00273268	0.0205678	1.08361	up	0.000539473	0.00233589
BSS2_RS12875	rpmG; 50S ribosomal protein L33	1.11012	up	8.87767e-05	0.00111836	1.41417	up	1.36075e-07	1.39782e-06
BSS2_RS12895	nucleoside diphosphate kinase regulator	2.45796	up	2.48171e-18	1.22969e-15	2.40512	up	1.03823e-18	4.54837e-17
BSS2_RS12955	AraC family transcriptional regulator	1.83773	up	1.02438e-07	2.95677e-06	4.21467	up	2.73809e-36	7.41524e-34
BSS2_RS13980	hypothetical protein	1.39349	up	2.96438e-05	0.000440655	1.74874	up	3.05747e-08	3.54405e-07
BSS2_RS14025	UbiA family prenyltransferase	1.00339	up	0.000267573	0.00281093	1.15789	up	7.5862e-06	5.39363e-05
BSS2_RS14105	YigZ family protein	1.2075	up	0.000458148	0.00455543	1.28734	up	7.69587e-05	0.000424556
BSS2_RS14320	alpha-hydroxy-acid oxidizing protein	1.59384	up	1.40792e-08	5.36633e-07	2.16028	up	2.44528e-15	7.91792e-14
BSS2_RS17195	hypothetical protein	1.4211	up	5.90282e-06	0.000109682	1.03925	up	0.00037281	0.00169299
BSS2_RS14885	GIY-YIG nuclease family protein	1.9169	up	0.000117888	0.00141323	2.12709	up	3.59462e-05	0.000219434
BSS2_RS15245	type II toxin-antitoxin system PemK/MazF family toxin	1.30671	up	2.65448e-05	0.000404022	2.52206	up	3.45458e-17	1.33652e-15
BSS2_RS15250	lactate dehydrogenase	2.23705	up	6.63697e-11	4.81261e-09	4.06115	up	4.31017e-34	6.7579e-32
BSS2_RS17430	hypothetical protein	2.30714	up	1.71948e-12	1.82572e-10	4.40673	up	3.86095e-41	2.30035e-38
BSS2_RS15470	helix-turn-helix domain-containing protein	1.92737	up	2.69708e-05	0.000407026	2.5593	up	1.83535e-09	2.74749e-08
BSS2_RS15480	hypothetical protein	3.71071	up	5.23279e-05	0.000720235	6.91155	up	4.13953e-31	5.6053e-29
BSS2_RS15570	branched-chain amino acid ABC transporter permease	2.61954	up	0.00102761	0.00925787	2.45757	up	0.00203889	0.00736968
BSS2_RS15700	hypothetical protein	13.5805	up	0.000241628	0.00257477	13.0025	up	0.00973235	0.0277974
BSS2_RS00065	branched-chain amino acid ABC transporter substrate-binding protein	-1.00718	down	0.000132348	0.00156139	-1.13133	down	7.10328e-05	0.000398506
BSS2_RS00220	SH3 domain-containing protein	-1.41725	down	0.000780965	0.00721058	-1.3529	down	0.0032817	0.0111473
BSS2_RS00380	4a-hydroxytetrahydrobiopterin dehydratase	-1.32109	down	3.04999e-05	0.000447119	-2.69526	down	2.83581e-12	6.39991e-11
BSS2_RS00465	hypothetical protein	-1.06541	down	4.47148e-05	0.000624118	-2.21452	down	1.21808e-14	3.59272e-13
BSS2_RS00470	response regulator	-1.08603	down	3.32546e-05	0.000482272	-2.15337	down	3.60642e-14	9.85646e-13
BSS2_RS01030	ABC transporter permease	-1.0239	down	0.00116201	0.0101309	-1.86752	down	2.15511e-07	2.11884e-06
BSS2_RS01040	ABC transporter permease	-1.09102	down	6.87297e-05	0.000892285	-1.49009	down	6.61564e-07	5.72906e-06
BSS2_RS01120	Gfo/Idh/MocA family oxidoreductase	-1.26531	down	2.18038e-06	4.50157e-05	-1.33321	down	2.6693e-06	2.09811e-05
BSS2_RS01130	SDR family oxidoreductase	-1.10641	down	2.73519e-05	0.000410694	-1.53118	down	6.22784e-08	6.84704e-07
BSS2_RS01135	fumarylacetoacetate hydrolase family protein	-1.20924	down	5.11949e-06	9.81952e-05	-1.65836	down	4.39223e-09	5.94748e-08
BSS2_RS01140	L-fuconate dehydratase	-1.302	down	1.00278e-06	2.25854e-05	-1.61632	down	1.05756e-08	1.27035e-07
BSS2_RS01890	hypothetical protein	-1.47918	down	7.91873e-08	2.35424e-06	-2.65584	down	1.5594e-18	6.54288e-17
BSS2_RS02505	ABC transporter substrate-binding protein	-1.1149	down	3.42679e-05	0.000494556	-1.78425	down	5.24545e-10	8.49249e-09
BSS2_RS02510	sugar phosphate isomerase/epimerase	-1.3331	down	7.65637e-07	1.76453e-05	-2.06286	down	1.27845e-12	3.07137e-11
BSS2_RS02515	Gfo/Idh/MocA family oxidoreductase	-1.06788	down	5.75248e-05	0.00077737	-1.71123	down	2.73293e-09	3.87686e-08
BSS2_RS03405	SH3 domain-containing protein	-1.39319	down	1.54487e-07	4.25269e-06	-2.57683	down	3.32115e-19	1.59576e-17
BSS2_RS03510	winged helix-turn-helix transcriptional regulator	-1.43726	down	3.96817e-07	9.91375e-06	-1.78496	down	4.035e-09	5.56494e-08
BSS2_RS04850	wrbA; NAD(P)H:quinone oxidoreductase type IV	-1.9149	down	2.67041e-12	2.73763e-10	-3.05478	down	4.25366e-24	3.33465e-22
BSS2_RS04905	HlyD family secretion protein	-1.24602	down	2.55827e-06	5.13902e-05	-1.16461	down	5.0062e-05	0.000294733
BSS2_RS05515	hypothetical protein	-1.05123	down	6.02337e-05	0.000805221	-2.20443	down	1.46825e-14	4.16564e-13
BSS2_RS05830	transglutaminase-like cysteine peptidase	-1.22237	down	3.05298e-05	0.000447119	-2.04537	down	1.04743e-09	1.6084e-08
BSS2_RS06265	urease subunit gamma	-1.48409	down	6.17198e-08	1.89168e-06	-2.21364	down	1.54001e-13	3.9893e-12
BSS2_RS06270	urease subunit beta	-1.63817	down	1.08852e-09	5.39362e-08	-2.38455	down	2.44934e-16	8.58421e-15
BSS2_RS06275	urease subunit alpha	-1.49872	down	1.99898e-08	7.16018e-07	-2.17493	down	2.26789e-14	6.31407e-13
BSS2_RS06280	ureE; urease accessory protein UreE	-1.49329	down	2.54067e-08	8.78302e-07	-1.80774	down	1.99097e-10	3.48889e-09
BSS2_RS06285	urease accessory protein UreF	-1.56835	down	6.16299e-09	2.58064e-07	-1.97558	down	5.62513e-12	1.23215e-10
BSS2_RS06290	ureG; urease accessory protein UreG	-1.36121	down	3.8334e-07	9.74078e-06	-1.91389	down	2.31994e-11	4.73362e-10
BSS2_RS06295	urease accessory protein UreD	-1.13802	down	2.2804e-05	0.000354955	-1.85055	down	2.14652e-10	3.69624e-09
BSS2_RS06330	crcB; fluoride efflux transporter CrcB	-1.48501	down	3.84143e-08	1.28321e-06	-2.00686	down	2.68526e-12	6.15337e-11
BSS2_RS06335	crcB; fluoride efflux transporter CrcB	-1.69446	down	9.31942e-10	4.77701e-08	-1.84798	down	2.90488e-10	4.88907e-09
BSS2_RS06720	trans-aconitate 2-methyltransferase	-1.5444	down	1.79755e-07	4.8496e-06	-1.8251	down	1.03043e-08	1.24277e-07
BSS2_RS07645	sensor histidine kinase	-1.08873	down	3.82493e-05	0.000544091	-1.41565	down	6.4159e-07	5.58859e-06
BSS2_RS07650	DUF1328 domain-containing protein	-1.00913	down	0.000109797	0.00133782	-2.09192	down	2.2758e-13	5.79453e-12
BSS2_RS07655	response regulator	-1.12942	down	1.75375e-05	0.000280316	-1.88663	down	2.60403e-11	5.24149e-10
BSS2_RS07665	RNA polymerase sigma factor	-1.19082	down	6.0966e-06	0.000112579	-1.84148	down	7.37135e-11	1.38983e-09
BSS2_RS07675	hypothetical protein	-1.21073	down	5.3192e-06	0.000100726	-1.68984	down	2.31123e-09	3.3712e-08
BSS2_RS07995	propionyl-CoA synthetase	-1.08833	down	3.87666e-05	0.000548824	-1.41382	down	6.71763e-07	5.80053e-06
BSS2_RS08125	RNA polymerase factor sigma-32	-1.1456	down	1.32905e-05	0.000223804	-2.20204	down	9.60505e-15	2.86134e-13
BSS2_RS09810	transglutaminase-like cysteine peptidase	-1.17108	down	1.603e-05	0.000258071	-1.45306	down	7.70877e-07	6.63711e-06
BSS2_RS10080	ABC transporter permease	-1.1729	down	2.57594e-05	0.000396802	-1.13825	down	0.000173581	0.000864713
BSS2_RS10180	ABC transporter ATP-binding protein	-1.01888	down	0.000133576	0.00156965	-1.09628	down	0.000160783	0.000806352
BSS2_RS10185	ABC transporter ATP-binding protein	-1.01706	down	0.000136438	0.0015907	-1.13723	down	8.3462e-05	0.000456208
BSS2_RS10190	VOC family protein	-1.72842	down	5.0686e-10	2.79055e-08	-1.79049	down	1.26759e-09	1.9266e-08
BSS2_RS10195	SDR family oxidoreductase	-2.00543	down	3.15541e-13	5.52245e-11	-1.79464	down	3.73143e-10	6.1414e-09
BSS2_RS10200	SDR family oxidoreductase	-2.18822	down	1.24475e-14	3.36422e-12	-1.27599	down	1.30329e-05	8.68571e-05
BSS2_RS10205	MFS transporter	-2.60242	down	2.52793e-20	1.50311e-17	-1.63829	down	8.87047e-09	1.09195e-07
BSS2_RS10210	pyruvate dehydrogenase complex dihydrolipoamide acetyltransferase	-2.85911	down	6.89436e-22	1.02485e-18	-1.88454	down	1.53679e-10	2.74138e-09
BSS2_RS10215	shikimate dehydrogenase	-2.48253	down	1.3467e-12	1.48287e-10	-1.27221	down	0.000187319	0.000923877
BSS2_RS10600	flhB; flagellar biosynthesis protein FlhB	-1.70642	down	1.67207e-08	6.1371e-07	-2.28433	down	9.17716e-12	1.95277e-10
BSS2_RS10615	fliN; flagellar motor switch protein FliN	-1.61435	down	2.45554e-09	1.12313e-07	-4.18656	down	8.04615e-40	3.42421e-37
BSS2_RS10620	hypothetical protein	-1.58597	down	1.01577e-08	4.02568e-07	-4.27005	down	3.26658e-35	6.08197e-33
BSS2_RS10625	flagellar motor switch protein FliM	-1.96667	down	6.96407e-13	9.05037e-11	-3.8722	down	1.70319e-35	3.62414e-33
BSS2_RS10630	motA; flagellar motor stator protein MotA	-1.84229	down	1.0468e-11	9.43069e-10	-4.45291	down	3.47183e-43	3.44753e-40
BSS2_RS10635	DUF1217 domain-containing protein	-1.55874	down	7.64276e-09	3.07053e-07	-3.42887	down	1.1269e-28	1.24334e-26
BSS2_RS10640	flgF; flagellar basal-body rod protein FlgF	-1.86316	down	1.37937e-11	1.20614e-09	-3.38067	down	7.92891e-28	7.61943e-26
BSS2_RS10645	fliI; flagellar protein export ATPase FliI	-1.78498	down	3.36955e-10	1.92648e-08	-3.22409	down	2.70355e-24	2.17672e-22
BSS2_RS10650	hypothetical protein	-2.09746	down	3.19233e-12	3.1636e-10	-3.99556	down	7.19643e-28	7.39247e-26
BSS2_RS10725	flgB; flagellar basal body rod protein FlgB	-1.81273	down	2.42876e-11	2.00575e-09	-3.82251	down	2.58829e-35	5.14033e-33
BSS2_RS10730	flgC; flagellar basal body rod protein FlgC	-1.61644	down	2.75845e-09	1.22401e-07	-3.50095	down	1.56328e-30	1.94042e-28
BSS2_RS10735	fliE; flagellar hook-basal body complex protein FliE	-1.45368	down	4.71192e-08	1.47458e-06	-3.76329	down	6.79708e-36	1.55758e-33
BSS2_RS10740	flgG; flagellar basal-body rod protein FlgG	-1.40691	down	1.2755e-07	3.5774e-06	-3.94442	down	2.40636e-38	7.16854e-36
BSS2_RS10745	flgA; flagellar basal body P-ring formation protein FlgA	-1.60346	down	3.35318e-09	1.46603e-07	-3.91099	down	3.04855e-36	7.56803e-34
BSS2_RS10750	flgI; flagellar basal body P-ring protein FlgI	-1.52624	down	2.09886e-08	7.42847e-07	-3.39278	down	2.5373e-28	2.69951e-26
BSS2_RS10755	MotE family protein	-1.65387	down	5.92916e-09	2.5182e-07	-3.94115	down	7.27701e-31	9.42531e-29
BSS2_RS10760	flgH; flagellar basal body L-ring protein FlgH	-1.83405	down	9.07249e-10	4.74459e-08	-3.28905	down	8.45212e-21	4.75073e-19
BSS2_RS10765	flagellar basal body protein FliL	-2.02151	down	2.03249e-10	1.25887e-08	-3.57759	down	1.20113e-20	6.50574e-19
BSS2_RS10770	fliP; flagellar type III secretion system pore protein FliP	-1.69108	down	7.15361e-08	2.17017e-06	-3.05773	down	1.08999e-16	3.95985e-15
BSS2_RS10790	CoA transferase	-1.06945	down	5.36217e-05	0.000731273	-2.36747	down	4.27083e-16	1.42953e-14
BSS2_RS11525	potA; ABC transporter ATP-binding protein	-1.03041	down	0.000233756	0.00250887	-1.44503	down	1.97685e-06	1.58734e-05
BSS2_RS11530	ABC transporter permease	-1.14237	down	6.03983e-05	0.000805221	-1.58265	down	3.05676e-07	2.92801e-06
BSS2_RS11535	ABC transporter permease	-1.66408	down	1.32991e-07	3.69516e-06	-1.65446	down	1.05901e-06	8.90442e-06
BSS2_RS11555	hypothetical protein	-1.17024	down	1.39078e-05	0.000230995	-2.12104	down	6.30289e-13	1.57784e-11
BSS2_RS11560	bepG; multidrug efflux RND transporter permease subunit BepG	-1.68428	down	4.66791e-10	2.61844e-08	-2.57012	down	5.82983e-19	2.67186e-17
BSS2_RS11565	bepF; multidrug efflux RND transporter periplasmic adaptor subunit BepF	-1.76949	down	6.94122e-11	4.91339e-09	-2.79607	down	4.39252e-21	2.51641e-19
BSS2_RS11570	DUF1269 domain-containing protein	-1.47206	down	3.36948e-08	1.15143e-06	-2.21053	down	1.36409e-14	3.90732e-13
BSS2_RS11875	NAD-dependent succinate-semialdehyde dehydrogenase	-1.5692	down	3.5125e-08	1.18667e-06	-1.65433	down	6.66515e-08	7.27307e-07
BSS2_RS11880	ABC transporter substrate-binding protein	-1.27807	down	6.89923e-06	0.000124858	-1.32924	down	1.4095e-05	9.28962e-05
BSS2_RS12125	acyl-CoA dehydrogenase	-1.05495	down	0.00011317	0.0013677	-1.49236	down	5.68997e-07	5.00013e-06
BSS2_RS12135	3-hydroxyacyl-CoA dehydrogenase	-1.04821	down	0.000192262	0.00214516	-1.81712	down	1.23753e-08	1.46876e-07
BSS2_RS12335	8-amino-7-oxononanoate synthase	-1.05026	down	6.5551e-05	0.000862315	-1.15095	down	5.48756e-05	0.000319286
BSS2_RS12410	cytochrome bd oxidase subunit I	-1.39162	down	2.01015e-07	5.33587e-06	-1.81227	down	1.46215e-10	2.62394e-09
BSS2_RS12415	cydB; cytochrome d ubiquinol oxidase subunit II	-1.47279	down	4.43255e-08	1.41698e-06	-1.83194	down	9.71706e-11	1.7759e-09
BSS2_RS12420	cydX; cytochrome bd-I oxidase subunit CydX	-1.36805	down	6.2675e-07	1.49066e-05	-1.70246	down	5.20958e-09	6.83671e-08
BSS2_RS12475	2-oxo acid dehydrogenase subunit E2	-1.0593	down	5.89105e-05	0.000792493	-1.78898	down	2.54405e-10	4.33069e-09
BSS2_RS12480	lpdA; dihydrolipoyl dehydrogenase	-1.15231	down	1.3102e-05	0.000222584	-1.8727	down	3.83233e-11	7.611e-10
BSS2_RS12510	ABC transporter ATP-binding protein	-1.36745	down	2.74488e-07	7.03495e-06	-2.5726	down	3.09239e-19	1.5102e-17
BSS2_RS12515	ABC transporter permease subunit	-1.3768	down	2.14921e-07	5.65451e-06	-2.54178	down	7.81682e-19	3.52823e-17
BSS2_RS12520	ABC transporter permease subunit	-1.32508	down	5.90396e-07	1.42254e-05	-2.38127	down	7.53312e-17	2.87707e-15
BSS2_RS12525	peptide ABC transporter substrate-binding protein	-1.04539	down	6.34707e-05	0.000842404	-2.35535	down	1.65797e-16	5.87987e-15
BSS2_RS12625	hypothetical protein	-1.34765	down	1.461e-05	0.000239976	-1.37242	down	6.18991e-05	0.000351233
BSS2_RS12925	hypothetical protein	-1.52603	down	1.65335e-08	6.1371e-07	-2.89865	down	1.22327e-22	8.47469e-21
BSS2_RS12930	hypothetical protein	-1.32043	down	1.60589e-05	0.000258071	-1.54669	down	5.15849e-06	3.83221e-05
BSS2_RS12995	CoA transferase subunit B	-1.03301	down	0.000152825	0.0017475	-1.19757	down	6.36297e-05	0.000360366
BSS2_RS13000	3-oxoacid CoA-transferase subunit A	-1.28011	down	2.1515e-06	4.47301e-05	-1.45775	down	5.09347e-07	4.55659e-06
BSS2_RS13070	ABC transporter ATP-binding protein	-1.41872	down	5.51186e-06	0.000103714	-1.07151	down	0.00158548	0.0059487
BSS2_RS13155	DUF3775 domain-containing protein	-1.15082	down	1.34363e-05	0.000224416	-1.44817	down	3.01288e-07	2.90465e-06
BSS2_RS13235	ugpC; sn-glycerol-3-phosphate ABC transporter ATP-binding protein UgpC	-1.61582	down	2.5112e-09	1.13118e-07	-2.56691	down	1.45903e-18	6.2092e-17
BSS2_RS13240	carbohydrate ABC transporter permease	-1.54174	down	1.0291e-08	4.02568e-07	-2.80265	down	1.50534e-21	9.15184e-20
BSS2_RS13245	sugar ABC transporter permease	-1.42092	down	1.26836e-07	3.5774e-06	-2.35703	down	2.54234e-16	8.80654e-15
BSS2_RS13445	BA14K family protein	-1.19296	down	6.72833e-06	0.00012272	-2.37415	down	9.08349e-17	3.38247e-15
BSS2_RS13850	crcB; fluoride efflux transporter CrcB	-1.02163	down	0.00068576	0.00647227	-1.00419	down	0.0030917	0.0105628
BSS2_RS14170	MFS transporter	-1.62739	down	1.53653e-09	7.4887e-08	-2.87542	down	5.37782e-23	3.81441e-21
BSS2_RS14395	sugar ABC transporter permease	-1.58447	down	3.56109e-09	1.53437e-07	-2.12379	down	7.8699e-14	2.11211e-12
BSS2_RS14400	sugar ABC transporter ATP-binding protein	-1.5542	down	6.38213e-09	2.60996e-07	-2.16068	down	3.4756e-14	9.58686e-13
BSS2_RS14405	sugar ABC transporter substrate-binding protein	-1.46858	down	4.14763e-08	1.3701e-06	-1.98578	down	2.48774e-12	5.74924e-11
BSS2_RS14510	choline dehydrogenase	-1.29052	down	1.57885e-06	3.45142e-05	-2.1294	down	2.06984e-13	5.31556e-12
BSS2_RS14530	glyoxalase	-1.30495	down	1.12573e-05	0.000192345	-1.65974	down	2.95879e-07	2.86176e-06
BSS2_RS14600	EAL domain-containing protein	-1.1168	down	2.92245e-05	0.000436605	-1.48055	down	1.96063e-07	1.94691e-06
BSS2_RS15055	NAD-dependent succinate-semialdehyde dehydrogenase	-1.04024	down	7.19913e-05	0.000926538	-1.88938	down	2.36286e-11	4.7884e-10
BSS2_RS15130	ABC transporter permease	-1.41524	down	1.81065e-07	4.8496e-06	-2.00419	down	4.62267e-12	1.02007e-10
BSS2_RS15135	ABC transporter permease	-1.38231	down	3.87298e-07	9.75794e-06	-2.10753	down	6.99941e-13	1.7376e-11
BSS2_RS15140	ABC transporter ATP-binding protein	-1.46605	down	6.14746e-08	1.89168e-06	-1.88634	down	7.69341e-11	1.44142e-09
BSS2_RS15150	GntR family transcriptional regulator	-1.16516	down	1.94587e-05	0.000309361	-1.79256	down	1.93369e-09	2.8659e-08
BSS2_RS15155	ABC transporter substrate-binding protein	-1.47898	down	1.20072e-07	3.43243e-06	-1.62313	down	5.45763e-08	6.04397e-07
BSS2_RS15160	ABC transporter permease	-1.201	down	2.98434e-05	0.000441416	-1.69755	down	7.95774e-08	8.49681e-07
BSS2_RS15220	aspartate aminotransferase family protein	-1.36539	down	6.82347e-07	1.59734e-05	-1.31689	down	6.20323e-06	4.50718e-05
BSS2_RS15225	hypothetical protein	-1.28586	down	1.96307e-06	4.19872e-05	-1.34097	down	3.98579e-06	3.04453e-05
BSS2_RS15340	hypothetical protein	-2.33337	down	2.17037e-16	8.06563e-14	-3.7678	down	1.37901e-32	1.95623e-30
BSS2_RS15345	flagellar protein FlgN	-2.00623	down	3.15781e-13	5.52245e-11	-4.18345	down	2.82578e-39	1.05225e-36
BSS2_RS15350	flagellar protein FlgJ	-2.18035	down	4.66841e-14	1.06763e-11	-4.16224	down	2.27854e-33	3.39388e-31
BSS2_RS15355	hypothetical protein	-3.23604	down	1.80168e-09	8.50222e-08	-4.91722	down	3.0749e-10	5.14614e-09
BSS2_RS15360	fliR; flagellar type III secretion system protein FliR	-2.17181	down	3.92459e-11	3.05424e-09	-2.01433	down	5.74802e-09	7.44494e-08
BSS2_RS15365	flhA; flagellar biosynthesis protein FlhA	-2.21594	down	2.76316e-15	8.21488e-13	-3.44017	down	3.96283e-29	4.54049e-27
BSS2_RS15370	fliQ; flagellar biosynthetic protein FliQ	-2.11675	down	2.17248e-10	1.31812e-08	-4.3709	down	6.0976e-22	3.86484e-20
BSS2_RS15375	flgD; flagellar hook assembly protein FlgD	-1.89561	down	7.50908e-11	5.07375e-09	-3.25198	down	3.1228e-22	2.07141e-20
BSS2_RS15380	flbT; flagellar biosynthesis repressor FlbT	-1.87003	down	3.37256e-11	2.7099e-09	-3.46398	down	2.57059e-27	2.39305e-25
BSS2_RS15385	flaF; flagellar biosynthesis regulator FlaF	-1.84437	down	5.74279e-11	4.26833e-09	-3.66041	down	2.63243e-29	3.1368e-27
BSS2_RS15390	flagellar hook-associated family protein	-1.72971	down	1.86445e-10	1.17937e-08	-3.80182	down	1.74585e-34	3.05934e-32
BSS2_RS15395	flgK; flagellar hook-associated protein FlgK	-1.99603	down	7.00163e-13	9.05037e-11	-2.89478	down	3.64031e-22	2.3575e-20
BSS2_RS15400	flgE; flagellar hook protein FlgE	-1.65061	down	9.09658e-10	4.74459e-08	-2.95012	down	1.72017e-23	1.31395e-21
BSS2_RS15410	lytic transglycosylase domain-containing protein	-2.70759	down	7.49426e-11	5.07375e-09	-2.56031	down	6.08558e-09	7.84802e-08
BSS2_RS15415	flagellar hook-length control protein FliK	-2.19705	down	1.23593e-12	1.41324e-10	-3.30398	down	4.86714e-20	2.45749e-18
BSS2_RS15425	MotB family protein	-1.90352	down	5.0057e-12	4.80062e-10	-3.88596	down	3.71477e-34	6.14795e-32
BSS2_RS15430	hypothetical protein	-1.74113	down	5.27582e-10	2.85182e-08	-3.46336	down	1.49125e-26	1.34619e-24
BSS2_RS15435	fliF; flagellar M-ring protein FliF	-1.96428	down	6.05317e-13	8.56956e-11	-4.36227	down	5.01453e-44	7.46915e-41
BSS2_RS15440	flagellin	-2.18433	down	1.92311e-15	6.35267e-13	-2.41984	down	2.63172e-17	1.03156e-15
BSS2_RS15450	membrane protein	-1.64486	down	1.06736e-09	5.37838e-08	-1.84316	down	9.50896e-11	1.74859e-09
BSS2_RS15575	ATP-binding cassette domain-containing protein	-1.69402	down	0.000178725	0.00202034	-1.3368	down	0.00696294	0.0210799
