# Supplementary material for: Integrated Proteomic and Transcriptomic Analyses Reveal the Roles of Brucella Homolog of BAX Inhibitor 1 in Cell Division and Membrane Homeostasis of Brucella suis S2
Source: Front Microbiol. 2021 Jan 28;12:632095. doi: 10.3389/fmicb.2021.632095 (PMC7876416; doi:10.3389/fmicb.2021.632095)
Supplement: Supplementary file 1 [file Data_Sheet_1.zip › Supplementary Material/Table S8_GO enrichment of differentially expressed mRNAs.xlsx]

## Sheet: ΔbrbI vs B. suis S2
GO_ID	GO_Term	GO_function	GO_class	Genes	Significant gene number enriched to specific terms	Significant gene number enriched to total terms	Total gene number enriched to specific terms	Total gene number enriched to total terms	pvalue
GO:0009425	bacterial-type flagellum basal body	cellular_component	5	BSS2_RS10730;BSS2_RS10750;BSS2_RS10735;BSS2_RS10770;BSS2_RS15400;BSS2_RS10760;BSS2_RS10625;BSS2_RS10725;BSS2_RS10615;BSS2_RS10740	10	449	10	2197	1.17283e-07
GO:0009288	bacterial-type flagellum	cellular_component	5	BSS2_RS10625;BSS2_RS10730;BSS2_RS10750;BSS2_RS10735;BSS2_RS10760;BSS2_RS10725;BSS2_RS15375;BSS2_RS15440;BSS2_RS10740;BSS2_RS10645	10	449	10	2197	1.17283e-07
GO:0044461	bacterial-type flagellum part	cellular_component	4	BSS2_RS10735;BSS2_RS10725;BSS2_RS15375;BSS2_RS10625;BSS2_RS10750;BSS2_RS10760;BSS2_RS10740;BSS2_RS10730	8	449	8	2197	2.89492e-06
GO:0042995	cell projection	cellular_component	4	BSS2_RS15375;BSS2_RS10740;BSS2_RS15440;BSS2_RS10760;BSS2_RS10750;BSS2_RS10645;BSS2_RS10730;BSS2_RS10735;BSS2_RS10625;BSS2_RS10725	10	449	12	2197	5.17503e-06
GO:0071973	bacterial-type flagellum-dependent cell motility	biological_process	8	BSS2_RS10730;BSS2_RS15440;BSS2_RS10725;BSS2_RS15390;BSS2_RS15375;BSS2_RS10630;BSS2_RS10735;BSS2_RS10740;BSS2_RS15400;BSS2_RS15425	10	449	12	2197	5.17503e-06
GO:0052143	chemotaxis on or near host involved in symbiotic interaction	biological_process	8	BSS2_RS10625;BSS2_RS10630;BSS2_RS15435;BSS2_RS10770;BSS2_RS10615;BSS2_RS10600;BSS2_RS15440	7	449	7	2197	1.43436e-05
GO:0044463	cell projection part	cellular_component	4	BSS2_RS10730;BSS2_RS10740;BSS2_RS10625;BSS2_RS10760;BSS2_RS15375;BSS2_RS10750;BSS2_RS10735;BSS2_RS10725	8	449	9	2197	2.13885e-05
GO:0015203	polyamine transmembrane transporter activity	molecular_function	5	BSS2_RS11535;BSS2_RS11530;BSS2_RS11520;BSS2_RS11525;BSS2_RS15200	5	449	5	2197	0.000350231
GO:0006935	chemotaxis	biological_process	5	BSS2_RS10615;BSS2_RS02505;BSS2_RS10770;BSS2_RS10630;BSS2_RS14405;BSS2_RS10625	6	449	7	2197	0.000410525
GO:0009424	bacterial-type flagellum hook	cellular_component	5	BSS2_RS15395;BSS2_RS15375;BSS2_RS10730;BSS2_RS15400	4	449	4	2197	0.00172597
GO:0052216	chemotaxis in environment of other organism involved in symbiotic interaction	biological_process	6	BSS2_RS10625;BSS2_RS10615;BSS2_RS10770;BSS2_RS10630	4	449	4	2197	0.00172597
GO:0052127	movement on or near host	biological_process	7	BSS2_RS10770;BSS2_RS10630;BSS2_RS10625;BSS2_RS10615	4	449	4	2197	0.00172597
GO:0052126	movement in host environment	biological_process	6	BSS2_RS10625;BSS2_RS10615;BSS2_RS10630;BSS2_RS10770	4	449	4	2197	0.00172597
GO:0052195	movement on or near other organism involved in symbiotic interaction	biological_process	5	BSS2_RS10615;BSS2_RS10770;BSS2_RS10625;BSS2_RS10630	4	449	4	2197	0.00172597
GO:0052192	movement in environment of other organism involved in symbiotic interaction	biological_process	4	BSS2_RS10630;BSS2_RS10625;BSS2_RS10615;BSS2_RS10770	4	449	4	2197	0.00172597
GO:0052116	chemotaxis in host environment	biological_process	7	BSS2_RS10625;BSS2_RS10770;BSS2_RS10615;BSS2_RS10630	4	449	4	2197	0.00172597
GO:0052243	chemotaxis on or near other organism involved in symbiotic interaction	biological_process	6	BSS2_RS10770;BSS2_RS10630;BSS2_RS10625;BSS2_RS10615	4	449	4	2197	0.00172597
GO:0031460	glycine betaine transport	biological_process	11	BSS2_RS01040;BSS2_RS04280;BSS2_RS01030;BSS2_RS01045;BSS2_RS13455;BSS2_RS01035	6	449	9	2197	0.0033753
GO:0040011	locomotion	biological_process	3	BSS2_RS15375;BSS2_RS10615;BSS2_RS10630;BSS2_RS10625;BSS2_RS10770;BSS2_RS10730	6	449	9	2197	0.0033753
GO:0015179	L-amino acid transmembrane transporter activity	molecular_function	8	BSS2_RS14505;BSS2_RS15550;BSS2_RS10300;BSS2_RS15665;BSS2_RS13070	5	449	7	2197	0.00508707
GO:0015803	branched-chain amino acid transport	biological_process	11	BSS2_RS15665;BSS2_RS13055;BSS2_RS11880;BSS2_RS08195;BSS2_RS00065;BSS2_RS13070;BSS2_RS14505;BSS2_RS15575;BSS2_RS14490;BSS2_RS10180	10	449	22	2197	0.00692668
GO:0015838	amino-acid betaine transport	biological_process	10	BSS2_RS01045;BSS2_RS01030;BSS2_RS01035;BSS2_RS01040	4	449	5	2197	0.00722893
GO:0009009	site-specific recombinase activity	molecular_function	6	BSS2_RS07620;BSS2_RS09320;BSS2_RS02940;BSS2_RS05000	4	449	5	2197	0.00722893
GO:0042330	taxis	biological_process	4	BSS2_RS10625;BSS2_RS10615;BSS2_RS10630;BSS2_RS10770	4	449	5	2197	0.00722893
GO:0015697	quaternary ammonium group transport	biological_process	9	BSS2_RS01030;BSS2_RS01035;BSS2_RS01045;BSS2_RS01040	4	449	5	2197	0.00722893
GO:0006552	leucine catabolic process	biological_process	11	BSS2_RS08405;BSS2_RS15110;BSS2_RS00085;BSS2_RS15105;BSS2_RS12470;BSS2_RS12465;BSS2_RS00090	7	449	13	2197	0.00774984
GO:0048473	D-methionine transport	biological_process	13	BSS2_RS14525;BSS2_RS09995;BSS2_RS14515	3	449	3	2197	0.00849053
GO:0009408	response to heat	biological_process	5	BSS2_RS05130;BSS2_RS07665;BSS2_RS12530;BSS2_RS10280;BSS2_RS12525;BSS2_RS09555;BSS2_RS09770;BSS2_RS09775;BSS2_RS04865;BSS2_RS05425;BSS2_RS08575;BSS2_RS09560;BSS2_RS07620	13	449	33	2197	0.00934209
GO:0015421	ATPase-coupled oligopeptide transmembrane transporter activity	molecular_function	11	BSS2_RS15140;BSS2_RS12525;BSS2_RS12530;BSS2_RS15175;BSS2_RS12520	5	449	8	2197	0.0113011
GO:0015591	D-ribose transmembrane transporter activity	molecular_function	9	BSS2_RS15465;BSS2_RS02500;BSS2_RS07525;BSS2_RS14395	4	449	6	2197	0.0181934
GO:0015297	antiporter activity	molecular_function	7	BSS2_RS01825;BSS2_RS10300;BSS2_RS04280;BSS2_RS15550	4	449	6	2197	0.0181934
GO:0072337	modified amino acid transport	biological_process	7	BSS2_RS01030;BSS2_RS01040;BSS2_RS01035;BSS2_RS01045	4	449	6	2197	0.0181934
GO:0015074	DNA integration	biological_process	8	BSS2_RS05000;BSS2_RS02940;BSS2_RS09320;BSS2_RS01210	4	449	6	2197	0.0181934
GO:0055052	ATP-binding cassette (ABC) transporter complex, substrate-binding subunit-containing	cellular_component	8	BSS2_RS01035;BSS2_RS13245;BSS2_RS01095;BSS2_RS01100;BSS2_RS01105;BSS2_RS14515;BSS2_RS13235;BSS2_RS09995;BSS2_RS00500;BSS2_RS13240	10	449	25	2197	0.0194435
GO:0015808	L-alanine transport	biological_process	12	BSS2_RS10185;BSS2_RS15665;BSS2_RS14490;BSS2_RS14495;BSS2_RS10300	5	449	9	2197	0.0212084
GO:0042941	D-alanine transport	biological_process	9	BSS2_RS14490;BSS2_RS15665;BSS2_RS10300;BSS2_RS14495;BSS2_RS10185	5	449	9	2197	0.0212084
GO:0009266	response to temperature stimulus	biological_process	5	BSS2_RS05130;BSS2_RS09730;BSS2_RS09560;BSS2_RS12530;BSS2_RS12525;BSS2_RS10280;BSS2_RS09770;BSS2_RS08575;BSS2_RS09555;BSS2_RS05425;BSS2_RS07620	11	449	29	2197	0.0221939
GO:0009405	pathogenesis	biological_process	5	BSS2_RS07440;BSS2_RS10310;BSS2_RS10330;BSS2_RS13445;BSS2_RS01240;BSS2_RS10315;BSS2_RS06990;BSS2_RS12420;BSS2_RS12770	9	449	22	2197	0.0224528
GO:0019570	L-arabinose catabolic process to 2-oxoglutarate	biological_process	10	BSS2_RS14425;BSS2_RS15055;BSS2_RS14420	3	449	4	2197	0.0287842
GO:0030255	protein secretion by the type IV secretion system	biological_process	11	BSS2_RS10325;BSS2_RS10330;BSS2_RS10315	3	449	4	2197	0.0287842
GO:1903424	fluoride transmembrane transport	biological_process	10	BSS2_RS06330;BSS2_RS06335;BSS2_RS13850	3	449	4	2197	0.0287842
GO:1903425	fluoride transmembrane transporter activity	molecular_function	8	BSS2_RS06335;BSS2_RS06330;BSS2_RS13850	3	449	4	2197	0.0287842
GO:0015846	polyamine transport	biological_process	7	BSS2_RS01035;BSS2_RS11530;BSS2_RS11525;BSS2_RS11535;BSS2_RS15200;BSS2_RS11520	6	449	13	2197	0.0327332
GO:0006550	isoleucine catabolic process	biological_process	11	BSS2_RS12470;BSS2_RS15110;BSS2_RS15105;BSS2_RS12465;BSS2_RS08405	5	449	10	2197	0.0354227
GO:0020037	heme binding	molecular_function	6	BSS2_RS10825;BSS2_RS11115;BSS2_RS12415;BSS2_RS12655;BSS2_RS07110;BSS2_RS11650;BSS2_RS12410;BSS2_RS00845	8	449	20	2197	0.0355023
GO:0000150	recombinase activity	molecular_function	5	BSS2_RS07620;BSS2_RS09320;BSS2_RS05015;BSS2_RS01220	4	449	7	2197	0.0356685
GO:0046658	anchored component of plasma membrane	cellular_component	6	BSS2_RS14515;BSS2_RS09995	2	449	2	2197	0.0416929
GO:0003987	acetate-CoA ligase activity	molecular_function	7	BSS2_RS08315;BSS2_RS07995	2	449	2	2197	0.0416929
GO:0034194	D-galactonate catabolic process	biological_process	12	BSS2_RS14415;BSS2_RS14410	2	449	2	2197	0.0416929
GO:0003774	motor activity	molecular_function	9	BSS2_RS10735;BSS2_RS10615	2	449	2	2197	0.0416929
GO:0004781	sulfate adenylyltransferase (ATP) activity	molecular_function	9	BSS2_RS00895;BSS2_RS00900	2	449	2	2197	0.0416929
GO:0008199	ferric iron binding	molecular_function	9	BSS2_RS09870;BSS2_RS12655	2	449	2	2197	0.0416929
GO:0052621	diguanylate cyclase activity	molecular_function	7	BSS2_RS14600;BSS2_RS11115	2	449	2	2197	0.0416929
GO:0030694	bacterial-type flagellum basal body, rod	cellular_component	5	BSS2_RS10640;BSS2_RS10725	2	449	2	2197	0.0416929
GO:0019483	beta-alanine biosynthetic process	biological_process	10	BSS2_RS14350;BSS2_RS08405	2	449	2	2197	0.0416929
GO:0003863	3-methyl-2-oxobutanoate dehydrogenase (2-methylpropanoyl-transferring) activity	molecular_function	7	BSS2_RS12470;BSS2_RS12465	2	449	2	2197	0.0416929
GO:0017086	3-methyl-2-oxobutanoate dehydrogenase (lipoamide) complex	cellular_component	4	BSS2_RS12470;BSS2_RS12465	2	449	2	2197	0.0416929
GO:0016833	oxo-acid-lyase activity	molecular_function	6	BSS2_RS07440;BSS2_RS14410	2	449	2	2197	0.0416929
GO:0031992	energy transducer activity	molecular_function	4	BSS2_RS07700;BSS2_RS07705	2	449	2	2197	0.0416929
GO:0003826	alpha-ketoacid dehydrogenase activity	molecular_function	5	BSS2_RS12465;BSS2_RS12470	2	449	2	2197	0.0416929
GO:0019583	galactonate metabolic process	biological_process	10	BSS2_RS14415;BSS2_RS14410	2	449	2	2197	0.0416929
GO:0031118	rRNA pseudouridine synthesis	biological_process	13	BSS2_RS07625;BSS2_RS04625	2	449	2	2197	0.0416929
GO:0019584	galactonate catabolic process	biological_process	11	BSS2_RS14410;BSS2_RS14415	2	449	2	2197	0.0416929
GO:0009535	chloroplast thylakoid membrane	cellular_component	8	BSS2_RS07110;BSS2_RS07115	2	449	2	2197	0.0416929
GO:0019547	arginine catabolic process to ornithine	biological_process	13	BSS2_RS14225;BSS2_RS01410	2	449	2	2197	0.0416929
GO:0034192	D-galactonate metabolic process	biological_process	11	BSS2_RS14410;BSS2_RS14415	2	449	2	2197	0.0416929
GO:0010039	response to iron ion	biological_process	7	BSS2_RS11475;BSS2_RS12655	2	449	2	2197	0.0416929
GO:0043190	ATP-binding cassette (ABC) transporter complex	cellular_component	7	BSS2_RS01035;BSS2_RS12530;BSS2_RS15080;BSS2_RS12525;BSS2_RS13210;BSS2_RS12515;BSS2_RS01045;BSS2_RS00515;BSS2_RS13455;BSS2_RS15070;BSS2_RS15465;BSS2_RS14395;BSS2_RS15065;BSS2_RS15125;BSS2_RS00510;BSS2_RS07525;BSS2_RS14765;BSS2_RS02500	18	449	59	2197	0.0419442
GO:0016151	nickel cation binding	molecular_function	8	BSS2_RS06290;BSS2_RS15075;BSS2_RS06280;BSS2_RS06275;BSS2_RS06295;BSS2_RS06285;BSS2_RS06265;BSS2_RS01240	8	449	21	2197	0.0474414
GO:0005887	integral component of plasma membrane	cellular_component	6	BSS2_RS02500;BSS2_RS03590;BSS2_RS09535;BSS2_RS12410;BSS2_RS13850;BSS2_RS12100;BSS2_RS03310;BSS2_RS11560;BSS2_RS14395;BSS2_RS07700;BSS2_RS10460;BSS2_RS06330;BSS2_RS07705;BSS2_RS10300;BSS2_RS15550;BSS2_RS13225;BSS2_RS15465;BSS2_RS06335;BSS2_RS00510;BSS2_RS15160;BSS2_RS12515;BSS2_RS15130;BSS2_RS11920;BSS2_RS12245;BSS2_RS06300;BSS2_RS04280;BSS2_RS12520;BSS2_RS15135;BSS2_RS15075;BSS2_RS15425;BSS2_RS12…	33	449	123	2197	0.0482255
GO:0046677	response to antibiotic	biological_process	5	BSS2_RS00810;BSS2_RS02190;BSS2_RS11565;BSS2_RS12875;BSS2_RS14235;BSS2_RS04880;BSS2_RS04815;BSS2_RS07440;BSS2_RS07730	9	449	25	2197	0.0518007
GO:0005739	mitochondrion	cellular_component	6	BSS2_RS15060;BSS2_RS15110;BSS2_RS10795;BSS2_RS00090;BSS2_RS07995;BSS2_RS08405;BSS2_RS09465;BSS2_RS07110;BSS2_RS07115;BSS2_RS04340	10	449	29	2197	0.0548146
GO:0070279	vitamin B6 binding	molecular_function	5	BSS2_RS12325;BSS2_RS04870;BSS2_RS01405;BSS2_RS15220	4	449	8	2197	0.060036
GO:0006554	lysine catabolic process	biological_process	12	BSS2_RS14265;BSS2_RS15220;BSS2_RS15105;BSS2_RS15110	4	449	8	2197	0.060036
GO:0015188	L-isoleucine transmembrane transporter activity	molecular_function	7	BSS2_RS13070;BSS2_RS14490;BSS2_RS14495;BSS2_RS10185	4	449	8	2197	0.060036
GO:0015823	phenylalanine transport	biological_process	8	BSS2_RS13070;BSS2_RS14495;BSS2_RS14490;BSS2_RS10185	4	449	8	2197	0.060036
GO:0071978	bacterial-type flagellum-dependent swarming motility	biological_process	9	BSS2_RS15425;BSS2_RS15400;BSS2_RS10730;BSS2_RS15375	4	449	8	2197	0.060036
GO:0030163	protein catabolic process	biological_process	7	BSS2_RS03485;BSS2_RS05130;BSS2_RS09560;BSS2_RS05425	4	449	8	2197	0.060036
GO:0010124	phenylacetate catabolic process	biological_process	7	BSS2_RS15105;BSS2_RS15110;BSS2_RS15515	3	449	5	2197	0.0611172
GO:0098661	inorganic anion transmembrane transport	biological_process	9	BSS2_RS06335;BSS2_RS13850;BSS2_RS06330	3	449	5	2197	0.0611172
GO:0019852	L-ascorbic acid metabolic process	biological_process	7	BSS2_RS14425;BSS2_RS14420;BSS2_RS15055	3	449	5	2197	0.0611172
GO:0015419	ATPase-coupled sulfate transmembrane transporter activity	molecular_function	9	BSS2_RS00500;BSS2_RS00515;BSS2_RS00510	3	449	5	2197	0.0611172
GO:0051603	proteolysis involved in cellular protein catabolic process	biological_process	8	BSS2_RS09560;BSS2_RS03485;BSS2_RS05130	3	449	5	2197	0.0611172
GO:0006089	lactate metabolic process	biological_process	9	BSS2_RS15470;BSS2_RS17430;BSS2_RS14320	3	449	5	2197	0.0611172
GO:0001101	response to acid chemical	biological_process	5	BSS2_RS14235;BSS2_RS07440;BSS2_RS14655	3	449	5	2197	0.0611172
GO:0006768	biotin metabolic process	biological_process	7	BSS2_RS12335;BSS2_RS12330;BSS2_RS12325	3	449	5	2197	0.0611172
GO:0000302	response to reactive oxygen species	biological_process	6	BSS2_RS14655;BSS2_RS14235;BSS2_RS08160	3	449	5	2197	0.0611172
GO:0015752	D-ribose transmembrane transport	biological_process	11	BSS2_RS07525;BSS2_RS14400;BSS2_RS15465;BSS2_RS02500;BSS2_RS14395;BSS2_RS14405	6	449	15	2197	0.0661899
GO:0015658	branched-chain amino acid transmembrane transporter activity	molecular_function	8	BSS2_RS15575;BSS2_RS14490;BSS2_RS15665;BSS2_RS14505;BSS2_RS13055;BSS2_RS10180;BSS2_RS13070	7	449	19	2197	0.0737251
GO:0050661	NADP binding	molecular_function	6	BSS2_RS06380;BSS2_RS11860;BSS2_RS04850;BSS2_RS07980;BSS2_RS11865;BSS2_RS10195;BSS2_RS10215	7	449	19	2197	0.0737251
GO:0006574	valine catabolic process	biological_process	11	BSS2_RS12470;BSS2_RS12465;BSS2_RS15105;BSS2_RS15110;BSS2_RS08405	5	449	12	2197	0.0779473
GO:1901700	response to oxygen-containing compound	biological_process	5	BSS2_RS14235;BSS2_RS08160;BSS2_RS14655;BSS2_RS07440	4	449	9	2197	0.091098
GO:0006857	oligopeptide transport	biological_process	9	BSS2_RS12530;BSS2_RS15140;BSS2_RS15175;BSS2_RS12525	4	449	9	2197	0.091098
GO:0015696	ammonium transport	biological_process	8	BSS2_RS01030;BSS2_RS01045;BSS2_RS01035;BSS2_RS01040	4	449	9	2197	0.091098
GO:0005304	L-valine transmembrane transporter activity	molecular_function	7	BSS2_RS14495;BSS2_RS14490;BSS2_RS13070;BSS2_RS10185	4	449	9	2197	0.091098
GO:0006094	gluconeogenesis	biological_process	9	BSS2_RS08315;BSS2_RS07980;BSS2_RS09605;BSS2_RS14945;BSS2_RS12480;BSS2_RS10210;BSS2_RS07985;BSS2_RS12470	8	449	24	2197	0.0975497
GO:0030497	fatty acid elongation	biological_process	11	BSS2_RS11860;BSS2_RS15105;BSS2_RS10195	3	449	6	2197	0.104041
GO:0004316	3-oxoacyl-[acyl-carrier-protein] reductase (NADPH) activity	molecular_function	8	BSS2_RS11860;BSS2_RS09380;BSS2_RS10195	3	449	6	2197	0.104041
GO:0004029	aldehyde dehydrogenase (NAD) activity	molecular_function	7	BSS2_RS08405;BSS2_RS00970;BSS2_RS00940	3	449	6	2197	0.104041
GO:0006352	DNA-templated transcription, initiation	biological_process	8	BSS2_RS07665;BSS2_RS08125;BSS2_RS07620	3	449	6	2197	0.104041
GO:0000103	sulfate assimilation	biological_process	6	BSS2_RS00895;BSS2_RS00905;BSS2_RS00900	3	449	6	2197	0.104041
GO:0019381	atrazine catabolic process	biological_process	11	BSS2_RS06270;BSS2_RS06275;BSS2_RS06265	3	449	6	2197	0.104041
GO:0043419	urea catabolic process	biological_process	8	BSS2_RS06270;BSS2_RS06265;BSS2_RS06275	3	449	6	2197	0.104041
GO:0018874	benzoate metabolic process	biological_process	7	BSS2_RS14740;BSS2_RS15110;BSS2_RS15105	3	449	6	2197	0.104041
GO:0044257	cellular protein catabolic process	biological_process	8	BSS2_RS03485;BSS2_RS05130;BSS2_RS09560	3	449	6	2197	0.104041
GO:0009039	urease activity	molecular_function	7	BSS2_RS06275;BSS2_RS06270;BSS2_RS06265	3	449	6	2197	0.104041
GO:0009102	biotin biosynthetic process	biological_process	8	BSS2_RS12325;BSS2_RS12330;BSS2_RS12320	3	449	6	2197	0.104041
GO:0015749	monosaccharide transmembrane transport	biological_process	9	BSS2_RS02500;BSS2_RS07525;BSS2_RS15465	3	449	6	2197	0.104041
GO:0051701	interaction with host	biological_process	5	BSS2_RS07440;BSS2_RS10770;BSS2_RS10615;BSS2_RS10630;BSS2_RS10625	5	449	13	2197	0.106206
GO:0009450	gamma-aminobutyric acid catabolic process	biological_process	10	BSS2_RS15055;BSS2_RS11875	2	449	3	2197	0.108098
GO:0015709	thiosulfate transport	biological_process	9	BSS2_RS00515;BSS2_RS00500	2	449	3	2197	0.108098
GO:0019614	catechol-containing compound catabolic process	biological_process	8	BSS2_RS13000;BSS2_RS12995	2	449	3	2197	0.108098
GO:1905369	endopeptidase complex	cellular_component	6	BSS2_RS09555;BSS2_RS09560	2	449	3	2197	0.108098
GO:0009376	HslUV protease complex	cellular_component	7	BSS2_RS09555;BSS2_RS09560	2	449	3	2197	0.108098
GO:0046176	aldonic acid catabolic process	biological_process	10	BSS2_RS14415;BSS2_RS14410	2	449	3	2197	0.108098
GO:0071139	resolution of recombination intermediates	biological_process	8	BSS2_RS02940;BSS2_RS09320	2	449	3	2197	0.108098
GO:0019477	L-lysine catabolic process	biological_process	13	BSS2_RS15220;BSS2_RS15055	2	449	3	2197	0.108098
GO:0016639	oxidoreductase activity, acting on the CH-NH2 group of donors, NAD or NADP as acceptor	molecular_function	6	BSS2_RS08350;BSS2_RS10295	2	449	3	2197	0.108098
GO:0031647	regulation of protein stability	biological_process	5	BSS2_RS07705;BSS2_RS07700	2	449	3	2197	0.108098
GO:0051990	(R)-2-hydroxyglutarate dehydrogenase activity	molecular_function	6	BSS2_RS17430;BSS2_RS15250	2	449	3	2197	0.108098
GO:0004458	D-lactate dehydrogenase (cytochrome) activity	molecular_function	7	BSS2_RS17430;BSS2_RS15250	2	449	3	2197	0.108098
GO:0006729	tetrahydrobiopterin biosynthetic process	biological_process	8	BSS2_RS00380;BSS2_RS09055	2	449	3	2197	0.108098
GO:0015343	siderophore transmembrane transporter activity	molecular_function	6	BSS2_RS13180;BSS2_RS13170	2	449	3	2197	0.108098
GO:0004742	dihydrolipoyllysine-residue acetyltransferase activity	molecular_function	9	BSS2_RS15090;BSS2_RS10210	2	449	3	2197	0.108098
GO:0000455	enzyme-directed rRNA pseudouridine synthesis	biological_process	14	BSS2_RS07625;BSS2_RS04625	2	449	3	2197	0.108098
GO:0031234	extrinsic component of cytoplasmic side of plasma membrane	cellular_component	6	BSS2_RS15250;BSS2_RS17430	2	449	3	2197	0.108098
GO:0071732	cellular response to nitric oxide	biological_process	8	BSS2_RS11115;BSS2_RS14600	2	449	3	2197	0.108098
GO:0070401	NADP+ binding	molecular_function	6	BSS2_RS15055;BSS2_RS14425	2	449	3	2197	0.108098
GO:0009877	nodulation	biological_process	6	BSS2_RS00900;BSS2_RS00905	2	449	3	2197	0.108098
GO:0009013	succinate-semialdehyde dehydrogenase [NAD(P)+] activity	molecular_function	7	BSS2_RS11875;BSS2_RS15055	2	449	3	2197	0.108098
GO:0015891	siderophore transport	biological_process	7	BSS2_RS13170;BSS2_RS13180	2	449	3	2197	0.108098
GO:0031597	cytosolic proteasome complex	cellular_component	6	BSS2_RS09560;BSS2_RS09555	2	449	3	2197	0.108098
GO:0009037	tyrosine-based site-specific recombinase activity	molecular_function	6	BSS2_RS09320;BSS2_RS02940	2	449	3	2197	0.108098
GO:0019520	aldonic acid metabolic process	biological_process	9	BSS2_RS14410;BSS2_RS14415	2	449	3	2197	0.108098
GO:0016755	transferase activity, transferring amino-acyl groups	molecular_function	6	BSS2_RS03485;BSS2_RS08570	2	449	3	2197	0.108098
GO:0019516	lactate oxidation	biological_process	10	BSS2_RS17430;BSS2_RS15250	2	449	3	2197	0.108098
GO:0016882	cyclo-ligase activity	molecular_function	6	BSS2_RS12330;BSS2_RS07960	2	449	3	2197	0.108098
GO:0019419	sulfate reduction	biological_process	6	BSS2_RS00895;BSS2_RS00845	2	449	3	2197	0.108098
GO:1905368	peptidase complex	cellular_component	5	BSS2_RS09555;BSS2_RS09560	2	449	3	2197	0.108098
GO:1900750	oligopeptide binding	molecular_function	6	BSS2_RS12530;BSS2_RS12525	2	449	3	2197	0.108098
GO:0000502	proteasome complex	cellular_component	5	BSS2_RS09560;BSS2_RS09555	2	449	3	2197	0.108098
GO:0034214	protein hexamerization	biological_process	8	BSS2_RS09560;BSS2_RS09555	2	449	3	2197	0.108098
GO:0004764	shikimate 3-dehydrogenase (NADP+) activity	molecular_function	7	BSS2_RS10215;BSS2_RS11865	2	449	3	2197	0.108098
GO:0003743	translation initiation factor activity	molecular_function	8	BSS2_RS01170;BSS2_RS09730	2	449	3	2197	0.108098
GO:0016901	oxidoreductase activity, acting on the CH-OH group of donors, quinone or similar compound as acceptor	molecular_function	6	BSS2_RS17430;BSS2_RS15250	2	449	3	2197	0.108098
GO:0006790	sulfur compound metabolic process	biological_process	5	BSS2_RS00900;BSS2_RS00850;BSS2_RS12330;BSS2_RS12325;BSS2_RS00500;BSS2_RS00905;BSS2_RS04880;BSS2_RS04870;BSS2_RS03415;BSS2_RS00895;BSS2_RS04340;BSS2_RS00845	12	449	41	2197	0.113712
GO:0050660	flavin adenine dinucleotide binding	molecular_function	6	BSS2_RS15250;BSS2_RS14510;BSS2_RS15115;BSS2_RS12480;BSS2_RS13755;BSS2_RS05185;BSS2_RS00090;BSS2_RS12960;BSS2_RS17430;BSS2_RS04850	10	449	33	2197	0.117754
GO:0015695	organic cation transport	biological_process	8	BSS2_RS01030;BSS2_RS01045;BSS2_RS01040;BSS2_RS01035	4	449	10	2197	0.128215
GO:0031248	protein acetyltransferase complex	cellular_component	5	BSS2_RS07205;BSS2_RS08485;BSS2_RS00415;BSS2_RS08480	4	449	10	2197	0.128215
GO:0042732	D-xylose metabolic process	biological_process	8	BSS2_RS15465;BSS2_RS14405;BSS2_RS14395;BSS2_RS14400	4	449	10	2197	0.128215
GO:0006474	N-terminal protein amino acid acetylation	biological_process	11	BSS2_RS07205;BSS2_RS08485;BSS2_RS08480;BSS2_RS00415	4	449	10	2197	0.128215
GO:0009103	lipopolysaccharide biosynthetic process	biological_process	7	BSS2_RS12080;BSS2_RS01505;BSS2_RS02355;BSS2_RS11615;BSS2_RS12035	5	449	14	2197	0.138726
GO:0019627	urea metabolic process	biological_process	7	BSS2_RS06275;BSS2_RS06280;BSS2_RS06265;BSS2_RS01410;BSS2_RS01240	5	449	14	2197	0.138726
GO:0015145	monosaccharide transmembrane transporter activity	molecular_function	7	BSS2_RS14395;BSS2_RS10080;BSS2_RS14035;BSS2_RS02500;BSS2_RS15465;BSS2_RS06210	6	449	18	2197	0.142959
GO:0044212	transcription regulatory region DNA binding	molecular_function	7	BSS2_RS07620;BSS2_RS14240;BSS2_RS15515;BSS2_RS12170;BSS2_RS15470;BSS2_RS07255;BSS2_RS08245	7	449	22	2197	0.143881
GO:0006096	glycolytic process	biological_process	10	BSS2_RS07980;BSS2_RS10210;BSS2_RS07985;BSS2_RS12480;BSS2_RS14945;BSS2_RS12470;BSS2_RS08315	7	449	22	2197	0.143881
GO:1903714	isoleucine transmembrane transport	biological_process	12	BSS2_RS10185;BSS2_RS14495;BSS2_RS13070	3	449	7	2197	0.15532
GO:0006086	acetyl-CoA biosynthetic process from pyruvate	biological_process	10	BSS2_RS10210;BSS2_RS15090;BSS2_RS10205	3	449	7	2197	0.15532
GO:0004176	ATP-dependent peptidase activity	molecular_function	11	BSS2_RS09560;BSS2_RS05425;BSS2_RS05130	3	449	7	2197	0.15532
GO:0010181	FMN binding	molecular_function	7	BSS2_RS14235;BSS2_RS04850;BSS2_RS11475	3	449	7	2197	0.15532
GO:0019239	deaminase activity	molecular_function	5	BSS2_RS07625;BSS2_RS13110;BSS2_RS04625	3	449	7	2197	0.15532
GO:0019344	cysteine biosynthetic process	biological_process	11	BSS2_RS00850;BSS2_RS04870;BSS2_RS00895	3	449	7	2197	0.15532
GO:0034219	carbohydrate transmembrane transport	biological_process	8	BSS2_RS02500;BSS2_RS07525;BSS2_RS15465	3	449	7	2197	0.15532
GO:0008272	sulfate transport	biological_process	9	BSS2_RS00500;BSS2_RS00510;BSS2_RS00515	3	449	7	2197	0.15532
GO:0015103	inorganic anion transmembrane transporter activity	molecular_function	7	BSS2_RS06335;BSS2_RS06330;BSS2_RS13850	3	449	7	2197	0.15532
GO:0045254	pyruvate dehydrogenase complex	cellular_component	6	BSS2_RS12470;BSS2_RS15090;BSS2_RS10210	3	449	7	2197	0.15532
GO:0016616	oxidoreductase activity, acting on the CH-OH group of donors, NAD or NADP as acceptor	molecular_function	6	BSS2_RS11885;BSS2_RS10195;BSS2_RS01130;BSS2_RS12135;BSS2_RS02515;BSS2_RS10215;BSS2_RS09765;BSS2_RS10200;BSS2_RS13815;BSS2_RS11865	10	449	35	2197	0.159932
GO:0055085	transmembrane transport	biological_process	6	BSS2_RS15130;BSS2_RS14505;BSS2_RS11920;BSS2_RS10300;BSS2_RS12100;BSS2_RS07700;BSS2_RS01095;BSS2_RS06330;BSS2_RS13070;BSS2_RS15465;BSS2_RS09245;BSS2_RS02500;BSS2_RS15080;BSS2_RS14765;BSS2_RS13225;BSS2_RS15135;BSS2_RS15070;BSS2_RS12515;BSS2_RS15075;BSS2_RS01100;BSS2_RS07125;BSS2_RS13850;BSS2_RS15160;BSS2_RS04620;BSS2_RS00510;BSS2_RS12520;BSS2_RS12525;BSS2_RS07705;BSS2_RS03590;BSS2_RS15125;BSS2_RS11…	36	449	151	2197	0.165567
GO:0006560	proline metabolic process	biological_process	11	BSS2_RS01410;BSS2_RS14225;BSS2_RS14740;BSS2_RS11140	4	449	11	2197	0.17045
GO:0004596	peptide alpha-N-acetyltransferase activity	molecular_function	10	BSS2_RS00415;BSS2_RS07205;BSS2_RS08480;BSS2_RS08485	4	449	11	2197	0.17045
GO:0006012	galactose metabolic process	biological_process	8	BSS2_RS14415;BSS2_RS14425;BSS2_RS12545;BSS2_RS14410	4	449	11	2197	0.17045
GO:0006534	cysteine metabolic process	biological_process	10	BSS2_RS03415;BSS2_RS04880;BSS2_RS00850;BSS2_RS04870	4	449	11	2197	0.17045
GO:0006310	DNA recombination	biological_process	8	BSS2_RS01210;BSS2_RS05015;BSS2_RS05000;BSS2_RS09320;BSS2_RS01220;BSS2_RS03415;BSS2_RS07620	7	449	23	2197	0.172522
GO:0044403	symbiont process	biological_process	5	BSS2_RS06720;BSS2_RS07440;BSS2_RS10770;BSS2_RS10630;BSS2_RS10625;BSS2_RS10615	6	449	19	2197	0.174914
GO:0043022	ribosome binding	molecular_function	6	BSS2_RS01170;BSS2_RS09730;BSS2_RS08445;BSS2_RS04240;BSS2_RS07680	5	449	15	2197	0.174994
GO:0006928	movement of cell or subcellular component	biological_process	4	BSS2_RS15375;BSS2_RS10730	2	449	4	2197	0.187411
GO:0005319	lipid transporter activity	molecular_function	4	BSS2_RS04620;BSS2_RS07125	2	449	4	2197	0.187411
GO:0006986	response to unfolded protein	biological_process	6	BSS2_RS09770;BSS2_RS08575	2	449	4	2197	0.187411
GO:0071111	cyclic-guanylate-specific phosphodiesterase activity	molecular_function	8	BSS2_RS14600;BSS2_RS11115	2	449	4	2197	0.187411
GO:0060089	molecular transducer activity	molecular_function	3	BSS2_RS07705;BSS2_RS07700	2	449	4	2197	0.187411
GO:0004004	ATP-dependent RNA helicase activity	molecular_function	11	BSS2_RS00620;BSS2_RS04865	2	449	4	2197	0.187411
GO:0008535	respiratory chain complex IV assembly	biological_process	9	BSS2_RS02185;BSS2_RS01655	2	449	4	2197	0.187411
GO:0043085	positive regulation of catalytic activity	biological_process	6	BSS2_RS11470;BSS2_RS13050	2	449	4	2197	0.187411
GO:0019632	shikimate metabolic process	biological_process	9	BSS2_RS10215;BSS2_RS11865	2	449	4	2197	0.187411
GO:0008410	CoA-transferase activity	molecular_function	6	BSS2_RS12995;BSS2_RS13000	2	449	4	2197	0.187411
GO:0003857	3-hydroxyacyl-CoA dehydrogenase activity	molecular_function	7	BSS2_RS12135;BSS2_RS15105	2	449	4	2197	0.187411
GO:0001539	cilium or flagellum-dependent cell motility	biological_process	6	BSS2_RS10730;BSS2_RS15375	2	449	4	2197	0.187411
GO:0051119	sugar transmembrane transporter activity	molecular_function	6	BSS2_RS02500;BSS2_RS15465	2	449	4	2197	0.187411
GO:0097588	archaeal or bacterial-type flagellum-dependent cell motility	biological_process	7	BSS2_RS10730;BSS2_RS15375	2	449	4	2197	0.187411
GO:0016298	lipase activity	molecular_function	6	BSS2_RS01350;BSS2_RS10270	2	449	4	2197	0.187411
GO:0006558	L-phenylalanine metabolic process	biological_process	10	BSS2_RS14740;BSS2_RS14340	2	449	4	2197	0.187411
GO:0006446	regulation of translational initiation	biological_process	10	BSS2_RS09730;BSS2_RS01170	2	449	4	2197	0.187411
GO:0044781	bacterial-type flagellum organization	biological_process	6	BSS2_RS15385;BSS2_RS10770	2	449	4	2197	0.187411
GO:0001522	pseudouridine synthesis	biological_process	10	BSS2_RS07625;BSS2_RS04625	2	449	4	2197	0.187411
GO:0048870	cell motility	biological_process	5	BSS2_RS10730;BSS2_RS15375	2	449	4	2197	0.187411
GO:0015175	neutral amino acid transmembrane transporter activity	molecular_function	8	BSS2_RS15665;BSS2_RS13070	2	449	4	2197	0.187411
GO:0035966	response to topologically incorrect protein	biological_process	5	BSS2_RS08575;BSS2_RS09770	2	449	4	2197	0.187411
GO:0009395	phospholipid catabolic process	biological_process	8	BSS2_RS12125;BSS2_RS13355	2	449	4	2197	0.187411
GO:0004739	pyruvate dehydrogenase (acetyl-transferring) activity	molecular_function	7	BSS2_RS10205;BSS2_RS12470	2	449	4	2197	0.187411
GO:0006413	translational initiation	biological_process	5	BSS2_RS01170;BSS2_RS09730	2	449	4	2197	0.187411
GO:0006694	steroid biosynthetic process	biological_process	7	BSS2_RS01815;BSS2_RS04850	2	449	4	2197	0.187411
GO:0016868	intramolecular transferase activity, phosphotransferases	molecular_function	6	BSS2_RS14945;BSS2_RS04790	2	449	4	2197	0.187411
GO:0051674	localization of cell	biological_process	4	BSS2_RS15375;BSS2_RS10730	2	449	4	2197	0.187411
GO:0036412	acetyl-CoA:oxalate CoA-transferase	molecular_function	7	BSS2_RS15060;BSS2_RS10790	2	449	4	2197	0.187411
GO:0008837	diaminopimelate epimerase activity	molecular_function	9	BSS2_RS08870	1	449	1	2197	0.20437
GO:0071918	urea transmembrane transport	biological_process	9	BSS2_RS06300	1	449	1	2197	0.20437
GO:0015180	L-alanine transmembrane transporter activity	molecular_function	9	BSS2_RS10300	1	449	1	2197	0.20437
GO:0008700	4-hydroxy-2-oxoglutarate aldolase activity	molecular_function	7	BSS2_RS14410	1	449	1	2197	0.20437
GO:0036294	cellular response to decreased oxygen levels	biological_process	7	BSS2_RS07440	1	449	1	2197	0.20437
GO:0033617	mitochondrial respiratory chain complex IV assembly	biological_process	10	BSS2_RS02185	1	449	1	2197	0.20437
GO:0048500	signal recognition particle	cellular_component	6	BSS2_RS08380	1	449	1	2197	0.20437
GO:0009678	hydrogen-translocating pyrophosphatase activity	molecular_function	8	BSS2_RS03550	1	449	1	2197	0.20437
GO:0033723	fluoroacetaldehyde dehydrogenase activity	molecular_function	8	BSS2_RS00940	1	449	1	2197	0.20437
GO:0009694	jasmonic acid metabolic process	biological_process	9	BSS2_RS14235	1	449	1	2197	0.20437
GO:1990856	methionyl-initiator methionine tRNA binding	molecular_function	8	BSS2_RS09730	1	449	1	2197	0.20437
GO:0015129	lactate transmembrane transporter activity	molecular_function	8	BSS2_RS03310	1	449	1	2197	0.20437
GO:0048367	shoot system development	biological_process	6	BSS2_RS14235	1	449	1	2197	0.20437
GO:0071241	cellular response to inorganic substance	biological_process	6	BSS2_RS11475	1	449	1	2197	0.20437
GO:0071073	positive regulation of phospholipid biosynthetic process	biological_process	9	BSS2_RS02790	1	449	1	2197	0.20437
GO:0033108	mitochondrial respiratory chain complex assembly	biological_process	8	BSS2_RS02185	1	449	1	2197	0.20437
GO:0016989	sigma factor antagonist activity	molecular_function	6	BSS2_RS09770	1	449	1	2197	0.20437
GO:0019941	modification-dependent protein catabolic process	biological_process	9	BSS2_RS03485	1	449	1	2197	0.20437
GO:0004604	phosphoadenylyl-sulfate reductase (thioredoxin) activity	molecular_function	7	BSS2_RS00850	1	449	1	2197	0.20437
GO:0006021	inositol biosynthetic process	biological_process	8	BSS2_RS13360	1	449	1	2197	0.20437
GO:0034057	RNA strand-exchange activity	molecular_function	8	BSS2_RS04865	1	449	1	2197	0.20437
GO:1904688	regulation of cytoplasmic translational initiation	biological_process	11	BSS2_RS09730	1	449	1	2197	0.20437
GO:0033993	response to lipid	biological_process	6	BSS2_RS07440	1	449	1	2197	0.20437
GO:0050830	defense response to Gram-positive bacterium	biological_process	9	BSS2_RS01915	1	449	1	2197	0.20437
GO:0046421	methylisocitrate lyase activity	molecular_function	7	BSS2_RS07440	1	449	1	2197	0.20437
GO:0009970	cellular response to sulfate starvation	biological_process	9	BSS2_RS00900	1	449	1	2197	0.20437
GO:0071456	cellular response to hypoxia	biological_process	6	BSS2_RS07440	1	449	1	2197	0.20437
GO:0046440	L-lysine metabolic process	biological_process	12	BSS2_RS15220	1	449	1	2197	0.20437
GO:0015441	ATPase-coupled beta-glucan transporter activity	molecular_function	8	BSS2_RS04620	1	449	1	2197	0.20437
GO:0007611	learning or memory	biological_process	4	BSS2_RS11885	1	449	1	2197	0.20437
GO:0031072	heat shock protein binding	molecular_function	5	BSS2_RS09775	1	449	1	2197	0.20437
GO:0004585	ornithine carbamoyltransferase activity	molecular_function	7	BSS2_RS01410	1	449	1	2197	0.20437
GO:0070988	demethylation	biological_process	4	BSS2_RS01710	1	449	1	2197	0.20437
GO:0015979	photosynthesis	biological_process	5	BSS2_RS10825	1	449	1	2197	0.20437
GO:0008124	4-alpha-hydroxytetrahydrobiopterin dehydratase activity	molecular_function	7	BSS2_RS00380	1	449	1	2197	0.20437
GO:0047680	aryl-acylamidase activity	molecular_function	7	BSS2_RS14740	1	449	1	2197	0.20437
GO:0001762	beta-alanine transport	biological_process	7	BSS2_RS10300	1	449	1	2197	0.20437
GO:0008373	sialyltransferase activity	molecular_function	6	BSS2_RS01510	1	449	1	2197	0.20437
GO:0019450	L-cysteine catabolic process to pyruvate	biological_process	10	BSS2_RS03415	1	449	1	2197	0.20437
GO:0050877	nervous system process	biological_process	5	BSS2_RS11885	1	449	1	2197	0.20437
GO:0009246	enterobacterial common antigen biosynthetic process	biological_process	9	BSS2_RS12035	1	449	1	2197	0.20437
GO:0048827	phyllome development	biological_process	6	BSS2_RS14235	1	449	1	2197	0.20437
GO:0034567	chromate reductase activity	molecular_function	5	BSS2_RS14235	1	449	1	2197	0.20437
GO:0006360	transcription by RNA polymerase I	biological_process	9	BSS2_RS01915	1	449	1	2197	0.20437
GO:0009348	ornithine carbamoyltransferase complex	cellular_component	6	BSS2_RS01410	1	449	1	2197	0.20437
GO:0047804	cysteine-S-conjugate beta-lyase activity	molecular_function	6	BSS2_RS03415	1	449	1	2197	0.20437
GO:0070497	6-carboxy-5,6,7,8-tetrahydropterin synthase activity	molecular_function	7	BSS2_RS09055	1	449	1	2197	0.20437
GO:0009324	D-amino-acid dehydrogenase complex	cellular_component	6	BSS2_RS14340	1	449	1	2197	0.20437
GO:0043470	regulation of carbohydrate catabolic process	biological_process	8	BSS2_RS14945	1	449	1	2197	0.20437
GO:0008718	D-amino-acid dehydrogenase activity	molecular_function	6	BSS2_RS14340	1	449	1	2197	0.20437
GO:0018937	nitroglycerin metabolic process	biological_process	6	BSS2_RS14235	1	449	1	2197	0.20437
GO:0005736	RNA polymerase I complex	cellular_component	7	BSS2_RS01915	1	449	1	2197	0.20437
GO:2000767	positive regulation of cytoplasmic translation	biological_process	11	BSS2_RS09730	1	449	1	2197	0.20437
GO:0015187	glycine transmembrane transporter activity	molecular_function	5	BSS2_RS10300	1	449	1	2197	0.20437
GO:0004619	phosphoglycerate mutase activity	molecular_function	7	BSS2_RS14945	1	449	1	2197	0.20437
GO:0030272	5-formyltetrahydrofolate cyclo-ligase activity	molecular_function	7	BSS2_RS07960	1	449	1	2197	0.20437
GO:1901195	positive regulation of formation of translation preinitiation complex	biological_process	8	BSS2_RS09730	1	449	1	2197	0.20437
GO:0042262	DNA protection	biological_process	8	BSS2_RS04880	1	449	1	2197	0.20437
GO:0001731	formation of translation preinitiation complex	biological_process	9	BSS2_RS09730	1	449	1	2197	0.20437
GO:0003960	NADPH:quinone reductase activity	molecular_function	7	BSS2_RS12685	1	449	1	2197	0.20437
GO:0009431	bacterial-type flagellum basal body, MS ring	cellular_component	5	BSS2_RS15435	1	449	1	2197	0.20437
GO:0036218	dTTP diphosphatase activity	molecular_function	9	BSS2_RS01165	1	449	1	2197	0.20437
GO:0043684	type IV secretion system complex	cellular_component	4	BSS2_RS10315	1	449	1	2197	0.20437
GO:0006449	regulation of translational termination	biological_process	10	BSS2_RS04240	1	449	1	2197	0.20437
GO:0009695	jasmonic acid biosynthetic process	biological_process	10	BSS2_RS14235	1	449	1	2197	0.20437
GO:0006527	arginine catabolic process	biological_process	12	BSS2_RS14225	1	449	1	2197	0.20437
GO:0004057	arginyltransferase activity	molecular_function	7	BSS2_RS03485	1	449	1	2197	0.20437
GO:1990414	replication-born double-strand break repair via sister chromatid exchange	biological_process	11	BSS2_RS03415	1	449	1	2197	0.20437
GO:0019073	viral DNA genome packaging	biological_process	8	BSS2_RS02700	1	449	1	2197	0.20437
GO:0008441	3'(2'),5'-bisphosphate nucleotidase activity	molecular_function	9	BSS2_RS00905	1	449	1	2197	0.20437
GO:0018888	3-chloroacrylic acid metabolic process	biological_process	9	BSS2_RS08405	1	449	1	2197	0.20437
GO:0004612	phosphoenolpyruvate carboxykinase (ATP) activity	molecular_function	8	BSS2_RS09605	1	449	1	2197	0.20437
GO:0003979	UDP-glucose 6-dehydrogenase activity	molecular_function	7	BSS2_RS12555	1	449	1	2197	0.20437
GO:0035510	DNA dealkylation	biological_process	9	BSS2_RS01710	1	449	1	2197	0.20437
GO:0006068	ethanol catabolic process	biological_process	8	BSS2_RS00940	1	449	1	2197	0.20437
GO:0010034	response to acetate	biological_process	6	BSS2_RS07440	1	449	1	2197	0.20437
GO:0000315	organellar large ribosomal subunit	cellular_component	8	BSS2_RS07925	1	449	1	2197	0.20437
GO:0016851	magnesium chelatase activity	molecular_function	7	BSS2_RS09805	1	449	1	2197	0.20437
GO:0044728	DNA methylation or demethylation	biological_process	9	BSS2_RS01710	1	449	1	2197	0.20437
GO:0019475	L-lysine catabolic process to acetate	biological_process	8	BSS2_RS15220	1	449	1	2197	0.20437
GO:2001158	positive regulation of proline catabolic process to glutamate	biological_process	10	BSS2_RS12955	1	449	1	2197	0.20437
GO:0003874	6-pyruvoyltetrahydropterin synthase activity	molecular_function	7	BSS2_RS09055	1	449	1	2197	0.20437
GO:0044097	secretion by the type IV secretion system	biological_process	5	BSS2_RS10315	1	449	1	2197	0.20437
GO:0009420	bacterial-type flagellum filament	cellular_component	5	BSS2_RS15440	1	449	1	2197	0.20437
GO:0043632	modification-dependent macromolecule catabolic process	biological_process	8	BSS2_RS03485	1	449	1	2197	0.20437
GO:0070025	carbon monoxide binding	molecular_function	5	BSS2_RS11115	1	449	1	2197	0.20437
GO:0008675	2-dehydro-3-deoxy-phosphogluconate aldolase activity	molecular_function	7	BSS2_RS14410	1	449	1	2197	0.20437
GO:0009791	post-embryonic development	biological_process	4	BSS2_RS14235	1	449	1	2197	0.20437
GO:0090567	reproductive shoot system development	biological_process	5	BSS2_RS14235	1	449	1	2197	0.20437
GO:0005666	RNA polymerase III complex	cellular_component	8	BSS2_RS01915	1	449	1	2197	0.20437
GO:0016672	oxidoreductase activity, acting on a sulfur group of donors, quinone or similar compound as acceptor	molecular_function	6	BSS2_RS14655	1	449	1	2197	0.20437
GO:0050515	4-(cytidine 5'-diphospho)-2-C-methyl-D-erythritol kinase activity	molecular_function	7	BSS2_RS01815	1	449	1	2197	0.20437
GO:0071474	cellular hyperosmotic response	biological_process	7	BSS2_RS01045	1	449	1	2197	0.20437
GO:0033214	siderophore-dependent iron import into cell	biological_process	12	BSS2_RS12655	1	449	1	2197	0.20437
GO:0004779	sulfate adenylyltransferase activity	molecular_function	8	BSS2_RS00895	1	449	1	2197	0.20437
GO:0004020	adenylylsulfate kinase activity	molecular_function	7	BSS2_RS00900	1	449	1	2197	0.20437
GO:0050241	pyrroline-2-carboxylate reductase activity	molecular_function	7	BSS2_RS11140	1	449	1	2197	0.20437
GO:0004611	phosphoenolpyruvate carboxykinase activity	molecular_function	7	BSS2_RS09605	1	449	1	2197	0.20437
GO:0008800	beta-lactamase activity	molecular_function	7	BSS2_RS04815	1	449	1	2197	0.20437
GO:1902209	negative regulation of bacterial-type flagellum assembly	biological_process	9	BSS2_RS15380	1	449	1	2197	0.20437
GO:0019543	propionate catabolic process	biological_process	8	BSS2_RS07995	1	449	1	2197	0.20437
GO:0102025	ATPase-coupled thiosulfate transmembrane transporter activity	molecular_function	7	BSS2_RS00515	1	449	1	2197	0.20437
GO:0070542	response to fatty acid	biological_process	6	BSS2_RS07440	1	449	1	2197	0.20437
GO:0008312	7S RNA binding	molecular_function	7	BSS2_RS08380	1	449	1	2197	0.20437
GO:0019448	L-cysteine catabolic process	biological_process	12	BSS2_RS03415	1	449	1	2197	0.20437
GO:0015857	uracil transport	biological_process	9	BSS2_RS12100	1	449	1	2197	0.20437
GO:0008674	2-dehydro-3-deoxy-6-phosphogalactonate aldolase activity	molecular_function	7	BSS2_RS14410	1	449	1	2197	0.20437
GO:0018104	peptidoglycan-protein cross-linking	biological_process	10	BSS2_RS08570	1	449	1	2197	0.20437
GO:0005839	proteasome core complex	cellular_component	4	BSS2_RS09560	1	449	1	2197	0.20437
GO:0016642	oxidoreductase activity, acting on the CH-NH2 group of donors, disulfide as acceptor	molecular_function	6	BSS2_RS13400	1	449	1	2197	0.20437
GO:1903791	uracil transmembrane transport	biological_process	8	BSS2_RS12100	1	449	1	2197	0.20437
GO:1903663	L-altrarate catabolic process	biological_process	8	BSS2_RS01110	1	449	1	2197	0.20437
GO:0003008	system process	biological_process	4	BSS2_RS11885	1	449	1	2197	0.20437
GO:0080111	DNA demethylation	biological_process	10	BSS2_RS01710	1	449	1	2197	0.20437
GO:0042944	D-alanine transmembrane transporter activity	molecular_function	8	BSS2_RS10300	1	449	1	2197	0.20437
GO:0016675	oxidoreductase activity, acting on a heme group of donors	molecular_function	5	BSS2_RS14655	1	449	1	2197	0.20437
GO:0042945	D-serine transmembrane transporter activity	molecular_function	8	BSS2_RS10300	1	449	1	2197	0.20437
GO:0016807	cysteine-type carboxypeptidase activity	molecular_function	9	BSS2_RS08570	1	449	1	2197	0.20437
GO:0019665	anaerobic amino acid catabolic process	biological_process	10	BSS2_RS15220	1	449	1	2197	0.20437
GO:0042942	D-serine transport	biological_process	7	BSS2_RS10300	1	449	1	2197	0.20437
GO:0048608	reproductive structure development	biological_process	5	BSS2_RS14235	1	449	1	2197	0.20437
GO:0016784	3-mercaptopyruvate sulfurtransferase activity	molecular_function	7	BSS2_RS04880	1	449	1	2197	0.20437
GO:0050020	L-arabinonate dehydratase activity	molecular_function	7	BSS2_RS14420	1	449	1	2197	0.20437
GO:0006122	mitochondrial electron transport, ubiquinol to cytochrome c	biological_process	8	BSS2_RS07115	1	449	1	2197	0.20437
GO:0048009	insulin-like growth factor receptor signaling pathway	biological_process	8	BSS2_RS01915	1	449	1	2197	0.20437
GO:0031249	denatured protein binding	molecular_function	5	BSS2_RS08575	1	449	1	2197	0.20437
GO:0006109	regulation of carbohydrate metabolic process	biological_process	7	BSS2_RS14945	1	449	1	2197	0.20437
GO:0080007	S-nitrosoglutathione reductase activity	molecular_function	7	BSS2_RS11885	1	449	1	2197	0.20437
GO:0070992	translation initiation complex	cellular_component	6	BSS2_RS09730	1	449	1	2197	0.20437
GO:0004552	octanol dehydrogenase activity	molecular_function	7	BSS2_RS11885	1	449	1	2197	0.20437
GO:1901568	fatty acid derivative metabolic process	biological_process	5	BSS2_RS07995	1	449	1	2197	0.20437
GO:0018125	peptidyl-cysteine methylation	biological_process	11	BSS2_RS01710	1	449	1	2197	0.20437
GO:0070037	rRNA (pseudouridine) methyltransferase activity	molecular_function	9	BSS2_RS08445	1	449	1	2197	0.20437
GO:1990594	L-altrarate dehydratase activity	molecular_function	7	BSS2_RS01110	1	449	1	2197	0.20437
GO:0061458	reproductive system development	biological_process	6	BSS2_RS14235	1	449	1	2197	0.20437
GO:0032574	5'-3' RNA helicase activity	molecular_function	11	BSS2_RS04865	1	449	1	2197	0.20437
GO:0015850	organic hydroxy compound transport	biological_process	7	BSS2_RS13235	1	449	1	2197	0.20437
GO:0051903	S-(hydroxymethyl)glutathione dehydrogenase activity	molecular_function	7	BSS2_RS11885	1	449	1	2197	0.20437
GO:0048437	floral organ development	biological_process	5	BSS2_RS14235	1	449	1	2197	0.20437
GO:0033592	RNA strand annealing activity	molecular_function	8	BSS2_RS04865	1	449	1	2197	0.20437
GO:0009821	alkaloid biosynthetic process	biological_process	7	BSS2_RS10410	1	449	1	2197	0.20437
GO:0004141	dethiobiotin synthase activity	molecular_function	7	BSS2_RS12330	1	449	1	2197	0.20437
GO:0043605	cellular amide catabolic process	biological_process	7	BSS2_RS14740	1	449	1	2197	0.20437
GO:0017091	AU-rich element binding	molecular_function	7	BSS2_RS12685	1	449	1	2197	0.20437
GO:0005777	peroxisome	cellular_component	7	BSS2_RS14235	1	449	1	2197	0.20437
GO:0009337	sulfite reductase complex (NADPH)	cellular_component	4	BSS2_RS00845	1	449	1	2197	0.20437
GO:0004451	isocitrate lyase activity	molecular_function	7	BSS2_RS07440	1	449	1	2197	0.20437
GO:0042937	tripeptide transmembrane transporter activity	molecular_function	8	BSS2_RS12520	1	449	1	2197	0.20437
GO:0008704	5-carboxymethyl-2-hydroxymuconate delta-isomerase activity	molecular_function	7	BSS2_RS15510	1	449	1	2197	0.20437
GO:0043772	acyl-phosphate glycerol-3-phosphate acyltransferase activity	molecular_function	7	BSS2_RS12835	1	449	1	2197	0.20437
GO:0008671	2-dehydro-3-deoxygalactonokinase activity	molecular_function	7	BSS2_RS14415	1	449	1	2197	0.20437
GO:0019666	nitrogenous compound fermentation	biological_process	8	BSS2_RS15220	1	449	1	2197	0.20437
GO:0018307	enzyme active site formation	biological_process	9	BSS2_RS06280	1	449	1	2197	0.20437
GO:0006212	uracil catabolic process	biological_process	11	BSS2_RS12100	1	449	1	2197	0.20437
GO:0004365	glyceraldehyde-3-phosphate dehydrogenase (NAD+) (phosphorylating) activity	molecular_function	8	BSS2_RS07980	1	449	1	2197	0.20437
GO:0043456	regulation of pentose-phosphate shunt	biological_process	9	BSS2_RS14945	1	449	1	2197	0.20437
GO:0004586	ornithine decarboxylase activity	molecular_function	7	BSS2_RS10505	1	449	1	2197	0.20437
GO:0031421	invertasome	cellular_component	5	BSS2_RS07620	1	449	1	2197	0.20437
GO:0047296	homospermidine synthase activity	molecular_function	6	BSS2_RS10410	1	449	1	2197	0.20437
GO:0004046	aminoacylase activity	molecular_function	7	BSS2_RS14740	1	449	1	2197	0.20437
GO:0055130	D-alanine catabolic process	biological_process	13	BSS2_RS14340	1	449	1	2197	0.20437
GO:0070967	coenzyme F420 binding	molecular_function	7	BSS2_RS11150	1	449	1	2197	0.20437
GO:0070814	hydrogen sulfide biosynthetic process	biological_process	7	BSS2_RS00895	1	449	1	2197	0.20437
GO:0006511	ubiquitin-dependent protein catabolic process	biological_process	10	BSS2_RS03485	1	449	1	2197	0.20437
GO:1900231	regulation of single-species biofilm formation on inanimate substrate	biological_process	7	BSS2_RS14240	1	449	1	2197	0.20437
GO:0016629	12-oxophytodienoate reductase activity	molecular_function	7	BSS2_RS14235	1	449	1	2197	0.20437
GO:0008830	dTDP-4-dehydrorhamnose 3,5-epimerase activity	molecular_function	7	BSS2_RS12080	1	449	1	2197	0.20437
GO:0030798	trans-aconitate 2-methyltransferase activity	molecular_function	8	BSS2_RS06720	1	449	1	2197	0.20437
GO:0008473	ornithine cyclodeaminase activity	molecular_function	7	BSS2_RS14220	1	449	1	2197	0.20437
GO:0016994	precorrin-6A reductase activity	molecular_function	7	BSS2_RS06015	1	449	1	2197	0.20437
GO:0070003	threonine-type peptidase activity	molecular_function	7	BSS2_RS09560	1	449	1	2197	0.20437
GO:0035864	response to potassium ion	biological_process	7	BSS2_RS02035	1	449	1	2197	0.20437
GO:0033230	ATPase-coupled cysteine transporter activity	molecular_function	9	BSS2_RS13210	1	449	1	2197	0.20437
GO:0046392	galactarate catabolic process	biological_process	8	BSS2_RS01110	1	449	1	2197	0.20437
GO:0045948	positive regulation of translational initiation	biological_process	11	BSS2_RS09730	1	449	1	2197	0.20437
GO:0015643	toxic substance binding	molecular_function	4	BSS2_RS11780	1	449	1	2197	0.20437
GO:0036221	UTP diphosphatase activity	molecular_function	9	BSS2_RS01165	1	449	1	2197	0.20437
GO:0003992	N2-acetyl-L-ornithine:2-oxoglutarate 5-aminotransferase activity	molecular_function	7	BSS2_RS01405	1	449	1	2197	0.20437
GO:0008710	8-amino-7-oxononanoate synthase activity	molecular_function	7	BSS2_RS12335	1	449	1	2197	0.20437
GO:0015418	quaternary-ammonium-compound-transporting ATPase activity	molecular_function	9	BSS2_RS01035	1	449	1	2197	0.20437
GO:1904690	positive regulation of cytoplasmic translational initiation	biological_process	12	BSS2_RS09730	1	449	1	2197	0.20437
GO:0019551	glutamate catabolic process to 2-oxoglutarate	biological_process	10	BSS2_RS08350	1	449	1	2197	0.20437
GO:0006069	ethanol oxidation	biological_process	8	BSS2_RS08405	1	449	1	2197	0.20437
GO:0008412	4-hydroxybenzoate octaprenyltransferase activity	molecular_function	8	BSS2_RS01915	1	449	1	2197	0.20437
GO:0004491	methylmalonate-semialdehyde dehydrogenase (acylating) activity	molecular_function	7	BSS2_RS08405	1	449	1	2197	0.20437
GO:0004455	ketol-acid reductoisomerase activity	molecular_function	7	BSS2_RS06380	1	449	1	2197	0.20437
GO:0046256	2,4,6-trinitrotoluene catabolic process	biological_process	8	BSS2_RS14235	1	449	1	2197	0.20437
GO:0004022	alcohol dehydrogenase (NAD) activity	molecular_function	7	BSS2_RS11885	1	449	1	2197	0.20437
GO:0018444	translation release factor complex	cellular_component	4	BSS2_RS04240	1	449	1	2197	0.20437
GO:0008664	2'-5'-RNA ligase activity	molecular_function	7	BSS2_RS00390	1	449	1	2197	0.20437
GO:0050890	cognition	biological_process	6	BSS2_RS11885	1	449	1	2197	0.20437
GO:0050997	quaternary ammonium group binding	molecular_function	4	BSS2_RS13455	1	449	1	2197	0.20437
GO:1990397	queuosine salvage	biological_process	12	BSS2_RS09245	1	449	1	2197	0.20437
GO:0045226	extracellular polysaccharide biosynthetic process	biological_process	9	BSS2_RS12080	1	449	1	2197	0.20437
GO:0015407	ATPase-coupled monosaccharide transmembrane transporter activity	molecular_function	8	BSS2_RS07525	1	449	1	2197	0.20437
GO:0120101	bacterial-type flagellum stator complex	cellular_component	7	BSS2_RS10630	1	449	1	2197	0.20437
GO:0004459	L-lactate dehydrogenase activity	molecular_function	7	BSS2_RS14320	1	449	1	2197	0.20437
GO:0005763	mitochondrial small ribosomal subunit	cellular_component	9	BSS2_RS07265	1	449	1	2197	0.20437
GO:0006210	thymine catabolic process	biological_process	11	BSS2_RS08405	1	449	1	2197	0.20437
GO:0042380	hydroxymethylbutenyl pyrophosphate reductase activity	molecular_function	5	BSS2_RS02190	1	449	1	2197	0.20437
GO:0009276	Gram-negative-bacterium-type cell wall	cellular_component	7	BSS2_RS12035	1	449	1	2197	0.20437
GO:0004645	phosphorylase activity	molecular_function	7	BSS2_RS00520	1	449	1	2197	0.20437
GO:0071972	peptidoglycan L,D-transpeptidase activity	molecular_function	10	BSS2_RS08570	1	449	1	2197	0.20437
GO:0046378	enterobacterial common antigen metabolic process	biological_process	8	BSS2_RS12035	1	449	1	2197	0.20437
GO:0030655	beta-lactam antibiotic catabolic process	biological_process	8	BSS2_RS04815	1	449	1	2197	0.20437
GO:0048443	stamen development	biological_process	6	BSS2_RS14235	1	449	1	2197	0.20437
GO:0050829	defense response to Gram-negative bacterium	biological_process	9	BSS2_RS01915	1	449	1	2197	0.20437
GO:0004648	O-phospho-L-serine:2-oxoglutarate aminotransferase activity	molecular_function	7	BSS2_RS07795	1	449	1	2197	0.20437
GO:1903862	positive regulation of oxidative phosphorylation	biological_process	11	BSS2_RS07985	1	449	1	2197	0.20437
GO:0030257	type III protein secretion system complex	cellular_component	4	BSS2_RS10645	1	449	1	2197	0.20437
GO:0046538	2,3-bisphosphoglycerate-dependent phosphoglycerate mutase activity	molecular_function	8	BSS2_RS14945	1	449	1	2197	0.20437
GO:0043471	regulation of cellular carbohydrate catabolic process	biological_process	9	BSS2_RS14945	1	449	1	2197	0.20437
GO:0046618	drug export	biological_process	7	BSS2_RS03590	1	449	1	2197	0.20437
GO:0042928	ferrichrome import into cell	biological_process	10	BSS2_RS07700	1	449	1	2197	0.20437
GO:0050918	positive chemotaxis	biological_process	6	BSS2_RS10625	1	449	1	2197	0.20437
GO:0004792	thiosulfate sulfurtransferase activity	molecular_function	7	BSS2_RS04880	1	449	1	2197	0.20437
GO:0007632	visual behavior	biological_process	4	BSS2_RS11885	1	449	1	2197	0.20437
GO:0033387	putrescine biosynthetic process from ornithine	biological_process	11	BSS2_RS10505	1	449	1	2197	0.20437
GO:0001123	transcription initiation from bacterial-type RNA polymerase promoter	biological_process	9	BSS2_RS07620	1	449	1	2197	0.20437
GO:0015210	uracil transmembrane transporter activity	molecular_function	7	BSS2_RS12100	1	449	1	2197	0.20437
GO:1902224	ketone body metabolic process	biological_process	6	BSS2_RS07995	1	449	1	2197	0.20437
GO:0019151	galactose 1-dehydrogenase activity	molecular_function	7	BSS2_RS14425	1	449	1	2197	0.20437
GO:0007612	learning	biological_process	5	BSS2_RS11885	1	449	1	2197	0.20437
GO:0045150	acetoin catabolic process	biological_process	7	BSS2_RS00940	1	449	1	2197	0.20437
GO:0008748	N-ethylmaleimide reductase activity	molecular_function	7	BSS2_RS14235	1	449	1	2197	0.20437
GO:0048438	floral whorl development	biological_process	5	BSS2_RS14235	1	449	1	2197	0.20437
GO:1902031	regulation of NADP metabolic process	biological_process	6	BSS2_RS14945	1	449	1	2197	0.20437
GO:1901193	regulation of formation of translation preinitiation complex	biological_process	7	BSS2_RS09730	1	449	1	2197	0.20437
GO:2000377	regulation of reactive oxygen species metabolic process	biological_process	7	BSS2_RS11885	1	449	1	2197	0.20437
GO:0006102	isocitrate metabolic process	biological_process	9	BSS2_RS07440	1	449	1	2197	0.20437
GO:0075141	maintenance of symbiont tolerance to host environment	biological_process	7	BSS2_RS07440	1	449	1	2197	0.20437
GO:0015775	beta-glucan transport	biological_process	9	BSS2_RS04620	1	449	1	2197	0.20437
GO:0006083	acetate metabolic process	biological_process	7	BSS2_RS15220	1	449	1	2197	0.20437
GO:0042939	tripeptide transport	biological_process	10	BSS2_RS12525	1	449	1	2197	0.20437
GO:0009294	DNA mediated transformation	biological_process	6	BSS2_RS12840	1	449	1	2197	0.20437
GO:0018478	malonate-semialdehyde dehydrogenase (acetylating) activity	molecular_function	7	BSS2_RS08405	1	449	1	2197	0.20437
GO:0015265	urea channel activity	molecular_function	7	BSS2_RS06300	1	449	1	2197	0.20437
GO:0004298	threonine-type endopeptidase activity	molecular_function	8	BSS2_RS09560	1	449	1	2197	0.20437
GO:0043621	protein self-association	molecular_function	5	BSS2_RS04620	1	449	1	2197	0.20437
GO:0071453	cellular response to oxygen levels	biological_process	6	BSS2_RS07440	1	449	1	2197	0.20437
GO:0043878	glyceraldehyde-3-phosphate dehydrogenase (NAD+) (non-phosphorylating) activity	molecular_function	7	BSS2_RS00940	1	449	1	2197	0.20437
GO:0051196	regulation of coenzyme metabolic process	biological_process	8	BSS2_RS14945	1	449	1	2197	0.20437
GO:0050520	phosphatidylcholine synthase activity	molecular_function	7	BSS2_RS12690	1	449	1	2197	0.20437
GO:0009426	bacterial-type flagellum basal body, distal rod	cellular_component	5	BSS2_RS10740	1	449	1	2197	0.20437
GO:0031280	negative regulation of cyclase activity	biological_process	7	BSS2_RS11115	1	449	1	2197	0.20437
GO:2000169	regulation of peptidyl-cysteine S-nitrosylation	biological_process	9	BSS2_RS11885	1	449	1	2197	0.20437
GO:0016598	protein arginylation	biological_process	9	BSS2_RS03485	1	449	1	2197	0.20437
GO:0080164	regulation of nitric oxide metabolic process	biological_process	6	BSS2_RS11885	1	449	1	2197	0.20437
GO:0046951	ketone body biosynthetic process	biological_process	6	BSS2_RS07995	1	449	1	2197	0.20437
GO:0034620	cellular response to unfolded protein	biological_process	7	BSS2_RS09770	1	449	1	2197	0.20437
GO:0004618	phosphoglycerate kinase activity	molecular_function	7	BSS2_RS07985	1	449	1	2197	0.20437
GO:0042744	hydrogen peroxide catabolic process	biological_process	8	BSS2_RS11650	1	449	1	2197	0.20437
GO:0015727	lactate transport	biological_process	11	BSS2_RS03310	1	449	1	2197	0.20437
GO:0006140	regulation of nucleotide metabolic process	biological_process	8	BSS2_RS14945	1	449	1	2197	0.20437
GO:0019310	inositol catabolic process	biological_process	8	BSS2_RS13355	1	449	1	2197	0.20437
GO:0003955	NAD(P)H dehydrogenase (quinone) activity	molecular_function	7	BSS2_RS04850	1	449	1	2197	0.20437
GO:0019546	arginine deiminase pathway	biological_process	13	BSS2_RS01410	1	449	1	2197	0.20437
GO:0004375	glycine dehydrogenase (decarboxylating) activity	molecular_function	7	BSS2_RS13400	1	449	1	2197	0.20437
GO:0070038	rRNA (pseudouridine-N3-)-methyltransferase activity	molecular_function	10	BSS2_RS08445	1	449	1	2197	0.20437
GO:0015816	glycine transport	biological_process	8	BSS2_RS10300	1	449	1	2197	0.20437
GO:0071248	cellular response to metal ion	biological_process	7	BSS2_RS11475	1	449	1	2197	0.20437
GO:0019427	acetyl-CoA biosynthetic process from acetate	biological_process	8	BSS2_RS08315	1	449	1	2197	0.20437
GO:0004121	cystathionine beta-lyase activity	molecular_function	6	BSS2_RS03415	1	449	1	2197	0.20437
GO:0019379	sulfate assimilation, phosphoadenylyl sulfate reduction by phosphoadenylyl-sulfate reductase (thioredoxin)	biological_process	7	BSS2_RS00850	1	449	1	2197	0.20437
GO:0008867	galactarate dehydratase activity	molecular_function	7	BSS2_RS01110	1	449	1	2197	0.20437
GO:0042542	response to hydrogen peroxide	biological_process	7	BSS2_RS11650	1	449	1	2197	0.20437
GO:0051068	dihydrolipoamide metabolic process	biological_process	6	BSS2_RS12480	1	449	1	2197	0.20437
GO:0003688	DNA replication origin binding	molecular_function	9	BSS2_RS02635	1	449	1	2197	0.20437
GO:0008542	visual learning	biological_process	5	BSS2_RS11885	1	449	1	2197	0.20437
GO:1901530	response to hypochlorite	biological_process	7	BSS2_RS14655	1	449	1	2197	0.20437
GO:0048466	androecium development	biological_process	6	BSS2_RS14235	1	449	1	2197	0.20437
GO:0050218	propionate-CoA ligase activity	molecular_function	7	BSS2_RS07995	1	449	1	2197	0.20437
GO:0019469	octopine catabolic process	biological_process	12	BSS2_RS14220	1	449	1	2197	0.20437
GO:0006107	oxaloacetate metabolic process	biological_process	9	BSS2_RS10800	1	449	1	2197	0.20437
GO:0009620	response to fungus	biological_process	7	BSS2_RS14235	1	449	1	2197	0.20437
GO:0008306	associative learning	biological_process	6	BSS2_RS11885	1	449	1	2197	0.20437
GO:0061603	molybdenum cofactor guanylyltransferase activity	molecular_function	8	BSS2_RS04415	1	449	1	2197	0.20437
GO:0010675	regulation of cellular carbohydrate metabolic process	biological_process	8	BSS2_RS14945	1	449	1	2197	0.20437
GO:0030337	DNA polymerase processivity factor activity	molecular_function	5	BSS2_RS00165	1	449	1	2197	0.20437
GO:0047910	galactose 1-dehydrogenase (NADP+) activity	molecular_function	7	BSS2_RS14425	1	449	1	2197	0.20437
GO:1901570	fatty acid derivative biosynthetic process	biological_process	6	BSS2_RS07995	1	449	1	2197	0.20437
GO:0004053	arginase activity	molecular_function	7	BSS2_RS14225	1	449	1	2197	0.20437
GO:0001761	beta-alanine transmembrane transporter activity	molecular_function	5	BSS2_RS10300	1	449	1	2197	0.20437
GO:0004015	adenosylmethionine-8-amino-7-oxononanoate transaminase activity	molecular_function	7	BSS2_RS12325	1	449	1	2197	0.20437
GO:0016594	glycine binding	molecular_function	5	BSS2_RS13400	1	449	1	2197	0.20437
GO:0002183	cytoplasmic translational initiation	biological_process	6	BSS2_RS09730	1	449	1	2197	0.20437
GO:0043866	adenylyl-sulfate reductase (thioredoxin) activity	molecular_function	7	BSS2_RS00850	1	449	1	2197	0.20437
GO:0006067	ethanol metabolic process	biological_process	7	BSS2_RS08405	1	449	1	2197	0.20437
GO:0006880	intracellular sequestering of iron ion	biological_process	5	BSS2_RS12655	1	449	1	2197	0.20437
GO:0042579	microbody	cellular_component	6	BSS2_RS14235	1	449	1	2197	0.20437
GO:0050022	L-arabinose 1-dehydrogenase (NAD+) activity	molecular_function	7	BSS2_RS14425	1	449	1	2197	0.20437
GO:0050023	L-fuconate dehydratase activity	molecular_function	7	BSS2_RS01140	1	449	1	2197	0.20437
GO:0006855	drug transmembrane transport	biological_process	7	BSS2_RS04905;BSS2_RS11560;BSS2_RS10575;BSS2_RS04280;BSS2_RS13070;BSS2_RS11565	6	449	20	2197	0.209459
GO:1903785	L-valine transmembrane transport	biological_process	8	BSS2_RS10185;BSS2_RS13070;BSS2_RS14495	3	449	8	2197	0.212491
GO:0000062	fatty-acyl-CoA binding	molecular_function	9	BSS2_RS00090;BSS2_RS15115;BSS2_RS13755	3	449	8	2197	0.212491
GO:0052890	oxidoreductase activity, acting on the CH-CH group of donors, with a flavin as acceptor	molecular_function	6	BSS2_RS13755;BSS2_RS00090;BSS2_RS15115	3	449	8	2197	0.212491
GO:0019172	glyoxalase III activity	molecular_function	7	BSS2_RS05540;BSS2_RS15470;BSS2_RS12955	3	449	8	2197	0.212491
GO:0055088	lipid homeostasis	biological_process	7	BSS2_RS00090;BSS2_RS13755;BSS2_RS15115	3	449	8	2197	0.212491
GO:0003995	acyl-CoA dehydrogenase activity	molecular_function	6	BSS2_RS13755;BSS2_RS15115;BSS2_RS12125	3	449	8	2197	0.212491
GO:0015804	neutral amino acid transport	biological_process	11	BSS2_RS14505;BSS2_RS13070;BSS2_RS13050	3	449	8	2197	0.212491
GO:0042910	xenobiotic transmembrane transporter activity	molecular_function	5	BSS2_RS11560;BSS2_RS13070;BSS2_RS04905	3	449	8	2197	0.212491
GO:0009063	cellular amino acid catabolic process	biological_process	9	BSS2_RS12475;BSS2_RS15220;BSS2_RS12465;BSS2_RS03415;BSS2_RS12470	5	449	16	2197	0.214387
GO:0009628	response to abiotic stimulus	biological_process	4	BSS2_RS05425;BSS2_RS09730;BSS2_RS14600;BSS2_RS05540;BSS2_RS08575;BSS2_RS07440;BSS2_RS12530;BSS2_RS11885;BSS2_RS08160;BSS2_RS12525;BSS2_RS05130;BSS2_RS09770;BSS2_RS09555;BSS2_RS09560;BSS2_RS01045;BSS2_RS10280;BSS2_RS07620;BSS2_RS09320	18	449	73	2197	0.219653
GO:0051704	multi-organism process	biological_process	3	BSS2_RS07440;BSS2_RS14235;BSS2_RS10625;BSS2_RS10630;BSS2_RS10770;BSS2_RS06720;BSS2_RS10615	7	449	25	2197	0.236181
GO:0042626	ATPase-coupled transmembrane transporter activity	molecular_function	8	BSS2_RS11520;BSS2_RS10180;BSS2_RS01105;BSS2_RS15205;BSS2_RS14490;BSS2_RS07125;BSS2_RS15665;BSS2_RS11525;BSS2_RS13210;BSS2_RS13170;BSS2_RS11530;BSS2_RS13055;BSS2_RS14755;BSS2_RS13285;BSS2_RS14500;BSS2_RS13180;BSS2_RS15140;BSS2_RS04620;BSS2_RS13235;BSS2_RS14765;BSS2_RS12510	21	449	88	2197	0.244536
GO:0003690	double-stranded DNA binding	molecular_function	7	BSS2_RS05000;BSS2_RS07620;BSS2_RS12170;BSS2_RS15470;BSS2_RS02635;BSS2_RS09320	6	449	21	2197	0.246148
GO:0044419	interspecies interaction between organisms	biological_process	4	BSS2_RS07440;BSS2_RS10615;BSS2_RS10630;BSS2_RS06720;BSS2_RS10770;BSS2_RS10625	6	449	21	2197	0.246148
GO:0050662	coenzyme binding	molecular_function	5	BSS2_RS17430;BSS2_RS10215;BSS2_RS08405;BSS2_RS12325;BSS2_RS01405;BSS2_RS14655;BSS2_RS15220;BSS2_RS11150;BSS2_RS11865;BSS2_RS04870;BSS2_RS11475	11	449	43	2197	0.25003
GO:0042597	periplasmic space	cellular_component	4	BSS2_RS11565;BSS2_RS13170;BSS2_RS11650;BSS2_RS08570;BSS2_RS14655;BSS2_RS10825;BSS2_RS02505;BSS2_RS09535;BSS2_RS15125;BSS2_RS12525;BSS2_RS14405;BSS2_RS12530;BSS2_RS13250	13	449	52	2197	0.251305
GO:0006568	tryptophan metabolic process	biological_process	10	BSS2_RS15105;BSS2_RS11650;BSS2_RS15110;BSS2_RS14740	4	449	13	2197	0.26581
GO:0004222	metalloendopeptidase activity	molecular_function	8	BSS2_RS10985;BSS2_RS10980;BSS2_RS02230;BSS2_RS10425	4	449	13	2197	0.26581
GO:0000976	transcription regulatory region sequence-specific DNA binding	molecular_function	8	BSS2_RS03510;BSS2_RS15470;BSS2_RS07620;BSS2_RS02790;BSS2_RS15655;BSS2_RS12170;BSS2_RS10245	7	449	26	2197	0.270544
GO:0032501	multicellular organismal process	biological_process	3	BSS2_RS14235;BSS2_RS11885	2	449	5	2197	0.271607
GO:0045250	cytosolic pyruvate dehydrogenase complex	cellular_component	7	BSS2_RS10205;BSS2_RS10210	2	449	5	2197	0.271607
GO:0043531	ADP binding	molecular_function	9	BSS2_RS09770;BSS2_RS07985	2	449	5	2197	0.271607
GO:0005743	mitochondrial inner membrane	cellular_component	6	BSS2_RS01915;BSS2_RS07110	2	449	5	2197	0.271607
GO:1903806	L-isoleucine import across plasma membrane	biological_process	13	BSS2_RS14490;BSS2_RS15665	2	449	5	2197	0.271607
GO:0050821	protein stabilization	biological_process	6	BSS2_RS07700;BSS2_RS07705	2	449	5	2197	0.271607
GO:0048029	monosaccharide binding	molecular_function	5	BSS2_RS14405;BSS2_RS02505	2	449	5	2197	0.271607
GO:0009982	pseudouridine synthase activity	molecular_function	6	BSS2_RS04625;BSS2_RS07625	2	449	5	2197	0.271607
GO:0016638	oxidoreductase activity, acting on the CH-NH2 group of donors	molecular_function	5	BSS2_RS08350;BSS2_RS13400	2	449	5	2197	0.271607
GO:0046116	queuosine metabolic process	biological_process	10	BSS2_RS09055;BSS2_RS09245	2	449	5	2197	0.271607
GO:0019319	hexose biosynthetic process	biological_process	8	BSS2_RS14945;BSS2_RS09605	2	449	5	2197	0.271607
GO:0016987	sigma factor activity	molecular_function	4	BSS2_RS07620;BSS2_RS07665	2	449	5	2197	0.271607
GO:0035672	oligopeptide transmembrane transport	biological_process	10	BSS2_RS12510;BSS2_RS12520	2	449	5	2197	0.271607
GO:0032787	monocarboxylic acid metabolic process	biological_process	8	BSS2_RS14945;BSS2_RS03415;BSS2_RS10215;BSS2_RS15220;BSS2_RS11865;BSS2_RS14415;BSS2_RS12325;BSS2_RS13815;BSS2_RS15470;BSS2_RS14410;BSS2_RS14235;BSS2_RS14350;BSS2_RS17430;BSS2_RS12330;BSS2_RS07440	15	449	62	2197	0.273045
GO:0061077	chaperone-mediated protein folding	biological_process	5	BSS2_RS12530;BSS2_RS12525;BSS2_RS09770	3	449	9	2197	0.273187
GO:0052572	response to host immune response	biological_process	9	BSS2_RS02080;BSS2_RS07440;BSS2_RS15105	3	449	9	2197	0.273187
GO:0009365	protein histidine kinase complex	cellular_component	8	BSS2_RS07645;BSS2_RS02795;BSS2_RS02660	3	449	9	2197	0.273187
GO:0033539	fatty acid beta-oxidation using acyl-CoA dehydrogenase	biological_process	12	BSS2_RS00090;BSS2_RS15115;BSS2_RS13755	3	449	9	2197	0.273187
GO:0005525	GTP binding	molecular_function	8	BSS2_RS08380;BSS2_RS06290;BSS2_RS00900;BSS2_RS09465;BSS2_RS11115;BSS2_RS04415	6	449	22	2197	0.284498
GO:0016052	carbohydrate catabolic process	biological_process	6	BSS2_RS00520;BSS2_RS14945;BSS2_RS14415;BSS2_RS01140;BSS2_RS14410;BSS2_RS13815	6	449	22	2197	0.284498
GO:0009055	electron transfer activity	molecular_function	5	BSS2_RS15250;BSS2_RS07110;BSS2_RS07115;BSS2_RS13755;BSS2_RS00090;BSS2_RS17430;BSS2_RS12410;BSS2_RS10825;BSS2_RS08405;BSS2_RS12415;BSS2_RS12480;BSS2_RS11470;BSS2_RS15115	13	449	54	2197	0.300188
GO:0006979	response to oxidative stress	biological_process	5	BSS2_RS12685;BSS2_RS14235;BSS2_RS08405;BSS2_RS04880;BSS2_RS04850;BSS2_RS08160;BSS2_RS14655	7	449	27	2197	0.306122
GO:0008509	anion transmembrane transporter activity	molecular_function	6	BSS2_RS06335;BSS2_RS06330;BSS2_RS13070;BSS2_RS13850	4	449	14	2197	0.316644
GO:1990837	sequence-specific double-stranded DNA binding	molecular_function	8	BSS2_RS12170;BSS2_RS02635;BSS2_RS15470;BSS2_RS07620	4	449	14	2197	0.316644
GO:0010035	response to inorganic substance	biological_process	5	BSS2_RS10280;BSS2_RS14235;BSS2_RS11475;BSS2_RS14655	4	449	14	2197	0.316644
GO:0009605	response to external stimulus	biological_process	4	BSS2_RS10625;BSS2_RS14235;BSS2_RS04880;BSS2_RS10770;BSS2_RS10630;BSS2_RS10615;BSS2_RS07440;BSS2_RS09870	8	449	32	2197	0.323423
GO:0006457	protein folding	biological_process	4	BSS2_RS12525;BSS2_RS09775;BSS2_RS06280;BSS2_RS09770;BSS2_RS12530;BSS2_RS01930	6	449	23	2197	0.324018
GO:0016667	oxidoreductase activity, acting on a sulfur group of donors	molecular_function	5	BSS2_RS14655;BSS2_RS00850;BSS2_RS00845	3	449	10	2197	0.335318
GO:0051082	unfolded protein binding	molecular_function	5	BSS2_RS01930;BSS2_RS09770;BSS2_RS09775	3	449	10	2197	0.335318
GO:0070013	intracellular organelle lumen	cellular_component	5	BSS2_RS07995;BSS2_RS08405;BSS2_RS04340	3	449	10	2197	0.335318
GO:0043233	organelle lumen	cellular_component	4	BSS2_RS07995;BSS2_RS04340;BSS2_RS08405	3	449	10	2197	0.335318
GO:0044429	mitochondrial part	cellular_component	6	BSS2_RS08405;BSS2_RS04340;BSS2_RS07995	3	449	10	2197	0.335318
GO:0031974	membrane-enclosed lumen	cellular_component	3	BSS2_RS08405;BSS2_RS07995;BSS2_RS04340	3	449	10	2197	0.335318
GO:0019243	methylglyoxal catabolic process to D-lactate via S-lactoyl-glutathione	biological_process	11	BSS2_RS12955;BSS2_RS05540;BSS2_RS15470	3	449	10	2197	0.335318
GO:0009057	macromolecule catabolic process	biological_process	6	BSS2_RS09560;BSS2_RS01985;BSS2_RS05130;BSS2_RS09535;BSS2_RS03485	5	449	19	2197	0.344375
GO:0016682	oxidoreductase activity, acting on diphenols and related substances as donors, oxygen as acceptor	molecular_function	6	BSS2_RS12410;BSS2_RS12415	2	449	6	2197	0.35539
GO:0010876	lipid localization	biological_process	5	BSS2_RS04620;BSS2_RS07125	2	449	6	2197	0.35539
GO:0070069	cytochrome complex	cellular_component	4	BSS2_RS12410;BSS2_RS12415	2	449	6	2197	0.35539
GO:0046364	monosaccharide biosynthetic process	biological_process	7	BSS2_RS14945;BSS2_RS09605	2	449	6	2197	0.35539
GO:0006535	cysteine biosynthetic process from serine	biological_process	12	BSS2_RS04870;BSS2_RS00850	2	449	6	2197	0.35539
GO:0015753	D-xylose transmembrane transport	biological_process	11	BSS2_RS14400;BSS2_RS14405	2	449	6	2197	0.35539
GO:0019904	protein domain specific binding	molecular_function	5	BSS2_RS09555;BSS2_RS09560	2	449	6	2197	0.35539
GO:0006570	tyrosine metabolic process	biological_process	10	BSS2_RS03065;BSS2_RS15055	2	449	6	2197	0.35539
GO:0048476	Holliday junction resolvase complex	cellular_component	4	BSS2_RS02940;BSS2_RS09320	2	449	6	2197	0.35539
GO:0006635	fatty acid beta-oxidation	biological_process	11	BSS2_RS15110;BSS2_RS15105	2	449	6	2197	0.35539
GO:0000050	urea cycle	biological_process	8	BSS2_RS14225;BSS2_RS01410	2	449	6	2197	0.35539
GO:0015144	carbohydrate transmembrane transporter activity	molecular_function	5	BSS2_RS02500;BSS2_RS15465	2	449	6	2197	0.35539
GO:0015818	isoleucine transport	biological_process	8	BSS2_RS11880;BSS2_RS13070	2	449	6	2197	0.35539
GO:0006970	response to osmotic stress	biological_process	5	BSS2_RS13455;BSS2_RS01045	2	449	6	2197	0.35539
GO:0006470	protein dephosphorylation	biological_process	9	BSS2_RS03065;BSS2_RS10615	2	449	6	2197	0.35539
GO:0051087	chaperone binding	molecular_function	5	BSS2_RS09770;BSS2_RS05425	2	449	6	2197	0.35539
GO:0042277	peptide binding	molecular_function	5	BSS2_RS12530;BSS2_RS12525	2	449	6	2197	0.35539
GO:0042221	response to chemical	biological_process	4	BSS2_RS08160;BSS2_RS10625;BSS2_RS13070;BSS2_RS10630;BSS2_RS10770;BSS2_RS12685;BSS2_RS10615;BSS2_RS04880;BSS2_RS08575;BSS2_RS14235;BSS2_RS07665;BSS2_RS12875;BSS2_RS10280;BSS2_RS11475;BSS2_RS07440;BSS2_RS09770;BSS2_RS14655	17	449	75	2197	0.357582
GO:0030170	pyridoxal phosphate binding	molecular_function	6	BSS2_RS15220;BSS2_RS12325;BSS2_RS12335;BSS2_RS04870;BSS2_RS01405;BSS2_RS14350	6	449	24	2197	0.364227
GO:0010501	RNA secondary structure unwinding	biological_process	9	BSS2_RS04865	1	449	2	2197	0.367046
GO:0004485	methylcrotonoyl-CoA carboxylase activity	molecular_function	7	BSS2_RS00085	1	449	2	2197	0.367046
GO:0019585	glucuronate metabolic process	biological_process	8	BSS2_RS13815	1	449	2	2197	0.367046
GO:0005793	endoplasmic reticulum-Golgi intermediate compartment	cellular_component	6	BSS2_RS02185	1	449	2	2197	0.367046
GO:0071281	cellular response to iron ion	biological_process	8	BSS2_RS11475	1	449	2	2197	0.367046
GO:0032790	ribosome disassembly	biological_process	8	BSS2_RS09730	1	449	2	2197	0.367046
GO:0008855	exodeoxyribonuclease VII activity	molecular_function	10	BSS2_RS01985	1	449	2	2197	0.367046
GO:0051341	regulation of oxidoreductase activity	biological_process	6	BSS2_RS11470	1	449	2	2197	0.367046
GO:0004106	chorismate mutase activity	molecular_function	6	BSS2_RS08375	1	449	2	2197	0.367046
GO:0004725	protein tyrosine phosphatase activity	molecular_function	9	BSS2_RS03065	1	449	2	2197	0.367046
GO:0032988	ribonucleoprotein complex disassembly	biological_process	7	BSS2_RS09730	1	449	2	2197	0.367046
GO:0019825	oxygen binding	molecular_function	5	BSS2_RS11115	1	449	2	2197	0.367046
GO:0007030	Golgi organization	biological_process	6	BSS2_RS02185	1	449	2	2197	0.367046
GO:0046950	cellular ketone body metabolic process	biological_process	5	BSS2_RS07995	1	449	2	2197	0.367046
GO:0003908	methylated-DNA-[protein]-cysteine S-methyltransferase activity	molecular_function	8	BSS2_RS01710	1	449	2	2197	0.367046
GO:0001047	core promoter binding	molecular_function	8	BSS2_RS07620	1	449	2	2197	0.367046
GO:0019619	3,4-dihydroxybenzoate catabolic process	biological_process	9	BSS2_RS15510	1	449	2	2197	0.367046
GO:0051083	'de novo' cotranslational protein folding	biological_process	6	BSS2_RS04240	1	449	2	2197	0.367046
GO:0019814	immunoglobulin complex	cellular_component	4	BSS2_RS11780	1	449	2	2197	0.367046
GO:0042446	hormone biosynthetic process	biological_process	5	BSS2_RS14235	1	449	2	2197	0.367046
GO:0015095	magnesium ion transmembrane transporter activity	molecular_function	9	BSS2_RS14115	1	449	2	2197	0.367046
GO:1903008	organelle disassembly	biological_process	6	BSS2_RS09730	1	449	2	2197	0.367046
GO:0019480	L-alanine oxidation to pyruvate via D-alanine	biological_process	14	BSS2_RS14340	1	449	2	2197	0.367046
GO:0042207	styrene catabolic process	biological_process	8	BSS2_RS14740	1	449	2	2197	0.367046
GO:0043846	DNA polymerase III, clamp loader complex	cellular_component	4	BSS2_RS00165	1	449	2	2197	0.367046
GO:0015801	aromatic amino acid transport	biological_process	11	BSS2_RS13070	1	449	2	2197	0.367046
GO:0005663	DNA replication factor C complex	cellular_component	4	BSS2_RS00165	1	449	2	2197	0.367046
GO:0006515	protein quality control for misfolded or incompletely synthesized proteins	biological_process	9	BSS2_RS05130	1	449	2	2197	0.367046
GO:0051193	regulation of cofactor metabolic process	biological_process	7	BSS2_RS14945	1	449	2	2197	0.367046
GO:0003689	DNA clamp loader activity	molecular_function	7	BSS2_RS00165	1	449	2	2197	0.367046
GO:0032527	protein exit from endoplasmic reticulum	biological_process	11	BSS2_RS02185	1	449	2	2197	0.367046
GO:0033643	host cell part	cellular_component	4	BSS2_RS09770	1	449	2	2197	0.367046
GO:0052562	negative regulation by symbiont of host immune response	biological_process	9	BSS2_RS00940	1	449	2	2197	0.367046
GO:0047533	2,5-dioxovalerate dehydrogenase (NADP+) activity	molecular_function	7	BSS2_RS15055	1	449	2	2197	0.367046
GO:2000765	regulation of cytoplasmic translation	biological_process	10	BSS2_RS09730	1	449	2	2197	0.367046
GO:0050311	sulfite reductase (ferredoxin) activity	molecular_function	7	BSS2_RS00845	1	449	2	2197	0.367046
GO:0015475	adhesin autotransporter activity	molecular_function	10	BSS2_RS16850	1	449	2	2197	0.367046
GO:0015295	solute:proton symporter activity	molecular_function	10	BSS2_RS03310	1	449	2	2197	0.367046
GO:0010638	positive regulation of organelle organization	biological_process	8	BSS2_RS02185	1	449	2	2197	0.367046
GO:0004475	mannose-1-phosphate guanylyltransferase activity	molecular_function	9	BSS2_RS11615	1	449	2	2197	0.367046
GO:0010193	response to ozone	biological_process	7	BSS2_RS14235	1	449	2	2197	0.367046
GO:0004030	aldehyde dehydrogenase [NAD(P)+] activity	molecular_function	7	BSS2_RS08405	1	449	2	2197	0.367046
GO:0009255	Entner-Doudoroff pathway through 6-phosphogluconate	biological_process	5	BSS2_RS14410	1	449	2	2197	0.367046
GO:0015474	autotransporter activity	molecular_function	9	BSS2_RS16850	1	449	2	2197	0.367046
GO:0006304	DNA modification	biological_process	8	BSS2_RS01710	1	449	2	2197	0.367046
GO:0007610	behavior	biological_process	3	BSS2_RS11885	1	449	2	2197	0.367046
GO:0051353	positive regulation of oxidoreductase activity	biological_process	7	BSS2_RS11470	1	449	2	2197	0.367046
GO:0006027	glycosaminoglycan catabolic process	biological_process	8	BSS2_RS09535	1	449	2	2197	0.367046
GO:0016898	oxidoreductase activity, acting on the CH-OH group of donors, cytochrome as acceptor	molecular_function	6	BSS2_RS17430	1	449	2	2197	0.367046
GO:2000143	negative regulation of DNA-templated transcription, initiation	biological_process	10	BSS2_RS11780	1	449	2	2197	0.367046
GO:0000985	bacterial-type RNA polymerase core promoter sequence-specific DNA binding	molecular_function	10	BSS2_RS07620	1	449	2	2197	0.367046
GO:0019808	polyamine binding	molecular_function	4	BSS2_RS11520	1	449	2	2197	0.367046
GO:0043656	intracellular region of host	cellular_component	5	BSS2_RS09770	1	449	2	2197	0.367046
GO:0004553	hydrolase activity, hydrolyzing O-glycosyl compounds	molecular_function	6	BSS2_RS09535	1	449	2	2197	0.367046
GO:0030955	potassium ion binding	molecular_function	8	BSS2_RS02035	1	449	2	2197	0.367046
GO:0015148	D-xylose transmembrane transporter activity	molecular_function	9	BSS2_RS14400	1	449	2	2197	0.367046
GO:0016149	translation release factor activity, codon specific	molecular_function	10	BSS2_RS04240	1	449	2	2197	0.367046
GO:0000724	double-strand break repair via homologous recombination	biological_process	10	BSS2_RS03415	1	449	2	2197	0.367046
GO:0033655	host cell cytoplasm part	cellular_component	6	BSS2_RS09770	1	449	2	2197	0.367046
GO:0006883	cellular sodium ion homeostasis	biological_process	11	BSS2_RS01825	1	449	2	2197	0.367046
GO:0099402	plant organ development	biological_process	5	BSS2_RS14235	1	449	2	2197	0.367046
GO:0004620	phospholipase activity	molecular_function	7	BSS2_RS10270	1	449	2	2197	0.367046
GO:0042839	D-glucuronate metabolic process	biological_process	9	BSS2_RS13815	1	449	2	2197	0.367046
GO:0006011	UDP-glucose metabolic process	biological_process	6	BSS2_RS12030	1	449	2	2197	0.367046
GO:0007005	mitochondrion organization	biological_process	6	BSS2_RS02185	1	449	2	2197	0.367046
GO:0072531	pyrimidine-containing compound transmembrane transport	biological_process	7	BSS2_RS09245	1	449	2	2197	0.367046
GO:0047369	succinate-hydroxymethylglutarate CoA-transferase activity	molecular_function	7	BSS2_RS15060	1	449	2	2197	0.367046
GO:0043657	host cell	cellular_component	5	BSS2_RS09770	1	449	2	2197	0.367046
GO:0006955	immune response	biological_process	4	BSS2_RS11780	1	449	2	2197	0.367046
GO:0008775	acetate CoA-transferase activity	molecular_function	7	BSS2_RS13000	1	449	2	2197	0.367046
GO:0017150	tRNA dihydrouridine synthase activity	molecular_function	6	BSS2_RS05185	1	449	2	2197	0.367046
GO:0031399	regulation of protein modification process	biological_process	8	BSS2_RS11885	1	449	2	2197	0.367046
GO:0034605	cellular response to heat	biological_process	6	BSS2_RS05130	1	449	2	2197	0.367046
GO:0030420	establishment of competence for transformation	biological_process	6	BSS2_RS09805	1	449	2	2197	0.367046
GO:0008963	phospho-N-acetylmuramoyl-pentapeptide-transferase activity	molecular_function	7	BSS2_RS12035	1	449	2	2197	0.367046
GO:0044216	other organism cell	cellular_component	4	BSS2_RS09770	1	449	2	2197	0.367046
GO:0034458	3'-5' RNA helicase activity	molecular_function	11	BSS2_RS04865	1	449	2	2197	0.367046
GO:0044215	other organism	cellular_component	3	BSS2_RS09770	1	449	2	2197	0.367046
GO:0008121	ubiquinol-cytochrome-c reductase activity	molecular_function	6	BSS2_RS07115	1	449	2	2197	0.367046
GO:0004322	ferroxidase activity	molecular_function	7	BSS2_RS12655	1	449	2	2197	0.367046
GO:0030430	host cell cytoplasm	cellular_component	6	BSS2_RS09770	1	449	2	2197	0.367046
GO:0001046	core promoter sequence-specific DNA binding	molecular_function	9	BSS2_RS07620	1	449	2	2197	0.367046
GO:0015426	ATPase-coupled polar amino acid-transporter activity	molecular_function	9	BSS2_RS13210	1	449	2	2197	0.367046
GO:0016002	sulfite reductase activity	molecular_function	6	BSS2_RS00845	1	449	2	2197	0.367046
GO:0046857	oxidoreductase activity, acting on other nitrogenous compounds as donors, with NAD or NADP as acceptor	molecular_function	6	BSS2_RS14235	1	449	2	2197	0.367046
GO:0019482	beta-alanine metabolic process	biological_process	9	BSS2_RS15110	1	449	2	2197	0.367046
GO:0004777	succinate-semialdehyde dehydrogenase (NAD+) activity	molecular_function	7	BSS2_RS15055	1	449	2	2197	0.367046
GO:0009318	exodeoxyribonuclease VII complex	cellular_component	5	BSS2_RS01985	1	449	2	2197	0.367046
GO:0016743	carboxyl- or carbamoyltransferase activity	molecular_function	6	BSS2_RS01410	1	449	2	2197	0.367046
GO:0044119	growth of symbiont in host cell	biological_process	7	BSS2_RS06720	1	449	2	2197	0.367046
GO:0048568	embryonic organ development	biological_process	6	BSS2_RS09465	1	449	2	2197	0.367046
GO:0006065	UDP-glucuronate biosynthetic process	biological_process	10	BSS2_RS12555	1	449	2	2197	0.367046
GO:0036173	thiosulfate binding	molecular_function	6	BSS2_RS00500	1	449	2	2197	0.367046
GO:0044780	bacterial-type flagellum assembly	biological_process	7	BSS2_RS10645	1	449	2	2197	0.367046
GO:0016485	protein processing	biological_process	8	BSS2_RS02230	1	449	2	2197	0.367046
GO:0043455	regulation of secondary metabolic process	biological_process	6	BSS2_RS14945	1	449	2	2197	0.367046
GO:0008794	arsenate reductase (glutaredoxin) activity	molecular_function	6	BSS2_RS01175	1	449	2	2197	0.367046
GO:0004352	glutamate dehydrogenase (NAD+) activity	molecular_function	8	BSS2_RS08350	1	449	2	2197	0.367046
GO:0016405	CoA-ligase activity	molecular_function	6	BSS2_RS07995	1	449	2	2197	0.367046
GO:0008172	S-methyltransferase activity	molecular_function	7	BSS2_RS01710	1	449	2	2197	0.367046
GO:0019171	3-hydroxyacyl-[acyl-carrier-protein] dehydratase activity	molecular_function	7	BSS2_RS10795	1	449	2	2197	0.367046
GO:0016823	hydrolase activity, acting on acid carbon-carbon bonds, in ketonic substances	molecular_function	6	BSS2_RS13355	1	449	2	2197	0.367046
GO:0018995	host	cellular_component	4	BSS2_RS09770	1	449	2	2197	0.367046
GO:0004124	cysteine synthase activity	molecular_function	6	BSS2_RS04870	1	449	2	2197	0.367046
GO:1902021	regulation of bacterial-type flagellum-dependent cell motility	biological_process	7	BSS2_RS10615	1	449	2	2197	0.367046
GO:0015081	sodium ion transmembrane transporter activity	molecular_function	9	BSS2_RS01825	1	449	2	2197	0.367046
GO:0004476	mannose-6-phosphate isomerase activity	molecular_function	7	BSS2_RS11615	1	449	2	2197	0.367046
GO:0046685	response to arsenic-containing substance	biological_process	5	BSS2_RS01175	1	449	2	2197	0.367046
GO:0031405	lipoic acid binding	molecular_function	6	BSS2_RS12475	1	449	2	2197	0.367046
GO:0061727	methylglyoxal catabolic process to lactate	biological_process	10	BSS2_RS15470	1	449	2	2197	0.367046
GO:0016624	oxidoreductase activity, acting on the aldehyde or oxo group of donors, disulfide as acceptor	molecular_function	6	BSS2_RS10205	1	449	2	2197	0.367046
GO:0045275	respiratory chain complex III	cellular_component	5	BSS2_RS07115	1	449	2	2197	0.367046
GO:0015199	amino-acid betaine transmembrane transporter activity	molecular_function	9	BSS2_RS04280	1	449	2	2197	0.367046
GO:0043230	extracellular organelle	cellular_component	4	BSS2_RS09770	1	449	2	2197	0.367046
GO:0004368	glycerol-3-phosphate dehydrogenase (quinone) activity	molecular_function	7	BSS2_RS14060	1	449	2	2197	0.367046
GO:0050832	defense response to fungus	biological_process	8	BSS2_RS01915	1	449	2	2197	0.367046
GO:0004353	glutamate dehydrogenase [NAD(P)+] activity	molecular_function	7	BSS2_RS08350	1	449	2	2197	0.367046
GO:0001121	bacterial transcription	biological_process	9	BSS2_RS07620	1	449	2	2197	0.367046
GO:0006596	polyamine biosynthetic process	biological_process	10	BSS2_RS10410	1	449	2	2197	0.367046
GO:0035438	cyclic-di-GMP binding	molecular_function	5	BSS2_RS15335	1	449	2	2197	0.367046
GO:0009908	flower development	biological_process	6	BSS2_RS14235	1	449	2	2197	0.367046
GO:0015220	choline transmembrane transporter activity	molecular_function	5	BSS2_RS04280	1	449	2	2197	0.367046
GO:0020003	symbiont-containing vacuole	cellular_component	7	BSS2_RS09770	1	449	2	2197	0.367046
GO:0035725	sodium ion transmembrane transport	biological_process	10	BSS2_RS01825	1	449	2	2197	0.367046
GO:0018578	protocatechuate 3,4-dioxygenase activity	molecular_function	7	BSS2_RS13040	1	449	2	2197	0.367046
GO:0048027	mRNA 5'-UTR binding	molecular_function	8	BSS2_RS15380	1	449	2	2197	0.367046
GO:0000906	6,7-dimethyl-8-ribityllumazine synthase activity	molecular_function	6	BSS2_RS03540	1	449	2	2197	0.367046
GO:0047949	glutarate-semialdehyde dehydrogenase (NAD+) activity	molecular_function	7	BSS2_RS15055	1	449	2	2197	0.367046
GO:0015947	methane metabolic process	biological_process	6	BSS2_RS11650	1	449	2	2197	0.367046
GO:0031457	glycine betaine catabolic process	biological_process	8	BSS2_RS06750	1	449	2	2197	0.367046
GO:0034498	early endosome to Golgi transport	biological_process	9	BSS2_RS02185	1	449	2	2197	0.367046
GO:0033646	host intracellular part	cellular_component	5	BSS2_RS09770	1	449	2	2197	0.367046
GO:0019249	lactate biosynthetic process	biological_process	10	BSS2_RS15470	1	449	2	2197	0.367046
GO:0006486	protein glycosylation	biological_process	9	BSS2_RS01510	1	449	2	2197	0.367046
GO:0032025	response to cobalt ion	biological_process	7	BSS2_RS12170	1	449	2	2197	0.367046
GO:0009349	riboflavin synthase complex	cellular_component	4	BSS2_RS03540	1	449	2	2197	0.367046
GO:0004622	lysophospholipase activity	molecular_function	8	BSS2_RS10270	1	449	2	2197	0.367046
GO:0022611	dormancy process	biological_process	4	BSS2_RS07960	1	449	2	2197	0.367046
GO:0035967	cellular response to topologically incorrect protein	biological_process	6	BSS2_RS09770	1	449	2	2197	0.367046
GO:0008907	integrase activity	molecular_function	5	BSS2_RS09320	1	449	2	2197	0.367046
GO:0052060	evasion or tolerance by symbiont of host-produced nitric oxide	biological_process	13	BSS2_RS15070	1	449	2	2197	0.367046
GO:0015889	cobalamin transport	biological_process	7	BSS2_RS07700	1	449	2	2197	0.367046
GO:0003006	developmental process involved in reproduction	biological_process	4	BSS2_RS14235	1	449	2	2197	0.367046
GO:0046251	limonene catabolic process	biological_process	11	BSS2_RS15110	1	449	2	2197	0.367046
GO:0008470	isovaleryl-CoA dehydrogenase activity	molecular_function	7	BSS2_RS00090	1	449	2	2197	0.367046
GO:0044217	other organism part	cellular_component	3	BSS2_RS09770	1	449	2	2197	0.367046
GO:0016208	AMP binding	molecular_function	5	BSS2_RS08315	1	449	2	2197	0.367046
GO:0015693	magnesium ion transport	biological_process	10	BSS2_RS14115	1	449	2	2197	0.367046
GO:0004113	2',3'-cyclic-nucleotide 3'-phosphodiesterase activity	molecular_function	9	BSS2_RS00390	1	449	2	2197	0.367046
GO:0008866	fructuronate reductase activity	molecular_function	7	BSS2_RS13815	1	449	2	2197	0.367046
GO:0004751	ribose-5-phosphate isomerase activity	molecular_function	7	BSS2_RS14085	1	449	2	2197	0.367046
GO:0046278	3,4-dihydroxybenzoate metabolic process	biological_process	8	BSS2_RS13040	1	449	2	2197	0.367046
GO:0046439	L-cysteine metabolic process	biological_process	11	BSS2_RS03415	1	449	2	2197	0.367046
GO:0065010	extracellular membrane-bounded organelle	cellular_component	5	BSS2_RS09770	1	449	2	2197	0.367046
GO:0008340	determination of adult lifespan	biological_process	4	BSS2_RS01915	1	449	2	2197	0.367046
GO:0044265	cellular macromolecule catabolic process	biological_process	7	BSS2_RS03485;BSS2_RS05130;BSS2_RS09560;BSS2_RS01985	4	449	15	2197	0.368153
GO:0001067	regulatory region nucleic acid binding	molecular_function	6	BSS2_RS15470;BSS2_RS07620;BSS2_RS14240;BSS2_RS12170	4	449	15	2197	0.368153
GO:0006810	transport	biological_process	5	BSS2_RS12510;BSS2_RS14765;BSS2_RS13070;BSS2_RS13225;BSS2_RS13845;BSS2_RS07710;BSS2_RS02865;BSS2_RS14505;BSS2_RS13850;BSS2_RS13240;BSS2_RS14115;BSS2_RS04620;BSS2_RS01035;BSS2_RS01100;BSS2_RS01095;BSS2_RS12245;BSS2_RS13245;BSS2_RS12525;BSS2_RS07125;BSS2_RS09245;BSS2_RS13060;BSS2_RS09010;BSS2_RS06330;BSS2_RS14170;BSS2_RS15465;BSS2_RS09995;BSS2_RS01045;BSS2_RS02500;BSS2_RS06335;BSS2_RS01040;BSS2_RS08…	35	449	162	2197	0.383095
GO:0043228	non-membrane-bounded organelle	cellular_component	4	BSS2_RS10740;BSS2_RS10760;BSS2_RS08160;BSS2_RS08495;BSS2_RS10730;BSS2_RS10645;BSS2_RS15375;BSS2_RS10750;BSS2_RS10625;BSS2_RS12875;BSS2_RS15440;BSS2_RS08055;BSS2_RS09250;BSS2_RS10725;BSS2_RS10735	15	449	67	2197	0.391687
GO:0005975	carbohydrate metabolic process	biological_process	5	BSS2_RS13815;BSS2_RS09535;BSS2_RS08405;BSS2_RS00520;BSS2_RS01500;BSS2_RS12035;BSS2_RS12555;BSS2_RS10715;BSS2_RS07440;BSS2_RS09605;BSS2_RS14415;BSS2_RS14395;BSS2_RS15465;BSS2_RS14945;BSS2_RS14410	15	449	67	2197	0.391687
GO:0005759	mitochondrial matrix	cellular_component	7	BSS2_RS08405;BSS2_RS07995;BSS2_RS04340	3	449	11	2197	0.397144
GO:0015698	inorganic anion transport	biological_process	8	BSS2_RS06330;BSS2_RS13850;BSS2_RS06335	3	449	11	2197	0.397144
GO:0016655	oxidoreductase activity, acting on NAD(P)H, quinone or similar compound as acceptor	molecular_function	6	BSS2_RS12685;BSS2_RS03770;BSS2_RS03740	3	449	11	2197	0.397144
GO:0015976	carbon utilization	biological_process	3	BSS2_RS07985;BSS2_RS09605;BSS2_RS14085	3	449	11	2197	0.397144
GO:0032993	protein-DNA complex	cellular_component	4	BSS2_RS02790;BSS2_RS10245;BSS2_RS12170;BSS2_RS11780;BSS2_RS07620;BSS2_RS03510	6	449	25	2197	0.404663
GO:0006525	arginine metabolic process	biological_process	11	BSS2_RS01410;BSS2_RS14740;BSS2_RS14220;BSS2_RS14225	4	449	16	2197	0.419408
GO:0030288	outer membrane-bounded periplasmic space	cellular_component	5	BSS2_RS12530;BSS2_RS15155;BSS2_RS12525;BSS2_RS01045;BSS2_RS15125;BSS2_RS11880;BSS2_RS14405;BSS2_RS14765;BSS2_RS00500;BSS2_RS09535;BSS2_RS15095;BSS2_RS14655;BSS2_RS11520	13	449	59	2197	0.430688
GO:0006553	lysine metabolic process	biological_process	11	BSS2_RS08870;BSS2_RS15220	2	449	7	2197	0.435418
GO:0070403	NAD+ binding	molecular_function	6	BSS2_RS14425;BSS2_RS15055	2	449	7	2197	0.435418
GO:0004659	prenyltransferase activity	molecular_function	6	BSS2_RS01915;BSS2_RS14025	2	449	7	2197	0.435418
GO:0034040	ATPase-coupled lipid transmembrane transporter activity	molecular_function	5	BSS2_RS07125;BSS2_RS04620	2	449	7	2197	0.435418
GO:0006276	plasmid maintenance	biological_process	4	BSS2_RS02940;BSS2_RS09320	2	449	7	2197	0.435418
GO:0046417	chorismate metabolic process	biological_process	9	BSS2_RS10215;BSS2_RS11865	2	449	7	2197	0.435418
GO:0000984	bacterial-type RNA polymerase regulatory region sequence-specific DNA binding	molecular_function	9	BSS2_RS07620;BSS2_RS15470	2	449	7	2197	0.435418
GO:0004040	amidase activity	molecular_function	7	BSS2_RS06075;BSS2_RS14740	2	449	7	2197	0.435418
GO:0019646	aerobic electron transport chain	biological_process	9	BSS2_RS12415;BSS2_RS12410	2	449	7	2197	0.435418
GO:0032984	protein-containing complex disassembly	biological_process	6	BSS2_RS04240;BSS2_RS09730	2	449	7	2197	0.435418
GO:0044275	cellular carbohydrate catabolic process	biological_process	7	BSS2_RS14410;BSS2_RS14415	2	449	7	2197	0.435418
GO:0001017	bacterial-type RNA polymerase regulatory region DNA binding	molecular_function	8	BSS2_RS15470;BSS2_RS07620	2	449	7	2197	0.435418
GO:0016780	phosphotransferase activity, for other substituted phosphate groups	molecular_function	6	BSS2_RS12035;BSS2_RS12690	2	449	7	2197	0.435418
GO:0016620	oxidoreductase activity, acting on the aldehyde or oxo group of donors, NAD or NADP as acceptor	molecular_function	6	BSS2_RS14265;BSS2_RS08405	2	449	7	2197	0.435418
GO:0006869	lipid transport	biological_process	7	BSS2_RS07125;BSS2_RS04620	2	449	7	2197	0.435418
GO:0015829	valine transport	biological_process	8	BSS2_RS11880;BSS2_RS13070	2	449	7	2197	0.435418
GO:1901615	organic hydroxy compound metabolic process	biological_process	5	BSS2_RS10215;BSS2_RS15470;BSS2_RS11885;BSS2_RS17430;BSS2_RS11865;BSS2_RS08405	6	449	26	2197	0.444898
GO:0000096	sulfur amino acid metabolic process	biological_process	9	BSS2_RS03415;BSS2_RS04870;BSS2_RS00850	3	449	12	2197	0.457291
GO:0015424	ATPase-coupled amino acid transmembrane transporter activity	molecular_function	8	BSS2_RS10185;BSS2_RS14495;BSS2_RS13070	3	449	12	2197	0.457291
GO:0016866	intramolecular transferase activity	molecular_function	5	BSS2_RS14945;BSS2_RS07625;BSS2_RS04625	3	449	12	2197	0.457291
GO:0030246	carbohydrate binding	molecular_function	4	BSS2_RS13445;BSS2_RS00520;BSS2_RS01170	3	449	12	2197	0.457291
GO:0004803	transposase activity	molecular_function	5	BSS2_RS10685;BSS2_RS02375;BSS2_RS16040	3	449	12	2197	0.457291
GO:0005667	transcription factor complex	cellular_component	4	BSS2_RS07665;BSS2_RS14030;BSS2_RS15515;BSS2_RS14240;BSS2_RS13190;BSS2_RS07010;BSS2_RS08245;BSS2_RS15655	8	449	36	2197	0.460346
GO:0043226	organelle	cellular_component	3	BSS2_RS15375;BSS2_RS10645;BSS2_RS08055;BSS2_RS10740;BSS2_RS12875;BSS2_RS10725;BSS2_RS10750;BSS2_RS07995;BSS2_RS10730;BSS2_RS04340;BSS2_RS08160;BSS2_RS08405;BSS2_RS09250;BSS2_RS14235;BSS2_RS10625;BSS2_RS15440;BSS2_RS10735;BSS2_RS09770;BSS2_RS10760;BSS2_RS08495	20	449	94	2197	0.460524
GO:0070887	cellular response to chemical stimulus	biological_process	5	BSS2_RS07440;BSS2_RS12685;BSS2_RS11475;BSS2_RS09770	4	449	17	2197	0.46962
GO:0019842	vitamin binding	molecular_function	5	BSS2_RS01405;BSS2_RS04870;BSS2_RS12325;BSS2_RS15220	4	449	17	2197	0.46962
GO:0001216	DNA-binding transcription activator activity	molecular_function	5	BSS2_RS02790;BSS2_RS07620;BSS2_RS10245;BSS2_RS03510	4	449	17	2197	0.46962
GO:0006950	response to stress	biological_process	4	BSS2_RS12525;BSS2_RS05130;BSS2_RS14655;BSS2_RS08575;BSS2_RS14235;BSS2_RS10280;BSS2_RS12685;BSS2_RS12530;BSS2_RS09555;BSS2_RS01710;BSS2_RS05425;BSS2_RS09870;BSS2_RS08405;BSS2_RS03415;BSS2_RS09770;BSS2_RS07620;BSS2_RS09730;BSS2_RS09560;BSS2_RS05540;BSS2_RS04880;BSS2_RS01045;BSS2_RS08160;BSS2_RS07440	23	449	109	2197	0.469651
GO:0033036	macromolecule localization	biological_process	4	BSS2_RS12525;BSS2_RS12530;BSS2_RS04620;BSS2_RS07125;BSS2_RS08380	5	449	22	2197	0.478097
GO:0031226	intrinsic component of plasma membrane	cellular_component	5	BSS2_RS11565;BSS2_RS13850;BSS2_RS07700;BSS2_RS06330;BSS2_RS07705;BSS2_RS06335;BSS2_RS09535;BSS2_RS12420;BSS2_RS10460;BSS2_RS12035;BSS2_RS13225;BSS2_RS04905	12	449	56	2197	0.479944
GO:0022857	transmembrane transporter activity	molecular_function	4	BSS2_RS02500;BSS2_RS15135;BSS2_RS14505;BSS2_RS01045;BSS2_RS12515;BSS2_RS11565;BSS2_RS04620;BSS2_RS15130;BSS2_RS13225;BSS2_RS13070;BSS2_RS15070;BSS2_RS06330;BSS2_RS15080;BSS2_RS13060;BSS2_RS07705;BSS2_RS15465;BSS2_RS15160;BSS2_RS07125;BSS2_RS13850;BSS2_RS06335;BSS2_RS11920	21	449	100	2197	0.484495
GO:0044010	single-species biofilm formation	biological_process	6	BSS2_RS11780	1	449	3	2197	0.496521
GO:0006064	glucuronate catabolic process	biological_process	9	BSS2_RS13815	1	449	3	2197	0.496521
GO:0015977	carbon fixation	biological_process	5	BSS2_RS15060	1	449	3	2197	0.496521
GO:0035375	zymogen binding	molecular_function	6	BSS2_RS07440	1	449	3	2197	0.496521
GO:0036361	racemase activity, acting on amino acids and derivatives	molecular_function	7	BSS2_RS08870	1	449	3	2197	0.496521
GO:0031119	tRNA pseudouridine synthesis	biological_process	11	BSS2_RS04625	1	449	3	2197	0.496521
GO:0016417	S-acyltransferase activity	molecular_function	7	BSS2_RS12475	1	449	3	2197	0.496521
GO:0009071	serine family amino acid catabolic process	biological_process	11	BSS2_RS03415	1	449	3	2197	0.496521
GO:0051085	chaperone cofactor-dependent protein refolding	biological_process	7	BSS2_RS09770	1	449	3	2197	0.496521
GO:0010045	response to nickel cation	biological_process	7	BSS2_RS12170	1	449	3	2197	0.496521
GO:1902358	sulfate transmembrane transport	biological_process	10	BSS2_RS00515	1	449	3	2197	0.496521
GO:0019643	reductive tricarboxylic acid cycle	biological_process	6	BSS2_RS08315	1	449	3	2197	0.496521
GO:0015750	pentose transmembrane transport	biological_process	10	BSS2_RS02505	1	449	3	2197	0.496521
GO:0044421	extracellular region part	cellular_component	3	BSS2_RS09770	1	449	3	2197	0.496521
GO:0006063	uronic acid metabolic process	biological_process	7	BSS2_RS13815	1	449	3	2197	0.496521
GO:0051596	methylglyoxal catabolic process	biological_process	7	BSS2_RS15470	1	449	3	2197	0.496521
GO:0043174	nucleoside salvage	biological_process	10	BSS2_RS09245	1	449	3	2197	0.496521
GO:0015968	stringent response	biological_process	9	BSS2_RS02190	1	449	3	2197	0.496521
GO:0004457	lactate dehydrogenase activity	molecular_function	6	BSS2_RS17430	1	449	3	2197	0.496521
GO:0043199	sulfate binding	molecular_function	6	BSS2_RS00500	1	449	3	2197	0.496521
GO:0030162	regulation of proteolysis	biological_process	8	BSS2_RS05425	1	449	3	2197	0.496521
GO:0015430	glycerol-3-phosphate-transporting ATPase activity	molecular_function	9	BSS2_RS13235	1	449	3	2197	0.496521
GO:0016813	hydrolase activity, acting on carbon-nitrogen (but not peptide) bonds, in linear amidines	molecular_function	6	BSS2_RS14225	1	449	3	2197	0.496521
GO:0016877	ligase activity, forming carbon-sulfur bonds	molecular_function	5	BSS2_RS07995	1	449	3	2197	0.496521
GO:0071322	cellular response to carbohydrate stimulus	biological_process	7	BSS2_RS14085	1	449	3	2197	0.496521
GO:0055129	L-proline biosynthetic process	biological_process	13	BSS2_RS14220	1	449	3	2197	0.496521
GO:0006007	glucose catabolic process	biological_process	9	BSS2_RS14945	1	449	3	2197	0.496521
GO:0009093	cysteine catabolic process	biological_process	11	BSS2_RS03415	1	449	3	2197	0.496521
GO:0007584	response to nutrient	biological_process	7	BSS2_RS12470	1	449	3	2197	0.496521
GO:0044273	sulfur compound catabolic process	biological_process	6	BSS2_RS03415	1	449	3	2197	0.496521
GO:0022414	reproductive process	biological_process	3	BSS2_RS14235	1	449	3	2197	0.496521
GO:0031459	ATPase-coupled glycine betaine transporter activity	molecular_function	10	BSS2_RS01035	1	449	3	2197	0.496521
GO:0042726	flavin-containing compound metabolic process	biological_process	6	BSS2_RS03540	1	449	3	2197	0.496521
GO:0005960	glycine cleavage complex	cellular_component	6	BSS2_RS13400	1	449	3	2197	0.496521
GO:0042450	arginine biosynthetic process via ornithine	biological_process	13	BSS2_RS01410	1	449	3	2197	0.496521
GO:0006097	glyoxylate cycle	biological_process	7	BSS2_RS07440	1	449	3	2197	0.496521
GO:0006026	aminoglycan catabolic process	biological_process	7	BSS2_RS09535	1	449	3	2197	0.496521
GO:0104004	cellular response to environmental stimulus	biological_process	5	BSS2_RS01045	1	449	3	2197	0.496521
GO:0044117	growth of symbiont in host	biological_process	6	BSS2_RS06720	1	449	3	2197	0.496521
GO:0008691	3-hydroxybutyryl-CoA dehydrogenase activity	molecular_function	7	BSS2_RS15105	1	449	3	2197	0.496521
GO:0016657	oxidoreductase activity, acting on NAD(P)H, nitrogenous group as acceptor	molecular_function	6	BSS2_RS11885	1	449	3	2197	0.496521
GO:0051174	regulation of phosphorus metabolic process	biological_process	7	BSS2_RS14945	1	449	3	2197	0.496521
GO:0009368	endopeptidase Clp complex	cellular_component	4	BSS2_RS08575	1	449	3	2197	0.496521
GO:0000003	reproduction	biological_process	3	BSS2_RS14235	1	449	3	2197	0.496521
GO:0019220	regulation of phosphate metabolic process	biological_process	8	BSS2_RS14945	1	449	3	2197	0.496521
GO:0016722	oxidoreductase activity, oxidizing metal ions	molecular_function	5	BSS2_RS09870	1	449	3	2197	0.496521
GO:0005509	calcium ion binding	molecular_function	7	BSS2_RS06190	1	449	3	2197	0.496521
GO:0019464	glycine decarboxylation via glycine cleavage system	biological_process	13	BSS2_RS13400	1	449	3	2197	0.496521
GO:0046912	transferase activity, transferring acyl groups, acyl groups converted into alkyl on transfer	molecular_function	6	BSS2_RS07440	1	449	3	2197	0.496521
GO:0016895	exodeoxyribonuclease activity, producing 5'-phosphomonoesters	molecular_function	9	BSS2_RS01985	1	449	3	2197	0.496521
GO:0015491	cation:cation antiporter activity	molecular_function	8	BSS2_RS01825	1	449	3	2197	0.496521
GO:0003959	NADPH dehydrogenase activity	molecular_function	6	BSS2_RS14235	1	449	3	2197	0.496521
GO:0042908	xenobiotic transport	biological_process	6	BSS2_RS11560	1	449	3	2197	0.496521
GO:0018198	peptidyl-cysteine modification	biological_process	10	BSS2_RS01710	1	449	3	2197	0.496521
GO:0015848	spermidine transport	biological_process	9	BSS2_RS15205	1	449	3	2197	0.496521
GO:0045229	external encapsulating structure organization	biological_process	5	BSS2_RS12035	1	449	3	2197	0.496521
GO:0001406	glycerophosphodiester transmembrane transporter activity	molecular_function	8	BSS2_RS13235	1	449	3	2197	0.496521
GO:0042840	D-glucuronate catabolic process	biological_process	10	BSS2_RS13815	1	449	3	2197	0.496521
GO:0004529	exodeoxyribonuclease activity	molecular_function	8	BSS2_RS01985	1	449	3	2197	0.496521
GO:0003978	UDP-glucose 4-epimerase activity	molecular_function	7	BSS2_RS12545	1	449	3	2197	0.496521
GO:0048731	system development	biological_process	5	BSS2_RS14235	1	449	3	2197	0.496521
GO:0010447	response to acidic pH	biological_process	6	BSS2_RS07440	1	449	3	2197	0.496521
GO:0061783	peptidoglycan muralytic activity	molecular_function	4	BSS2_RS09535	1	449	3	2197	0.496521
GO:0004148	dihydrolipoyl dehydrogenase activity	molecular_function	7	BSS2_RS12480	1	449	3	2197	0.496521
GO:0047661	amino-acid racemase activity	molecular_function	8	BSS2_RS08870	1	449	3	2197	0.496521
GO:0071214	cellular response to abiotic stimulus	biological_process	5	BSS2_RS01045	1	449	3	2197	0.496521
GO:0006879	cellular iron ion homeostasis	biological_process	12	BSS2_RS09870	1	449	3	2197	0.496521
GO:0042121	alginic acid biosynthetic process	biological_process	9	BSS2_RS11615	1	449	3	2197	0.496521
GO:0051084	'de novo' posttranslational protein folding	biological_process	6	BSS2_RS09770	1	449	3	2197	0.496521
GO:0006307	DNA dealkylation involved in DNA repair	biological_process	10	BSS2_RS01710	1	449	3	2197	0.496521
GO:0042727	flavin-containing compound biosynthetic process	biological_process	7	BSS2_RS03540	1	449	3	2197	0.496521
GO:0044093	positive regulation of molecular function	biological_process	5	BSS2_RS11470	1	449	3	2197	0.496521
GO:0046854	phosphatidylinositol phosphorylation	biological_process	10	BSS2_RS00905	1	449	3	2197	0.496521
GO:0000098	sulfur amino acid catabolic process	biological_process	10	BSS2_RS03415	1	449	3	2197	0.496521
GO:0006465	signal peptide processing	biological_process	8	BSS2_RS10425	1	449	3	2197	0.496521
GO:0015293	symporter activity	molecular_function	7	BSS2_RS12100	1	449	3	2197	0.496521
GO:0006270	DNA replication initiation	biological_process	8	BSS2_RS02635	1	449	3	2197	0.496521
GO:0006591	ornithine metabolic process	biological_process	10	BSS2_RS01410	1	449	3	2197	0.496521
GO:0000451	rRNA 2'-O-methylation	biological_process	14	BSS2_RS07330	1	449	3	2197	0.496521
GO:0044116	growth of symbiont involved in interaction with host	biological_process	5	BSS2_RS06720	1	449	3	2197	0.496521
GO:0016887	ATPase activity	molecular_function	9	BSS2_RS09555;BSS2_RS04620;BSS2_RS15065;BSS2_RS14400;BSS2_RS00165;BSS2_RS01035;BSS2_RS00515;BSS2_RS14490;BSS2_RS15070;BSS2_RS10645;BSS2_RS14495;BSS2_RS13210;BSS2_RS07125;BSS2_RS08575;BSS2_RS12510;BSS2_RS09770;BSS2_RS13235;BSS2_RS07525;BSS2_RS05130;BSS2_RS10185	20	449	96	2197	0.502972
GO:0004536	deoxyribonuclease activity	molecular_function	7	BSS2_RS09540;BSS2_RS01985	2	449	8	2197	0.509727
GO:0009062	fatty acid catabolic process	biological_process	10	BSS2_RS12125;BSS2_RS12135	2	449	8	2197	0.509727
GO:0015440	ATPase-coupled peptide transmembrane transporter activity	molecular_function	10	BSS2_RS15065;BSS2_RS15070	2	449	8	2197	0.509727
GO:0009423	chorismate biosynthetic process	biological_process	10	BSS2_RS11865;BSS2_RS10215	2	449	8	2197	0.509727
GO:0006526	arginine biosynthetic process	biological_process	12	BSS2_RS01410;BSS2_RS01405	2	449	8	2197	0.509727
GO:0032502	developmental process	biological_process	3	BSS2_RS14235;BSS2_RS07960	2	449	8	2197	0.509727
GO:0008616	queuosine biosynthetic process	biological_process	11	BSS2_RS09245;BSS2_RS09055	2	449	8	2197	0.509727
GO:0022411	cellular component disassembly	biological_process	5	BSS2_RS09730;BSS2_RS04240	2	449	8	2197	0.509727
GO:0051707	response to other organism	biological_process	6	BSS2_RS14235;BSS2_RS07440	2	449	8	2197	0.509727
GO:0043207	response to external biotic stimulus	biological_process	5	BSS2_RS07440;BSS2_RS14235	2	449	8	2197	0.509727
GO:0042775	mitochondrial ATP synthesis coupled electron transport	biological_process	9	BSS2_RS03740;BSS2_RS03770	2	449	8	2197	0.509727
GO:0016769	transferase activity, transferring nitrogenous groups	molecular_function	5	BSS2_RS15220;BSS2_RS12325	2	449	8	2197	0.509727
GO:0009607	response to biotic stimulus	biological_process	4	BSS2_RS07440;BSS2_RS14235	2	449	8	2197	0.509727
GO:0005976	polysaccharide metabolic process	biological_process	6	BSS2_RS01500;BSS2_RS12035	2	449	8	2197	0.509727
GO:0009061	anaerobic respiration	biological_process	8	BSS2_RS17430;BSS2_RS15250	2	449	8	2197	0.509727
GO:0006313	transposition, DNA-mediated	biological_process	9	BSS2_RS02375;BSS2_RS16040;BSS2_RS10685	3	449	13	2197	0.514735
GO:0010033	response to organic substance	biological_process	5	BSS2_RS08575;BSS2_RS07440;BSS2_RS09770	3	449	13	2197	0.514735
GO:0006826	iron ion transport	biological_process	10	BSS2_RS13175;BSS2_RS13285;BSS2_RS13170	3	449	13	2197	0.514735
GO:0006563	L-serine metabolic process	biological_process	11	BSS2_RS00850;BSS2_RS13400;BSS2_RS12480;BSS2_RS04870	4	449	18	2197	0.518146
GO:0016651	oxidoreductase activity, acting on NAD(P)H	molecular_function	5	BSS2_RS03740;BSS2_RS03770;BSS2_RS11885;BSS2_RS12685	4	449	18	2197	0.518146
GO:0005996	monosaccharide metabolic process	biological_process	6	BSS2_RS13815;BSS2_RS14395;BSS2_RS15465;BSS2_RS09605;BSS2_RS14945	5	449	23	2197	0.520896
GO:0016614	oxidoreductase activity, acting on CH-OH group of donors	molecular_function	5	BSS2_RS11865;BSS2_RS13815;BSS2_RS14510;BSS2_RS11885;BSS2_RS17430;BSS2_RS10215	6	449	28	2197	0.523276
GO:0015833	peptide transport	biological_process	8	BSS2_RS12530;BSS2_RS12525;BSS2_RS15065;BSS2_RS15070;BSS2_RS12515;BSS2_RS15080;BSS2_RS08380	7	449	33	2197	0.525413
GO:0044422	organelle part	cellular_component	3	BSS2_RS09250;BSS2_RS08405;BSS2_RS10750;BSS2_RS07995;BSS2_RS08160;BSS2_RS08495;BSS2_RS10735;BSS2_RS15375;BSS2_RS10730;BSS2_RS10725;BSS2_RS04340;BSS2_RS10760;BSS2_RS12875;BSS2_RS08055;BSS2_RS10625;BSS2_RS10740	16	449	78	2197	0.539753
GO:0006091	generation of precursor metabolites and energy	biological_process	5	BSS2_RS10295;BSS2_RS03770;BSS2_RS14945;BSS2_RS08405;BSS2_RS11470;BSS2_RS07995;BSS2_RS15220;BSS2_RS03740;BSS2_RS17430	9	449	44	2197	0.559709
GO:0071705	nitrogen compound transport	biological_process	6	BSS2_RS13455;BSS2_RS12530;BSS2_RS08380;BSS2_RS13070;BSS2_RS01030;BSS2_RS12525;BSS2_RS01040;BSS2_RS01035;BSS2_RS01045;BSS2_RS09245	10	449	49	2197	0.559849
GO:0071702	organic substance transport	biological_process	6	BSS2_RS09245;BSS2_RS12525;BSS2_RS07125;BSS2_RS01030;BSS2_RS12530;BSS2_RS15465;BSS2_RS01040;BSS2_RS04620;BSS2_RS02500;BSS2_RS01035;BSS2_RS08380;BSS2_RS01045;BSS2_RS13070	13	449	64	2197	0.560963
GO:0006144	purine nucleobase metabolic process	biological_process	9	BSS2_RS06270;BSS2_RS06265;BSS2_RS00895;BSS2_RS00900;BSS2_RS06275	5	449	24	2197	0.562125
GO:0140110	transcription regulator activity	molecular_function	3	BSS2_RS12170;BSS2_RS01710;BSS2_RS15470;BSS2_RS09770;BSS2_RS07620	5	449	24	2197	0.562125
GO:0044272	sulfur compound biosynthetic process	biological_process	6	BSS2_RS00850;BSS2_RS12330;BSS2_RS12325;BSS2_RS04870	4	449	19	2197	0.564485
GO:0098656	anion transmembrane transport	biological_process	8	BSS2_RS06330;BSS2_RS13070;BSS2_RS13850;BSS2_RS06335	4	449	19	2197	0.564485
GO:0009069	serine family amino acid metabolic process	biological_process	10	BSS2_RS04870;BSS2_RS03415;BSS2_RS00850	3	449	14	2197	0.56876
GO:0006006	glucose metabolic process	biological_process	8	BSS2_RS09605;BSS2_RS14945	2	449	9	2197	0.577309
GO:0023052	signaling	biological_process	3	BSS2_RS07700;BSS2_RS07705	2	449	9	2197	0.577309
GO:0043254	regulation of protein complex assembly	biological_process	6	BSS2_RS07620;BSS2_RS09730	2	449	9	2197	0.577309
GO:0017004	cytochrome complex assembly	biological_process	8	BSS2_RS02805;BSS2_RS02185	2	449	9	2197	0.577309
GO:0009094	L-phenylalanine biosynthetic process	biological_process	11	BSS2_RS10215;BSS2_RS08375	2	449	9	2197	0.577309
GO:0004129	cytochrome-c oxidase activity	molecular_function	6	BSS2_RS02175;BSS2_RS01690	2	449	9	2197	0.577309
GO:0019321	pentose metabolic process	biological_process	7	BSS2_RS15465;BSS2_RS14395	2	449	9	2197	0.577309
GO:0008135	translation factor activity, RNA binding	molecular_function	7	BSS2_RS09730;BSS2_RS04240	2	449	9	2197	0.577309
GO:0000986	bacterial-type proximal promoter sequence-specific DNA binding	molecular_function	10	BSS2_RS11780;BSS2_RS15470	2	449	9	2197	0.577309
GO:0009070	serine family amino acid biosynthetic process	biological_process	11	BSS2_RS00850;BSS2_RS04870	2	449	9	2197	0.577309
GO:0000097	sulfur amino acid biosynthetic process	biological_process	10	BSS2_RS04870;BSS2_RS00850	2	449	9	2197	0.577309
GO:0022900	electron transport chain	biological_process	6	BSS2_RS08405;BSS2_RS11470;BSS2_RS03740;BSS2_RS10825;BSS2_RS17430;BSS2_RS03770	6	449	30	2197	0.596864
GO:0000725	recombinational repair	biological_process	9	BSS2_RS03415	1	449	4	2197	0.599557
GO:0060187	cell pole	cellular_component	4	BSS2_RS10255	1	449	4	2197	0.599557
GO:0034308	primary alcohol metabolic process	biological_process	6	BSS2_RS08405	1	449	4	2197	0.599557
GO:0030247	polysaccharide binding	molecular_function	5	BSS2_RS01170	1	449	4	2197	0.599557
GO:0006885	regulation of pH	biological_process	10	BSS2_RS01825	1	449	4	2197	0.599557
GO:0006612	protein targeting to membrane	biological_process	12	BSS2_RS08380	1	449	4	2197	0.599557
GO:0009274	peptidoglycan-based cell wall	cellular_component	6	BSS2_RS12035	1	449	4	2197	0.599557
GO:0050129	N-formylglutamate deformylase activity	molecular_function	7	BSS2_RS13430	1	449	4	2197	0.599557
GO:0097501	stress response to metal ion	biological_process	5	BSS2_RS10280	1	449	4	2197	0.599557
GO:0006771	riboflavin metabolic process	biological_process	7	BSS2_RS03540	1	449	4	2197	0.599557
GO:0016880	acid-ammonia (or amide) ligase activity	molecular_function	6	BSS2_RS10130	1	449	4	2197	0.599557
GO:0019288	isopentenyl diphosphate biosynthetic process, methylerythritol 4-phosphate pathway	biological_process	10	BSS2_RS01815	1	449	4	2197	0.599557
GO:0004028	3-chloroallyl aldehyde dehydrogenase activity	molecular_function	7	BSS2_RS15475	1	449	4	2197	0.599557
GO:0006479	protein methylation	biological_process	10	BSS2_RS01710	1	449	4	2197	0.599557
GO:0016855	racemase and epimerase activity, acting on amino acids and derivatives	molecular_function	6	BSS2_RS08870	1	449	4	2197	0.599557
GO:1990169	stress response to copper ion	biological_process	8	BSS2_RS10280	1	449	4	2197	0.599557
GO:0015184	L-cystine transmembrane transporter activity	molecular_function	9	BSS2_RS13210	1	449	4	2197	0.599557
GO:0008079	translation termination factor activity	molecular_function	8	BSS2_RS04240	1	449	4	2197	0.599557
GO:0010817	regulation of hormone levels	biological_process	5	BSS2_RS14235	1	449	4	2197	0.599557
GO:0070063	RNA polymerase binding	molecular_function	6	BSS2_RS12895	1	449	4	2197	0.599557
GO:0009894	regulation of catabolic process	biological_process	6	BSS2_RS14945	1	449	4	2197	0.599557
GO:0016878	acid-thiol ligase activity	molecular_function	6	BSS2_RS07995	1	449	4	2197	0.599557
GO:0044242	cellular lipid catabolic process	biological_process	7	BSS2_RS13355	1	449	4	2197	0.599557
GO:2001065	mannan binding	molecular_function	6	BSS2_RS01170	1	449	4	2197	0.599557
GO:1903805	L-valine import across plasma membrane	biological_process	13	BSS2_RS14490	1	449	4	2197	0.599557
GO:0044110	growth involved in symbiotic interaction	biological_process	4	BSS2_RS06720	1	449	4	2197	0.599557
GO:0034250	positive regulation of cellular amide metabolic process	biological_process	8	BSS2_RS09730	1	449	4	2197	0.599557
GO:0003747	translation release factor activity	molecular_function	9	BSS2_RS04240	1	449	4	2197	0.599557
GO:0031329	regulation of cellular catabolic process	biological_process	7	BSS2_RS14945	1	449	4	2197	0.599557
GO:0015226	carnitine transmembrane transporter activity	molecular_function	9	BSS2_RS13455	1	449	4	2197	0.599557
GO:0008653	lipopolysaccharide metabolic process	biological_process	7	BSS2_RS12035	1	449	4	2197	0.599557
GO:0042445	hormone metabolic process	biological_process	4	BSS2_RS14235	1	449	4	2197	0.599557
GO:0001505	regulation of neurotransmitter levels	biological_process	5	BSS2_RS11885	1	449	4	2197	0.599557
GO:0032784	regulation of DNA-templated transcription, elongation	biological_process	9	BSS2_RS12895	1	449	4	2197	0.599557
GO:0042026	protein refolding	biological_process	5	BSS2_RS08575	1	449	4	2197	0.599557
GO:0009068	aspartate family amino acid catabolic process	biological_process	11	BSS2_RS15220	1	449	4	2197	0.599557
GO:0015811	L-cystine transport	biological_process	12	BSS2_RS13210	1	449	4	2197	0.599557
GO:0042182	ketone catabolic process	biological_process	6	BSS2_RS15470	1	449	4	2197	0.599557
GO:0006614	SRP-dependent cotranslational protein targeting to membrane	biological_process	14	BSS2_RS08380	1	449	4	2197	0.599557
GO:0071310	cellular response to organic substance	biological_process	6	BSS2_RS09770	1	449	4	2197	0.599557
GO:0008933	lytic transglycosylase activity	molecular_function	6	BSS2_RS09535	1	449	4	2197	0.599557
GO:0006972	hyperosmotic response	biological_process	6	BSS2_RS01045	1	449	4	2197	0.599557
GO:0009268	response to pH	biological_process	5	BSS2_RS07440	1	449	4	2197	0.599557
GO:0043546	molybdopterin cofactor binding	molecular_function	6	BSS2_RS14655	1	449	4	2197	0.599557
GO:0006564	L-serine biosynthetic process	biological_process	12	BSS2_RS07795	1	449	4	2197	0.599557
GO:0071470	cellular response to osmotic stress	biological_process	6	BSS2_RS01045	1	449	4	2197	0.599557
GO:0004738	pyruvate dehydrogenase activity	molecular_function	6	BSS2_RS10210	1	449	4	2197	0.599557
GO:0008213	protein alkylation	biological_process	9	BSS2_RS01710	1	449	4	2197	0.599557
GO:0007275	multicellular organism development	biological_process	4	BSS2_RS14235	1	449	4	2197	0.599557
GO:0004096	catalase activity	molecular_function	5	BSS2_RS11650	1	449	4	2197	0.599557
GO:0009758	carbohydrate utilization	biological_process	3	BSS2_RS14085	1	449	4	2197	0.599557
GO:0019897	extrinsic component of plasma membrane	cellular_component	5	BSS2_RS17430	1	449	4	2197	0.599557
GO:0019898	extrinsic component of membrane	cellular_component	4	BSS2_RS17430	1	449	4	2197	0.599557
GO:0004844	uracil DNA N-glycosylase activity	molecular_function	9	BSS2_RS02870	1	449	4	2197	0.599557
GO:0016846	carbon-sulfur lyase activity	molecular_function	5	BSS2_RS03415	1	449	4	2197	0.599557
GO:0009240	isopentenyl diphosphate biosynthetic process	biological_process	9	BSS2_RS02190	1	449	4	2197	0.599557
GO:0006458	'de novo' protein folding	biological_process	5	BSS2_RS09770	1	449	4	2197	0.599557
GO:0043335	protein unfolding	biological_process	4	BSS2_RS09555	1	449	4	2197	0.599557
GO:0035999	tetrahydrofolate interconversion	biological_process	6	BSS2_RS07960	1	449	4	2197	0.599557
GO:0016679	oxidoreductase activity, acting on diphenols and related substances as donors	molecular_function	5	BSS2_RS12420	1	449	4	2197	0.599557
GO:0046943	carboxylic acid transmembrane transporter activity	molecular_function	6	BSS2_RS13070	1	449	4	2197	0.599557
GO:0044183	protein folding chaperone	molecular_function	3	BSS2_RS09770	1	449	4	2197	0.599557
GO:0003924	GTPase activity	molecular_function	9	BSS2_RS06290;BSS2_RS00900;BSS2_RS09465;BSS2_RS08380	4	449	20	2197	0.608269
GO:0008144	drug binding	molecular_function	4	BSS2_RS12325;BSS2_RS09770;BSS2_RS08575;BSS2_RS01815;BSS2_RS01405;BSS2_RS09555;BSS2_RS09560;BSS2_RS13070;BSS2_RS12035;BSS2_RS04870;BSS2_RS05130;BSS2_RS15220	12	449	61	2197	0.611479
GO:0006119	oxidative phosphorylation	biological_process	6	BSS2_RS03770;BSS2_RS12420;BSS2_RS03740	3	449	15	2197	0.618912
GO:0006566	threonine metabolic process	biological_process	11	BSS2_RS07795;BSS2_RS12480;BSS2_RS13400	3	449	15	2197	0.618912
GO:0000154	rRNA modification	biological_process	12	BSS2_RS07625;BSS2_RS08445;BSS2_RS04625	3	449	15	2197	0.618912
GO:0016021	integral component of membrane	cellular_component	5	BSS2_RS02795;BSS2_RS12835;BSS2_RS02500;BSS2_RS14035;BSS2_RS10080;BSS2_RS01825;BSS2_RS11040;BSS2_RS07700;BSS2_RS10460;BSS2_RS13445;BSS2_RS12690;BSS2_RS03740;BSS2_RS12035;BSS2_RS13850;BSS2_RS07705;BSS2_RS04620;BSS2_RS06210;BSS2_RS06330;BSS2_RS01915;BSS2_RS10330;BSS2_RS10770;BSS2_RS09535;BSS2_RS14395;BSS2_RS06335;BSS2_RS13225;BSS2_RS07115;BSS2_RS07110;BSS2_RS02185;BSS2_RS15465;BSS2_RS12415;BSS2_RS12…	32	449	162	2197	0.621717
GO:0051179	localization	biological_process	3	BSS2_RS02500;BSS2_RS13850;BSS2_RS01040;BSS2_RS12525;BSS2_RS15375;BSS2_RS13070;BSS2_RS14115;BSS2_RS04620;BSS2_RS06330;BSS2_RS01030;BSS2_RS01035;BSS2_RS08380;BSS2_RS10730;BSS2_RS13225;BSS2_RS06335;BSS2_RS09245;BSS2_RS15465;BSS2_RS07125;BSS2_RS12530;BSS2_RS01045	20	449	102	2197	0.624728
GO:0000160	phosphorelay signal transduction system	biological_process	6	BSS2_RS07645;BSS2_RS02795;BSS2_RS07655;BSS2_RS00470;BSS2_RS02660;BSS2_RS10245;BSS2_RS02790	7	449	36	2197	0.625727
GO:1901565	organonitrogen compound catabolic process	biological_process	6	BSS2_RS05130;BSS2_RS03485;BSS2_RS15220;BSS2_RS03415;BSS2_RS09560;BSS2_RS09535	6	449	31	2197	0.631299
GO:0031224	intrinsic component of membrane	cellular_component	4	BSS2_RS15465;BSS2_RS02500;BSS2_RS07700;BSS2_RS14395;BSS2_RS06330;BSS2_RS06335;BSS2_RS07705;BSS2_RS09535;BSS2_RS10460;BSS2_RS12035;BSS2_RS13850;BSS2_RS11565;BSS2_RS12420;BSS2_RS13225	14	449	72	2197	0.631668
GO:0048037	cofactor binding	molecular_function	4	BSS2_RS17430;BSS2_RS11865;BSS2_RS12325;BSS2_RS04870;BSS2_RS01405;BSS2_RS14655;BSS2_RS11150;BSS2_RS15220;BSS2_RS11475;BSS2_RS10215;BSS2_RS08405;BSS2_RS04340;BSS2_RS00850	13	449	67	2197	0.633604
GO:0042773	ATP synthesis coupled electron transport	biological_process	8	BSS2_RS03770;BSS2_RS03740	2	449	10	2197	0.637807
GO:0006571	tyrosine biosynthetic process	biological_process	11	BSS2_RS08375;BSS2_RS10215	2	449	10	2197	0.637807
GO:0005381	iron ion transmembrane transporter activity	molecular_function	10	BSS2_RS13285;BSS2_RS13175	2	449	10	2197	0.637807
GO:0000987	proximal promoter sequence-specific DNA binding	molecular_function	9	BSS2_RS15470;BSS2_RS12955	2	449	10	2197	0.637807
GO:0015036	disulfide oxidoreductase activity	molecular_function	6	BSS2_RS01325;BSS2_RS04750	2	449	10	2197	0.637807
GO:0009099	valine biosynthetic process	biological_process	11	BSS2_RS12470;BSS2_RS06380	2	449	10	2197	0.637807
GO:0015807	L-amino acid transport	biological_process	11	BSS2_RS14505;BSS2_RS13070	2	449	10	2197	0.637807
GO:0019318	hexose metabolic process	biological_process	7	BSS2_RS09605;BSS2_RS14945	2	449	10	2197	0.637807
GO:0010038	response to metal ion	biological_process	6	BSS2_RS11475;BSS2_RS10280	2	449	10	2197	0.637807
GO:0042455	ribonucleoside biosynthetic process	biological_process	10	BSS2_RS09245;BSS2_RS09055	2	449	10	2197	0.637807
GO:1901659	glycosyl compound biosynthetic process	biological_process	7	BSS2_RS09055;BSS2_RS09245	2	449	10	2197	0.637807
GO:0016054	organic acid catabolic process	biological_process	6	BSS2_RS13815;BSS2_RS03415;BSS2_RS15220;BSS2_RS14415;BSS2_RS14410	5	449	26	2197	0.638774
GO:0008643	carbohydrate transport	biological_process	7	BSS2_RS02500;BSS2_RS13235;BSS2_RS13250;BSS2_RS15465;BSS2_RS14400	5	449	26	2197	0.638774
GO:0046395	carboxylic acid catabolic process	biological_process	7	BSS2_RS14415;BSS2_RS13815;BSS2_RS15220;BSS2_RS03415;BSS2_RS14410	5	449	26	2197	0.638774
GO:0007165	signal transduction	biological_process	4	BSS2_RS07700;BSS2_RS07645;BSS2_RS07705;BSS2_RS14600;BSS2_RS11115	5	449	26	2197	0.638774
GO:0003700	DNA-binding transcription factor activity	molecular_function	4	BSS2_RS01710;BSS2_RS15655;BSS2_RS03510;BSS2_RS13330;BSS2_RS14030;BSS2_RS11425;BSS2_RS13555;BSS2_RS13190;BSS2_RS15470;BSS2_RS15515;BSS2_RS06475;BSS2_RS12955;BSS2_RS07620;BSS2_RS08245;BSS2_RS07665;BSS2_RS09410;BSS2_RS06105;BSS2_RS10245;BSS2_RS07575;BSS2_RS14240;BSS2_RS02790;BSS2_RS15150;BSS2_RS07010;BSS2_RS12170;BSS2_RS01520	25	449	128	2197	0.639624
GO:0042803	protein homodimerization activity	molecular_function	6	BSS2_RS15220;BSS2_RS14420;BSS2_RS14115;BSS2_RS08445	4	449	21	2197	0.649251
GO:0016757	transferase activity, transferring glycosyl groups	molecular_function	5	BSS2_RS12045;BSS2_RS11995;BSS2_RS00520;BSS2_RS15410;BSS2_RS02355;BSS2_RS09535;BSS2_RS01505	7	449	37	2197	0.656423
GO:0042493	response to drug	biological_process	5	BSS2_RS04905;BSS2_RS10575;BSS2_RS04280;BSS2_RS11560;BSS2_RS14235;BSS2_RS11565;BSS2_RS13070	7	449	37	2197	0.656423
GO:0022625	cytosolic large ribosomal subunit	cellular_component	8	BSS2_RS12875;BSS2_RS08495;BSS2_RS08160;BSS2_RS07925;BSS2_RS09250;BSS2_RS08055	6	449	32	2197	0.66396
GO:0008483	transaminase activity	molecular_function	6	BSS2_RS15220;BSS2_RS14350;BSS2_RS12325	3	449	16	2197	0.664952
GO:0016830	carbon-carbon lyase activity	molecular_function	5	BSS2_RS14410;BSS2_RS07440;BSS2_RS09605	3	449	16	2197	0.664952
GO:0006113	fermentation	biological_process	7	BSS2_RS15220;BSS2_RS11885;BSS2_RS15475	3	449	16	2197	0.664952
GO:0016051	carbohydrate biosynthetic process	biological_process	6	BSS2_RS14945;BSS2_RS09605;BSS2_RS12035	3	449	16	2197	0.664952
GO:0000155	phosphorelay sensor kinase activity	molecular_function	9	BSS2_RS07645;BSS2_RS02795;BSS2_RS02660	3	449	16	2197	0.664952
GO:0009306	protein secretion	biological_process	10	BSS2_RS10770;BSS2_RS07730;BSS2_RS08380	3	449	16	2197	0.664952
GO:0072329	monocarboxylic acid catabolic process	biological_process	9	BSS2_RS14415;BSS2_RS13815;BSS2_RS14410	3	449	16	2197	0.664952
GO:0006812	cation transport	biological_process	7	BSS2_RS01040;BSS2_RS01045;BSS2_RS03310;BSS2_RS01030;BSS2_RS01035;BSS2_RS13070;BSS2_RS13050;BSS2_RS14115;BSS2_RS14505	9	449	48	2197	0.672218
GO:0009893	positive regulation of metabolic process	biological_process	6	BSS2_RS09730;BSS2_RS07620;BSS2_RS11470;BSS2_RS01710;BSS2_RS15470	5	449	27	2197	0.673825
GO:0045727	positive regulation of translation	biological_process	10	BSS2_RS09730	1	449	5	2197	0.681545
GO:0070838	divalent metal ion transport	biological_process	9	BSS2_RS14115	1	449	5	2197	0.681545
GO:0043624	cellular protein complex disassembly	biological_process	7	BSS2_RS04240	1	449	5	2197	0.681545
GO:0042575	DNA polymerase complex	cellular_component	5	BSS2_RS00165	1	449	5	2197	0.681545
GO:0004520	endodeoxyribonuclease activity	molecular_function	8	BSS2_RS09540	1	449	5	2197	0.681545
GO:0006605	protein targeting	biological_process	11	BSS2_RS08380	1	449	5	2197	0.681545
GO:0048856	anatomical structure development	biological_process	4	BSS2_RS14235	1	449	5	2197	0.681545
GO:0002181	cytoplasmic translation	biological_process	9	BSS2_RS09730	1	449	5	2197	0.681545
GO:0052564	response to immune response of other organism involved in symbiotic interaction	biological_process	8	BSS2_RS07440	1	449	5	2197	0.681545
GO:0071555	cell wall organization	biological_process	6	BSS2_RS12035	1	449	5	2197	0.681545
GO:0016671	oxidoreductase activity, acting on a sulfur group of donors, disulfide as acceptor	molecular_function	6	BSS2_RS00850	1	449	5	2197	0.681545
GO:0009254	peptidoglycan turnover	biological_process	9	BSS2_RS09535	1	449	5	2197	0.681545
GO:0051130	positive regulation of cellular component organization	biological_process	7	BSS2_RS09730	1	449	5	2197	0.681545
GO:0009295	nucleoid	cellular_component	3	BSS2_RS09870	1	449	5	2197	0.681545
GO:0015192	L-phenylalanine transmembrane transporter activity	molecular_function	7	BSS2_RS14490	1	449	5	2197	0.681545
GO:0015344	siderophore uptake transmembrane transporter activity	molecular_function	7	BSS2_RS02460	1	449	5	2197	0.681545
GO:0006757	ATP generation from ADP	biological_process	6	BSS2_RS14945	1	449	5	2197	0.681545
GO:0046031	ADP metabolic process	biological_process	11	BSS2_RS14945	1	449	5	2197	0.681545
GO:0004300	enoyl-CoA hydratase activity	molecular_function	7	BSS2_RS15110	1	449	5	2197	0.681545
GO:0005342	organic acid transmembrane transporter activity	molecular_function	5	BSS2_RS13070	1	449	5	2197	0.681545
GO:0009225	nucleotide-sugar metabolic process	biological_process	8	BSS2_RS12540	1	449	5	2197	0.681545
GO:0042866	pyruvate biosynthetic process	biological_process	10	BSS2_RS14945	1	449	5	2197	0.681545
GO:0004721	phosphoprotein phosphatase activity	molecular_function	8	BSS2_RS10615	1	449	5	2197	0.681545
GO:0004024	alcohol dehydrogenase activity, zinc-dependent	molecular_function	8	BSS2_RS11885	1	449	5	2197	0.681545
GO:0016114	terpenoid biosynthetic process	biological_process	9	BSS2_RS01815	1	449	5	2197	0.681545
GO:0001407	glycerophosphodiester transmembrane transport	biological_process	9	BSS2_RS13235	1	449	5	2197	0.681545
GO:0043164	Gram-negative-bacterium-type cell wall biogenesis	biological_process	7	BSS2_RS08570	1	449	5	2197	0.681545
GO:0031334	positive regulation of protein complex assembly	biological_process	7	BSS2_RS09730	1	449	5	2197	0.681545
GO:0097428	protein maturation by iron-sulfur cluster transfer	biological_process	8	BSS2_RS04340	1	449	5	2197	0.681545
GO:0030091	protein repair	biological_process	8	BSS2_RS14655	1	449	5	2197	0.681545
GO:0016042	lipid catabolic process	biological_process	6	BSS2_RS13355	1	449	5	2197	0.681545
GO:0046185	aldehyde catabolic process	biological_process	6	BSS2_RS15470	1	449	5	2197	0.681545
GO:0010165	response to X-ray	biological_process	7	BSS2_RS05130	1	449	5	2197	0.681545
GO:0046688	response to copper ion	biological_process	7	BSS2_RS10280	1	449	5	2197	0.681545
GO:0003899	DNA-directed 5'-3' RNA polymerase activity	molecular_function	9	BSS2_RS01915	1	449	5	2197	0.681545
GO:0015879	carnitine transport	biological_process	11	BSS2_RS13455	1	449	5	2197	0.681545
GO:0015611	D-ribose-importing ATPase activity	molecular_function	9	BSS2_RS02500	1	449	5	2197	0.681545
GO:0033692	cellular polysaccharide biosynthetic process	biological_process	8	BSS2_RS12035	1	449	5	2197	0.681545
GO:0009438	methylglyoxal metabolic process	biological_process	6	BSS2_RS15470	1	449	5	2197	0.681545
GO:0019213	deacetylase activity	molecular_function	5	BSS2_RS01500	1	449	5	2197	0.681545
GO:0098562	cytoplasmic side of membrane	cellular_component	5	BSS2_RS17430	1	449	5	2197	0.681545
GO:0015820	leucine transport	biological_process	8	BSS2_RS11880	1	449	5	2197	0.681545
GO:0009891	positive regulation of biosynthetic process	biological_process	7	BSS2_RS15470;BSS2_RS07620;BSS2_RS01710;BSS2_RS09730	4	449	22	2197	0.687285
GO:0031328	positive regulation of cellular biosynthetic process	biological_process	8	BSS2_RS15470;BSS2_RS09730;BSS2_RS01710;BSS2_RS07620	4	449	22	2197	0.687285
GO:0022904	respiratory electron transport chain	biological_process	7	BSS2_RS17430;BSS2_RS15250;BSS2_RS03740;BSS2_RS03770	4	449	22	2197	0.687285
GO:0044262	cellular carbohydrate metabolic process	biological_process	6	BSS2_RS07440;BSS2_RS12035;BSS2_RS14410;BSS2_RS14415	4	449	22	2197	0.687285
GO:0010557	positive regulation of macromolecule biosynthetic process	biological_process	8	BSS2_RS15470;BSS2_RS01710;BSS2_RS09730;BSS2_RS07620	4	449	22	2197	0.687285
GO:0009097	isoleucine biosynthetic process	biological_process	11	BSS2_RS12470;BSS2_RS06380	2	449	11	2197	0.691288
GO:0009163	nucleoside biosynthetic process	biological_process	9	BSS2_RS09055;BSS2_RS09245	2	449	11	2197	0.691288
GO:0003333	amino acid transmembrane transport	biological_process	11	BSS2_RS13070;BSS2_RS13210	2	449	11	2197	0.691288
GO:0015994	chlorophyll metabolic process	biological_process	8	BSS2_RS06015;BSS2_RS12655	2	449	11	2197	0.691288
GO:0044248	cellular catabolic process	biological_process	5	BSS2_RS13355;BSS2_RS15470;BSS2_RS15220;BSS2_RS05130;BSS2_RS14415;BSS2_RS13815;BSS2_RS03485;BSS2_RS01985;BSS2_RS03415;BSS2_RS09560;BSS2_RS14410;BSS2_RS14945	12	449	65	2197	0.70405
GO:1903508	positive regulation of nucleic acid-templated transcription	biological_process	10	BSS2_RS01710;BSS2_RS15470;BSS2_RS07620	3	449	17	2197	0.706809
GO:0016836	hydro-lyase activity	molecular_function	6	BSS2_RS15470;BSS2_RS09055;BSS2_RS14420	3	449	17	2197	0.706809
GO:1902680	positive regulation of RNA biosynthetic process	biological_process	9	BSS2_RS15470;BSS2_RS01710;BSS2_RS07620	3	449	17	2197	0.706809
GO:0051287	NAD binding	molecular_function	6	BSS2_RS04850;BSS2_RS08405;BSS2_RS07980	3	449	17	2197	0.706809
GO:0043021	ribonucleoprotein complex binding	molecular_function	5	BSS2_RS09730;BSS2_RS08445;BSS2_RS01170	3	449	17	2197	0.706809
GO:0009898	cytoplasmic side of plasma membrane	cellular_component	5	BSS2_RS15065;BSS2_RS17430;BSS2_RS15070	3	449	17	2197	0.706809
GO:1901575	organic substance catabolic process	biological_process	5	BSS2_RS09535;BSS2_RS10210;BSS2_RS14410;BSS2_RS13815;BSS2_RS15220;BSS2_RS14415;BSS2_RS03415;BSS2_RS14945;BSS2_RS15470;BSS2_RS13355;BSS2_RS09560;BSS2_RS03485;BSS2_RS05130;BSS2_RS01985	14	449	76	2197	0.715716
GO:0055114	oxidation-reduction process	biological_process	4	BSS2_RS07980;BSS2_RS10295;BSS2_RS12685;BSS2_RS10410;BSS2_RS03770;BSS2_RS11150;BSS2_RS10215;BSS2_RS14655;BSS2_RS13815;BSS2_RS07110;BSS2_RS13400;BSS2_RS09870;BSS2_RS11650;BSS2_RS12420;BSS2_RS11470;BSS2_RS11885;BSS2_RS17430;BSS2_RS11865;BSS2_RS08350;BSS2_RS13755;BSS2_RS02175;BSS2_RS03740;BSS2_RS15220;BSS2_RS01120;BSS2_RS05185;BSS2_RS14235;BSS2_RS12655;BSS2_RS06015;BSS2_RS12470;BSS2_RS15055;BSS2_RS14…	39	449	204	2197	0.716293
GO:0006259	DNA metabolic process	biological_process	7	BSS2_RS01985;BSS2_RS03415;BSS2_RS01710;BSS2_RS09320;BSS2_RS09540;BSS2_RS00165;BSS2_RS02635;BSS2_RS04880;BSS2_RS07620	9	449	50	2197	0.721528
GO:0016765	transferase activity, transferring alkyl or aryl (other than methyl) groups	molecular_function	5	BSS2_RS04870;BSS2_RS00810;BSS2_RS10410;BSS2_RS03540	4	449	23	2197	0.722314
GO:0006820	anion transport	biological_process	7	BSS2_RS13070;BSS2_RS06335;BSS2_RS06330;BSS2_RS13850	4	449	23	2197	0.722314
GO:0030313	cell envelope	cellular_component	5	BSS2_RS09535;BSS2_RS14655;BSS2_RS12525;BSS2_RS04510;BSS2_RS14515;BSS2_RS09995;BSS2_RS12035;BSS2_RS12530	8	449	45	2197	0.729456
GO:0008168	methyltransferase activity	molecular_function	6	BSS2_RS01710;BSS2_RS06720;BSS2_RS08445;BSS2_RS02080;BSS2_RS08635	5	449	29	2197	0.73692
GO:0043227	membrane-bounded organelle	cellular_component	4	BSS2_RS08405;BSS2_RS04340;BSS2_RS07995;BSS2_RS09770;BSS2_RS14235	5	449	29	2197	0.73692
GO:0072330	monocarboxylic acid biosynthetic process	biological_process	9	BSS2_RS15470;BSS2_RS14945;BSS2_RS12330;BSS2_RS12325;BSS2_RS14235	5	449	29	2197	0.73692
GO:0051234	establishment of localization	biological_process	4	BSS2_RS01040;BSS2_RS13225;BSS2_RS13850;BSS2_RS13070;BSS2_RS04620;BSS2_RS07125;BSS2_RS06335;BSS2_RS08380;BSS2_RS12530;BSS2_RS09245;BSS2_RS01035;BSS2_RS15465;BSS2_RS06330;BSS2_RS01045;BSS2_RS01030;BSS2_RS02500;BSS2_RS14115;BSS2_RS12525	18	449	98	2197	0.736992
GO:1901606	alpha-amino acid catabolic process	biological_process	10	BSS2_RS15220;BSS2_RS03415	2	449	12	2197	0.738087
GO:0006261	DNA-dependent DNA replication	biological_process	9	BSS2_RS00165;BSS2_RS02635	2	449	12	2197	0.738087
GO:0003954	NADH dehydrogenase activity	molecular_function	6	BSS2_RS03740;BSS2_RS03770	2	449	12	2197	0.738087
GO:0004252	serine-type endopeptidase activity	molecular_function	8	BSS2_RS05425;BSS2_RS05130	2	449	12	2197	0.738087
GO:0006120	mitochondrial electron transport, NADH to ubiquinone	biological_process	8	BSS2_RS03740;BSS2_RS03770	2	449	12	2197	0.738087
GO:0046434	organophosphate catabolic process	biological_process	7	BSS2_RS13355;BSS2_RS14945	2	449	12	2197	0.738087
GO:0016491	oxidoreductase activity	molecular_function	4	BSS2_RS12420;BSS2_RS14655;BSS2_RS08350;BSS2_RS13400;BSS2_RS12685;BSS2_RS07540;BSS2_RS01130;BSS2_RS03225;BSS2_RS01120;BSS2_RS12960;BSS2_RS10215;BSS2_RS00850;BSS2_RS03740;BSS2_RS08405;BSS2_RS14235;BSS2_RS11470;BSS2_RS10200;BSS2_RS14510;BSS2_RS02515;BSS2_RS13815;BSS2_RS10410;BSS2_RS11885;BSS2_RS10295;BSS2_RS09765;BSS2_RS17430;BSS2_RS11865;BSS2_RS04850;BSS2_RS03770	28	449	150	2197	0.74267
GO:0016829	lyase activity	molecular_function	4	BSS2_RS09055;BSS2_RS01135;BSS2_RS07440;BSS2_RS04870;BSS2_RS15470;BSS2_RS09605;BSS2_RS14410;BSS2_RS00380;BSS2_RS03415	9	449	51	2197	0.744269
GO:0044877	protein-containing complex binding	molecular_function	4	BSS2_RS08445;BSS2_RS09730;BSS2_RS01170	3	449	18	2197	0.744541
GO:0050896	response to stimulus	biological_process	3	BSS2_RS05130;BSS2_RS08160;BSS2_RS09770;BSS2_RS04880;BSS2_RS14655;BSS2_RS10615;BSS2_RS07705;BSS2_RS01710;BSS2_RS12685;BSS2_RS09320;BSS2_RS09560;BSS2_RS08405;BSS2_RS15655;BSS2_RS11885;BSS2_RS05425;BSS2_RS08575;BSS2_RS09870;BSS2_RS10625;BSS2_RS07620;BSS2_RS10770;BSS2_RS01045;BSS2_RS12525;BSS2_RS07440;BSS2_RS07700;BSS2_RS09555;BSS2_RS11475;BSS2_RS12875;BSS2_RS09730;BSS2_RS10280;BSS2_RS14235;BSS2_RS12…	34	449	181	2197	0.746278
GO:0016861	intramolecular oxidoreductase activity, interconverting aldoses and ketoses	molecular_function	6	BSS2_RS14085	1	449	6	2197	0.746776
GO:0019290	siderophore biosynthetic process	biological_process	6	BSS2_RS10130	1	449	6	2197	0.746776
GO:0006302	double-strand break repair	biological_process	9	BSS2_RS03415	1	449	6	2197	0.746776
GO:0009179	purine ribonucleoside diphosphate metabolic process	biological_process	10	BSS2_RS14945	1	449	6	2197	0.746776
GO:0008514	organic anion transmembrane transporter activity	molecular_function	7	BSS2_RS13070	1	449	6	2197	0.746776
GO:0043024	ribosomal small subunit binding	molecular_function	6	BSS2_RS09730	1	449	6	2197	0.746776
GO:0046907	intracellular transport	biological_process	6	BSS2_RS08380	1	449	6	2197	0.746776
GO:0046835	carbohydrate phosphorylation	biological_process	8	BSS2_RS14415	1	449	6	2197	0.746776
GO:0046451	diaminopimelate metabolic process	biological_process	9	BSS2_RS08870	1	449	6	2197	0.746776
GO:0009135	purine nucleoside diphosphate metabolic process	biological_process	9	BSS2_RS14945	1	449	6	2197	0.746776
GO:0052200	response to host defenses	biological_process	8	BSS2_RS07440	1	449	6	2197	0.746776
GO:0019557	histidine catabolic process to glutamate and formate	biological_process	12	BSS2_RS13430	1	449	6	2197	0.746776
GO:0061695	transferase complex, transferring phosphorus-containing groups	cellular_component	6	BSS2_RS00165	1	449	6	2197	0.746776
GO:0030976	thiamine pyrophosphate binding	molecular_function	6	BSS2_RS13355	1	449	6	2197	0.746776
GO:0042816	vitamin B6 metabolic process	biological_process	7	BSS2_RS07795	1	449	6	2197	0.746776
GO:0047429	nucleoside-triphosphate diphosphatase activity	molecular_function	8	BSS2_RS01165	1	449	6	2197	0.746776
GO:0042559	pteridine-containing compound biosynthetic process	biological_process	7	BSS2_RS07960	1	449	6	2197	0.746776
GO:0051247	positive regulation of protein metabolic process	biological_process	8	BSS2_RS09730	1	449	6	2197	0.746776
GO:0070482	response to oxygen levels	biological_process	5	BSS2_RS07440	1	449	6	2197	0.746776
GO:0006415	translational termination	biological_process	8	BSS2_RS04240	1	449	6	2197	0.746776
GO:0090150	establishment of protein localization to membrane	biological_process	7	BSS2_RS08380	1	449	6	2197	0.746776
GO:0062012	regulation of small molecule metabolic process	biological_process	6	BSS2_RS14945	1	449	6	2197	0.746776
GO:0004177	aminopeptidase activity	molecular_function	8	BSS2_RS11625	1	449	6	2197	0.746776
GO:0015847	putrescine transport	biological_process	9	BSS2_RS15205	1	449	6	2197	0.746776
GO:0019320	hexose catabolic process	biological_process	8	BSS2_RS14085	1	449	6	2197	0.746776
GO:0017000	antibiotic biosynthetic process	biological_process	7	BSS2_RS15120	1	449	6	2197	0.746776
GO:1902475	L-alpha-amino acid transmembrane transport	biological_process	12	BSS2_RS13070	1	449	6	2197	0.746776
GO:0009231	riboflavin biosynthetic process	biological_process	8	BSS2_RS03540	1	449	6	2197	0.746776
GO:0006165	nucleoside diphosphate phosphorylation	biological_process	9	BSS2_RS14945	1	449	6	2197	0.746776
GO:0052173	response to defenses of other organism involved in symbiotic interaction	biological_process	7	BSS2_RS07440	1	449	6	2197	0.746776
GO:0016783	sulfurtransferase activity	molecular_function	6	BSS2_RS04880	1	449	6	2197	0.746776
GO:0019200	carbohydrate kinase activity	molecular_function	7	BSS2_RS14415	1	449	6	2197	0.746776
GO:0034637	cellular carbohydrate biosynthetic process	biological_process	7	BSS2_RS12035	1	449	6	2197	0.746776
GO:0070469	respirasome	cellular_component	4	BSS2_RS07110	1	449	6	2197	0.746776
GO:0006537	glutamate biosynthetic process	biological_process	12	BSS2_RS10295	1	449	6	2197	0.746776
GO:0009185	ribonucleoside diphosphate metabolic process	biological_process	9	BSS2_RS14945	1	449	6	2197	0.746776
GO:0071941	nitrogen cycle metabolic process	biological_process	5	BSS2_RS01410	1	449	6	2197	0.746776
GO:0032270	positive regulation of cellular protein metabolic process	biological_process	8	BSS2_RS09730	1	449	6	2197	0.746776
GO:0036293	response to decreased oxygen levels	biological_process	6	BSS2_RS07440	1	449	6	2197	0.746776
GO:0051649	establishment of localization in cell	biological_process	5	BSS2_RS08380	1	449	6	2197	0.746776
GO:0031163	metallo-sulfur cluster assembly	biological_process	6	BSS2_RS04340	1	449	6	2197	0.746776
GO:0006508	proteolysis	biological_process	7	BSS2_RS03485;BSS2_RS09560;BSS2_RS10425;BSS2_RS10985;BSS2_RS05425;BSS2_RS08575;BSS2_RS08570;BSS2_RS09555;BSS2_RS01825;BSS2_RS05130;BSS2_RS10980	11	449	62	2197	0.750915
GO:0009056	catabolic process	biological_process	4	BSS2_RS03415;BSS2_RS09535;BSS2_RS13815;BSS2_RS09560;BSS2_RS15220;BSS2_RS05130;BSS2_RS14415;BSS2_RS03485;BSS2_RS14410;BSS2_RS01985;BSS2_RS14945;BSS2_RS13355;BSS2_RS15470	13	449	73	2197	0.758093
GO:0015934	large ribosomal subunit	cellular_component	7	BSS2_RS12875;BSS2_RS08160;BSS2_RS08495;BSS2_RS08055;BSS2_RS09250	5	449	30	2197	0.764931
GO:0006865	amino acid transport	biological_process	10	BSS2_RS13070;BSS2_RS11880;BSS2_RS00065;BSS2_RS08195;BSS2_RS13210	5	449	30	2197	0.764931
GO:0005524	ATP binding	molecular_function	5	BSS2_RS15140;BSS2_RS13235;BSS2_RS14490;BSS2_RS04620;BSS2_RS07985;BSS2_RS08315;BSS2_RS09775;BSS2_RS11525;BSS2_RS10185;BSS2_RS10645;BSS2_RS12330;BSS2_RS13210;BSS2_RS10315;BSS2_RS09560;BSS2_RS00515;BSS2_RS04865;BSS2_RS08575;BSS2_RS09770;BSS2_RS01035;BSS2_RS05130;BSS2_RS01815;BSS2_RS14400;BSS2_RS07525;BSS2_RS00900;BSS2_RS13070;BSS2_RS14495;BSS2_RS09605;BSS2_RS12510;BSS2_RS09555;BSS2_RS15065;BSS2_RS10…	33	449	178	2197	0.771799
GO:0006629	lipid metabolic process	biological_process	5	BSS2_RS01350;BSS2_RS12135;BSS2_RS10270;BSS2_RS13755;BSS2_RS03225;BSS2_RS06430;BSS2_RS01815;BSS2_RS12035;BSS2_RS13355;BSS2_RS12690	10	449	58	2197	0.777542
GO:0042886	amide transport	biological_process	7	BSS2_RS08380;BSS2_RS12530;BSS2_RS12525	3	449	19	2197	0.778302
GO:0042364	water-soluble vitamin biosynthetic process	biological_process	7	BSS2_RS03540;BSS2_RS12325;BSS2_RS12330	3	449	19	2197	0.778302
GO:0009110	vitamin biosynthetic process	biological_process	6	BSS2_RS03540;BSS2_RS12325;BSS2_RS12330	3	449	19	2197	0.778302
GO:0034404	nucleobase-containing small molecule biosynthetic process	biological_process	8	BSS2_RS09245;BSS2_RS14945;BSS2_RS09055	3	449	19	2197	0.778302
GO:1904949	ATPase complex	cellular_component	5	BSS2_RS09560;BSS2_RS09555	2	449	13	2197	0.778696
GO:0008137	NADH dehydrogenase (ubiquinone) activity	molecular_function	8	BSS2_RS03740;BSS2_RS03770	2	449	13	2197	0.778696
GO:0006066	alcohol metabolic process	biological_process	5	BSS2_RS08405;BSS2_RS11885	2	449	13	2197	0.778696
GO:0050790	regulation of catalytic activity	biological_process	5	BSS2_RS11470;BSS2_RS00165	2	449	13	2197	0.778696
GO:0033218	amide binding	molecular_function	4	BSS2_RS12525;BSS2_RS12530	2	449	13	2197	0.778696
GO:0009098	leucine biosynthetic process	biological_process	11	BSS2_RS06380;BSS2_RS12470	2	449	13	2197	0.778696
GO:0043650	dicarboxylic acid biosynthetic process	biological_process	9	BSS2_RS10215;BSS2_RS11865	2	449	13	2197	0.778696
GO:0005215	transporter activity	molecular_function	3	BSS2_RS01040;BSS2_RS09995;BSS2_RS02500;BSS2_RS04620;BSS2_RS09010;BSS2_RS01030;BSS2_RS13225;BSS2_RS06335;BSS2_RS02865;BSS2_RS14170;BSS2_RS13850;BSS2_RS15465;BSS2_RS07125;BSS2_RS13070;BSS2_RS13845;BSS2_RS01045;BSS2_RS12245;BSS2_RS13455;BSS2_RS06330	19	449	106	2197	0.780003
GO:0016310	phosphorylation	biological_process	7	BSS2_RS07645;BSS2_RS14945;BSS2_RS03740;BSS2_RS01815;BSS2_RS03770;BSS2_RS14415;BSS2_RS02660;BSS2_RS00900;BSS2_RS10715	9	449	53	2197	0.785854
GO:0045893	positive regulation of transcription, DNA-templated	biological_process	9	BSS2_RS15470;BSS2_RS10245;BSS2_RS07620;BSS2_RS02790;BSS2_RS01710	5	449	31	2197	0.79063
GO:0016903	oxidoreductase activity, acting on the aldehyde or oxo group of donors	molecular_function	5	BSS2_RS08405	1	449	7	2197	0.798669
GO:0019725	cellular homeostasis	biological_process	4	BSS2_RS11470	1	449	7	2197	0.798669
GO:0046942	carboxylic acid transport	biological_process	9	BSS2_RS13070	1	449	7	2197	0.798669
GO:0016628	oxidoreductase activity, acting on the CH-CH group of donors, NAD or NADP as acceptor	molecular_function	6	BSS2_RS14235	1	449	7	2197	0.798669
GO:0030234	enzyme regulator activity	molecular_function	4	BSS2_RS00165	1	449	7	2197	0.798669
GO:0009253	peptidoglycan catabolic process	biological_process	9	BSS2_RS09535	1	449	7	2197	0.798669
GO:1903825	organic acid transmembrane transport	biological_process	8	BSS2_RS13070	1	449	7	2197	0.798669
GO:0048038	quinone binding	molecular_function	5	BSS2_RS03740	1	449	7	2197	0.798669
GO:0046653	tetrahydrofolate metabolic process	biological_process	7	BSS2_RS07960	1	449	7	2197	0.798669
GO:0006531	aspartate metabolic process	biological_process	11	BSS2_RS08405	1	449	7	2197	0.798669
GO:0044089	positive regulation of cellular component biogenesis	biological_process	6	BSS2_RS09730	1	449	7	2197	0.798669
GO:0042594	response to starvation	biological_process	5	BSS2_RS09870	1	449	7	2197	0.798669
GO:0043094	cellular metabolic compound salvage	biological_process	5	BSS2_RS09245	1	449	7	2197	0.798669
GO:0009396	folic acid-containing compound biosynthetic process	biological_process	7	BSS2_RS07960	1	449	7	2197	0.798669
GO:0016407	acetyltransferase activity	molecular_function	7	BSS2_RS12475	1	449	7	2197	0.798669
GO:0016796	exonuclease activity, active with either ribo- or deoxyribonucleic acids and producing 5'-phosphomonoesters	molecular_function	8	BSS2_RS01985	1	449	7	2197	0.798669
GO:0098869	cellular oxidant detoxification	biological_process	5	BSS2_RS11650	1	449	7	2197	0.798669
GO:0015849	organic acid transport	biological_process	7	BSS2_RS13070	1	449	7	2197	0.798669
GO:0008198	ferrous iron binding	molecular_function	9	BSS2_RS04340	1	449	7	2197	0.798669
GO:0075136	response to host	biological_process	6	BSS2_RS07440	1	449	7	2197	0.798669
GO:0008236	serine-type peptidase activity	molecular_function	6	BSS2_RS05130	1	449	7	2197	0.798669
GO:0015562	efflux transmembrane transporter activity	molecular_function	5	BSS2_RS11560	1	449	7	2197	0.798669
GO:0009416	response to light stimulus	biological_process	6	BSS2_RS11885	1	449	7	2197	0.798669
GO:0009082	branched-chain amino acid biosynthetic process	biological_process	10	BSS2_RS14420	1	449	7	2197	0.798669
GO:0044264	cellular polysaccharide metabolic process	biological_process	7	BSS2_RS12035	1	449	7	2197	0.798669
GO:0008080	N-acetyltransferase activity	molecular_function	8	BSS2_RS04885	1	449	7	2197	0.798669
GO:0016860	intramolecular oxidoreductase activity	molecular_function	5	BSS2_RS14085	1	449	7	2197	0.798669
GO:0042558	pteridine-containing compound metabolic process	biological_process	6	BSS2_RS07960	1	449	7	2197	0.798669
GO:1905039	carboxylic acid transmembrane transport	biological_process	10	BSS2_RS13070	1	449	7	2197	0.798669
GO:0006402	mRNA catabolic process	biological_process	10	BSS2_RS15380	1	449	7	2197	0.798669
GO:0016798	hydrolase activity, acting on glycosyl bonds	molecular_function	5	BSS2_RS09535	1	449	7	2197	0.798669
GO:0017171	serine hydrolase activity	molecular_function	5	BSS2_RS05130	1	449	7	2197	0.798669
GO:0009089	lysine biosynthetic process via diaminopimelate	biological_process	13	BSS2_RS08870	1	449	7	2197	0.798669
GO:0017111	nucleoside-triphosphatase activity	molecular_function	8	BSS2_RS07125;BSS2_RS04620;BSS2_RS05130;BSS2_RS10645;BSS2_RS00165;BSS2_RS09555;BSS2_RS08380;BSS2_RS08575;BSS2_RS09770	9	449	54	2197	0.804709
GO:0005198	structural molecule activity	molecular_function	3	BSS2_RS09250;BSS2_RS08160;BSS2_RS10735;BSS2_RS12875;BSS2_RS15440;BSS2_RS04340;BSS2_RS15390;BSS2_RS08495;BSS2_RS08055	9	449	54	2197	0.804709
GO:0032559	adenyl ribonucleotide binding	molecular_function	8	BSS2_RS09555;BSS2_RS01815;BSS2_RS13070;BSS2_RS08575;BSS2_RS05130;BSS2_RS09770;BSS2_RS09560	7	449	43	2197	0.806558
GO:0006766	vitamin metabolic process	biological_process	5	BSS2_RS12330;BSS2_RS03540;BSS2_RS12325	3	449	20	2197	0.808308
GO:0042273	ribosomal large subunit biogenesis	biological_process	6	BSS2_RS09250;BSS2_RS08160;BSS2_RS12875	3	449	20	2197	0.808308
GO:0006767	water-soluble vitamin metabolic process	biological_process	6	BSS2_RS03540;BSS2_RS12325;BSS2_RS12330	3	449	20	2197	0.808308
GO:0051254	positive regulation of RNA metabolic process	biological_process	8	BSS2_RS07620;BSS2_RS01710;BSS2_RS15470	3	449	20	2197	0.808308
GO:0005576	extracellular region	cellular_component	3	BSS2_RS09770;BSS2_RS07440;BSS2_RS15440	3	449	20	2197	0.808308
GO:0070011	peptidase activity, acting on L-amino acid peptides	molecular_function	6	BSS2_RS09560;BSS2_RS09555;BSS2_RS05130	3	449	20	2197	0.808308
GO:0000027	ribosomal large subunit assembly	biological_process	9	BSS2_RS09250;BSS2_RS08160;BSS2_RS12875	3	449	20	2197	0.808308
GO:0016741	transferase activity, transferring one-carbon groups	molecular_function	5	BSS2_RS01710;BSS2_RS01410;BSS2_RS06720;BSS2_RS08445	4	449	26	2197	0.809777
GO:0140097	catalytic activity, acting on DNA	molecular_function	4	BSS2_RS01985;BSS2_RS09320;BSS2_RS09540;BSS2_RS07620	4	449	26	2197	0.809777
GO:0010604	positive regulation of macromolecule metabolic process	biological_process	7	BSS2_RS09730;BSS2_RS01710;BSS2_RS07620;BSS2_RS15470	4	449	26	2197	0.809777
GO:0031325	positive regulation of cellular metabolic process	biological_process	7	BSS2_RS09730;BSS2_RS15470;BSS2_RS01710;BSS2_RS07620	4	449	26	2197	0.809777
GO:0016999	antibiotic metabolic process	biological_process	6	BSS2_RS15220;BSS2_RS08405	2	449	14	2197	0.813686
GO:0009409	response to cold	biological_process	5	BSS2_RS09730;BSS2_RS13455	2	449	14	2197	0.813686
GO:0065009	regulation of molecular function	biological_process	4	BSS2_RS00165;BSS2_RS11470	2	449	14	2197	0.813686
GO:0004175	endopeptidase activity	molecular_function	7	BSS2_RS09560;BSS2_RS05130	2	449	14	2197	0.813686
GO:0009279	cell outer membrane	cellular_component	5	BSS2_RS04510;BSS2_RS02460;BSS2_RS10310;BSS2_RS09535;BSS2_RS10740	5	449	32	2197	0.814087
GO:0065008	regulation of biological quality	biological_process	4	BSS2_RS14235;BSS2_RS07705;BSS2_RS11885;BSS2_RS07700;BSS2_RS11470	5	449	32	2197	0.814087
GO:0005515	protein binding	molecular_function	4	BSS2_RS15070;BSS2_RS00335;BSS2_RS11780;BSS2_RS06290;BSS2_RS11115;BSS2_RS05130;BSS2_RS07655;BSS2_RS09870;BSS2_RS10340;BSS2_RS10320;BSS2_RS11475;BSS2_RS14115;BSS2_RS07620;BSS2_RS09560;BSS2_RS12690;BSS2_RS13000;BSS2_RS12480;BSS2_RS00165;BSS2_RS12470;BSS2_RS14395;BSS2_RS07440;BSS2_RS08445;BSS2_RS15655;BSS2_RS07705;BSS2_RS01165;BSS2_RS15220;BSS2_RS08380;BSS2_RS09055;BSS2_RS07525;BSS2_RS14515;BSS2_RS02…	52	449	280	2197	0.817555
GO:0035639	purine ribonucleoside triphosphate binding	molecular_function	6	BSS2_RS09555;BSS2_RS09770;BSS2_RS13070;BSS2_RS08380;BSS2_RS09560;BSS2_RS05130;BSS2_RS08575;BSS2_RS01815	8	449	50	2197	0.832244
GO:0051173	positive regulation of nitrogen compound metabolic process	biological_process	7	BSS2_RS01710;BSS2_RS15470;BSS2_RS09730;BSS2_RS07620	4	449	27	2197	0.833421
GO:0046983	protein dimerization activity	molecular_function	5	BSS2_RS15220;BSS2_RS08445;BSS2_RS14115	3	449	21	2197	0.834817
GO:0045935	positive regulation of nucleobase-containing compound metabolic process	biological_process	8	BSS2_RS07620;BSS2_RS15470;BSS2_RS01710	3	449	21	2197	0.834817
GO:0009314	response to radiation	biological_process	5	BSS2_RS09320;BSS2_RS02940;BSS2_RS11885;BSS2_RS05130;BSS2_RS08160	5	449	33	2197	0.835398
GO:0016853	isomerase activity	molecular_function	4	BSS2_RS14085;BSS2_RS08870;BSS2_RS07625;BSS2_RS14945;BSS2_RS04625	5	449	33	2197	0.835398
GO:0003677	DNA binding	molecular_function	6	BSS2_RS15515;BSS2_RS11425;BSS2_RS12170;BSS2_RS09540;BSS2_RS09870;BSS2_RS01210;BSS2_RS02635;BSS2_RS12895;BSS2_RS15470;BSS2_RS11780;BSS2_RS10685;BSS2_RS07575;BSS2_RS01220;BSS2_RS05130;BSS2_RS02940;BSS2_RS14240;BSS2_RS05015;BSS2_RS07620;BSS2_RS07665;BSS2_RS14030;BSS2_RS02700	21	449	121	2197	0.836565
GO:0006522	alanine metabolic process	biological_process	11	BSS2_RS08405	1	449	8	2197	0.839946
GO:0034599	cellular response to oxidative stress	biological_process	6	BSS2_RS12685	1	449	8	2197	0.839946
GO:0070475	rRNA base methylation	biological_process	14	BSS2_RS08445	1	449	8	2197	0.839946
GO:0016832	aldehyde-lyase activity	molecular_function	6	BSS2_RS14410	1	449	8	2197	0.839946
GO:0072511	divalent inorganic cation transport	biological_process	8	BSS2_RS14115	1	449	8	2197	0.839946
GO:0009085	lysine biosynthetic process	biological_process	12	BSS2_RS08870	1	449	8	2197	0.839946
GO:0042884	microcin transport	biological_process	9	BSS2_RS12510	1	449	8	2197	0.839946
GO:0015171	amino acid transmembrane transporter activity	molecular_function	7	BSS2_RS13070	1	449	8	2197	0.839946
GO:0016854	racemase and epimerase activity	molecular_function	5	BSS2_RS08870	1	449	8	2197	0.839946
GO:0016884	carbon-nitrogen ligase activity, with glutamine as amido-N-donor	molecular_function	6	BSS2_RS06855	1	449	8	2197	0.839946
GO:0006720	isoprenoid metabolic process	biological_process	7	BSS2_RS01815	1	449	8	2197	0.839946
GO:0006020	inositol metabolic process	biological_process	7	BSS2_RS08405	1	449	8	2197	0.839946
GO:0072657	protein localization to membrane	biological_process	7	BSS2_RS08380	1	449	8	2197	0.839946
GO:0015794	glycerol-3-phosphate transmembrane transport	biological_process	9	BSS2_RS13235	1	449	8	2197	0.839946
GO:0009166	nucleotide catabolic process	biological_process	9	BSS2_RS14945	1	449	8	2197	0.839946
GO:0006886	intracellular protein transport	biological_process	10	BSS2_RS08380	1	449	8	2197	0.839946
GO:0042737	drug catabolic process	biological_process	6	BSS2_RS15220	1	449	8	2197	0.839946
GO:0006000	fructose metabolic process	biological_process	8	BSS2_RS11615	1	449	8	2197	0.839946
GO:0006284	base-excision repair	biological_process	9	BSS2_RS02870	1	449	8	2197	0.839946
GO:0098772	molecular function regulator	molecular_function	3	BSS2_RS00165	1	449	8	2197	0.839946
GO:0006071	glycerol metabolic process	biological_process	8	BSS2_RS14060	1	449	8	2197	0.839946
GO:0006730	one-carbon metabolic process	biological_process	5	BSS2_RS07960	1	449	8	2197	0.839946
GO:0006013	mannose metabolic process	biological_process	8	BSS2_RS11615	1	449	8	2197	0.839946
GO:0009132	nucleoside diphosphate metabolic process	biological_process	8	BSS2_RS14945	1	449	8	2197	0.839946
GO:0042592	homeostatic process	biological_process	5	BSS2_RS11470	1	449	8	2197	0.839946
GO:0008299	isoprenoid biosynthetic process	biological_process	8	BSS2_RS01815	1	449	8	2197	0.839946
GO:0019359	nicotinamide nucleotide biosynthetic process	biological_process	9	BSS2_RS14945	1	449	8	2197	0.839946
GO:0015099	nickel cation transmembrane transporter activity	molecular_function	10	BSS2_RS15075	1	449	8	2197	0.839946
GO:0001666	response to hypoxia	biological_process	5	BSS2_RS07440	1	449	8	2197	0.839946
GO:0009086	methionine biosynthetic process	biological_process	11	BSS2_RS03415	1	449	8	2197	0.839946
GO:0005886	plasma membrane	cellular_component	4	BSS2_RS10330;BSS2_RS10625;BSS2_RS14340;BSS2_RS14035;BSS2_RS12420;BSS2_RS01100;BSS2_RS02635;BSS2_RS13455;BSS2_RS06330;BSS2_RS03740;BSS2_RS06155;BSS2_RS15465;BSS2_RS15250;BSS2_RS08495;BSS2_RS10460;BSS2_RS10770;BSS2_RS09730;BSS2_RS12035;BSS2_RS14395;BSS2_RS07705;BSS2_RS13850;BSS2_RS07700;BSS2_RS02175;BSS2_RS02180;BSS2_RS09930;BSS2_RS09770;BSS2_RS12510;BSS2_RS13225;BSS2_RS12100;BSS2_RS06335;BSS2_RS07…	73	449	390	2197	0.840758
GO:0030554	adenyl nucleotide binding	molecular_function	7	BSS2_RS13070;BSS2_RS01815;BSS2_RS08575;BSS2_RS09770;BSS2_RS09555;BSS2_RS05130;BSS2_RS09560	7	449	45	2197	0.843614
GO:0050136	NADH dehydrogenase (quinone) activity	molecular_function	7	BSS2_RS03740;BSS2_RS03770	2	449	15	2197	0.843651
GO:0044087	regulation of cellular component biogenesis	biological_process	5	BSS2_RS09730;BSS2_RS07620	2	449	15	2197	0.843651
GO:0005506	iron ion binding	molecular_function	8	BSS2_RS09870;BSS2_RS04340	2	449	15	2197	0.843651
GO:0006544	glycine metabolic process	biological_process	11	BSS2_RS07795;BSS2_RS12480	2	449	15	2197	0.843651
GO:0097367	carbohydrate derivative binding	molecular_function	4	BSS2_RS05130;BSS2_RS09555;BSS2_RS09770;BSS2_RS11150;BSS2_RS08575;BSS2_RS09560;BSS2_RS11475;BSS2_RS08380;BSS2_RS13070;BSS2_RS01815	10	449	62	2197	0.844977
GO:0042802	identical protein binding	molecular_function	5	BSS2_RS09560;BSS2_RS14350;BSS2_RS15220;BSS2_RS09870;BSS2_RS04850;BSS2_RS07700;BSS2_RS09555;BSS2_RS00165;BSS2_RS11560;BSS2_RS12655;BSS2_RS12035;BSS2_RS02790;BSS2_RS10330;BSS2_RS08575;BSS2_RS08445;BSS2_RS14115;BSS2_RS15110;BSS2_RS01165;BSS2_RS12690;BSS2_RS01405;BSS2_RS07705;BSS2_RS10280;BSS2_RS13400;BSS2_RS09055	24	449	138	2197	0.847816
GO:1901265	nucleoside phosphate binding	molecular_function	5	BSS2_RS13070;BSS2_RS08575;BSS2_RS09770;BSS2_RS09555;BSS2_RS10215;BSS2_RS17430;BSS2_RS05130;BSS2_RS08380;BSS2_RS11865;BSS2_RS09560;BSS2_RS08405;BSS2_RS01815;BSS2_RS11475	13	449	79	2197	0.850579
GO:0010628	positive regulation of gene expression	biological_process	8	BSS2_RS09730;BSS2_RS15470;BSS2_RS01710;BSS2_RS07620	4	449	28	2197	0.854565
GO:0015318	inorganic molecular entity transmembrane transporter activity	molecular_function	5	BSS2_RS13850;BSS2_RS06330;BSS2_RS06335;BSS2_RS13070	4	449	28	2197	0.854565
GO:0048518	positive regulation of biological process	biological_process	5	BSS2_RS11470;BSS2_RS15470;BSS2_RS01710;BSS2_RS09730;BSS2_RS07620	5	449	34	2197	0.854672
GO:0016072	rRNA metabolic process	biological_process	10	BSS2_RS04625;BSS2_RS08445;BSS2_RS07625	3	449	22	2197	0.858112
GO:0043648	dicarboxylic acid metabolic process	biological_process	8	BSS2_RS10215;BSS2_RS08870;BSS2_RS11865	3	449	22	2197	0.858112
GO:0006811	ion transport	biological_process	6	BSS2_RS13850;BSS2_RS01035;BSS2_RS01045;BSS2_RS01040;BSS2_RS06330;BSS2_RS06335;BSS2_RS14115;BSS2_RS13070;BSS2_RS01030;BSS2_RS10630	10	449	63	2197	0.859075
GO:0045454	cell redox homeostasis	biological_process	5	BSS2_RS12480;BSS2_RS11470	2	449	16	2197	0.869179
GO:0008173	RNA methyltransferase activity	molecular_function	7	BSS2_RS07330;BSS2_RS08445	2	449	16	2197	0.869179
GO:0009066	aspartate family amino acid metabolic process	biological_process	10	BSS2_RS15220;BSS2_RS08870	2	449	16	2197	0.869179
GO:0000271	polysaccharide biosynthetic process	biological_process	7	BSS2_RS12035;BSS2_RS00905	2	449	16	2197	0.869179
GO:0016818	hydrolase activity, acting on acid anhydrides, in phosphorus-containing anhydrides	molecular_function	6	BSS2_RS09555;BSS2_RS10645;BSS2_RS00165;BSS2_RS08380;BSS2_RS01165;BSS2_RS07125;BSS2_RS09770;BSS2_RS08575;BSS2_RS05130;BSS2_RS04620	10	449	64	2197	0.87214
GO:0016817	hydrolase activity, acting on acid anhydrides	molecular_function	5	BSS2_RS00165;BSS2_RS05130;BSS2_RS04620;BSS2_RS09770;BSS2_RS10645;BSS2_RS08575;BSS2_RS01165;BSS2_RS08380;BSS2_RS09555;BSS2_RS07125	10	449	64	2197	0.87214
GO:0051604	protein maturation	biological_process	7	BSS2_RS04340	1	449	9	2197	0.872776
GO:0051641	cellular localization	biological_process	4	BSS2_RS08380	1	449	9	2197	0.872776
GO:0031667	response to nutrient levels	biological_process	6	BSS2_RS09870	1	449	9	2197	0.872776
GO:0046487	glyoxylate metabolic process	biological_process	6	BSS2_RS07440	1	449	9	2197	0.872776
GO:0070727	cellular macromolecule localization	biological_process	5	BSS2_RS08380	1	449	9	2197	0.872776
GO:0006814	sodium ion transport	biological_process	9	BSS2_RS01825	1	449	9	2197	0.872776
GO:0140102	catalytic activity, acting on a rRNA	molecular_function	5	BSS2_RS08445	1	449	9	2197	0.872776
GO:0016782	transferase activity, transferring sulfur-containing groups	molecular_function	5	BSS2_RS04880	1	449	9	2197	0.872776
GO:0034613	cellular protein localization	biological_process	6	BSS2_RS08380	1	449	9	2197	0.872776
GO:0016758	transferase activity, transferring hexosyl groups	molecular_function	6	BSS2_RS12030	1	449	9	2197	0.872776
GO:0098552	side of membrane	cellular_component	4	BSS2_RS17430	1	449	9	2197	0.872776
GO:2000142	regulation of DNA-templated transcription, initiation	biological_process	9	BSS2_RS07620	1	449	9	2197	0.872776
GO:0006308	DNA catabolic process	biological_process	8	BSS2_RS01985	1	449	9	2197	0.872776
GO:0009360	DNA polymerase III complex	cellular_component	6	BSS2_RS00165	1	449	9	2197	0.872776
GO:0004527	exonuclease activity	molecular_function	7	BSS2_RS01985	1	449	9	2197	0.872776
GO:0009228	thiamine biosynthetic process	biological_process	8	BSS2_RS11110	1	449	9	2197	0.872776
GO:1901292	nucleoside phosphate catabolic process	biological_process	8	BSS2_RS14945	1	449	9	2197	0.872776
GO:0046939	nucleotide phosphorylation	biological_process	8	BSS2_RS14945	1	449	9	2197	0.872776
GO:0019899	enzyme binding	molecular_function	5	BSS2_RS07440	1	449	9	2197	0.872776
GO:0006760	folic acid-containing compound metabolic process	biological_process	6	BSS2_RS07960	1	449	9	2197	0.872776
GO:0043565	sequence-specific DNA binding	molecular_function	7	BSS2_RS07620;BSS2_RS12170;BSS2_RS02635;BSS2_RS15470;BSS2_RS09545;BSS2_RS05130	6	449	41	2197	0.872779
GO:0006633	fatty acid biosynthetic process	biological_process	10	BSS2_RS02080;BSS2_RS10795;BSS2_RS15110;BSS2_RS09380	4	449	29	2197	0.873388
GO:0019867	outer membrane	cellular_component	4	BSS2_RS12420;BSS2_RS09535;BSS2_RS04510	3	449	23	2197	0.878481
GO:0046034	ATP metabolic process	biological_process	4	BSS2_RS14945;BSS2_RS03770;BSS2_RS03740	3	449	23	2197	0.878481
GO:0006099	tricarboxylic acid cycle	biological_process	5	BSS2_RS09605;BSS2_RS07440;BSS2_RS12480	3	449	23	2197	0.878481
GO:0016462	pyrophosphatase activity	molecular_function	7	BSS2_RS09555;BSS2_RS09770;BSS2_RS08575;BSS2_RS05130;BSS2_RS04620;BSS2_RS08380;BSS2_RS07125;BSS2_RS00165;BSS2_RS01165;BSS2_RS10645	10	449	65	2197	0.884213
GO:0008233	peptidase activity	molecular_function	5	BSS2_RS09560;BSS2_RS08575;BSS2_RS05130;BSS2_RS01825;BSS2_RS09555	5	449	36	2197	0.887608
GO:0051536	iron-sulfur cluster binding	molecular_function	5	BSS2_RS00850;BSS2_RS10295;BSS2_RS00845;BSS2_RS04340	4	449	30	2197	0.890074
GO:0048522	positive regulation of cellular process	biological_process	6	BSS2_RS15470;BSS2_RS07620;BSS2_RS09730;BSS2_RS01710	4	449	30	2197	0.890074
GO:0032259	methylation	biological_process	4	BSS2_RS08445;BSS2_RS06720;BSS2_RS01710;BSS2_RS02080	4	449	30	2197	0.890074
GO:0032555	purine ribonucleotide binding	molecular_function	7	BSS2_RS08575;BSS2_RS09560;BSS2_RS08380;BSS2_RS01815;BSS2_RS13070;BSS2_RS09555;BSS2_RS05130;BSS2_RS09770	8	449	54	2197	0.890183
GO:0071554	cell wall organization or biogenesis	biological_process	4	BSS2_RS02080;BSS2_RS12035	2	449	17	2197	0.890829
GO:0009119	ribonucleoside metabolic process	biological_process	9	BSS2_RS09245;BSS2_RS09055	2	449	17	2197	0.890829
GO:0034248	regulation of cellular amide metabolic process	biological_process	7	BSS2_RS14945;BSS2_RS09730	2	449	17	2197	0.890829
GO:0071949	FAD binding	molecular_function	7	BSS2_RS15250;BSS2_RS17430	2	449	17	2197	0.890829
GO:0006779	porphyrin-containing compound biosynthetic process	biological_process	8	BSS2_RS15220;BSS2_RS04340	2	449	17	2197	0.890829
GO:0000156	phosphorelay response regulator activity	molecular_function	4	BSS2_RS10245;BSS2_RS02790	2	449	17	2197	0.890829
GO:0032553	ribonucleotide binding	molecular_function	6	BSS2_RS08380;BSS2_RS05130;BSS2_RS09555;BSS2_RS13070;BSS2_RS09770;BSS2_RS01815;BSS2_RS09560;BSS2_RS11475;BSS2_RS08575	9	449	60	2197	0.892589
GO:0065003	protein-containing complex assembly	biological_process	6	BSS2_RS08160;BSS2_RS06280;BSS2_RS09770;BSS2_RS02185;BSS2_RS09730;BSS2_RS09560;BSS2_RS09250;BSS2_RS09930;BSS2_RS12875;BSS2_RS09555	10	449	66	2197	0.895341
GO:0008757	S-adenosylmethionine-dependent methyltransferase activity	molecular_function	7	BSS2_RS02080;BSS2_RS06720;BSS2_RS08445	3	449	24	2197	0.896214
GO:0007154	cell communication	biological_process	4	BSS2_RS04880;BSS2_RS07700;BSS2_RS07705	3	449	24	2197	0.896214
GO:0006364	rRNA processing	biological_process	11	BSS2_RS08445;BSS2_RS07625;BSS2_RS04625	3	449	24	2197	0.896214
GO:0032550	purine ribonucleoside binding	molecular_function	7	BSS2_RS08380	1	449	10	2197	0.898884
GO:0019363	pyridine nucleotide biosynthetic process	biological_process	8	BSS2_RS14945	1	449	10	2197	0.898884
GO:0052689	carboxylic ester hydrolase activity	molecular_function	6	BSS2_RS10270	1	449	10	2197	0.898884
GO:0042398	cellular modified amino acid biosynthetic process	biological_process	7	BSS2_RS07960	1	449	10	2197	0.898884
GO:0042180	cellular ketone metabolic process	biological_process	5	BSS2_RS15470	1	449	10	2197	0.898884
GO:0005351	carbohydrate:proton symporter activity	molecular_function	7	BSS2_RS13235	1	449	10	2197	0.898884
GO:0031167	rRNA methylation	biological_process	13	BSS2_RS08445	1	449	10	2197	0.898884
GO:0001883	purine nucleoside binding	molecular_function	6	BSS2_RS08380	1	449	10	2197	0.898884
GO:0035444	nickel cation transmembrane transport	biological_process	11	BSS2_RS15075	1	449	10	2197	0.898884
GO:0006777	Mo-molybdopterin cofactor biosynthetic process	biological_process	8	BSS2_RS04415	1	449	10	2197	0.898884
GO:0006098	pentose-phosphate shunt	biological_process	7	BSS2_RS14085	1	449	10	2197	0.898884
GO:0008649	rRNA methyltransferase activity	molecular_function	8	BSS2_RS08445	1	449	10	2197	0.898884
GO:0044282	small molecule catabolic process	biological_process	5	BSS2_RS13815;BSS2_RS14410;BSS2_RS15470;BSS2_RS15220;BSS2_RS03415;BSS2_RS14415	6	449	43	2197	0.900391
GO:0140096	catalytic activity, acting on a protein	molecular_function	4	BSS2_RS08575;BSS2_RS03485;BSS2_RS09560;BSS2_RS05130;BSS2_RS09555	5	449	37	2197	0.90153
GO:0022618	ribonucleoprotein complex assembly	biological_process	8	BSS2_RS09930;BSS2_RS08160;BSS2_RS09730;BSS2_RS12875;BSS2_RS09250	5	449	37	2197	0.90153
GO:0009451	RNA modification	biological_process	9	BSS2_RS13110;BSS2_RS08445;BSS2_RS04625;BSS2_RS07330;BSS2_RS07625	5	449	37	2197	0.90153
GO:0017076	purine nucleotide binding	molecular_function	6	BSS2_RS01815;BSS2_RS05130;BSS2_RS08380;BSS2_RS09560;BSS2_RS09770;BSS2_RS08575;BSS2_RS09555;BSS2_RS13070	8	449	55	2197	0.901738
GO:0015980	energy derivation by oxidation of organic compounds	biological_process	6	BSS2_RS15220;BSS2_RS03740;BSS2_RS03770;BSS2_RS17430	4	449	31	2197	0.904807
GO:0000287	magnesium ion binding	molecular_function	7	BSS2_RS14115;BSS2_RS12330;BSS2_RS13355;BSS2_RS12035;BSS2_RS01140;BSS2_RS09555;BSS2_RS06380;BSS2_RS10800;BSS2_RS00905;BSS2_RS09560	10	449	67	2197	0.905572
GO:0016773	phosphotransferase activity, alcohol group as acceptor	molecular_function	6	BSS2_RS01815;BSS2_RS14415	2	449	18	2197	0.909115
GO:0009064	glutamine family amino acid metabolic process	biological_process	10	BSS2_RS14225;BSS2_RS01410	2	449	18	2197	0.909115
GO:0009991	response to extracellular stimulus	biological_process	5	BSS2_RS04880;BSS2_RS09870	2	449	18	2197	0.909115
GO:0051259	protein complex oligomerization	biological_process	7	BSS2_RS09555;BSS2_RS09560	2	449	18	2197	0.909115
GO:0051289	protein homotetramerization	biological_process	9	BSS2_RS04850;BSS2_RS00940	2	449	18	2197	0.909115
GO:0044462	external encapsulating structure part	cellular_component	4	BSS2_RS04510;BSS2_RS09535	2	449	18	2197	0.909115
GO:1901657	glycosyl compound metabolic process	biological_process	6	BSS2_RS09245;BSS2_RS09055	2	449	18	2197	0.909115
GO:0043492	ATPase activity, coupled to movement of substances	molecular_function	11	BSS2_RS07125;BSS2_RS04620	2	449	18	2197	0.909115
GO:0006644	phospholipid metabolic process	biological_process	7	BSS2_RS13355;BSS2_RS12690	2	449	18	2197	0.909115
GO:0015031	protein transport	biological_process	9	BSS2_RS08380;BSS2_RS07705	2	449	18	2197	0.909115
GO:0019439	aromatic compound catabolic process	biological_process	6	BSS2_RS13000;BSS2_RS14945;BSS2_RS01985	3	449	25	2197	0.911588
GO:0022613	ribonucleoprotein complex biogenesis	biological_process	5	BSS2_RS07625;BSS2_RS04625;BSS2_RS08160;BSS2_RS12875;BSS2_RS09730;BSS2_RS08445;BSS2_RS09930;BSS2_RS09250	8	449	56	2197	0.912252
GO:0036094	small molecule binding	molecular_function	4	BSS2_RS08405;BSS2_RS08575;BSS2_RS01815;BSS2_RS11865;BSS2_RS12325;BSS2_RS04870;BSS2_RS08380;BSS2_RS13070;BSS2_RS11150;BSS2_RS09555;BSS2_RS01405;BSS2_RS10215;BSS2_RS09560;BSS2_RS05130;BSS2_RS11475;BSS2_RS17430;BSS2_RS09770;BSS2_RS15220	18	449	113	2197	0.913075
GO:0071826	ribonucleoprotein complex subunit organization	biological_process	6	BSS2_RS09250;BSS2_RS12875;BSS2_RS09930;BSS2_RS08160;BSS2_RS09730	5	449	38	2197	0.91393
GO:0000166	nucleotide binding	molecular_function	5	BSS2_RS08575;BSS2_RS09465;BSS2_RS11475;BSS2_RS11865;BSS2_RS01815;BSS2_RS09770;BSS2_RS09560;BSS2_RS08380;BSS2_RS09555;BSS2_RS10215;BSS2_RS05130;BSS2_RS08405;BSS2_RS17430;BSS2_RS13070	14	449	91	2197	0.915874
GO:0044425	membrane part	cellular_component	3	BSS2_RS13225;BSS2_RS12420;BSS2_RS15465;BSS2_RS14395;BSS2_RS09535;BSS2_RS07700;BSS2_RS02500;BSS2_RS17430;BSS2_RS12035;BSS2_RS06335;BSS2_RS13850;BSS2_RS06330;BSS2_RS07705;BSS2_RS10460	14	449	91	2197	0.915874
GO:0015075	ion transmembrane transporter activity	molecular_function	5	BSS2_RS06330;BSS2_RS13850;BSS2_RS06335;BSS2_RS13070	4	449	32	2197	0.917767
GO:0005634	nucleus	cellular_component	6	BSS2_RS07110	1	449	11	2197	0.919643
GO:0010212	response to ionizing radiation	biological_process	6	BSS2_RS05130	1	449	11	2197	0.919643
GO:0051537	2 iron, 2 sulfur cluster binding	molecular_function	6	BSS2_RS04340	1	449	11	2197	0.919643
GO:0072350	tricarboxylic acid metabolic process	biological_process	8	BSS2_RS07440	1	449	11	2197	0.919643
GO:0009067	aspartate family amino acid biosynthetic process	biological_process	11	BSS2_RS08870	1	449	11	2197	0.919643
GO:0042168	heme metabolic process	biological_process	8	BSS2_RS04340	1	449	11	2197	0.919643
GO:0032561	guanyl ribonucleotide binding	molecular_function	8	BSS2_RS08380	1	449	11	2197	0.919643
GO:0000162	tryptophan biosynthetic process	biological_process	11	BSS2_RS10215	1	449	11	2197	0.919643
GO:1901136	carbohydrate derivative catabolic process	biological_process	6	BSS2_RS09535	1	449	11	2197	0.919643
GO:0019001	guanyl nucleotide binding	molecular_function	7	BSS2_RS08380	1	449	11	2197	0.919643
GO:0015711	organic anion transport	biological_process	8	BSS2_RS13070	1	449	11	2197	0.919643
GO:0009986	cell surface	cellular_component	4	BSS2_RS01170	1	449	11	2197	0.919643
GO:1901617	organic hydroxy compound biosynthetic process	biological_process	6	BSS2_RS15470	1	449	11	2197	0.919643
GO:0042254	ribosome biogenesis	biological_process	6	BSS2_RS12875;BSS2_RS04625;BSS2_RS07625;BSS2_RS07925;BSS2_RS09250;BSS2_RS09930;BSS2_RS08445;BSS2_RS08160	8	449	57	2197	0.921793
GO:0034622	cellular protein-containing complex assembly	biological_process	7	BSS2_RS09250;BSS2_RS02185;BSS2_RS09730;BSS2_RS09930;BSS2_RS12875;BSS2_RS08160	6	449	45	2197	0.922706
GO:0015405	P-P-bond-hydrolysis-driven transmembrane transporter activity	molecular_function	7	BSS2_RS04620;BSS2_RS07125	2	449	19	2197	0.924504
GO:0009060	aerobic respiration	biological_process	8	BSS2_RS15250;BSS2_RS17430	2	449	19	2197	0.924504
GO:1902679	negative regulation of RNA biosynthetic process	biological_process	9	BSS2_RS12170;BSS2_RS01710	2	449	19	2197	0.924504
GO:1903507	negative regulation of nucleic acid-templated transcription	biological_process	10	BSS2_RS12170;BSS2_RS01710	2	449	19	2197	0.924504
GO:0098660	inorganic ion transmembrane transport	biological_process	8	BSS2_RS13850;BSS2_RS06335;BSS2_RS06330	3	449	26	2197	0.924868
GO:0009205	purine ribonucleoside triphosphate metabolic process	biological_process	10	BSS2_RS03740;BSS2_RS14945;BSS2_RS03770	3	449	26	2197	0.924868
GO:0043231	intracellular membrane-bounded organelle	cellular_component	5	BSS2_RS07995;BSS2_RS08405;BSS2_RS14235;BSS2_RS04340	4	449	33	2197	0.929128
GO:0033554	cellular response to stress	biological_process	5	BSS2_RS07680;BSS2_RS01045;BSS2_RS07440;BSS2_RS01710;BSS2_RS03415;BSS2_RS04880;BSS2_RS09770;BSS2_RS12685	8	449	58	2197	0.930429
GO:0043933	protein-containing complex subunit organization	biological_process	5	BSS2_RS09560;BSS2_RS09555;BSS2_RS08160;BSS2_RS02185;BSS2_RS09250;BSS2_RS09930;BSS2_RS12875;BSS2_RS09730;BSS2_RS04240;BSS2_RS09770	10	449	70	2197	0.931374
GO:0042255	ribosome assembly	biological_process	9	BSS2_RS08160;BSS2_RS09930;BSS2_RS09250;BSS2_RS04865;BSS2_RS12875	5	449	40	2197	0.934684
GO:0006783	heme biosynthetic process	biological_process	9	BSS2_RS04340	1	449	12	2197	0.936148
GO:0046148	pigment biosynthetic process	biological_process	5	BSS2_RS04340	1	449	12	2197	0.936148
GO:1903509	liposaccharide metabolic process	biological_process	6	BSS2_RS12035	1	449	12	2197	0.936148
GO:0046496	nicotinamide nucleotide metabolic process	biological_process	9	BSS2_RS14945	1	449	12	2197	0.936148
GO:0046365	monosaccharide catabolic process	biological_process	7	BSS2_RS13815	1	449	12	2197	0.936148
GO:0042440	pigment metabolic process	biological_process	4	BSS2_RS04340	1	449	12	2197	0.936148
GO:0006754	ATP biosynthetic process	biological_process	12	BSS2_RS14945	1	449	12	2197	0.936148
GO:0016597	amino acid binding	molecular_function	7	BSS2_RS01410	1	449	12	2197	0.936148
GO:0006778	porphyrin-containing compound metabolic process	biological_process	7	BSS2_RS04340	1	449	12	2197	0.936148
GO:0015940	pantothenate biosynthetic process	biological_process	8	BSS2_RS06380	1	449	12	2197	0.936148
GO:0008324	cation transmembrane transporter activity	molecular_function	6	BSS2_RS14505;BSS2_RS13070;BSS2_RS15665	3	449	27	2197	0.936299
GO:0009167	purine ribonucleoside monophosphate metabolic process	biological_process	10	BSS2_RS14945;BSS2_RS03770;BSS2_RS03740	3	449	27	2197	0.936299
GO:0009126	purine nucleoside monophosphate metabolic process	biological_process	9	BSS2_RS03740;BSS2_RS03770;BSS2_RS14945	3	449	27	2197	0.936299
GO:0006081	cellular aldehyde metabolic process	biological_process	5	BSS2_RS07440;BSS2_RS15470	2	449	20	2197	0.937415
GO:0051246	regulation of protein metabolic process	biological_process	7	BSS2_RS11885;BSS2_RS09730	2	449	20	2197	0.937415
GO:0043414	macromolecule methylation	biological_process	5	BSS2_RS08445;BSS2_RS01710	2	449	20	2197	0.937415
GO:0034655	nucleobase-containing compound catabolic process	biological_process	7	BSS2_RS01985;BSS2_RS14945	2	449	20	2197	0.937415
GO:0010608	posttranscriptional regulation of gene expression	biological_process	8	BSS2_RS11115;BSS2_RS09730	2	449	20	2197	0.937415
GO:0032268	regulation of cellular protein metabolic process	biological_process	7	BSS2_RS09730;BSS2_RS11885	2	449	20	2197	0.937415
GO:0051128	regulation of cellular component organization	biological_process	6	BSS2_RS07620;BSS2_RS09730	2	449	20	2197	0.937415
GO:0015399	primary active transmembrane transporter activity	molecular_function	6	BSS2_RS07125;BSS2_RS04620	2	449	20	2197	0.937415
GO:0016835	carbon-oxygen lyase activity	molecular_function	5	BSS2_RS15470;BSS2_RS09055	2	449	20	2197	0.937415
GO:0051540	metal cluster binding	molecular_function	4	BSS2_RS00850;BSS2_RS04340	2	449	20	2197	0.937415
GO:0051253	negative regulation of RNA metabolic process	biological_process	8	BSS2_RS01710;BSS2_RS12170	2	449	20	2197	0.937415
GO:0005840	ribosome	cellular_component	6	BSS2_RS09250;BSS2_RS04240;BSS2_RS01170;BSS2_RS08055;BSS2_RS12875;BSS2_RS08495;BSS2_RS07925;BSS2_RS08160	8	449	59	2197	0.938225
GO:0003735	structural constituent of ribosome	molecular_function	4	BSS2_RS07925;BSS2_RS12875;BSS2_RS08495;BSS2_RS08055;BSS2_RS08160;BSS2_RS09250;BSS2_RS07265	7	449	53	2197	0.938944
GO:0045892	negative regulation of transcription, DNA-templated	biological_process	9	BSS2_RS12170;BSS2_RS07575;BSS2_RS01710;BSS2_RS15515	4	449	34	2197	0.939055
GO:0042623	ATPase activity, coupled	molecular_function	10	BSS2_RS08575;BSS2_RS05130;BSS2_RS04620;BSS2_RS07125	4	449	34	2197	0.939055
GO:0044459	plasma membrane part	cellular_component	4	BSS2_RS12035;BSS2_RS10460;BSS2_RS13225;BSS2_RS07700;BSS2_RS07705;BSS2_RS12420;BSS2_RS09535;BSS2_RS17430;BSS2_RS06330;BSS2_RS13850;BSS2_RS06335	11	449	77	2197	0.93923
GO:2001141	regulation of RNA biosynthetic process	biological_process	8	BSS2_RS01710;BSS2_RS12170;BSS2_RS09770;BSS2_RS14240;BSS2_RS07620;BSS2_RS15470	6	449	47	2197	0.940521
GO:0031975	envelope	cellular_component	4	BSS2_RS12530;BSS2_RS09535;BSS2_RS04510;BSS2_RS12035;BSS2_RS12525;BSS2_RS14655	6	449	47	2197	0.940521
GO:0017144	drug metabolic process	biological_process	5	BSS2_RS12325;BSS2_RS03770;BSS2_RS14945;BSS2_RS07995;BSS2_RS08405;BSS2_RS03740;BSS2_RS12330;BSS2_RS15220;BSS2_RS03540	9	449	66	2197	0.944891
GO:0009199	ribonucleoside triphosphate metabolic process	biological_process	9	BSS2_RS03740;BSS2_RS03770;BSS2_RS14945	3	449	28	2197	0.946107
GO:0045333	cellular respiration	biological_process	7	BSS2_RS17430;BSS2_RS03770;BSS2_RS03740	3	449	28	2197	0.946107
GO:0006260	DNA replication	biological_process	8	BSS2_RS09775;BSS2_RS00165;BSS2_RS02635	3	449	28	2197	0.946107
GO:0016746	transferase activity, transferring acyl groups	molecular_function	5	BSS2_RS10270;BSS2_RS15090;BSS2_RS03485	3	449	28	2197	0.946107
GO:0009161	ribonucleoside monophosphate metabolic process	biological_process	9	BSS2_RS03740;BSS2_RS03770;BSS2_RS14945	3	449	28	2197	0.946107
GO:0009144	purine nucleoside triphosphate metabolic process	biological_process	9	BSS2_RS03770;BSS2_RS03740;BSS2_RS14945	3	449	28	2197	0.946107
GO:0098797	plasma membrane protein complex	cellular_component	5	BSS2_RS07705;BSS2_RS07700	2	449	21	2197	0.948215
GO:0008654	phospholipid biosynthetic process	biological_process	8	BSS2_RS12835;BSS2_RS12690	2	449	21	2197	0.948215
GO:0009236	cobalamin biosynthetic process	biological_process	8	BSS2_RS06075;BSS2_RS06015	2	449	21	2197	0.948215
GO:0045934	negative regulation of nucleobase-containing compound metabolic process	biological_process	8	BSS2_RS12170;BSS2_RS01710	2	449	21	2197	0.948215
GO:0009116	nucleoside metabolic process	biological_process	8	BSS2_RS09245;BSS2_RS09055	2	449	21	2197	0.948215
GO:0031406	carboxylic acid binding	molecular_function	6	BSS2_RS11150	1	449	13	2197	0.949269
GO:0019362	pyridine nucleotide metabolic process	biological_process	8	BSS2_RS14945	1	449	13	2197	0.949269
GO:0006468	protein phosphorylation	biological_process	9	BSS2_RS02795	1	449	13	2197	0.949269
GO:0072525	pyridine-containing compound biosynthetic process	biological_process	7	BSS2_RS14945	1	449	13	2197	0.949269
GO:0016226	iron-sulfur cluster assembly	biological_process	6	BSS2_RS04340	1	449	13	2197	0.949269
GO:0001882	nucleoside binding	molecular_function	5	BSS2_RS08380	1	449	13	2197	0.949269
GO:0032549	ribonucleoside binding	molecular_function	6	BSS2_RS08380	1	449	13	2197	0.949269
GO:0009145	purine nucleoside triphosphate biosynthetic process	biological_process	10	BSS2_RS14945	1	449	13	2197	0.949269
GO:0016627	oxidoreductase activity, acting on the CH-CH group of donors	molecular_function	5	BSS2_RS14235	1	449	13	2197	0.949269
GO:0009206	purine ribonucleoside triphosphate biosynthetic process	biological_process	11	BSS2_RS14945	1	449	13	2197	0.949269
GO:0051716	cellular response to stimulus	biological_process	4	BSS2_RS11475;BSS2_RS07440;BSS2_RS01710;BSS2_RS07705;BSS2_RS09770;BSS2_RS12685;BSS2_RS04880;BSS2_RS03415;BSS2_RS01045;BSS2_RS07700	10	449	73	2197	0.950872
GO:0008033	tRNA processing	biological_process	11	BSS2_RS05185;BSS2_RS09465;BSS2_RS00390	3	449	29	2197	0.954497
GO:1903506	regulation of nucleic acid-templated transcription	biological_process	9	BSS2_RS01710;BSS2_RS12170;BSS2_RS09770;BSS2_RS15470;BSS2_RS14240;BSS2_RS07620	6	449	49	2197	0.954587
GO:0043168	anion binding	molecular_function	5	BSS2_RS04870;BSS2_RS15220;BSS2_RS11150;BSS2_RS17430;BSS2_RS09770;BSS2_RS13070;BSS2_RS12325;BSS2_RS01815;BSS2_RS08575;BSS2_RS11475;BSS2_RS08380;BSS2_RS07655;BSS2_RS09560;BSS2_RS05130;BSS2_RS09555;BSS2_RS01405	16	449	109	2197	0.955091
GO:0006355	regulation of transcription, DNA-templated	biological_process	8	BSS2_RS12955;BSS2_RS15515;BSS2_RS11425;BSS2_RS09410;BSS2_RS15470;BSS2_RS08245;BSS2_RS14030;BSS2_RS01710;BSS2_RS12170;BSS2_RS07255;BSS2_RS03510;BSS2_RS02790;BSS2_RS10245;BSS2_RS07010;BSS2_RS06105;BSS2_RS07665;BSS2_RS14240;BSS2_RS15655;BSS2_RS13190;BSS2_RS15150;BSS2_RS01520;BSS2_RS13330;BSS2_RS13555;BSS2_RS07620;BSS2_RS06475	25	449	160	2197	0.955924
GO:0009084	glutamine family amino acid biosynthetic process	biological_process	11	BSS2_RS01410	1	449	14	2197	0.959699
GO:0043177	organic acid binding	molecular_function	5	BSS2_RS11150	1	449	14	2197	0.959699
GO:0016831	carboxy-lyase activity	molecular_function	6	BSS2_RS09605	1	449	14	2197	0.959699
GO:1990234	transferase complex	cellular_component	5	BSS2_RS00165	1	449	14	2197	0.959699
GO:0008104	protein localization	biological_process	5	BSS2_RS08380	1	449	14	2197	0.959699
GO:0045184	establishment of protein localization	biological_process	6	BSS2_RS08380	1	449	14	2197	0.959699
GO:0001217	DNA-binding transcription repressor activity	molecular_function	5	BSS2_RS12170	1	449	14	2197	0.959699
GO:0009201	ribonucleoside triphosphate biosynthetic process	biological_process	10	BSS2_RS14945	1	449	14	2197	0.959699
GO:0004519	endonuclease activity	molecular_function	7	BSS2_RS09540	1	449	14	2197	0.959699
GO:0000049	tRNA binding	molecular_function	7	BSS2_RS09730	1	449	14	2197	0.959699
GO:0006631	fatty acid metabolic process	biological_process	9	BSS2_RS10195;BSS2_RS10200;BSS2_RS01130	3	449	30	2197	0.961656
GO:0019219	regulation of nucleobase-containing compound metabolic process	biological_process	7	BSS2_RS01710;BSS2_RS15470;BSS2_RS07620;BSS2_RS14945;BSS2_RS12170;BSS2_RS14240;BSS2_RS09770	7	449	57	2197	0.963603
GO:1990904	ribonucleoprotein complex	cellular_component	4	BSS2_RS12875;BSS2_RS08380;BSS2_RS09250;BSS2_RS08160;BSS2_RS08495;BSS2_RS08055;BSS2_RS09730	7	449	57	2197	0.963603
GO:0006090	pyruvate metabolic process	biological_process	9	BSS2_RS03415;BSS2_RS14945	2	449	23	2197	0.964725
GO:0004518	nuclease activity	molecular_function	6	BSS2_RS09540;BSS2_RS01985	2	449	23	2197	0.964725
GO:0016810	hydrolase activity, acting on carbon-nitrogen (but not peptide) bonds	molecular_function	5	BSS2_RS01500;BSS2_RS14225	2	449	23	2197	0.964725
GO:0090305	nucleic acid phosphodiester bond hydrolysis	biological_process	8	BSS2_RS01985;BSS2_RS09540	2	449	23	2197	0.964725
GO:0030145	manganese ion binding	molecular_function	8	BSS2_RS12035;BSS2_RS01165	2	449	23	2197	0.964725
GO:0022607	cellular component assembly	biological_process	5	BSS2_RS08160;BSS2_RS09250;BSS2_RS12875;BSS2_RS04340;BSS2_RS09555;BSS2_RS09770;BSS2_RS09930;BSS2_RS02185;BSS2_RS09560;BSS2_RS09730	10	449	76	2197	0.965326
GO:0070925	organelle assembly	biological_process	6	BSS2_RS09930;BSS2_RS09250;BSS2_RS08160;BSS2_RS12875	4	449	38	2197	0.967345
GO:0009108	coenzyme biosynthetic process	biological_process	7	BSS2_RS12330;BSS2_RS07960;BSS2_RS14945;BSS2_RS12325	4	449	38	2197	0.967345
GO:0016301	kinase activity	molecular_function	6	BSS2_RS14415;BSS2_RS10715;BSS2_RS01815	3	449	31	2197	0.967747
GO:0044038	cell wall macromolecule biosynthetic process	biological_process	8	BSS2_RS12035	1	449	15	2197	0.967988
GO:0015893	drug transport	biological_process	6	BSS2_RS13070	1	449	15	2197	0.967988
GO:0009142	nucleoside triphosphate biosynthetic process	biological_process	9	BSS2_RS14945	1	449	15	2197	0.967988
GO:0033013	tetrapyrrole metabolic process	biological_process	6	BSS2_RS04340	1	449	15	2197	0.967988
GO:0051262	protein tetramerization	biological_process	8	BSS2_RS15055	1	449	15	2197	0.967988
GO:0033014	tetrapyrrole biosynthetic process	biological_process	7	BSS2_RS04340	1	449	15	2197	0.967988
GO:0070589	cellular component macromolecule biosynthetic process	biological_process	8	BSS2_RS12035	1	449	15	2197	0.967988
GO:0000028	ribosomal small subunit assembly	biological_process	9	BSS2_RS09930	1	449	15	2197	0.967988
GO:0044270	cellular nitrogen compound catabolic process	biological_process	6	BSS2_RS14945;BSS2_RS01985	2	449	24	2197	0.970953
GO:0006351	transcription, DNA-templated	biological_process	8	BSS2_RS07620;BSS2_RS14030	2	449	24	2197	0.970953
GO:0022804	active transmembrane transporter activity	molecular_function	5	BSS2_RS07125;BSS2_RS04620	2	449	24	2197	0.970953
GO:0019843	rRNA binding	molecular_function	7	BSS2_RS07925;BSS2_RS01170	2	449	24	2197	0.970953
GO:0046700	heterocycle catabolic process	biological_process	6	BSS2_RS01985;BSS2_RS14945	2	449	24	2197	0.970953
GO:0016747	transferase activity, transferring acyl groups other than amino-acyl groups	molecular_function	6	BSS2_RS10270;BSS2_RS00415	2	449	24	2197	0.970953
GO:0044445	cytosolic part	cellular_component	6	BSS2_RS08160;BSS2_RS08495;BSS2_RS08055;BSS2_RS09560;BSS2_RS12875;BSS2_RS09250;BSS2_RS09555	7	449	59	2197	0.972185
GO:0009141	nucleoside triphosphate metabolic process	biological_process	8	BSS2_RS14945;BSS2_RS03740;BSS2_RS03770	3	449	32	2197	0.972917
GO:0009123	nucleoside monophosphate metabolic process	biological_process	8	BSS2_RS03770;BSS2_RS14945;BSS2_RS03740	3	449	32	2197	0.972917
GO:0006996	organelle organization	biological_process	5	BSS2_RS09250;BSS2_RS08160;BSS2_RS02185;BSS2_RS09930;BSS2_RS09730;BSS2_RS12875	6	449	53	2197	0.974091
GO:0042546	cell wall biogenesis	biological_process	5	BSS2_RS12035	1	449	16	2197	0.974575
GO:0031668	cellular response to extracellular stimulus	biological_process	5	BSS2_RS04880	1	449	16	2197	0.974575
GO:0009127	purine nucleoside monophosphate biosynthetic process	biological_process	10	BSS2_RS14945	1	449	16	2197	0.974575
GO:0071496	cellular response to external stimulus	biological_process	5	BSS2_RS04880	1	449	16	2197	0.974575
GO:0018193	peptidyl-amino acid modification	biological_process	9	BSS2_RS01710	1	449	16	2197	0.974575
GO:0042274	ribosomal small subunit biogenesis	biological_process	6	BSS2_RS09930	1	449	16	2197	0.974575
GO:0005507	copper ion binding	molecular_function	8	BSS2_RS08405	1	449	16	2197	0.974575
GO:0009168	purine ribonucleoside monophosphate biosynthetic process	biological_process	11	BSS2_RS14945	1	449	16	2197	0.974575
GO:1901361	organic cyclic compound catabolic process	biological_process	6	BSS2_RS01985;BSS2_RS14945	2	449	25	2197	0.976115
GO:0006281	DNA repair	biological_process	8	BSS2_RS05935;BSS2_RS01710;BSS2_RS03415;BSS2_RS02870	4	449	40	2197	0.976359
GO:0051539	4 iron, 4 sulfur cluster binding	molecular_function	6	BSS2_RS00850;BSS2_RS14420;BSS2_RS02870	3	449	33	2197	0.977296
GO:0046914	transition metal ion binding	molecular_function	7	BSS2_RS01165;BSS2_RS08405;BSS2_RS09055;BSS2_RS04340;BSS2_RS09770;BSS2_RS09870;BSS2_RS12035;BSS2_RS01710	8	449	67	2197	0.977543
GO:0046394	carboxylic acid biosynthetic process	biological_process	7	BSS2_RS11865;BSS2_RS07960;BSS2_RS04870;BSS2_RS12330;BSS2_RS10215;BSS2_RS00850;BSS2_RS15470;BSS2_RS14945;BSS2_RS08870;BSS2_RS12325;BSS2_RS01410;BSS2_RS14235	12	449	92	2197	0.977854
GO:0016053	organic acid biosynthetic process	biological_process	6	BSS2_RS07960;BSS2_RS12325;BSS2_RS15470;BSS2_RS12330;BSS2_RS14945;BSS2_RS11865;BSS2_RS00850;BSS2_RS08870;BSS2_RS01410;BSS2_RS04870;BSS2_RS10215;BSS2_RS14235	12	449	92	2197	0.977854
GO:1901363	heterocyclic compound binding	molecular_function	4	BSS2_RS17430;BSS2_RS15470;BSS2_RS08380;BSS2_RS15220;BSS2_RS08575;BSS2_RS02635;BSS2_RS09560;BSS2_RS11150;BSS2_RS10215;BSS2_RS13070;BSS2_RS09730;BSS2_RS14655;BSS2_RS12170;BSS2_RS11865;BSS2_RS04240;BSS2_RS09555;BSS2_RS12685;BSS2_RS11475;BSS2_RS05130;BSS2_RS14240;BSS2_RS12325;BSS2_RS07620;BSS2_RS09770;BSS2_RS04870;BSS2_RS01815;BSS2_RS08405;BSS2_RS09870;BSS2_RS09540;BSS2_RS01405	29	449	191	2197	0.978852
GO:0097159	organic cyclic compound binding	molecular_function	4	BSS2_RS09870;BSS2_RS11475;BSS2_RS10215;BSS2_RS08405;BSS2_RS12170;BSS2_RS09555;BSS2_RS01405;BSS2_RS07620;BSS2_RS15220;BSS2_RS12685;BSS2_RS17430;BSS2_RS08380;BSS2_RS12325;BSS2_RS14240;BSS2_RS08575;BSS2_RS14655;BSS2_RS05130;BSS2_RS13070;BSS2_RS09730;BSS2_RS09540;BSS2_RS09770;BSS2_RS11150;BSS2_RS02635;BSS2_RS01815;BSS2_RS04870;BSS2_RS15470;BSS2_RS04240;BSS2_RS09560;BSS2_RS11865	29	449	191	2197	0.978852
GO:0006744	ubiquinone biosynthetic process	biological_process	9	BSS2_RS01915	1	449	17	2197	0.979809
GO:0030001	metal ion transport	biological_process	8	BSS2_RS14115	1	449	17	2197	0.979809
GO:0001510	RNA methylation	biological_process	10	BSS2_RS08445	1	449	17	2197	0.979809
GO:0006575	cellular modified amino acid metabolic process	biological_process	5	BSS2_RS07960	1	449	17	2197	0.979809
GO:0044036	cell wall macromolecule metabolic process	biological_process	7	BSS2_RS12035	1	449	17	2197	0.979809
GO:0072524	pyridine-containing compound metabolic process	biological_process	6	BSS2_RS14945	1	449	17	2197	0.979809
GO:0043604	amide biosynthetic process	biological_process	7	BSS2_RS08055;BSS2_RS12875;BSS2_RS08160;BSS2_RS12330;BSS2_RS08495;BSS2_RS09930;BSS2_RS07960;BSS2_RS09250;BSS2_RS09730;BSS2_RS04240;BSS2_RS12325;BSS2_RS01410	12	449	93	2197	0.980302
GO:0016020	membrane	cellular_component	3	BSS2_RS12420;BSS2_RS01350;BSS2_RS09535;BSS2_RS01765;BSS2_RS02660;BSS2_RS01040;BSS2_RS12515;BSS2_RS14755;BSS2_RS06330;BSS2_RS10460;BSS2_RS04850;BSS2_RS02175;BSS2_RS07705;BSS2_RS04030;BSS2_RS08495;BSS2_RS11150;BSS2_RS14395;BSS2_RS02635;BSS2_RS06140;BSS2_RS11115;BSS2_RS15360;BSS2_RS10295;BSS2_RS00850;BSS2_RS01030;BSS2_RS01045;BSS2_RS11530;BSS2_RS02180;BSS2_RS13400;BSS2_RS08380;BSS2_RS13055;BSS2_RS04…	61	449	366	2197	0.980447
GO:0051252	regulation of RNA metabolic process	biological_process	8	BSS2_RS12170;BSS2_RS01710;BSS2_RS15470;BSS2_RS09770;BSS2_RS14240;BSS2_RS07620	6	449	55	2197	0.980624
GO:0098655	cation transmembrane transport	biological_process	8	BSS2_RS01825;BSS2_RS13070;BSS2_RS06140	3	449	34	2197	0.980997
GO:1902600	proton transmembrane transport	biological_process	9	BSS2_RS07115;BSS2_RS06140	2	449	27	2197	0.983913
GO:0006733	oxidoreduction coenzyme metabolic process	biological_process	7	BSS2_RS14945	1	449	18	2197	0.983968
GO:0009124	nucleoside monophosphate biosynthetic process	biological_process	9	BSS2_RS14945	1	449	18	2197	0.983968
GO:0006417	regulation of translation	biological_process	9	BSS2_RS09730	1	449	18	2197	0.983968
GO:0030203	glycosaminoglycan metabolic process	biological_process	7	BSS2_RS09535	1	449	18	2197	0.983968
GO:0044446	intracellular organelle part	cellular_component	4	BSS2_RS08405;BSS2_RS08160;BSS2_RS07995;BSS2_RS08495;BSS2_RS04340;BSS2_RS08055;BSS2_RS09250;BSS2_RS12875	8	449	70	2197	0.985021
GO:0044255	cellular lipid metabolic process	biological_process	6	BSS2_RS13355;BSS2_RS12690;BSS2_RS01815;BSS2_RS12035	4	449	43	2197	0.985613
GO:0010556	regulation of macromolecule biosynthetic process	biological_process	7	BSS2_RS01710;BSS2_RS09730;BSS2_RS12170;BSS2_RS15470;BSS2_RS14240;BSS2_RS07620;BSS2_RS09770	7	449	64	2197	0.98618
GO:0006022	aminoglycan metabolic process	biological_process	6	BSS2_RS09535	1	449	19	2197	0.987271
GO:0009156	ribonucleoside monophosphate biosynthetic process	biological_process	10	BSS2_RS14945	1	449	19	2197	0.987271
GO:0022626	cytosolic ribosome	cellular_component	7	BSS2_RS12875;BSS2_RS08055;BSS2_RS08160;BSS2_RS08495;BSS2_RS09250	5	449	51	2197	0.987486
GO:0005618	cell wall	cellular_component	5	BSS2_RS01165;BSS2_RS08380;BSS2_RS11150;BSS2_RS08350;BSS2_RS12035;BSS2_RS13400	6	449	58	2197	0.987611
GO:0034220	ion transmembrane transport	biological_process	7	BSS2_RS06330;BSS2_RS06335;BSS2_RS13070;BSS2_RS13850	4	449	44	2197	0.987845
GO:1901605	alpha-amino acid metabolic process	biological_process	9	BSS2_RS01410;BSS2_RS03415;BSS2_RS15220;BSS2_RS04870;BSS2_RS08870;BSS2_RS00850;BSS2_RS14225	7	449	65	2197	0.988037
GO:0044085	cellular component biogenesis	biological_process	4	BSS2_RS09930;BSS2_RS09250;BSS2_RS09555;BSS2_RS12875;BSS2_RS08445;BSS2_RS04625;BSS2_RS04340;BSS2_RS02185;BSS2_RS08160;BSS2_RS07625;BSS2_RS09730;BSS2_RS09770;BSS2_RS12035;BSS2_RS09560	14	449	110	2197	0.988742
GO:0010558	negative regulation of macromolecule biosynthetic process	biological_process	8	BSS2_RS12170;BSS2_RS01710	2	449	29	2197	0.989215
GO:2000113	negative regulation of cellular macromolecule biosynthetic process	biological_process	9	BSS2_RS01710;BSS2_RS12170	2	449	29	2197	0.989215
GO:0016043	cellular component organization	biological_process	4	BSS2_RS09555;BSS2_RS09770;BSS2_RS09730;BSS2_RS08160;BSS2_RS09250;BSS2_RS12875;BSS2_RS04240;BSS2_RS09930;BSS2_RS12035;BSS2_RS04340;BSS2_RS02185;BSS2_RS09560	12	449	98	2197	0.989236
GO:0044391	ribosomal subunit	cellular_component	6	BSS2_RS08055;BSS2_RS08495;BSS2_RS12875;BSS2_RS09250;BSS2_RS08160	5	449	52	2197	0.989335
GO:0051171	regulation of nitrogen compound metabolic process	biological_process	6	BSS2_RS09770;BSS2_RS09730;BSS2_RS01710;BSS2_RS07620;BSS2_RS14945;BSS2_RS11885;BSS2_RS14240;BSS2_RS12170;BSS2_RS15470	9	449	79	2197	0.989351
GO:0097659	nucleic acid-templated transcription	biological_process	8	BSS2_RS07620	1	449	20	2197	0.989895
GO:0060255	regulation of macromolecule metabolic process	biological_process	6	BSS2_RS11885;BSS2_RS07620;BSS2_RS14240;BSS2_RS09730;BSS2_RS14945;BSS2_RS12170;BSS2_RS09770;BSS2_RS15470;BSS2_RS01710	9	449	80	2197	0.990706
GO:0080090	regulation of primary metabolic process	biological_process	6	BSS2_RS09770;BSS2_RS01710;BSS2_RS14240;BSS2_RS07620;BSS2_RS15470;BSS2_RS11885;BSS2_RS09730;BSS2_RS14945;BSS2_RS12170	9	449	80	2197	0.990706
GO:0036211	protein modification process	biological_process	7	BSS2_RS01710;BSS2_RS03485;BSS2_RS11475	3	449	38	2197	0.990805
GO:0008610	lipid biosynthetic process	biological_process	6	BSS2_RS12690;BSS2_RS01815;BSS2_RS12035	3	449	38	2197	0.990805
GO:0009889	regulation of biosynthetic process	biological_process	6	BSS2_RS09730;BSS2_RS14240;BSS2_RS15470;BSS2_RS12170;BSS2_RS09770;BSS2_RS01710;BSS2_RS07620	7	449	67	2197	0.991071
GO:0031326	regulation of cellular biosynthetic process	biological_process	7	BSS2_RS14240;BSS2_RS01710;BSS2_RS09770;BSS2_RS12170;BSS2_RS07620;BSS2_RS09730;BSS2_RS15470	7	449	67	2197	0.991071
GO:0044283	small molecule biosynthetic process	biological_process	5	BSS2_RS14235;BSS2_RS08870;BSS2_RS00850;BSS2_RS01410;BSS2_RS09245;BSS2_RS09055;BSS2_RS15470;BSS2_RS07960;BSS2_RS11865;BSS2_RS12325;BSS2_RS14945;BSS2_RS07995;BSS2_RS03540;BSS2_RS04870;BSS2_RS10215;BSS2_RS12330;BSS2_RS09605	17	449	131	2197	0.99179
GO:0000270	peptidoglycan metabolic process	biological_process	8	BSS2_RS09535	1	449	21	2197	0.99198
GO:0032774	RNA biosynthetic process	biological_process	7	BSS2_RS07620	1	449	21	2197	0.99198
GO:0019222	regulation of metabolic process	biological_process	5	BSS2_RS14945;BSS2_RS11470;BSS2_RS11885;BSS2_RS12170;BSS2_RS09730;BSS2_RS15470;BSS2_RS14240;BSS2_RS07620;BSS2_RS01710;BSS2_RS09770	10	449	88	2197	0.992417
GO:0030312	external encapsulating structure	cellular_component	4	BSS2_RS09535;BSS2_RS08350;BSS2_RS08380;BSS2_RS11150;BSS2_RS13400;BSS2_RS01165;BSS2_RS12035;BSS2_RS04510	8	449	75	2197	0.992577
GO:0043169	cation binding	molecular_function	5	BSS2_RS09870;BSS2_RS14115;BSS2_RS07440;BSS2_RS01710;BSS2_RS09555;BSS2_RS12035;BSS2_RS01165;BSS2_RS08405;BSS2_RS09770;BSS2_RS09560;BSS2_RS09055;BSS2_RS04340	12	449	101	2197	0.992616
GO:0043436	oxoacid metabolic process	biological_process	6	BSS2_RS14945;BSS2_RS03415;BSS2_RS14225;BSS2_RS00850;BSS2_RS12325;BSS2_RS07440;BSS2_RS14415;BSS2_RS15220;BSS2_RS14235;BSS2_RS08870;BSS2_RS00845;BSS2_RS01410;BSS2_RS07960;BSS2_RS17430;BSS2_RS13815;BSS2_RS12330;BSS2_RS14410;BSS2_RS11865;BSS2_RS15470;BSS2_RS04870;BSS2_RS10215	21	449	156	2197	0.992686
GO:0051172	negative regulation of nitrogen compound metabolic process	biological_process	7	BSS2_RS01710;BSS2_RS12170	2	449	31	2197	0.9928
GO:0098796	membrane protein complex	cellular_component	4	BSS2_RS07700;BSS2_RS07705	2	449	31	2197	0.9928
GO:0031327	negative regulation of cellular biosynthetic process	biological_process	8	BSS2_RS01710;BSS2_RS12170	2	449	31	2197	0.9928
GO:0044267	cellular protein metabolic process	biological_process	7	BSS2_RS08160;BSS2_RS01710;BSS2_RS04240;BSS2_RS09930;BSS2_RS09560;BSS2_RS03485;BSS2_RS09730;BSS2_RS09250;BSS2_RS05130;BSS2_RS05540;BSS2_RS08055;BSS2_RS12875;BSS2_RS08495;BSS2_RS11475;BSS2_RS14655	15	449	120	2197	0.992865
GO:0031323	regulation of cellular metabolic process	biological_process	6	BSS2_RS12170;BSS2_RS14945;BSS2_RS15470;BSS2_RS01710;BSS2_RS11885;BSS2_RS09770;BSS2_RS14240;BSS2_RS07620;BSS2_RS09730	9	449	82	2197	0.992948
GO:0043229	intracellular organelle	cellular_component	4	BSS2_RS14235;BSS2_RS08495;BSS2_RS08160;BSS2_RS12875;BSS2_RS07995;BSS2_RS09250;BSS2_RS04340;BSS2_RS08055;BSS2_RS08405	9	449	82	2197	0.992948
GO:2000112	regulation of cellular macromolecule biosynthetic process	biological_process	8	BSS2_RS01710;BSS2_RS09730;BSS2_RS07620;BSS2_RS15470;BSS2_RS14240;BSS2_RS12170	6	449	62	2197	0.993307
GO:1902494	catalytic complex	cellular_component	4	BSS2_RS09555;BSS2_RS01985;BSS2_RS09560;BSS2_RS00165	4	449	48	2197	0.99389
GO:0050794	regulation of cellular process	biological_process	5	BSS2_RS15470;BSS2_RS07705;BSS2_RS09770;BSS2_RS12170;BSS2_RS07620;BSS2_RS11885;BSS2_RS09730;BSS2_RS01710;BSS2_RS11470;BSS2_RS07700;BSS2_RS14945;BSS2_RS14240;BSS2_RS04890	13	449	109	2197	0.994035
GO:0009890	negative regulation of biosynthetic process	biological_process	7	BSS2_RS01710;BSS2_RS12170	2	449	32	2197	0.994126
GO:0043603	cellular amide metabolic process	biological_process	6	BSS2_RS07960;BSS2_RS08495;BSS2_RS08160;BSS2_RS09250;BSS2_RS09930;BSS2_RS08055;BSS2_RS01410;BSS2_RS12875;BSS2_RS12330;BSS2_RS09730;BSS2_RS12325;BSS2_RS04240	12	449	103	2197	0.994289
GO:0043167	ion binding	molecular_function	4	BSS2_RS01710;BSS2_RS09555;BSS2_RS04870;BSS2_RS09770;BSS2_RS01815;BSS2_RS12035;BSS2_RS11475;BSS2_RS02795;BSS2_RS14115;BSS2_RS04340;BSS2_RS09870;BSS2_RS15220;BSS2_RS05130;BSS2_RS11150;BSS2_RS01405;BSS2_RS08575;BSS2_RS08405;BSS2_RS12325;BSS2_RS09560;BSS2_RS17430;BSS2_RS07440;BSS2_RS09055;BSS2_RS13070;BSS2_RS01165;BSS2_RS08380	25	449	182	2197	0.994331
GO:0006412	translation	biological_process	8	BSS2_RS12875;BSS2_RS04240;BSS2_RS07925;BSS2_RS08160;BSS2_RS09730;BSS2_RS08055;BSS2_RS09250;BSS2_RS09930;BSS2_RS08495	9	449	84	2197	0.994675
GO:0043043	peptide biosynthetic process	biological_process	8	BSS2_RS09250;BSS2_RS04240;BSS2_RS09730;BSS2_RS12875;BSS2_RS08495;BSS2_RS09930;BSS2_RS08055;BSS2_RS08160	8	449	78	2197	0.995202
GO:0010629	negative regulation of gene expression	biological_process	8	BSS2_RS12170;BSS2_RS01710	2	449	33	2197	0.995212
GO:0019752	carboxylic acid metabolic process	biological_process	7	BSS2_RS14235;BSS2_RS15470;BSS2_RS14415;BSS2_RS15220;BSS2_RS14945;BSS2_RS00850;BSS2_RS10215;BSS2_RS04870;BSS2_RS07440;BSS2_RS07960;BSS2_RS03415;BSS2_RS08870;BSS2_RS14225;BSS2_RS01410;BSS2_RS12330;BSS2_RS13815;BSS2_RS17430;BSS2_RS14410;BSS2_RS12325;BSS2_RS11865	20	449	154	2197	0.995267
GO:0006732	coenzyme metabolic process	biological_process	6	BSS2_RS12325;BSS2_RS12330;BSS2_RS14945;BSS2_RS07960	4	449	50	2197	0.995701
GO:1901607	alpha-amino acid biosynthetic process	biological_process	10	BSS2_RS01410;BSS2_RS08870;BSS2_RS00850;BSS2_RS04870	4	449	50	2197	0.995701
GO:0006082	organic acid metabolic process	biological_process	5	BSS2_RS07440;BSS2_RS11865;BSS2_RS00850;BSS2_RS14235;BSS2_RS01410;BSS2_RS04870;BSS2_RS07960;BSS2_RS13815;BSS2_RS03415;BSS2_RS12330;BSS2_RS15470;BSS2_RS14945;BSS2_RS14410;BSS2_RS15220;BSS2_RS10215;BSS2_RS12325;BSS2_RS14225;BSS2_RS17430;BSS2_RS08870;BSS2_RS14415	20	449	155	2197	0.995771
GO:0071840	cellular component organization or biogenesis	biological_process	3	BSS2_RS02080;BSS2_RS09930;BSS2_RS08445;BSS2_RS09770;BSS2_RS04240;BSS2_RS09250;BSS2_RS04625;BSS2_RS07625;BSS2_RS09730;BSS2_RS08160;BSS2_RS12875;BSS2_RS04340;BSS2_RS09555;BSS2_RS12035;BSS2_RS02185;BSS2_RS09560	16	449	131	2197	0.996002
GO:0016772	transferase activity, transferring phosphorus-containing groups	molecular_function	5	BSS2_RS12035;BSS2_RS14415;BSS2_RS01815;BSS2_RS12690;BSS2_RS04890	5	449	58	2197	0.996024
GO:0043232	intracellular non-membrane-bounded organelle	cellular_component	5	BSS2_RS12875;BSS2_RS08160;BSS2_RS09250;BSS2_RS08055;BSS2_RS08495	5	449	58	2197	0.996024
GO:0016879	ligase activity, forming carbon-nitrogen bonds	molecular_function	5	BSS2_RS07960;BSS2_RS12330	2	449	34	2197	0.9961
GO:0006464	cellular protein modification process	biological_process	8	BSS2_RS01710;BSS2_RS11475;BSS2_RS03485	3	449	43	2197	0.996392
GO:0006396	RNA processing	biological_process	9	BSS2_RS04625;BSS2_RS07625;BSS2_RS08445;BSS2_RS00620	4	449	51	2197	0.9964
GO:0046872	metal ion binding	molecular_function	6	BSS2_RS01710;BSS2_RS04415;BSS2_RS01240;BSS2_RS07110;BSS2_RS11650;BSS2_RS14600;BSS2_RS14225;BSS2_RS07115;BSS2_RS08315;BSS2_RS09770;BSS2_RS09560;BSS2_RS09605;BSS2_RS04340;BSS2_RS12035;BSS2_RS10825;BSS2_RS09555;BSS2_RS01165;BSS2_RS07440;BSS2_RS09870;BSS2_RS14115;BSS2_RS08405;BSS2_RS09055	22	449	169	2197	0.996604
GO:0031324	negative regulation of cellular metabolic process	biological_process	7	BSS2_RS12170;BSS2_RS01710	2	449	35	2197	0.996826
GO:0040007	growth	biological_process	3	BSS2_RS02175;BSS2_RS06720;BSS2_RS00850;BSS2_RS02180;BSS2_RS08380;BSS2_RS08495;BSS2_RS09730;BSS2_RS00165;BSS2_RS01815;BSS2_RS07925;BSS2_RS13400	11	449	101	2197	0.996858
GO:0034470	ncRNA processing	biological_process	10	BSS2_RS08445;BSS2_RS04625;BSS2_RS07625	3	449	44	2197	0.997017
GO:0006518	peptide metabolic process	biological_process	7	BSS2_RS08160;BSS2_RS09930;BSS2_RS08495;BSS2_RS08055;BSS2_RS04240;BSS2_RS12875;BSS2_RS09250;BSS2_RS09730	8	449	82	2197	0.997362
GO:0010605	negative regulation of macromolecule metabolic process	biological_process	7	BSS2_RS12170;BSS2_RS01710	2	449	36	2197	0.997419
GO:0006400	tRNA modification	biological_process	12	BSS2_RS09465	1	449	26	2197	0.997477
GO:0009150	purine ribonucleotide metabolic process	biological_process	10	BSS2_RS03770;BSS2_RS14945;BSS2_RS03740	3	449	45	2197	0.997536
GO:0051188	cofactor biosynthetic process	biological_process	6	BSS2_RS04340;BSS2_RS07960;BSS2_RS14945;BSS2_RS12325;BSS2_RS12330	5	449	61	2197	0.997611
GO:0071944	cell periphery	cellular_component	4	BSS2_RS12420;BSS2_RS06140;BSS2_RS01165;BSS2_RS11150;BSS2_RS01045;BSS2_RS12515;BSS2_RS06145;BSS2_RS02230;BSS2_RS02635;BSS2_RS07705;BSS2_RS09930;BSS2_RS14395;BSS2_RS06155;BSS2_RS04510;BSS2_RS13225;BSS2_RS17430;BSS2_RS01030;BSS2_RS00410;BSS2_RS09245;BSS2_RS08350;BSS2_RS09535;BSS2_RS07620;BSS2_RS07700;BSS2_RS01040;BSS2_RS15465;BSS2_RS09730;BSS2_RS13400;BSS2_RS12035;BSS2_RS09770;BSS2_RS10625;BSS2_RS00…	42	449	289	2197	0.997729
GO:0048523	negative regulation of cellular process	biological_process	6	BSS2_RS01710;BSS2_RS12170	2	449	37	2197	0.997903
GO:0016788	hydrolase activity, acting on ester bonds	molecular_function	5	BSS2_RS10270;BSS2_RS01985;BSS2_RS09540	3	449	46	2197	0.997967
GO:0019538	protein metabolic process	biological_process	6	BSS2_RS04340;BSS2_RS12875;BSS2_RS04240;BSS2_RS01710;BSS2_RS03485;BSS2_RS09250;BSS2_RS14655;BSS2_RS08055;BSS2_RS05130;BSS2_RS11475;BSS2_RS08575;BSS2_RS09560;BSS2_RS09930;BSS2_RS08495;BSS2_RS08160;BSS2_RS09730;BSS2_RS09555	17	449	143	2197	0.998032
GO:0043412	macromolecule modification	biological_process	6	BSS2_RS08445;BSS2_RS03485;BSS2_RS01710;BSS2_RS11475;BSS2_RS04625;BSS2_RS07625	6	449	70	2197	0.998158
GO:0010468	regulation of gene expression	biological_process	7	BSS2_RS01710;BSS2_RS09730;BSS2_RS12170;BSS2_RS07620;BSS2_RS14240;BSS2_RS15470	6	449	70	2197	0.998158
GO:0008270	zinc ion binding	molecular_function	8	BSS2_RS09055;BSS2_RS02230;BSS2_RS09770;BSS2_RS01710;BSS2_RS09775	5	449	63	2197	0.998308
GO:0005488	binding	molecular_function	3	BSS2_RS01815;BSS2_RS15220;BSS2_RS12035;BSS2_RS10195;BSS2_RS11150;BSS2_RS12325;BSS2_RS09730;BSS2_RS12465;BSS2_RS17430;BSS2_RS15470;BSS2_RS04870;BSS2_RS01165;BSS2_RS09540;BSS2_RS05130;BSS2_RS05425;BSS2_RS14115;BSS2_RS12690;BSS2_RS07620;BSS2_RS09770;BSS2_RS08445;BSS2_RS02635;BSS2_RS04240;BSS2_RS07960;BSS2_RS13170;BSS2_RS03070;BSS2_RS14240;BSS2_RS14765;BSS2_RS07440;BSS2_RS08380;BSS2_RS09555;BSS2_RS01…	56	449	371	2197	0.998401
GO:0072522	purine-containing compound biosynthetic process	biological_process	7	BSS2_RS14945	1	449	28	2197	0.998413
GO:0006164	purine nucleotide biosynthetic process	biological_process	10	BSS2_RS14945	1	449	28	2197	0.998413
GO:0003676	nucleic acid binding	molecular_function	5	BSS2_RS09540;BSS2_RS12685;BSS2_RS14240;BSS2_RS09870;BSS2_RS07620;BSS2_RS04240;BSS2_RS09730;BSS2_RS02635;BSS2_RS12170;BSS2_RS05130;BSS2_RS15470	11	449	106	2197	0.998442
GO:0008652	cellular amino acid biosynthetic process	biological_process	9	BSS2_RS00850;BSS2_RS04870;BSS2_RS01410;BSS2_RS08870	4	449	57	2197	0.998786
GO:0006163	purine nucleotide metabolic process	biological_process	9	BSS2_RS03740;BSS2_RS03770;BSS2_RS14945	3	449	49	2197	0.998864
GO:0032991	protein-containing complex	cellular_component	3	BSS2_RS09555;BSS2_RS00165;BSS2_RS09250;BSS2_RS09770;BSS2_RS12170;BSS2_RS08160;BSS2_RS08055;BSS2_RS09730;BSS2_RS09560;BSS2_RS12875;BSS2_RS08495;BSS2_RS07620;BSS2_RS07705;BSS2_RS08380;BSS2_RS07700;BSS2_RS09320;BSS2_RS01985	17	449	148	2197	0.998956
GO:0050789	regulation of biological process	biological_process	4	BSS2_RS09770;BSS2_RS15470;BSS2_RS12170;BSS2_RS07705;BSS2_RS07620;BSS2_RS11470;BSS2_RS01710;BSS2_RS14240;BSS2_RS07700;BSS2_RS11885;BSS2_RS09730;BSS2_RS14945	12	449	116	2197	0.999028
GO:0006974	cellular response to DNA damage stimulus	biological_process	6	BSS2_RS01710;BSS2_RS03310;BSS2_RS03415	3	449	50	2197	0.999066
GO:0009892	negative regulation of metabolic process	biological_process	6	BSS2_RS12170;BSS2_RS01710	2	449	41	2197	0.999092
GO:0009152	purine ribonucleotide biosynthetic process	biological_process	11	BSS2_RS14945	1	449	31	2197	0.999209
GO:0003723	RNA binding	molecular_function	6	BSS2_RS05185;BSS2_RS07330;BSS2_RS12685;BSS2_RS04240;BSS2_RS09730	5	449	68	2197	0.999298
GO:0009259	ribonucleotide metabolic process	biological_process	9	BSS2_RS14945;BSS2_RS03770;BSS2_RS03740	3	449	53	2197	0.999483
GO:0016874	ligase activity	molecular_function	4	BSS2_RS07960;BSS2_RS07995;BSS2_RS12330	3	449	53	2197	0.999483
GO:0009260	ribonucleotide biosynthetic process	biological_process	10	BSS2_RS14945	1	449	33	2197	0.999503
GO:0046390	ribose phosphate biosynthetic process	biological_process	8	BSS2_RS14945	1	449	33	2197	0.999503
GO:1901137	carbohydrate derivative biosynthetic process	biological_process	6	BSS2_RS14945;BSS2_RS11615;BSS2_RS09245;BSS2_RS09055;BSS2_RS12035	5	449	71	2197	0.999591
GO:0048519	negative regulation of biological process	biological_process	5	BSS2_RS12170;BSS2_RS01710	2	449	45	2197	0.999611
GO:0065007	biological regulation	biological_process	3	BSS2_RS07620;BSS2_RS14240;BSS2_RS11885;BSS2_RS11470;BSS2_RS14945;BSS2_RS15470;BSS2_RS09730;BSS2_RS12170;BSS2_RS07705;BSS2_RS14235;BSS2_RS07700;BSS2_RS09770;BSS2_RS00165;BSS2_RS01710	14	449	136	2197	0.999623
GO:0006520	cellular amino acid metabolic process	biological_process	8	BSS2_RS08870;BSS2_RS15220;BSS2_RS14225;BSS2_RS01410;BSS2_RS04870;BSS2_RS00850;BSS2_RS03415	7	449	87	2197	0.999628
GO:0072521	purine-containing compound metabolic process	biological_process	6	BSS2_RS03740;BSS2_RS03770;BSS2_RS14945	3	449	55	2197	0.999653
GO:0019693	ribose phosphate metabolic process	biological_process	7	BSS2_RS03740;BSS2_RS03770;BSS2_RS14945	3	449	56	2197	0.999716
GO:0044281	small molecule metabolic process	biological_process	4	BSS2_RS08870;BSS2_RS04870;BSS2_RS14395;BSS2_RS17430;BSS2_RS03740;BSS2_RS09605;BSS2_RS03415;BSS2_RS08405;BSS2_RS07440;BSS2_RS15470;BSS2_RS15465;BSS2_RS07960;BSS2_RS14235;BSS2_RS10215;BSS2_RS03225;BSS2_RS14415;BSS2_RS03540;BSS2_RS10205;BSS2_RS15220;BSS2_RS11885;BSS2_RS13815;BSS2_RS14945;BSS2_RS01410;BSS2_RS09055;BSS2_RS12325;BSS2_RS01135;BSS2_RS09245;BSS2_RS14410;BSS2_RS11865;BSS2_RS14225;BSS2_RS00…	34	449	266	2197	0.999802
GO:0090304	nucleic acid metabolic process	biological_process	7	BSS2_RS02635;BSS2_RS03415;BSS2_RS04880;BSS2_RS01985;BSS2_RS08445;BSS2_RS09540;BSS2_RS07625;BSS2_RS09320;BSS2_RS07620;BSS2_RS04625;BSS2_RS00165;BSS2_RS01710	12	449	128	2197	0.999835
GO:0034660	ncRNA metabolic process	biological_process	9	BSS2_RS04625;BSS2_RS08445;BSS2_RS07625	3	449	59	2197	0.999845
GO:0016787	hydrolase activity	molecular_function	4	BSS2_RS09560;BSS2_RS01165;BSS2_RS07175;BSS2_RS14225;BSS2_RS07125;BSS2_RS10645;BSS2_RS09555;BSS2_RS05130;BSS2_RS10270;BSS2_RS04620;BSS2_RS09770;BSS2_RS09540;BSS2_RS08380;BSS2_RS02795;BSS2_RS03900;BSS2_RS08575;BSS2_RS15120;BSS2_RS09535;BSS2_RS01985;BSS2_RS00165;BSS2_RS15620	21	449	189	2197	0.999863
GO:0051186	cofactor metabolic process	biological_process	5	BSS2_RS12330;BSS2_RS14945;BSS2_RS12325;BSS2_RS04340;BSS2_RS07960	5	449	78	2197	0.999887
GO:0010467	gene expression	biological_process	6	BSS2_RS04340;BSS2_RS08445;BSS2_RS04240;BSS2_RS12875;BSS2_RS08495;BSS2_RS08160;BSS2_RS09730;BSS2_RS04625;BSS2_RS07620;BSS2_RS09250;BSS2_RS07625;BSS2_RS09930;BSS2_RS08055	13	449	138	2197	0.999896
GO:0034645	cellular macromolecule biosynthetic process	biological_process	7	BSS2_RS00165;BSS2_RS08495;BSS2_RS09730;BSS2_RS09250;BSS2_RS12875;BSS2_RS04240;BSS2_RS08055;BSS2_RS02635;BSS2_RS09930;BSS2_RS08160;BSS2_RS12035;BSS2_RS07620	12	449	132	2197	0.999911
GO:0009059	macromolecule biosynthetic process	biological_process	6	BSS2_RS12875;BSS2_RS08055;BSS2_RS04240;BSS2_RS07620;BSS2_RS12035;BSS2_RS09730;BSS2_RS08160;BSS2_RS08495;BSS2_RS00165;BSS2_RS02635;BSS2_RS09930;BSS2_RS09250	12	449	132	2197	0.999911
GO:0016740	transferase activity	molecular_function	4	BSS2_RS00520;BSS2_RS12325;BSS2_RS04880;BSS2_RS10130;BSS2_RS06720;BSS2_RS08445;BSS2_RS04870;BSS2_RS01710;BSS2_RS09535;BSS2_RS15220;BSS2_RS01815;BSS2_RS10270;BSS2_RS01410;BSS2_RS03485;BSS2_RS03540;BSS2_RS14415;BSS2_RS12035;BSS2_RS12690	18	449	176	2197	0.999944
GO:0055086	nucleobase-containing small molecule metabolic process	biological_process	7	BSS2_RS03770;BSS2_RS14945;BSS2_RS09055;BSS2_RS09245;BSS2_RS03740	5	449	83	2197	0.999956
GO:1901293	nucleoside phosphate biosynthetic process	biological_process	8	BSS2_RS14945	1	449	45	2197	0.99997
GO:0009165	nucleotide biosynthetic process	biological_process	9	BSS2_RS14945	1	449	45	2197	0.99997
GO:0034654	nucleobase-containing compound biosynthetic process	biological_process	7	BSS2_RS14945;BSS2_RS09055;BSS2_RS09245;BSS2_RS07620	4	449	78	2197	0.999979
GO:0016070	RNA metabolic process	biological_process	8	BSS2_RS00390;BSS2_RS04625;BSS2_RS07625;BSS2_RS07620;BSS2_RS08445	5	449	89	2197	0.999986
GO:0006753	nucleoside phosphate metabolic process	biological_process	7	BSS2_RS03770;BSS2_RS03740;BSS2_RS14945	3	449	71	2197	0.999987
GO:0044260	cellular macromolecule metabolic process	biological_process	6	BSS2_RS09540;BSS2_RS08495;BSS2_RS03415;BSS2_RS08160;BSS2_RS11475;BSS2_RS12875;BSS2_RS01985;BSS2_RS07620;BSS2_RS01710;BSS2_RS09730;BSS2_RS04240;BSS2_RS09320;BSS2_RS03485;BSS2_RS12035;BSS2_RS05130;BSS2_RS02635;BSS2_RS08055;BSS2_RS09930;BSS2_RS00165;BSS2_RS04880;BSS2_RS09560;BSS2_RS08445;BSS2_RS09250;BSS2_RS14655	24	449	226	2197	0.999988
GO:0043170	macromolecule metabolic process	biological_process	5	BSS2_RS02635;BSS2_RS14655;BSS2_RS12035;BSS2_RS04340;BSS2_RS09930;BSS2_RS09250;BSS2_RS07625;BSS2_RS08445;BSS2_RS03485;BSS2_RS04880;BSS2_RS08575;BSS2_RS09540;BSS2_RS08055;BSS2_RS11475;BSS2_RS09555;BSS2_RS08160;BSS2_RS05130;BSS2_RS09320;BSS2_RS03415;BSS2_RS09730;BSS2_RS04625;BSS2_RS00165;BSS2_RS01985;BSS2_RS12875;BSS2_RS08495;BSS2_RS09560;BSS2_RS01710;BSS2_RS07620;BSS2_RS04240;BSS2_RS09535	30	449	265	2197	0.999989
GO:0009117	nucleotide metabolic process	biological_process	8	BSS2_RS03770;BSS2_RS03740;BSS2_RS14945	3	449	72	2197	0.999989
GO:0140098	catalytic activity, acting on RNA	molecular_function	4	BSS2_RS08445	1	449	50	2197	0.999991
GO:1901135	carbohydrate derivative metabolic process	biological_process	5	BSS2_RS03770;BSS2_RS09245;BSS2_RS09535;BSS2_RS14945;BSS2_RS12035;BSS2_RS03740;BSS2_RS09055	7	449	110	2197	0.999994
GO:0044271	cellular nitrogen compound biosynthetic process	biological_process	6	BSS2_RS12330;BSS2_RS09055;BSS2_RS14945;BSS2_RS09250;BSS2_RS08055;BSS2_RS12875;BSS2_RS07960;BSS2_RS07620;BSS2_RS09930;BSS2_RS03540;BSS2_RS04340;BSS2_RS14085;BSS2_RS08160;BSS2_RS08495;BSS2_RS12325;BSS2_RS01410;BSS2_RS04240;BSS2_RS09730;BSS2_RS09245	19	449	200	2197	0.999996
GO:0003824	catalytic activity	molecular_function	3	BSS2_RS08870;BSS2_RS04625;BSS2_RS01815;BSS2_RS11885;BSS2_RS07440;BSS2_RS03415;BSS2_RS17430;BSS2_RS05540;BSS2_RS07125;BSS2_RS15220;BSS2_RS12035;BSS2_RS09555;BSS2_RS13355;BSS2_RS03905;BSS2_RS14225;BSS2_RS12140;BSS2_RS04830;BSS2_RS14415;BSS2_RS10800;BSS2_RS08575;BSS2_RS01655;BSS2_RS00850;BSS2_RS01985;BSS2_RS03740;BSS2_RS14410;BSS2_RS11470;BSS2_RS01135;BSS2_RS07620;BSS2_RS08405;BSS2_RS11865;BSS2_RS10…	81	449	570	2197	0.999996
GO:0005737	cytoplasm	cellular_component	5	BSS2_RS09250;BSS2_RS10505;BSS2_RS10315;BSS2_RS06290;BSS2_RS09115;BSS2_RS08575;BSS2_RS02080;BSS2_RS06720;BSS2_RS12480;BSS2_RS09870;BSS2_RS07625;BSS2_RS05130;BSS2_RS09560;BSS2_RS06430;BSS2_RS09605;BSS2_RS10215;BSS2_RS12330;BSS2_RS03485;BSS2_RS12475;BSS2_RS00620;BSS2_RS14235;BSS2_RS01170;BSS2_RS06275;BSS2_RS06075;BSS2_RS03540;BSS2_RS15055;BSS2_RS06285;BSS2_RS04625;BSS2_RS07985;BSS2_RS11885;BSS2_RS07…	73	449	526	2197	0.999996
GO:0044464	cell part	cellular_component	3	BSS2_RS10645;BSS2_RS10280;BSS2_RS12515;BSS2_RS00850;BSS2_RS13850;BSS2_RS02230;BSS2_RS14395;BSS2_RS00410;BSS2_RS07995;BSS2_RS06155;BSS2_RS01165;BSS2_RS01985;BSS2_RS09560;BSS2_RS12330;BSS2_RS02500;BSS2_RS09245;BSS2_RS02180;BSS2_RS10270;BSS2_RS09605;BSS2_RS10725;BSS2_RS12530;BSS2_RS12525;BSS2_RS14405;BSS2_RS02175;BSS2_RS08160;BSS2_RS15375;BSS2_RS09320;BSS2_RS04625;BSS2_RS09555;BSS2_RS09115;BSS2_RS14…	101	449	680	2197	0.999997
GO:0019637	organophosphate metabolic process	biological_process	6	BSS2_RS12690;BSS2_RS13355;BSS2_RS03770;BSS2_RS03740;BSS2_RS14945	5	449	97	2197	0.999997
GO:0018130	heterocycle biosynthetic process	biological_process	6	BSS2_RS09055;BSS2_RS07960;BSS2_RS07620;BSS2_RS09245;BSS2_RS04340;BSS2_RS14945;BSS2_RS12330;BSS2_RS03540;BSS2_RS12325	9	449	132	2197	0.999998
GO:0090407	organophosphate biosynthetic process	biological_process	7	BSS2_RS12690;BSS2_RS14945	2	449	69	2197	0.999998
GO:0005623	cell	cellular_component	3	BSS2_RS04240;BSS2_RS09770;BSS2_RS01985;BSS2_RS12035;BSS2_RS00165;BSS2_RS09115;BSS2_RS03540;BSS2_RS02230;BSS2_RS01040;BSS2_RS10215;BSS2_RS08055;BSS2_RS10735;BSS2_RS10270;BSS2_RS10460;BSS2_RS10740;BSS2_RS12530;BSS2_RS06335;BSS2_RS06330;BSS2_RS10645;BSS2_RS14405;BSS2_RS17430;BSS2_RS01030;BSS2_RS14655;BSS2_RS03485;BSS2_RS11650;BSS2_RS07705;BSS2_RS02175;BSS2_RS09320;BSS2_RS12685;BSS2_RS08380;BSS2_RS12…	97	449	664	2197	0.999998
GO:0005829	cytosol	cellular_component	6	BSS2_RS08575;BSS2_RS01985;BSS2_RS09730;BSS2_RS15375;BSS2_RS07440;BSS2_RS09560;BSS2_RS12685;BSS2_RS12655;BSS2_RS03540;BSS2_RS09770;BSS2_RS10425;BSS2_RS04625;BSS2_RS14945;BSS2_RS04880;BSS2_RS05130;BSS2_RS08160;BSS2_RS04850;BSS2_RS06720;BSS2_RS08055;BSS2_RS07625;BSS2_RS09115;BSS2_RS14185;BSS2_RS09930;BSS2_RS07620;BSS2_RS01405;BSS2_RS09555;BSS2_RS12955;BSS2_RS08380;BSS2_RS13400;BSS2_RS02790;BSS2_RS08…	49	449	395	2197	0.999998
GO:0044444	cytoplasmic part	cellular_component	5	BSS2_RS08495;BSS2_RS14235;BSS2_RS08350;BSS2_RS07440;BSS2_RS08055;BSS2_RS04625;BSS2_RS12685;BSS2_RS09770;BSS2_RS01985;BSS2_RS04340;BSS2_RS12330;BSS2_RS03540;BSS2_RS09560;BSS2_RS14185;BSS2_RS08160;BSS2_RS01170;BSS2_RS09250;BSS2_RS06430;BSS2_RS05130;BSS2_RS07995;BSS2_RS14945;BSS2_RS08870;BSS2_RS10215;BSS2_RS12875;BSS2_RS09730;BSS2_RS04240;BSS2_RS06720;BSS2_RS04880;BSS2_RS09605;BSS2_RS07620;BSS2_RS09…	39	449	338	2197	0.999999
GO:1901362	organic cyclic compound biosynthetic process	biological_process	6	BSS2_RS09245;BSS2_RS12325;BSS2_RS12330;BSS2_RS07960;BSS2_RS09055;BSS2_RS03540;BSS2_RS07620;BSS2_RS14945;BSS2_RS04340	9	449	138	2197	0.999999
GO:0006793	phosphorus metabolic process	biological_process	5	BSS2_RS12690;BSS2_RS14415;BSS2_RS13355;BSS2_RS01815;BSS2_RS03740;BSS2_RS03770;BSS2_RS14945	7	449	123	2197	0.999999
GO:0006796	phosphate-containing compound metabolic process	biological_process	6	BSS2_RS13355;BSS2_RS14945;BSS2_RS03740;BSS2_RS12690;BSS2_RS14415;BSS2_RS03770;BSS2_RS01815	7	449	123	2197	0.999999
GO:0005622	intracellular	cellular_component	4	BSS2_RS14945;BSS2_RS03540;BSS2_RS01410;BSS2_RS08575;BSS2_RS08405;BSS2_RS09555;BSS2_RS14030;BSS2_RS05130;BSS2_RS09465;BSS2_RS11865;BSS2_RS09250;BSS2_RS08350;BSS2_RS04870;BSS2_RS04625;BSS2_RS09930;BSS2_RS17430;BSS2_RS08445;BSS2_RS04340;BSS2_RS11885;BSS2_RS00850;BSS2_RS08160;BSS2_RS07625;BSS2_RS02635;BSS2_RS06430;BSS2_RS09730;BSS2_RS09770;BSS2_RS04880;BSS2_RS06720;BSS2_RS14235;BSS2_RS12480;BSS2_RS10…	55	449	445	2197	1
GO:0044424	intracellular part	cellular_component	4	BSS2_RS17430;BSS2_RS07440;BSS2_RS14235;BSS2_RS09930;BSS2_RS11865;BSS2_RS09605;BSS2_RS04625;BSS2_RS00165;BSS2_RS09320;BSS2_RS01985;BSS2_RS12875;BSS2_RS13400;BSS2_RS04240;BSS2_RS10280;BSS2_RS14945;BSS2_RS06430;BSS2_RS01410;BSS2_RS08350;BSS2_RS07995;BSS2_RS09560;BSS2_RS07985;BSS2_RS03485;BSS2_RS09250;BSS2_RS12685;BSS2_RS08870;BSS2_RS08055;BSS2_RS05130;BSS2_RS04870;BSS2_RS08160;BSS2_RS08445;BSS2_RS08…	52	449	432	2197	1
GO:0006139	nucleobase-containing compound metabolic process	biological_process	6	BSS2_RS07625;BSS2_RS14945;BSS2_RS09055;BSS2_RS09320;BSS2_RS08445;BSS2_RS04880;BSS2_RS01985;BSS2_RS09540;BSS2_RS03415;BSS2_RS03770;BSS2_RS09245;BSS2_RS02635;BSS2_RS07620;BSS2_RS04625;BSS2_RS00165;BSS2_RS01710;BSS2_RS03740	17	449	208	2197	1
GO:0019438	aromatic compound biosynthetic process	biological_process	6	BSS2_RS04340;BSS2_RS09055;BSS2_RS07620;BSS2_RS07960;BSS2_RS09245;BSS2_RS14945	6	449	123	2197	1
GO:0034641	cellular nitrogen compound metabolic process	biological_process	5	BSS2_RS01710;BSS2_RS01410;BSS2_RS09540;BSS2_RS14350;BSS2_RS08160;BSS2_RS09250;BSS2_RS04625;BSS2_RS07625;BSS2_RS09320;BSS2_RS03415;BSS2_RS01985;BSS2_RS04880;BSS2_RS01135;BSS2_RS02635;BSS2_RS03740;BSS2_RS00165;BSS2_RS12330;BSS2_RS08055;BSS2_RS03540;BSS2_RS04240;BSS2_RS09055;BSS2_RS08445;BSS2_RS03770;BSS2_RS08495;BSS2_RS14945;BSS2_RS09245;BSS2_RS07620;BSS2_RS12875;BSS2_RS07960;BSS2_RS09730;BSS2_RS09…	33	449	320	2197	1
GO:0008152	metabolic process	biological_process	3	BSS2_RS12035;BSS2_RS12140;BSS2_RS04870;BSS2_RS09535;BSS2_RS04240;BSS2_RS03770;BSS2_RS09730;BSS2_RS08870;BSS2_RS13400;BSS2_RS07175;BSS2_RS11470;BSS2_RS01410;BSS2_RS03540;BSS2_RS14415;BSS2_RS14410;BSS2_RS06720;BSS2_RS14235;BSS2_RS04880;BSS2_RS15470;BSS2_RS01815;BSS2_RS07440;BSS2_RS09605;BSS2_RS08495;BSS2_RS13815;BSS2_RS08445;BSS2_RS03415;BSS2_RS09055;BSS2_RS11475;BSS2_RS12420;BSS2_RS03905;BSS2_RS01…	86	449	635	2197	1
GO:1901566	organonitrogen compound biosynthetic process	biological_process	6	BSS2_RS09250;BSS2_RS08055;BSS2_RS09245;BSS2_RS09055;BSS2_RS12325;BSS2_RS09930;BSS2_RS03540;BSS2_RS04240;BSS2_RS08495;BSS2_RS08160;BSS2_RS04340;BSS2_RS09730;BSS2_RS08870;BSS2_RS01410;BSS2_RS07960;BSS2_RS04870;BSS2_RS12330;BSS2_RS14945;BSS2_RS12875;BSS2_RS00850	20	449	236	2197	1
GO:0071704	organic substance metabolic process	biological_process	4	BSS2_RS11885;BSS2_RS12330;BSS2_RS08055;BSS2_RS08575;BSS2_RS13815;BSS2_RS09535;BSS2_RS10790;BSS2_RS17430;BSS2_RS12690;BSS2_RS15465;BSS2_RS15470;BSS2_RS08405;BSS2_RS08495;BSS2_RS09555;BSS2_RS07995;BSS2_RS12325;BSS2_RS00165;BSS2_RS14945;BSS2_RS09730;BSS2_RS09560;BSS2_RS09055;BSS2_RS11865;BSS2_RS07440;BSS2_RS03740;BSS2_RS14225;BSS2_RS09930;BSS2_RS09540;BSS2_RS14655;BSS2_RS09250;BSS2_RS04240;BSS2_RS14…	66	449	526	2197	1
GO:0044238	primary metabolic process	biological_process	4	BSS2_RS12690;BSS2_RS13355;BSS2_RS02635;BSS2_RS01815;BSS2_RS12035;BSS2_RS03740;BSS2_RS09055;BSS2_RS08870;BSS2_RS14410;BSS2_RS08445;BSS2_RS09245;BSS2_RS01710;BSS2_RS09730;BSS2_RS03485;BSS2_RS03415;BSS2_RS00850;BSS2_RS08495;BSS2_RS04340;BSS2_RS01985;BSS2_RS15465;BSS2_RS13815;BSS2_RS08055;BSS2_RS05130;BSS2_RS12875;BSS2_RS08575;BSS2_RS15220;BSS2_RS09250;BSS2_RS09930;BSS2_RS04240;BSS2_RS00165;BSS2_RS04…	52	449	445	2197	1
GO:0044249	cellular biosynthetic process	biological_process	5	BSS2_RS04240;BSS2_RS09055;BSS2_RS12035;BSS2_RS01410;BSS2_RS02635;BSS2_RS07995;BSS2_RS12330;BSS2_RS03540;BSS2_RS04870;BSS2_RS00845;BSS2_RS00165;BSS2_RS10215;BSS2_RS14235;BSS2_RS00850;BSS2_RS10130;BSS2_RS12325;BSS2_RS15470;BSS2_RS12875;BSS2_RS14945;BSS2_RS08160;BSS2_RS08055;BSS2_RS08495;BSS2_RS07620;BSS2_RS09250;BSS2_RS07960;BSS2_RS10200;BSS2_RS08870;BSS2_RS09730;BSS2_RS11865;BSS2_RS04340;BSS2_RS12…	34	449	334	2197	1
GO:0046483	heterocycle metabolic process	biological_process	5	BSS2_RS09320;BSS2_RS07960;BSS2_RS03540;BSS2_RS03415;BSS2_RS09540;BSS2_RS04880;BSS2_RS01135;BSS2_RS03740;BSS2_RS03770;BSS2_RS12325;BSS2_RS09245;BSS2_RS04625;BSS2_RS09055;BSS2_RS00165;BSS2_RS14945;BSS2_RS01710;BSS2_RS07625;BSS2_RS04340;BSS2_RS07620;BSS2_RS08445;BSS2_RS12330;BSS2_RS02635;BSS2_RS01985	23	449	261	2197	1
GO:1901576	organic substance biosynthetic process	biological_process	5	BSS2_RS02635;BSS2_RS08055;BSS2_RS00850;BSS2_RS12325;BSS2_RS07960;BSS2_RS08495;BSS2_RS14945;BSS2_RS14235;BSS2_RS01815;BSS2_RS09250;BSS2_RS12035;BSS2_RS12330;BSS2_RS08870;BSS2_RS09930;BSS2_RS08160;BSS2_RS09245;BSS2_RS07995;BSS2_RS04340;BSS2_RS04870;BSS2_RS11865;BSS2_RS01410;BSS2_RS00165;BSS2_RS03540;BSS2_RS09605;BSS2_RS12690;BSS2_RS15470;BSS2_RS07620;BSS2_RS10215;BSS2_RS09055;BSS2_RS09730;BSS2_RS04…	32	449	327	2197	1
GO:1901564	organonitrogen compound metabolic process	biological_process	5	BSS2_RS09245;BSS2_RS04240;BSS2_RS01410;BSS2_RS04870;BSS2_RS08870;BSS2_RS09930;BSS2_RS08495;BSS2_RS09555;BSS2_RS12330;BSS2_RS12325;BSS2_RS04340;BSS2_RS15220;BSS2_RS01710;BSS2_RS09250;BSS2_RS03485;BSS2_RS07960;BSS2_RS09560;BSS2_RS00850;BSS2_RS14655;BSS2_RS11475;BSS2_RS14945;BSS2_RS03770;BSS2_RS12875;BSS2_RS03415;BSS2_RS08575;BSS2_RS08160;BSS2_RS03740;BSS2_RS14225;BSS2_RS09055;BSS2_RS05130;BSS2_RS03…	34	449	341	2197	1
GO:1901360	organic cyclic compound metabolic process	biological_process	5	BSS2_RS09540;BSS2_RS07620;BSS2_RS14945;BSS2_RS12325;BSS2_RS09055;BSS2_RS07960;BSS2_RS03770;BSS2_RS01135;BSS2_RS03540;BSS2_RS01985;BSS2_RS02635;BSS2_RS04625;BSS2_RS03740;BSS2_RS03415;BSS2_RS00165;BSS2_RS04880;BSS2_RS09320;BSS2_RS08445;BSS2_RS01710;BSS2_RS04340;BSS2_RS12330;BSS2_RS09245;BSS2_RS07625	23	449	268	2197	1
GO:0009058	biosynthetic process	biological_process	4	BSS2_RS03540;BSS2_RS12330;BSS2_RS04340;BSS2_RS12335;BSS2_RS01410;BSS2_RS08160;BSS2_RS09605;BSS2_RS12690;BSS2_RS08495;BSS2_RS08870;BSS2_RS12035;BSS2_RS09730;BSS2_RS12325;BSS2_RS08055;BSS2_RS10215;BSS2_RS01815;BSS2_RS14235;BSS2_RS15470;BSS2_RS00165;BSS2_RS09245;BSS2_RS09250;BSS2_RS07960;BSS2_RS04870;BSS2_RS11865;BSS2_RS04240;BSS2_RS02635;BSS2_RS00850;BSS2_RS07995;BSS2_RS14945;BSS2_RS07620;BSS2_RS12…	33	449	337	2197	1
GO:0006807	nitrogen compound metabolic process	biological_process	4	BSS2_RS01410;BSS2_RS07620;BSS2_RS06285;BSS2_RS07960;BSS2_RS00165;BSS2_RS04625;BSS2_RS09930;BSS2_RS03540;BSS2_RS03485;BSS2_RS03415;BSS2_RS08055;BSS2_RS07625;BSS2_RS12325;BSS2_RS09055;BSS2_RS00845;BSS2_RS14225;BSS2_RS05130;BSS2_RS09560;BSS2_RS04880;BSS2_RS03740;BSS2_RS12875;BSS2_RS14945;BSS2_RS09245;BSS2_RS09555;BSS2_RS15220;BSS2_RS11475;BSS2_RS01985;BSS2_RS04340;BSS2_RS00850;BSS2_RS09540;BSS2_RS12…	50	449	450	2197	1
GO:0006725	cellular aromatic compound metabolic process	biological_process	5	BSS2_RS02635;BSS2_RS09540;BSS2_RS07625;BSS2_RS03770;BSS2_RS04625;BSS2_RS04340;BSS2_RS09055;BSS2_RS07960;BSS2_RS04880;BSS2_RS03415;BSS2_RS01135;BSS2_RS09245;BSS2_RS09320;BSS2_RS07620;BSS2_RS01985;BSS2_RS01710;BSS2_RS14945;BSS2_RS08445;BSS2_RS00165;BSS2_RS03740	20	449	257	2197	1
GO:0009987	cellular process	biological_process	3	BSS2_RS08055;BSS2_RS14235;BSS2_RS08405;BSS2_RS05130;BSS2_RS14655;BSS2_RS07960;BSS2_RS07620;BSS2_RS17430;BSS2_RS10730;BSS2_RS03540;BSS2_RS12685;BSS2_RS01410;BSS2_RS14945;BSS2_RS12875;BSS2_RS09320;BSS2_RS09540;BSS2_RS04870;BSS2_RS04880;BSS2_RS04625;BSS2_RS12690;BSS2_RS01710;BSS2_RS15470;BSS2_RS12330;BSS2_RS12035;BSS2_RS08445;BSS2_RS15065;BSS2_RS09930;BSS2_RS03415;BSS2_RS07705;BSS2_RS13755;BSS2_RS09…	72	449	591	2197	1
GO:0044237	cellular metabolic process	biological_process	4	BSS2_RS09730;BSS2_RS04870;BSS2_RS14410;BSS2_RS09320;BSS2_RS12330;BSS2_RS03485;BSS2_RS09930;BSS2_RS15220;BSS2_RS12875;BSS2_RS01815;BSS2_RS03225;BSS2_RS01410;BSS2_RS04240;BSS2_RS15090;BSS2_RS10215;BSS2_RS14655;BSS2_RS11475;BSS2_RS11865;BSS2_RS11470;BSS2_RS03540;BSS2_RS14235;BSS2_RS09250;BSS2_RS00850;BSS2_RS08055;BSS2_RS03770;BSS2_RS09055;BSS2_RS01985;BSS2_RS07440;BSS2_RS14415;BSS2_RS07960;BSS2_RS09…	61	449	528	2197	1

## Sheet: ΔbrbI-brbI vs B. suis S2
GO_ID	GO_Term	GO_function	GO_class	Genes	Significant gene number enriched to specific terms	Significant gene number enriched to total terms	Total gene number enriched to specific terms	Total gene number enriched to total terms	pvalue
GO:0009425	bacterial-type flagellum basal body	cellular_component	5	BSS2_RS10725;BSS2_RS10735;BSS2_RS10730;BSS2_RS15400;BSS2_RS10625;BSS2_RS10740;BSS2_RS10760;BSS2_RS10750;BSS2_RS10770;BSS2_RS10615	10	210	10	2197	5.22759e-11
GO:0009288	bacterial-type flagellum	cellular_component	5	BSS2_RS15375;BSS2_RS10735;BSS2_RS10645;BSS2_RS10730;BSS2_RS10760;BSS2_RS10750;BSS2_RS10740;BSS2_RS15440;BSS2_RS10725;BSS2_RS10625	10	210	10	2197	5.22759e-11
GO:0071973	bacterial-type flagellum-dependent cell motility	biological_process	8	BSS2_RS15375;BSS2_RS10740;BSS2_RS10730;BSS2_RS10725;BSS2_RS10630;BSS2_RS15390;BSS2_RS15440;BSS2_RS15425;BSS2_RS15400;BSS2_RS10735	10	210	12	2197	2.90047e-09
GO:0042995	cell projection	cellular_component	4	BSS2_RS10750;BSS2_RS10740;BSS2_RS10645;BSS2_RS10735;BSS2_RS10625;BSS2_RS15440;BSS2_RS10730;BSS2_RS10725;BSS2_RS15375;BSS2_RS10760	10	210	12	2197	2.90047e-09
GO:0044461	bacterial-type flagellum part	cellular_component	4	BSS2_RS10725;BSS2_RS10730;BSS2_RS15375;BSS2_RS10735;BSS2_RS10625;BSS2_RS10740;BSS2_RS10750;BSS2_RS10760	8	210	8	2197	6.16662e-09
GO:0044463	cell projection part	cellular_component	4	BSS2_RS10735;BSS2_RS10760;BSS2_RS10725;BSS2_RS10730;BSS2_RS15375;BSS2_RS10625;BSS2_RS10740;BSS2_RS10750	8	210	9	2197	5.09472e-08
GO:0052143	chemotaxis on or near host involved in symbiotic interaction	biological_process	8	BSS2_RS15440;BSS2_RS15435;BSS2_RS10615;BSS2_RS10600;BSS2_RS10625;BSS2_RS10630;BSS2_RS10770	7	210	7	2197	6.65266e-08
GO:0006935	chemotaxis	biological_process	5	BSS2_RS13780;BSS2_RS14405;BSS2_RS10630;BSS2_RS10770;BSS2_RS02505;BSS2_RS10625;BSS2_RS10615	7	210	7	2197	6.65266e-08
GO:0016151	nickel cation binding	molecular_function	8	BSS2_RS06280;BSS2_RS13765;BSS2_RS13770;BSS2_RS06290;BSS2_RS06275;BSS2_RS13760;BSS2_RS13780;BSS2_RS06265;BSS2_RS06285;BSS2_RS13775;BSS2_RS06295	11	210	21	2197	7.06172e-07
GO:0040011	locomotion	biological_process	3	BSS2_RS13780;BSS2_RS10630;BSS2_RS10625;BSS2_RS10770;BSS2_RS10615;BSS2_RS15375;BSS2_RS10730	7	210	9	2197	2.02239e-06
GO:0042330	taxis	biological_process	4	BSS2_RS10630;BSS2_RS10770;BSS2_RS10615;BSS2_RS10625;BSS2_RS13780	5	210	5	2197	7.64002e-06
GO:0015413	ATPase-coupled nickel transmembrane transporter activity	molecular_function	11	BSS2_RS13770;BSS2_RS13760;BSS2_RS13775;BSS2_RS13765	4	210	4	2197	8.13328e-05
GO:0052127	movement on or near host	biological_process	7	BSS2_RS10625;BSS2_RS10630;BSS2_RS10770;BSS2_RS10615	4	210	4	2197	8.13328e-05
GO:0009424	bacterial-type flagellum hook	cellular_component	5	BSS2_RS10730;BSS2_RS15395;BSS2_RS15375;BSS2_RS15400	4	210	4	2197	8.13328e-05
GO:0052243	chemotaxis on or near other organism involved in symbiotic interaction	biological_process	6	BSS2_RS10770;BSS2_RS10630;BSS2_RS10615;BSS2_RS10625	4	210	4	2197	8.13328e-05
GO:0052126	movement in host environment	biological_process	6	BSS2_RS10630;BSS2_RS10625;BSS2_RS10770;BSS2_RS10615	4	210	4	2197	8.13328e-05
GO:0052192	movement in environment of other organism involved in symbiotic interaction	biological_process	4	BSS2_RS10615;BSS2_RS10770;BSS2_RS10625;BSS2_RS10630	4	210	4	2197	8.13328e-05
GO:0052116	chemotaxis in host environment	biological_process	7	BSS2_RS10615;BSS2_RS10630;BSS2_RS10770;BSS2_RS10625	4	210	4	2197	8.13328e-05
GO:0052195	movement on or near other organism involved in symbiotic interaction	biological_process	5	BSS2_RS10630;BSS2_RS10770;BSS2_RS10625;BSS2_RS10615	4	210	4	2197	8.13328e-05
GO:0052216	chemotaxis in environment of other organism involved in symbiotic interaction	biological_process	6	BSS2_RS10625;BSS2_RS10630;BSS2_RS10615;BSS2_RS10770	4	210	4	2197	8.13328e-05
GO:0055052	ATP-binding cassette (ABC) transporter complex, substrate-binding subunit-containing	cellular_component	8	BSS2_RS13765;BSS2_RS13245;BSS2_RS13240;BSS2_RS13795;BSS2_RS13775;BSS2_RS11440;BSS2_RS13235;BSS2_RS13770;BSS2_RS13760	9	210	25	2197	0.000294054
GO:0015675	nickel cation transport	biological_process	10	BSS2_RS13775;BSS2_RS13765;BSS2_RS13780;BSS2_RS13760;BSS2_RS13770	5	210	8	2197	0.000335577
GO:0044419	interspecies interaction between organisms	biological_process	4	BSS2_RS07325;BSS2_RS11435;BSS2_RS07440;BSS2_RS10615;BSS2_RS06720;BSS2_RS10770;BSS2_RS10625;BSS2_RS10630	8	210	21	2197	0.000414707
GO:0009408	response to heat	biological_process	5	BSS2_RS10280;BSS2_RS04865;BSS2_RS07665;BSS2_RS09770;BSS2_RS07620;BSS2_RS09560;BSS2_RS12525;BSS2_RS09555;BSS2_RS05130;BSS2_RS09775	10	210	33	2197	0.000663681
GO:0044403	symbiont process	biological_process	5	BSS2_RS11435;BSS2_RS10615;BSS2_RS07440;BSS2_RS10770;BSS2_RS10625;BSS2_RS06720;BSS2_RS10630	7	210	19	2197	0.00122247
GO:0000984	bacterial-type RNA polymerase regulatory region sequence-specific DNA binding	molecular_function	9	BSS2_RS15470;BSS2_RS11960;BSS2_RS00920;BSS2_RS07620	4	210	7	2197	0.00225357
GO:0001017	bacterial-type RNA polymerase regulatory region DNA binding	molecular_function	8	BSS2_RS07620;BSS2_RS15470;BSS2_RS00920;BSS2_RS11960	4	210	7	2197	0.00225357
GO:1903425	fluoride transmembrane transporter activity	molecular_function	8	BSS2_RS06330;BSS2_RS13850;BSS2_RS06335	3	210	4	2197	0.0032042
GO:1903424	fluoride transmembrane transport	biological_process	10	BSS2_RS06330;BSS2_RS06335;BSS2_RS13850	3	210	4	2197	0.0032042
GO:0071978	bacterial-type flagellum-dependent swarming motility	biological_process	9	BSS2_RS15375;BSS2_RS10730;BSS2_RS15400;BSS2_RS15425	4	210	8	2197	0.00417157
GO:0051701	interaction with host	biological_process	5	BSS2_RS10630;BSS2_RS10625;BSS2_RS10770;BSS2_RS10615;BSS2_RS07440	5	210	13	2197	0.00516351
GO:0000041	transition metal ion transport	biological_process	9	BSS2_RS13760;BSS2_RS13765;BSS2_RS13775;BSS2_RS13770	4	210	9	2197	0.00695156
GO:0051704	multi-organism process	biological_process	3	BSS2_RS10630;BSS2_RS10625;BSS2_RS10770;BSS2_RS10615;BSS2_RS06720;BSS2_RS07440;BSS2_RS11435	7	210	25	2197	0.00708419
GO:1990837	sequence-specific double-stranded DNA binding	molecular_function	8	BSS2_RS00920;BSS2_RS07620;BSS2_RS02635;BSS2_RS15470;BSS2_RS11960	5	210	14	2197	0.00741712
GO:0006089	lactate metabolic process	biological_process	9	BSS2_RS14320;BSS2_RS15470;BSS2_RS17430	3	210	5	2197	0.00744634
GO:0098661	inorganic anion transmembrane transport	biological_process	9	BSS2_RS06330;BSS2_RS06335;BSS2_RS13850	3	210	5	2197	0.00744634
GO:0015203	polyamine transmembrane transporter activity	molecular_function	5	BSS2_RS11525;BSS2_RS11535;BSS2_RS11530	3	210	5	2197	0.00744634
GO:0006855	drug transmembrane transport	biological_process	7	BSS2_RS13070;BSS2_RS11565;BSS2_RS10575;BSS2_RS04905;BSS2_RS11560;BSS2_RS04900	6	210	20	2197	0.0087498
GO:0098660	inorganic ion transmembrane transport	biological_process	8	BSS2_RS13850;BSS2_RS13775;BSS2_RS13770;BSS2_RS06335;BSS2_RS13760;BSS2_RS06330;BSS2_RS13765	7	210	26	2197	0.00892518
GO:0042132	fructose 1,6-bisphosphate 1-phosphatase activity	molecular_function	10	BSS2_RS14095;BSS2_RS05885	2	210	2	2197	0.0090971
GO:0030388	fructose 1,6-bisphosphate metabolic process	biological_process	7	BSS2_RS05885;BSS2_RS14095	2	210	2	2197	0.0090971
GO:0003774	motor activity	molecular_function	9	BSS2_RS10735;BSS2_RS10615	2	210	2	2197	0.0090971
GO:0030694	bacterial-type flagellum basal body, rod	cellular_component	5	BSS2_RS10640;BSS2_RS10725	2	210	2	2197	0.0090971
GO:1900190	regulation of single-species biofilm formation	biological_process	6	BSS2_RS00920;BSS2_RS11960	2	210	2	2197	0.0090971
GO:0042221	response to chemical	biological_process	4	BSS2_RS10280;BSS2_RS07665;BSS2_RS07440;BSS2_RS08160;BSS2_RS09770;BSS2_RS14685;BSS2_RS10770;BSS2_RS10615;BSS2_RS10630;BSS2_RS13780;BSS2_RS10625;BSS2_RS13070;BSS2_RS00320;BSS2_RS12875	14	210	75	2197	0.0097386
GO:0035444	nickel cation transmembrane transport	biological_process	11	BSS2_RS13765;BSS2_RS13760;BSS2_RS13775;BSS2_RS13770	4	210	10	2197	0.010729
GO:0000987	proximal promoter sequence-specific DNA binding	molecular_function	9	BSS2_RS15470;BSS2_RS00920;BSS2_RS12955;BSS2_RS11960	4	210	10	2197	0.010729
GO:0003690	double-stranded DNA binding	molecular_function	7	BSS2_RS05000;BSS2_RS02635;BSS2_RS15470;BSS2_RS07620;BSS2_RS00920;BSS2_RS11960	6	210	21	2197	0.0112945
GO:0009039	urease activity	molecular_function	7	BSS2_RS06270;BSS2_RS06275;BSS2_RS06265	3	210	6	2197	0.0138489
GO:0019381	atrazine catabolic process	biological_process	11	BSS2_RS06270;BSS2_RS06275;BSS2_RS06265	3	210	6	2197	0.0138489
GO:0043419	urea catabolic process	biological_process	8	BSS2_RS06265;BSS2_RS06270;BSS2_RS06275	3	210	6	2197	0.0138489
GO:0006352	DNA-templated transcription, initiation	biological_process	8	BSS2_RS08125;BSS2_RS07620;BSS2_RS07665	3	210	6	2197	0.0138489
GO:0015976	carbon utilization	biological_process	3	BSS2_RS05885;BSS2_RS09605;BSS2_RS14095;BSS2_RS05895	4	210	11	2197	0.0156169
GO:0015698	inorganic anion transport	biological_process	8	BSS2_RS13850;BSS2_RS13795;BSS2_RS06330;BSS2_RS06335	4	210	11	2197	0.0156169
GO:0009266	response to temperature stimulus	biological_process	5	BSS2_RS12525;BSS2_RS07620;BSS2_RS09555;BSS2_RS05130;BSS2_RS10280;BSS2_RS09770;BSS2_RS09560	7	210	29	2197	0.0165399
GO:0006810	transport	biological_process	5	BSS2_RS13850;BSS2_RS13760;BSS2_RS12510;BSS2_RS03130;BSS2_RS13240;BSS2_RS14170;BSS2_RS12525;BSS2_RS13535;BSS2_RS13775;BSS2_RS07710;BSS2_RS13770;BSS2_RS08990;BSS2_RS13070;BSS2_RS10645;BSS2_RS07125;BSS2_RS13245;BSS2_RS13765;BSS2_RS11440;BSS2_RS08380;BSS2_RS13780;BSS2_RS01040;BSS2_RS06335;BSS2_RS06330;BSS2_RS01030	24	210	162	2197	0.0168151
GO:1902680	positive regulation of RNA biosynthetic process	biological_process	9	BSS2_RS05925;BSS2_RS15470;BSS2_RS11960;BSS2_RS07620;BSS2_RS00920	5	210	17	2197	0.0180747
GO:1903508	positive regulation of nucleic acid-templated transcription	biological_process	10	BSS2_RS05925;BSS2_RS00920;BSS2_RS07620;BSS2_RS15470;BSS2_RS11960	5	210	17	2197	0.0180747
GO:0043228	non-membrane-bounded organelle	cellular_component	4	BSS2_RS08160;BSS2_RS10750;BSS2_RS10625;BSS2_RS10725;BSS2_RS10730;BSS2_RS10760;BSS2_RS15440;BSS2_RS10645;BSS2_RS15375;BSS2_RS10735;BSS2_RS12875;BSS2_RS10740	12	210	67	2197	0.0221983
GO:0015103	inorganic anion transmembrane transporter activity	molecular_function	7	BSS2_RS13850;BSS2_RS06335;BSS2_RS06330	3	210	7	2197	0.0225454
GO:0019516	lactate oxidation	biological_process	10	BSS2_RS17430;BSS2_RS15250	2	210	3	2197	0.0255672
GO:0051990	(R)-2-hydroxyglutarate dehydrogenase activity	molecular_function	6	BSS2_RS17430;BSS2_RS15250	2	210	3	2197	0.0255672
GO:0009376	HslUV protease complex	cellular_component	7	BSS2_RS09560;BSS2_RS09555	2	210	3	2197	0.0255672
GO:0044116	growth of symbiont involved in interaction with host	biological_process	5	BSS2_RS11435;BSS2_RS06720	2	210	3	2197	0.0255672
GO:1905368	peptidase complex	cellular_component	5	BSS2_RS09560;BSS2_RS09555	2	210	3	2197	0.0255672
GO:0031597	cytosolic proteasome complex	cellular_component	6	BSS2_RS09560;BSS2_RS09555	2	210	3	2197	0.0255672
GO:0034214	protein hexamerization	biological_process	8	BSS2_RS09560;BSS2_RS09555	2	210	3	2197	0.0255672
GO:0019477	L-lysine catabolic process	biological_process	13	BSS2_RS15055;BSS2_RS15220	2	210	3	2197	0.0255672
GO:0031234	extrinsic component of cytoplasmic side of plasma membrane	cellular_component	6	BSS2_RS15250;BSS2_RS17430	2	210	3	2197	0.0255672
GO:1905369	endopeptidase complex	cellular_component	6	BSS2_RS09560;BSS2_RS09555	2	210	3	2197	0.0255672
GO:0044117	growth of symbiont in host	biological_process	6	BSS2_RS06720;BSS2_RS11435	2	210	3	2197	0.0255672
GO:0004458	D-lactate dehydrogenase (cytochrome) activity	molecular_function	7	BSS2_RS15250;BSS2_RS17430	2	210	3	2197	0.0255672
GO:0043900	regulation of multi-organism process	biological_process	5	BSS2_RS00920;BSS2_RS11960	2	210	3	2197	0.0255672
GO:0016901	oxidoreductase activity, acting on the CH-OH group of donors, quinone or similar compound as acceptor	molecular_function	6	BSS2_RS17430;BSS2_RS15250	2	210	3	2197	0.0255672
GO:0019614	catechol-containing compound catabolic process	biological_process	8	BSS2_RS12995;BSS2_RS13000	2	210	3	2197	0.0255672
GO:0009450	gamma-aminobutyric acid catabolic process	biological_process	10	BSS2_RS11875;BSS2_RS15055	2	210	3	2197	0.0255672
GO:0000502	proteasome complex	cellular_component	5	BSS2_RS09560;BSS2_RS09555	2	210	3	2197	0.0255672
GO:0009013	succinate-semialdehyde dehydrogenase [NAD(P)+] activity	molecular_function	7	BSS2_RS15055;BSS2_RS11875	2	210	3	2197	0.0255672
GO:0046677	response to antibiotic	biological_process	5	BSS2_RS07440;BSS2_RS00320;BSS2_RS07730;BSS2_RS11565;BSS2_RS04900;BSS2_RS12875	6	210	25	2197	0.0266853
GO:0009605	response to external stimulus	biological_process	4	BSS2_RS10770;BSS2_RS10625;BSS2_RS13780;BSS2_RS00320;BSS2_RS07440;BSS2_RS10615;BSS2_RS10630	7	210	32	2197	0.0278934
GO:0015075	ion transmembrane transporter activity	molecular_function	5	BSS2_RS06335;BSS2_RS13795;BSS2_RS13070;BSS2_RS13770;BSS2_RS06330;BSS2_RS13850;BSS2_RS13775	7	210	32	2197	0.0278934
GO:0043226	organelle	cellular_component	3	BSS2_RS10740;BSS2_RS10730;BSS2_RS07995;BSS2_RS08160;BSS2_RS15440;BSS2_RS10625;BSS2_RS10735;BSS2_RS10750;BSS2_RS15375;BSS2_RS09390;BSS2_RS09770;BSS2_RS10760;BSS2_RS10645;BSS2_RS12875;BSS2_RS10725	15	210	94	2197	0.0301149
GO:0000976	transcription regulatory region sequence-specific DNA binding	molecular_function	8	BSS2_RS00920;BSS2_RS07325;BSS2_RS15470;BSS2_RS03510;BSS2_RS11960;BSS2_RS07620	6	210	26	2197	0.0320133
GO:0006811	ion transport	biological_process	6	BSS2_RS13775;BSS2_RS13765;BSS2_RS01040;BSS2_RS06335;BSS2_RS13760;BSS2_RS13070;BSS2_RS13850;BSS2_RS13770;BSS2_RS01030;BSS2_RS10630;BSS2_RS06330	11	210	63	2197	0.0332566
GO:0015421	ATPase-coupled oligopeptide transmembrane transporter activity	molecular_function	11	BSS2_RS12520;BSS2_RS15140;BSS2_RS12525	3	210	8	2197	0.0335697
GO:0042910	xenobiotic transmembrane transporter activity	molecular_function	5	BSS2_RS04905;BSS2_RS13070;BSS2_RS11560	3	210	8	2197	0.0335697
GO:0006000	fructose metabolic process	biological_process	8	BSS2_RS11615;BSS2_RS05885;BSS2_RS14095	3	210	8	2197	0.0335697
GO:0006013	mannose metabolic process	biological_process	8	BSS2_RS11615;BSS2_RS14095;BSS2_RS05885	3	210	8	2197	0.0335697
GO:0051254	positive regulation of RNA metabolic process	biological_process	8	BSS2_RS05925;BSS2_RS07620;BSS2_RS11960;BSS2_RS00920;BSS2_RS15470	5	210	20	2197	0.0357733
GO:0008509	anion transmembrane transporter activity	molecular_function	6	BSS2_RS13070;BSS2_RS06335;BSS2_RS06330;BSS2_RS13850	4	210	14	2197	0.0377117
GO:0009628	response to abiotic stimulus	biological_process	4	BSS2_RS12525;BSS2_RS09460;BSS2_RS09560;BSS2_RS10280;BSS2_RS05130;BSS2_RS09555;BSS2_RS07440;BSS2_RS08160;BSS2_RS14600;BSS2_RS07620;BSS2_RS00835;BSS2_RS09770	12	210	73	2197	0.0407969
GO:0045935	positive regulation of nucleobase-containing compound metabolic process	biological_process	8	BSS2_RS07620;BSS2_RS11960;BSS2_RS00920;BSS2_RS15470;BSS2_RS05925	5	210	21	2197	0.0434229
GO:0016616	oxidoreductase activity, acting on the CH-OH group of donors, NAD or NADP as acceptor	molecular_function	6	BSS2_RS01130;BSS2_RS12135;BSS2_RS10195;BSS2_RS10215;BSS2_RS11455;BSS2_RS10200;BSS2_RS02515	7	210	35	2197	0.0436379
GO:0035639	purine ribonucleoside triphosphate binding	molecular_function	6	BSS2_RS09770;BSS2_RS13765;BSS2_RS06060;BSS2_RS05130;BSS2_RS09560;BSS2_RS13070;BSS2_RS08380;BSS2_RS13760;BSS2_RS09555	9	210	50	2197	0.0436768
GO:0015318	inorganic molecular entity transmembrane transporter activity	molecular_function	5	BSS2_RS06330;BSS2_RS13850;BSS2_RS06335;BSS2_RS13775;BSS2_RS13070;BSS2_RS13770	6	210	28	2197	0.0446356
GO:0055085	transmembrane transport	biological_process	6	BSS2_RS12520;BSS2_RS07125;BSS2_RS15130;BSS2_RS13070;BSS2_RS06330;BSS2_RS04900;BSS2_RS11445;BSS2_RS15135;BSS2_RS15160;BSS2_RS13795;BSS2_RS13850;BSS2_RS13765;BSS2_RS11565;BSS2_RS12515;BSS2_RS13775;BSS2_RS15165;BSS2_RS13770;BSS2_RS06335;BSS2_RS13780;BSS2_RS12525;BSS2_RS13760	21	210	151	2197	0.0459955
GO:0000986	bacterial-type proximal promoter sequence-specific DNA binding	molecular_function	10	BSS2_RS11960;BSS2_RS15470;BSS2_RS00920	3	210	9	2197	0.0468788
GO:0043254	regulation of protein complex assembly	biological_process	6	BSS2_RS11960;BSS2_RS07620;BSS2_RS00920	3	210	9	2197	0.0468788
GO:2000142	regulation of DNA-templated transcription, initiation	biological_process	9	BSS2_RS00920;BSS2_RS11960;BSS2_RS07620	3	210	9	2197	0.0468788
GO:0001067	regulatory region nucleic acid binding	molecular_function	6	BSS2_RS15470;BSS2_RS07620;BSS2_RS11960;BSS2_RS00920	4	210	15	2197	0.0476884
GO:0044110	growth involved in symbiotic interaction	biological_process	4	BSS2_RS06720;BSS2_RS11435	2	210	4	2197	0.0479302
GO:0051674	localization of cell	biological_process	4	BSS2_RS10730;BSS2_RS15375	2	210	4	2197	0.0479302
GO:0008410	CoA-transferase activity	molecular_function	6	BSS2_RS13000;BSS2_RS12995	2	210	4	2197	0.0479302
GO:0044781	bacterial-type flagellum organization	biological_process	6	BSS2_RS15385;BSS2_RS10770	2	210	4	2197	0.0479302
GO:0097588	archaeal or bacterial-type flagellum-dependent cell motility	biological_process	7	BSS2_RS10730;BSS2_RS15375	2	210	4	2197	0.0479302
GO:0048870	cell motility	biological_process	5	BSS2_RS15375;BSS2_RS10730	2	210	4	2197	0.0479302
GO:0006928	movement of cell or subcellular component	biological_process	4	BSS2_RS15375;BSS2_RS10730	2	210	4	2197	0.0479302
GO:0001539	cilium or flagellum-dependent cell motility	biological_process	6	BSS2_RS15375;BSS2_RS10730	2	210	4	2197	0.0479302
GO:0022857	transmembrane transporter activity	molecular_function	4	BSS2_RS11565;BSS2_RS07125;BSS2_RS06330;BSS2_RS11445;BSS2_RS13775;BSS2_RS13070;BSS2_RS04900;BSS2_RS15160;BSS2_RS06335;BSS2_RS13850;BSS2_RS12515;BSS2_RS13770;BSS2_RS15165;BSS2_RS15135;BSS2_RS15130	15	210	100	2197	0.0489397
GO:0010557	positive regulation of macromolecule biosynthetic process	biological_process	8	BSS2_RS00920;BSS2_RS05925;BSS2_RS07620;BSS2_RS15470;BSS2_RS11960	5	210	22	2197	0.0519822
GO:0031328	positive regulation of cellular biosynthetic process	biological_process	8	BSS2_RS07620;BSS2_RS15470;BSS2_RS11960;BSS2_RS00920;BSS2_RS05925	5	210	22	2197	0.0519822
GO:0015803	branched-chain amino acid transport	biological_process	11	BSS2_RS10180;BSS2_RS11880;BSS2_RS15575;BSS2_RS00065;BSS2_RS13070	5	210	22	2197	0.0519822
GO:0009891	positive regulation of biosynthetic process	biological_process	7	BSS2_RS11960;BSS2_RS07620;BSS2_RS00920;BSS2_RS15470;BSS2_RS05925	5	210	22	2197	0.0519822
GO:0034220	ion transmembrane transport	biological_process	7	BSS2_RS13770;BSS2_RS06335;BSS2_RS13775;BSS2_RS13765;BSS2_RS13760;BSS2_RS13070;BSS2_RS06330;BSS2_RS13850	8	210	44	2197	0.0529135
GO:0051179	localization	biological_process	3	BSS2_RS13775;BSS2_RS06335;BSS2_RS12525;BSS2_RS13760;BSS2_RS13770;BSS2_RS01030;BSS2_RS07125;BSS2_RS10730;BSS2_RS13070;BSS2_RS13765;BSS2_RS06330;BSS2_RS01040;BSS2_RS13850;BSS2_RS08380;BSS2_RS15375	15	210	102	2197	0.0567394
GO:0042732	D-xylose metabolic process	biological_process	8	BSS2_RS14395;BSS2_RS14405;BSS2_RS14400	3	210	10	2197	0.0623715
GO:0019318	hexose metabolic process	biological_process	7	BSS2_RS09605;BSS2_RS15230;BSS2_RS14095	3	210	10	2197	0.0623715
GO:0032555	purine ribonucleotide binding	molecular_function	7	BSS2_RS13760;BSS2_RS06060;BSS2_RS05130;BSS2_RS09560;BSS2_RS09555;BSS2_RS13070;BSS2_RS08380;BSS2_RS13765;BSS2_RS09770	9	210	54	2197	0.0665171
GO:0016887	ATPase activity	molecular_function	9	BSS2_RS13765;BSS2_RS08990;BSS2_RS10645;BSS2_RS14400;BSS2_RS13760;BSS2_RS10185;BSS2_RS12510;BSS2_RS05130;BSS2_RS07125;BSS2_RS11445;BSS2_RS13235;BSS2_RS12405;BSS2_RS09770;BSS2_RS09555	14	210	96	2197	0.0682453
GO:0030001	metal ion transport	biological_process	8	BSS2_RS13775;BSS2_RS13765;BSS2_RS13760;BSS2_RS13770	4	210	17	2197	0.0715687
GO:0001216	DNA-binding transcription activator activity	molecular_function	5	BSS2_RS00920;BSS2_RS03510;BSS2_RS07620;BSS2_RS11960	4	210	17	2197	0.0715687
GO:0006094	gluconeogenesis	biological_process	9	BSS2_RS05885;BSS2_RS09605;BSS2_RS10210;BSS2_RS14095;BSS2_RS12480	5	210	24	2197	0.0718461
GO:0140110	transcription regulator activity	molecular_function	3	BSS2_RS00920;BSS2_RS07620;BSS2_RS09770;BSS2_RS15470;BSS2_RS11960	5	210	24	2197	0.0718461
GO:0005887	integral component of plasma membrane	cellular_component	6	BSS2_RS12410;BSS2_RS15425;BSS2_RS13850;BSS2_RS12520;BSS2_RS11560;BSS2_RS15160;BSS2_RS15135;BSS2_RS06335;BSS2_RS03130;BSS2_RS15165;BSS2_RS13775;BSS2_RS12515;BSS2_RS06330;BSS2_RS13770;BSS2_RS15130;BSS2_RS14395;BSS2_RS12420	17	210	123	2197	0.0721837
GO:0051130	positive regulation of cellular component organization	biological_process	7	BSS2_RS00920;BSS2_RS11960	2	210	5	2197	0.0749195
GO:0015838	amino-acid betaine transport	biological_process	10	BSS2_RS01030;BSS2_RS01040	2	210	5	2197	0.0749195
GO:0045250	cytosolic pyruvate dehydrogenase complex	cellular_component	7	BSS2_RS10210;BSS2_RS10205	2	210	5	2197	0.0749195
GO:0035672	oligopeptide transmembrane transport	biological_process	10	BSS2_RS12510;BSS2_RS12520	2	210	5	2197	0.0749195
GO:0016987	sigma factor activity	molecular_function	4	BSS2_RS07665;BSS2_RS07620	2	210	5	2197	0.0749195
GO:0019319	hexose biosynthetic process	biological_process	8	BSS2_RS14095;BSS2_RS09605	2	210	5	2197	0.0749195
GO:0048029	monosaccharide binding	molecular_function	5	BSS2_RS02505;BSS2_RS14405	2	210	5	2197	0.0749195
GO:0015697	quaternary ammonium group transport	biological_process	9	BSS2_RS01040;BSS2_RS01030	2	210	5	2197	0.0749195
GO:0009009	site-specific recombinase activity	molecular_function	6	BSS2_RS05000;BSS2_RS07620	2	210	5	2197	0.0749195
GO:0051603	proteolysis involved in cellular protein catabolic process	biological_process	8	BSS2_RS09560;BSS2_RS05130	2	210	5	2197	0.0749195
GO:0031334	positive regulation of protein complex assembly	biological_process	7	BSS2_RS00920;BSS2_RS11960	2	210	5	2197	0.0749195
GO:0032993	protein-DNA complex	cellular_component	4	BSS2_RS07620;BSS2_RS07325;BSS2_RS11960;BSS2_RS03510;BSS2_RS00920	5	210	25	2197	0.0831364
GO:0050660	flavin adenine dinucleotide binding	molecular_function	6	BSS2_RS14510;BSS2_RS17430;BSS2_RS09460;BSS2_RS04850;BSS2_RS15250;BSS2_RS12480	6	210	33	2197	0.0882393
GO:0031325	positive regulation of cellular metabolic process	biological_process	7	BSS2_RS00920;BSS2_RS11960;BSS2_RS07620;BSS2_RS15470;BSS2_RS05925	5	210	26	2197	0.0953085
GO:0008643	carbohydrate transport	biological_process	7	BSS2_RS11445;BSS2_RS13235;BSS2_RS14400;BSS2_RS10090;BSS2_RS14685	5	210	26	2197	0.0953085
GO:0010604	positive regulation of macromolecule metabolic process	biological_process	7	BSS2_RS11960;BSS2_RS00920;BSS2_RS15470;BSS2_RS05925;BSS2_RS07620	5	210	26	2197	0.0953085
GO:0050023	L-fuconate dehydratase activity	molecular_function	7	BSS2_RS01140	1	210	1	2197	0.0955849
GO:0075141	maintenance of symbiont tolerance to host environment	biological_process	7	BSS2_RS07440	1	210	1	2197	0.0955849
GO:0009431	bacterial-type flagellum basal body, MS ring	cellular_component	5	BSS2_RS15435	1	210	1	2197	0.0955849
GO:0019665	anaerobic amino acid catabolic process	biological_process	10	BSS2_RS15220	1	210	1	2197	0.0955849
GO:0016989	sigma factor antagonist activity	molecular_function	6	BSS2_RS09770	1	210	1	2197	0.0955849
GO:1902224	ketone body metabolic process	biological_process	6	BSS2_RS07995	1	210	1	2197	0.0955849
GO:0019543	propionate catabolic process	biological_process	8	BSS2_RS07995	1	210	1	2197	0.0955849
GO:0042354	L-fucose metabolic process	biological_process	9	BSS2_RS15230	1	210	1	2197	0.0955849
GO:0048562	embryonic organ morphogenesis	biological_process	6	BSS2_RS09390	1	210	1	2197	0.0955849
GO:0018293	protein-FAD linkage	biological_process	10	BSS2_RS12730	1	210	1	2197	0.0955849
GO:0009420	bacterial-type flagellum filament	cellular_component	5	BSS2_RS15440	1	210	1	2197	0.0955849
GO:0031072	heat shock protein binding	molecular_function	5	BSS2_RS09775	1	210	1	2197	0.0955849
GO:0009887	animal organ morphogenesis	biological_process	5	BSS2_RS09390	1	210	1	2197	0.0955849
GO:0070542	response to fatty acid	biological_process	6	BSS2_RS07440	1	210	1	2197	0.0955849
GO:0033993	response to lipid	biological_process	6	BSS2_RS07440	1	210	1	2197	0.0955849
GO:0033592	RNA strand annealing activity	molecular_function	8	BSS2_RS04865	1	210	1	2197	0.0955849
GO:0043115	precorrin-2 dehydrogenase activity	molecular_function	7	BSS2_RS00835	1	210	1	2197	0.0955849
GO:0017013	protein flavinylation	biological_process	9	BSS2_RS12730	1	210	1	2197	0.0955849
GO:0015423	ATPase-coupled maltose transmembrane transporter activity	molecular_function	9	BSS2_RS13795	1	210	1	2197	0.0955849
GO:0050919	negative chemotaxis	biological_process	6	BSS2_RS13780	1	210	1	2197	0.0955849
GO:0042939	tripeptide transport	biological_process	10	BSS2_RS12525	1	210	1	2197	0.0955849
GO:0042937	tripeptide transmembrane transporter activity	molecular_function	8	BSS2_RS12520	1	210	1	2197	0.0955849
GO:1902209	negative regulation of bacterial-type flagellum assembly	biological_process	9	BSS2_RS15380	1	210	1	2197	0.0955849
GO:0019272	L-alanine biosynthetic process from pyruvate	biological_process	10	BSS2_RS05895	1	210	1	2197	0.0955849
GO:0070003	threonine-type peptidase activity	molecular_function	7	BSS2_RS09560	1	210	1	2197	0.0955849
GO:0034552	respiratory chain complex II assembly	biological_process	8	BSS2_RS12730	1	210	1	2197	0.0955849
GO:0006083	acetate metabolic process	biological_process	7	BSS2_RS15220	1	210	1	2197	0.0955849
GO:0046951	ketone body biosynthetic process	biological_process	6	BSS2_RS07995	1	210	1	2197	0.0955849
GO:0001758	retinal dehydrogenase activity	molecular_function	7	BSS2_RS09390	1	210	1	2197	0.0955849
GO:0048500	signal recognition particle	cellular_component	6	BSS2_RS08380	1	210	1	2197	0.0955849
GO:0008819	cobinamide kinase activity	molecular_function	7	BSS2_RS06060	1	210	1	2197	0.0955849
GO:0032574	5'-3' RNA helicase activity	molecular_function	11	BSS2_RS04865	1	210	1	2197	0.0955849
GO:0009698	phenylpropanoid metabolic process	biological_process	6	BSS2_RS09390	1	210	1	2197	0.0955849
GO:0004451	isocitrate lyase activity	molecular_function	7	BSS2_RS07440	1	210	1	2197	0.0955849
GO:0050918	positive chemotaxis	biological_process	6	BSS2_RS10625	1	210	1	2197	0.0955849
GO:0004612	phosphoenolpyruvate carboxykinase (ATP) activity	molecular_function	8	BSS2_RS09605	1	210	1	2197	0.0955849
GO:0019317	fucose catabolic process	biological_process	9	BSS2_RS15230	1	210	1	2197	0.0955849
GO:0004021	L-alanine:2-oxoglutarate aminotransferase activity	molecular_function	8	BSS2_RS05895	1	210	1	2197	0.0955849
GO:2001158	positive regulation of proline catabolic process to glutamate	biological_process	10	BSS2_RS12955	1	210	1	2197	0.0955849
GO:0001654	eye development	biological_process	7	BSS2_RS09390	1	210	1	2197	0.0955849
GO:0015850	organic hydroxy compound transport	biological_process	7	BSS2_RS13235	1	210	1	2197	0.0955849
GO:0001523	retinoid metabolic process	biological_process	10	BSS2_RS09390	1	210	1	2197	0.0955849
GO:0005839	proteasome core complex	cellular_component	4	BSS2_RS09560	1	210	1	2197	0.0955849
GO:0008312	7S RNA binding	molecular_function	7	BSS2_RS08380	1	210	1	2197	0.0955849
GO:0043010	camera-type eye development	biological_process	8	BSS2_RS09390	1	210	1	2197	0.0955849
GO:0042956	maltodextrin transport	biological_process	9	BSS2_RS13795	1	210	1	2197	0.0955849
GO:0016851	magnesium chelatase activity	molecular_function	7	BSS2_RS09805	1	210	1	2197	0.0955849
GO:0042573	retinoic acid metabolic process	biological_process	11	BSS2_RS09390	1	210	1	2197	0.0955849
GO:1901568	fatty acid derivative metabolic process	biological_process	5	BSS2_RS07995	1	210	1	2197	0.0955849
GO:0042852	L-alanine biosynthetic process	biological_process	13	BSS2_RS05895	1	210	1	2197	0.0955849
GO:0009426	bacterial-type flagellum basal body, distal rod	cellular_component	5	BSS2_RS10740	1	210	1	2197	0.0955849
GO:0001123	transcription initiation from bacterial-type RNA polymerase promoter	biological_process	9	BSS2_RS07620	1	210	1	2197	0.0955849
GO:0002138	retinoic acid biosynthetic process	biological_process	11	BSS2_RS09390	1	210	1	2197	0.0955849
GO:0003688	DNA replication origin binding	molecular_function	9	BSS2_RS02635	1	210	1	2197	0.0955849
GO:0071453	cellular response to oxygen levels	biological_process	6	BSS2_RS07440	1	210	1	2197	0.0955849
GO:0019985	translesion synthesis	biological_process	10	BSS2_RS00320	1	210	1	2197	0.0955849
GO:0000315	organellar large ribosomal subunit	cellular_component	8	BSS2_RS07925	1	210	1	2197	0.0955849
GO:0031076	embryonic camera-type eye development	biological_process	9	BSS2_RS09390	1	210	1	2197	0.0955849
GO:0120101	bacterial-type flagellum stator complex	cellular_component	7	BSS2_RS10630	1	210	1	2197	0.0955849
GO:0034620	cellular response to unfolded protein	biological_process	7	BSS2_RS09770	1	210	1	2197	0.0955849
GO:0019566	arabinose metabolic process	biological_process	8	BSS2_RS15230	1	210	1	2197	0.0955849
GO:0034775	glutathione transmembrane transport	biological_process	10	BSS2_RS12405	1	210	1	2197	0.0955849
GO:0019475	L-lysine catabolic process to acetate	biological_process	8	BSS2_RS15220	1	210	1	2197	0.0955849
GO:0042276	error-prone translesion synthesis	biological_process	11	BSS2_RS00320	1	210	1	2197	0.0955849
GO:0042574	retinal metabolic process	biological_process	11	BSS2_RS09390	1	210	1	2197	0.0955849
GO:0004459	L-lactate dehydrogenase activity	molecular_function	7	BSS2_RS14320	1	210	1	2197	0.0955849
GO:0007423	sensory organ development	biological_process	6	BSS2_RS09390	1	210	1	2197	0.0955849
GO:0042851	L-alanine metabolic process	biological_process	12	BSS2_RS05895	1	210	1	2197	0.0955849
GO:1901570	fatty acid derivative biosynthetic process	biological_process	6	BSS2_RS07995	1	210	1	2197	0.0955849
GO:0019203	carbohydrate phosphatase activity	molecular_function	8	BSS2_RS14095	1	210	1	2197	0.0955849
GO:0019666	nitrogenous compound fermentation	biological_process	8	BSS2_RS15220	1	210	1	2197	0.0955849
GO:0016101	diterpenoid metabolic process	biological_process	9	BSS2_RS09390	1	210	1	2197	0.0955849
GO:0018307	enzyme active site formation	biological_process	9	BSS2_RS06280	1	210	1	2197	0.0955849
GO:0050218	propionate-CoA ligase activity	molecular_function	7	BSS2_RS07995	1	210	1	2197	0.0955849
GO:0046440	L-lysine metabolic process	biological_process	12	BSS2_RS15220	1	210	1	2197	0.0955849
GO:0045226	extracellular polysaccharide biosynthetic process	biological_process	9	BSS2_RS12080	1	210	1	2197	0.0955849
GO:0019037	viral assembly intermediate	cellular_component	6	BSS2_RS02715	1	210	1	2197	0.0955849
GO:0046421	methylisocitrate lyase activity	molecular_function	7	BSS2_RS07440	1	210	1	2197	0.0955849
GO:0043752	adenosylcobinamide kinase activity	molecular_function	7	BSS2_RS06060	1	210	1	2197	0.0955849
GO:0006102	isocitrate metabolic process	biological_process	9	BSS2_RS07440	1	210	1	2197	0.0955849
GO:0030798	trans-aconitate 2-methyltransferase activity	molecular_function	8	BSS2_RS06720	1	210	1	2197	0.0955849
GO:0008738	L-fuculose-phosphate aldolase activity	molecular_function	7	BSS2_RS15230	1	210	1	2197	0.0955849
GO:0051266	sirohydrochlorin ferrochelatase activity	molecular_function	6	BSS2_RS00835	1	210	1	2197	0.0955849
GO:0048592	eye morphogenesis	biological_process	7	BSS2_RS09390	1	210	1	2197	0.0955849
GO:0034057	RNA strand-exchange activity	molecular_function	8	BSS2_RS04865	1	210	1	2197	0.0955849
GO:0016102	diterpenoid biosynthetic process	biological_process	10	BSS2_RS09390	1	210	1	2197	0.0955849
GO:0008124	4-alpha-hydroxytetrahydrobiopterin dehydratase activity	molecular_function	7	BSS2_RS00380	1	210	1	2197	0.0955849
GO:0090596	sensory organ morphogenesis	biological_process	6	BSS2_RS09390	1	210	1	2197	0.0955849
GO:0048513	animal organ development	biological_process	5	BSS2_RS09390	1	210	1	2197	0.0955849
GO:0085027	entry into host via enzymatic degradation of host anatomical structure	biological_process	9	BSS2_RS06665	1	210	1	2197	0.0955849
GO:0005984	disaccharide metabolic process	biological_process	7	BSS2_RS14095	1	210	1	2197	0.0955849
GO:0008710	8-amino-7-oxononanoate synthase activity	molecular_function	7	BSS2_RS12335	1	210	1	2197	0.0955849
GO:0004611	phosphoenolpyruvate carboxykinase activity	molecular_function	7	BSS2_RS09605	1	210	1	2197	0.0955849
GO:0019073	viral DNA genome packaging	biological_process	8	BSS2_RS02700	1	210	1	2197	0.0955849
GO:0036294	cellular response to decreased oxygen levels	biological_process	7	BSS2_RS07440	1	210	1	2197	0.0955849
GO:0031421	invertasome	cellular_component	5	BSS2_RS07620	1	210	1	2197	0.0955849
GO:0050480	imidazolonepropionase activity	molecular_function	7	BSS2_RS14365	1	210	1	2197	0.0955849
GO:0010034	response to acetate	biological_process	6	BSS2_RS07440	1	210	1	2197	0.0955849
GO:0047635	alanine-oxo-acid transaminase activity	molecular_function	7	BSS2_RS05895	1	210	1	2197	0.0955849
GO:0042355	L-fucose catabolic process	biological_process	10	BSS2_RS15230	1	210	1	2197	0.0955849
GO:0048048	embryonic eye morphogenesis	biological_process	7	BSS2_RS09390	1	210	1	2197	0.0955849
GO:0006105	succinate metabolic process	biological_process	6	BSS2_RS12730	1	210	1	2197	0.0955849
GO:0009699	phenylpropanoid biosynthetic process	biological_process	7	BSS2_RS09390	1	210	1	2197	0.0955849
GO:0019568	arabinose catabolic process	biological_process	9	BSS2_RS15230	1	210	1	2197	0.0955849
GO:0006301	postreplication repair	biological_process	9	BSS2_RS00320	1	210	1	2197	0.0955849
GO:0046351	disaccharide biosynthetic process	biological_process	8	BSS2_RS14095	1	210	1	2197	0.0955849
GO:0030257	type III protein secretion system complex	cellular_component	4	BSS2_RS10645	1	210	1	2197	0.0955849
GO:0019571	D-arabinose catabolic process	biological_process	10	BSS2_RS15230	1	210	1	2197	0.0955849
GO:0004298	threonine-type endopeptidase activity	molecular_function	8	BSS2_RS09560	1	210	1	2197	0.0955849
GO:0000023	maltose metabolic process	biological_process	8	BSS2_RS05925	1	210	1	2197	0.0955849
GO:0003955	NAD(P)H dehydrogenase (quinone) activity	molecular_function	7	BSS2_RS04850	1	210	1	2197	0.0955849
GO:0008820	cobinamide phosphate guanylyltransferase activity	molecular_function	8	BSS2_RS06060	1	210	1	2197	0.0955849
GO:0008830	dTDP-4-dehydrorhamnose 3,5-epimerase activity	molecular_function	7	BSS2_RS12080	1	210	1	2197	0.0955849
GO:0051068	dihydrolipoamide metabolic process	biological_process	6	BSS2_RS12480	1	210	1	2197	0.0955849
GO:0046372	D-arabinose metabolic process	biological_process	9	BSS2_RS15230	1	210	1	2197	0.0955849
GO:0005986	sucrose biosynthetic process	biological_process	9	BSS2_RS14095	1	210	1	2197	0.0955849
GO:0071456	cellular response to hypoxia	biological_process	6	BSS2_RS07440	1	210	1	2197	0.0955849
GO:0098655	cation transmembrane transport	biological_process	8	BSS2_RS06715;BSS2_RS13765;BSS2_RS13775;BSS2_RS13770;BSS2_RS13070;BSS2_RS13760	6	210	34	2197	0.0990328
GO:0015424	ATPase-coupled amino acid transmembrane transporter activity	molecular_function	8	BSS2_RS13070;BSS2_RS08990;BSS2_RS10185	3	210	12	2197	0.0993045
GO:0098656	anion transmembrane transport	biological_process	8	BSS2_RS06330;BSS2_RS13850;BSS2_RS06335;BSS2_RS13070	4	210	19	2197	0.100446
GO:0015818	isoleucine transport	biological_process	8	BSS2_RS13070;BSS2_RS11880	2	210	6	2197	0.105455
GO:0046915	transition metal ion transmembrane transporter activity	molecular_function	9	BSS2_RS13770;BSS2_RS13775	2	210	6	2197	0.105455
GO:0015753	D-xylose transmembrane transport	biological_process	11	BSS2_RS14400;BSS2_RS14405	2	210	6	2197	0.105455
GO:0070069	cytochrome complex	cellular_component	4	BSS2_RS12410;BSS2_RS12415	2	210	6	2197	0.105455
GO:0072337	modified amino acid transport	biological_process	7	BSS2_RS01040;BSS2_RS01030	2	210	6	2197	0.105455
GO:2000144	positive regulation of DNA-templated transcription, initiation	biological_process	10	BSS2_RS00920;BSS2_RS11960	2	210	6	2197	0.105455
GO:0044257	cellular protein catabolic process	biological_process	8	BSS2_RS05130;BSS2_RS09560	2	210	6	2197	0.105455
GO:0015074	DNA integration	biological_process	8	BSS2_RS05000;BSS2_RS01210	2	210	6	2197	0.105455
GO:0016682	oxidoreductase activity, acting on diphenols and related substances as donors, oxygen as acceptor	molecular_function	6	BSS2_RS12415;BSS2_RS12410	2	210	6	2197	0.105455
GO:0019904	protein domain specific binding	molecular_function	5	BSS2_RS09560;BSS2_RS09555	2	210	6	2197	0.105455
GO:0046364	monosaccharide biosynthetic process	biological_process	7	BSS2_RS14095;BSS2_RS09605	2	210	6	2197	0.105455
GO:0009893	positive regulation of metabolic process	biological_process	6	BSS2_RS05925;BSS2_RS00920;BSS2_RS15470;BSS2_RS11960;BSS2_RS07620	5	210	27	2197	0.108335
GO:0051173	positive regulation of nitrogen compound metabolic process	biological_process	7	BSS2_RS11960;BSS2_RS07620;BSS2_RS05925;BSS2_RS00920;BSS2_RS15470	5	210	27	2197	0.108335
GO:0032559	adenyl ribonucleotide binding	molecular_function	8	BSS2_RS13760;BSS2_RS05130;BSS2_RS13070;BSS2_RS09555;BSS2_RS09770;BSS2_RS09560;BSS2_RS13765	7	210	43	2197	0.109722
GO:0044422	organelle part	cellular_component	3	BSS2_RS10730;BSS2_RS08160;BSS2_RS10750;BSS2_RS10740;BSS2_RS10735;BSS2_RS10725;BSS2_RS15375;BSS2_RS10760;BSS2_RS12875;BSS2_RS10625;BSS2_RS07995	11	210	78	2197	0.119035
GO:0015846	polyamine transport	biological_process	7	BSS2_RS11525;BSS2_RS11535;BSS2_RS11530	3	210	13	2197	0.120379
GO:0010628	positive regulation of gene expression	biological_process	8	BSS2_RS05925;BSS2_RS00920;BSS2_RS15470;BSS2_RS11960;BSS2_RS07620	5	210	28	2197	0.122183
GO:1901265	nucleoside phosphate binding	molecular_function	5	BSS2_RS13070;BSS2_RS08380;BSS2_RS05130;BSS2_RS09560;BSS2_RS10215;BSS2_RS09555;BSS2_RS13760;BSS2_RS13765;BSS2_RS17430;BSS2_RS09460;BSS2_RS09770	11	210	79	2197	0.127242
GO:0030554	adenyl nucleotide binding	molecular_function	7	BSS2_RS13760;BSS2_RS05130;BSS2_RS13070;BSS2_RS09555;BSS2_RS09770;BSS2_RS09560;BSS2_RS13765	7	210	45	2197	0.131741
GO:0009236	cobalamin biosynthetic process	biological_process	8	BSS2_RS06050;BSS2_RS06060;BSS2_RS00835;BSS2_RS06055	4	210	21	2197	0.133836
GO:0042493	response to drug	biological_process	5	BSS2_RS11565;BSS2_RS10575;BSS2_RS04905;BSS2_RS04900;BSS2_RS13070;BSS2_RS11560	6	210	37	2197	0.135338
GO:0051234	establishment of localization	biological_process	4	BSS2_RS08380;BSS2_RS01030;BSS2_RS13765;BSS2_RS13760;BSS2_RS06330;BSS2_RS06335;BSS2_RS13850;BSS2_RS13070;BSS2_RS12525;BSS2_RS13775;BSS2_RS13770;BSS2_RS01040;BSS2_RS07125	13	210	98	2197	0.136545
GO:0006086	acetyl-CoA biosynthetic process from pyruvate	biological_process	10	BSS2_RS10210;BSS2_RS10205	2	210	7	2197	0.138619
GO:1903714	isoleucine transmembrane transport	biological_process	12	BSS2_RS13070;BSS2_RS10185	2	210	7	2197	0.138619
GO:0004176	ATP-dependent peptidase activity	molecular_function	11	BSS2_RS05130;BSS2_RS09560	2	210	7	2197	0.138619
GO:0019646	aerobic electron transport chain	biological_process	9	BSS2_RS12410;BSS2_RS12415	2	210	7	2197	0.138619
GO:0015829	valine transport	biological_process	8	BSS2_RS13070;BSS2_RS11880	2	210	7	2197	0.138619
GO:0044089	positive regulation of cellular component biogenesis	biological_process	6	BSS2_RS00920;BSS2_RS11960	2	210	7	2197	0.138619
GO:0000150	recombinase activity	molecular_function	5	BSS2_RS07620;BSS2_RS15240	2	210	7	2197	0.138619
GO:0001217	DNA-binding transcription repressor activity	molecular_function	5	BSS2_RS00920;BSS2_RS11960;BSS2_RS07325	3	210	14	2197	0.142925
GO:0016999	antibiotic metabolic process	biological_process	6	BSS2_RS15220;BSS2_RS12730;BSS2_RS11455	3	210	14	2197	0.142925
GO:0019627	urea metabolic process	biological_process	7	BSS2_RS06275;BSS2_RS06265;BSS2_RS06280	3	210	14	2197	0.142925
GO:0009103	lipopolysaccharide biosynthetic process	biological_process	7	BSS2_RS12080;BSS2_RS01505;BSS2_RS11615	3	210	14	2197	0.142925
GO:0017076	purine nucleotide binding	molecular_function	6	BSS2_RS09555;BSS2_RS13760;BSS2_RS09770;BSS2_RS13070;BSS2_RS13765;BSS2_RS05130;BSS2_RS08380;BSS2_RS09560	8	210	55	2197	0.148582
GO:0044212	transcription regulatory region DNA binding	molecular_function	7	BSS2_RS15470;BSS2_RS07620;BSS2_RS11960;BSS2_RS00920	4	210	22	2197	0.152025
GO:0006096	glycolytic process	biological_process	10	BSS2_RS10210;BSS2_RS05885;BSS2_RS14095;BSS2_RS12480	4	210	22	2197	0.152025
GO:0009405	pathogenesis	biological_process	5	BSS2_RS15315;BSS2_RS12420;BSS2_RS13445;BSS2_RS07440	4	210	22	2197	0.152025
GO:0048522	positive regulation of cellular process	biological_process	6	BSS2_RS11960;BSS2_RS07620;BSS2_RS00920;BSS2_RS05925;BSS2_RS15470	5	210	30	2197	0.152177
GO:0000166	nucleotide binding	molecular_function	5	BSS2_RS05130;BSS2_RS09460;BSS2_RS09555;BSS2_RS13765;BSS2_RS08990;BSS2_RS09770;BSS2_RS13760;BSS2_RS13070;BSS2_RS09560;BSS2_RS08380;BSS2_RS17430;BSS2_RS10215	12	210	91	2197	0.153475
GO:2001141	regulation of RNA biosynthetic process	biological_process	8	BSS2_RS00920;BSS2_RS11960;BSS2_RS15470;BSS2_RS00610;BSS2_RS09770;BSS2_RS05925;BSS2_RS07620	7	210	47	2197	0.155786
GO:0031226	intrinsic component of plasma membrane	cellular_component	5	BSS2_RS06335;BSS2_RS11565;BSS2_RS06330;BSS2_RS13850;BSS2_RS12420;BSS2_RS13775;BSS2_RS04905;BSS2_RS13770	8	210	56	2197	0.159958
GO:0015752	D-ribose transmembrane transport	biological_process	11	BSS2_RS14405;BSS2_RS14400;BSS2_RS14395	3	210	15	2197	0.166734
GO:0044087	regulation of cellular component biogenesis	biological_process	5	BSS2_RS07620;BSS2_RS11960;BSS2_RS00920	3	210	15	2197	0.166734
GO:0045893	positive regulation of transcription, DNA-templated	biological_process	9	BSS2_RS15470;BSS2_RS07620;BSS2_RS05925;BSS2_RS11960;BSS2_RS00920	5	210	31	2197	0.168228
GO:0006812	cation transport	biological_process	7	BSS2_RS13760;BSS2_RS13765;BSS2_RS13775;BSS2_RS13070;BSS2_RS01040;BSS2_RS13770;BSS2_RS01030	7	210	48	2197	0.16852
GO:0006820	anion transport	biological_process	7	BSS2_RS13070;BSS2_RS13850;BSS2_RS06335;BSS2_RS06330	4	210	23	2197	0.171092
GO:0006457	protein folding	biological_process	4	BSS2_RS06280;BSS2_RS09775;BSS2_RS09770;BSS2_RS12525	4	210	23	2197	0.171092
GO:0005996	monosaccharide metabolic process	biological_process	6	BSS2_RS15230;BSS2_RS14095;BSS2_RS09605;BSS2_RS14395	4	210	23	2197	0.171092
GO:0098662	inorganic cation transmembrane transport	biological_process	9	BSS2_RS13770;BSS2_RS13775;BSS2_RS13760;BSS2_RS13765	4	210	23	2197	0.171092
GO:0006099	tricarboxylic acid cycle	biological_process	5	BSS2_RS12480;BSS2_RS07440;BSS2_RS09605;BSS2_RS12730	4	210	23	2197	0.171092
GO:0015188	L-isoleucine transmembrane transporter activity	molecular_function	7	BSS2_RS10185;BSS2_RS13070	2	210	8	2197	0.173635
GO:0019172	glyoxalase III activity	molecular_function	7	BSS2_RS15470;BSS2_RS12955	2	210	8	2197	0.173635
GO:1903785	L-valine transmembrane transport	biological_process	8	BSS2_RS13070;BSS2_RS10185	2	210	8	2197	0.173635
GO:0099132	ATP hydrolysis coupled cation transmembrane transport	biological_process	8	BSS2_RS13760;BSS2_RS13765	2	210	8	2197	0.173635
GO:0009062	fatty acid catabolic process	biological_process	10	BSS2_RS12135;BSS2_RS12125	2	210	8	2197	0.173635
GO:0009061	anaerobic respiration	biological_process	8	BSS2_RS15250;BSS2_RS17430	2	210	8	2197	0.173635
GO:0015099	nickel cation transmembrane transporter activity	molecular_function	10	BSS2_RS13770;BSS2_RS13775	2	210	8	2197	0.173635
GO:0030163	protein catabolic process	biological_process	7	BSS2_RS09560;BSS2_RS05130	2	210	8	2197	0.173635
GO:0072511	divalent inorganic cation transport	biological_process	8	BSS2_RS13760;BSS2_RS13765	2	210	8	2197	0.173635
GO:0046873	metal ion transmembrane transporter activity	molecular_function	8	BSS2_RS13770;BSS2_RS13775	2	210	8	2197	0.173635
GO:0015823	phenylalanine transport	biological_process	8	BSS2_RS13070;BSS2_RS10185	2	210	8	2197	0.173635
GO:0016769	transferase activity, transferring nitrogenous groups	molecular_function	5	BSS2_RS15220;BSS2_RS05895	2	210	8	2197	0.173635
GO:0005524	ATP binding	molecular_function	5	BSS2_RS14400;BSS2_RS11525;BSS2_RS09560;BSS2_RS05130;BSS2_RS13070;BSS2_RS10645;BSS2_RS11445;BSS2_RS13235;BSS2_RS04865;BSS2_RS13760;BSS2_RS10185;BSS2_RS15140;BSS2_RS08990;BSS2_RS09770;BSS2_RS12510;BSS2_RS09775;BSS2_RS09605;BSS2_RS13765;BSS2_RS06055;BSS2_RS12405;BSS2_RS09555	21	210	178	2197	0.175632
GO:1903506	regulation of nucleic acid-templated transcription	biological_process	9	BSS2_RS07620;BSS2_RS00920;BSS2_RS09770;BSS2_RS11960;BSS2_RS15470;BSS2_RS05925;BSS2_RS00610	7	210	49	2197	0.181699
GO:1902021	regulation of bacterial-type flagellum-dependent cell motility	biological_process	7	BSS2_RS10615	1	210	2	2197	0.182073
GO:0046156	siroheme metabolic process	biological_process	9	BSS2_RS00835	1	210	2	2197	0.182073
GO:0004397	histidine ammonia-lyase activity	molecular_function	7	BSS2_RS14365	1	210	2	2197	0.182073
GO:0044780	bacterial-type flagellum assembly	biological_process	7	BSS2_RS10645	1	210	2	2197	0.182073
GO:0031405	lipoic acid binding	molecular_function	6	BSS2_RS12475	1	210	2	2197	0.182073
GO:0050308	sugar-phosphatase activity	molecular_function	9	BSS2_RS14095	1	210	2	2197	0.182073
GO:0048598	embryonic morphogenesis	biological_process	5	BSS2_RS09390	1	210	2	2197	0.182073
GO:0002098	tRNA wobble uridine modification	biological_process	14	BSS2_RS09460	1	210	2	2197	0.182073
GO:0018995	host	cellular_component	4	BSS2_RS09770	1	210	2	2197	0.182073
GO:0015801	aromatic amino acid transport	biological_process	11	BSS2_RS13070	1	210	2	2197	0.182073
GO:0043657	host cell	cellular_component	5	BSS2_RS09770	1	210	2	2197	0.182073
GO:0008775	acetate CoA-transferase activity	molecular_function	7	BSS2_RS13000	1	210	2	2197	0.182073
GO:0047533	2,5-dioxovalerate dehydrogenase (NADP+) activity	molecular_function	7	BSS2_RS15055	1	210	2	2197	0.182073
GO:0033643	host cell part	cellular_component	4	BSS2_RS09770	1	210	2	2197	0.182073
GO:0034458	3'-5' RNA helicase activity	molecular_function	11	BSS2_RS04865	1	210	2	2197	0.182073
GO:0016898	oxidoreductase activity, acting on the CH-OH group of donors, cytochrome as acceptor	molecular_function	6	BSS2_RS17430	1	210	2	2197	0.182073
GO:0001121	bacterial transcription	biological_process	9	BSS2_RS07620	1	210	2	2197	0.182073
GO:0016405	CoA-ligase activity	molecular_function	6	BSS2_RS07995	1	210	2	2197	0.182073
GO:0016833	oxo-acid-lyase activity	molecular_function	6	BSS2_RS07440	1	210	2	2197	0.182073
GO:0020003	symbiont-containing vacuole	cellular_component	7	BSS2_RS09770	1	210	2	2197	0.182073
GO:0006523	alanine biosynthetic process	biological_process	12	BSS2_RS05895	1	210	2	2197	0.182073
GO:0009790	embryo development	biological_process	5	BSS2_RS09390	1	210	2	2197	0.182073
GO:0009079	pyruvate family amino acid biosynthetic process	biological_process	11	BSS2_RS05895	1	210	2	2197	0.182073
GO:0034754	cellular hormone metabolic process	biological_process	5	BSS2_RS09390	1	210	2	2197	0.182073
GO:0035967	cellular response to topologically incorrect protein	biological_process	6	BSS2_RS09770	1	210	2	2197	0.182073
GO:0016624	oxidoreductase activity, acting on the aldehyde or oxo group of donors, disulfide as acceptor	molecular_function	6	BSS2_RS10205	1	210	2	2197	0.182073
GO:0044217	other organism part	cellular_component	3	BSS2_RS09770	1	210	2	2197	0.182073
GO:0016841	ammonia-lyase activity	molecular_function	6	BSS2_RS14365	1	210	2	2197	0.182073
GO:0010501	RNA secondary structure unwinding	biological_process	9	BSS2_RS04865	1	210	2	2197	0.182073
GO:0043656	intracellular region of host	cellular_component	5	BSS2_RS09770	1	210	2	2197	0.182073
GO:0001046	core promoter sequence-specific DNA binding	molecular_function	9	BSS2_RS07620	1	210	2	2197	0.182073
GO:0001047	core promoter binding	molecular_function	8	BSS2_RS07620	1	210	2	2197	0.182073
GO:0034605	cellular response to heat	biological_process	6	BSS2_RS05130	1	210	2	2197	0.182073
GO:0048027	mRNA 5'-UTR binding	molecular_function	8	BSS2_RS15380	1	210	2	2197	0.182073
GO:0030430	host cell cytoplasm	cellular_component	6	BSS2_RS09770	1	210	2	2197	0.182073
GO:0000985	bacterial-type RNA polymerase core promoter sequence-specific DNA binding	molecular_function	10	BSS2_RS07620	1	210	2	2197	0.182073
GO:0044216	other organism cell	cellular_component	4	BSS2_RS09770	1	210	2	2197	0.182073
GO:0003987	acetate-CoA ligase activity	molecular_function	7	BSS2_RS07995	1	210	2	2197	0.182073
GO:0004030	aldehyde dehydrogenase [NAD(P)+] activity	molecular_function	7	BSS2_RS09390	1	210	2	2197	0.182073
GO:0048568	embryonic organ development	biological_process	6	BSS2_RS09390	1	210	2	2197	0.182073
GO:0044119	growth of symbiont in host cell	biological_process	7	BSS2_RS06720	1	210	2	2197	0.182073
GO:0034061	DNA polymerase activity	molecular_function	7	BSS2_RS00320	1	210	2	2197	0.182073
GO:0004475	mannose-1-phosphate guanylyltransferase activity	molecular_function	9	BSS2_RS11615	1	210	2	2197	0.182073
GO:0015294	solute:cation symporter activity	molecular_function	8	BSS2_RS06715	1	210	2	2197	0.182073
GO:0032025	response to cobalt ion	biological_process	7	BSS2_RS07325	1	210	2	2197	0.182073
GO:0052621	diguanylate cyclase activity	molecular_function	7	BSS2_RS14600	1	210	2	2197	0.182073
GO:0047949	glutarate-semialdehyde dehydrogenase (NAD+) activity	molecular_function	7	BSS2_RS15055	1	210	2	2197	0.182073
GO:0004476	mannose-6-phosphate isomerase activity	molecular_function	7	BSS2_RS11615	1	210	2	2197	0.182073
GO:0030632	D-alanine biosynthetic process	biological_process	14	BSS2_RS05895	1	210	2	2197	0.182073
GO:0019249	lactate biosynthetic process	biological_process	10	BSS2_RS15470	1	210	2	2197	0.182073
GO:0065010	extracellular membrane-bounded organelle	cellular_component	5	BSS2_RS09770	1	210	2	2197	0.182073
GO:0050269	coniferyl-aldehyde dehydrogenase activity	molecular_function	8	BSS2_RS09390	1	210	2	2197	0.182073
GO:0006515	protein quality control for misfolded or incompletely synthesized proteins	biological_process	9	BSS2_RS05130	1	210	2	2197	0.182073
GO:0043230	extracellular organelle	cellular_component	4	BSS2_RS09770	1	210	2	2197	0.182073
GO:0046144	D-alanine family amino acid metabolic process	biological_process	12	BSS2_RS05895	1	210	2	2197	0.182073
GO:0033646	host intracellular part	cellular_component	5	BSS2_RS09770	1	210	2	2197	0.182073
GO:0030420	establishment of competence for transformation	biological_process	6	BSS2_RS09805	1	210	2	2197	0.182073
GO:0004658	propionyl-CoA carboxylase activity	molecular_function	7	BSS2_RS05500	1	210	2	2197	0.182073
GO:0061727	methylglyoxal catabolic process to lactate	biological_process	10	BSS2_RS15470	1	210	2	2197	0.182073
GO:0046145	D-alanine family amino acid biosynthetic process	biological_process	13	BSS2_RS05895	1	210	2	2197	0.182073
GO:0033655	host cell cytoplasm part	cellular_component	6	BSS2_RS09770	1	210	2	2197	0.182073
GO:0044215	other organism	cellular_component	3	BSS2_RS09770	1	210	2	2197	0.182073
GO:0004777	succinate-semialdehyde dehydrogenase (NAD+) activity	molecular_function	7	BSS2_RS15055	1	210	2	2197	0.182073
GO:0046950	cellular ketone body metabolic process	biological_process	5	BSS2_RS07995	1	210	2	2197	0.182073
GO:0015148	D-xylose transmembrane transporter activity	molecular_function	9	BSS2_RS14400	1	210	2	2197	0.182073
GO:0009306	protein secretion	biological_process	10	BSS2_RS07730;BSS2_RS08380;BSS2_RS10770	3	210	16	2197	0.1916
GO:0016830	carbon-carbon lyase activity	molecular_function	5	BSS2_RS09605;BSS2_RS07440;BSS2_RS15230	3	210	16	2197	0.1916
GO:0043565	sequence-specific DNA binding	molecular_function	7	BSS2_RS05130;BSS2_RS02635;BSS2_RS15470;BSS2_RS07620;BSS2_RS00920;BSS2_RS11960	6	210	41	2197	0.19196
GO:0050896	response to stimulus	biological_process	3	BSS2_RS00330;BSS2_RS13780;BSS2_RS09555;BSS2_RS10630;BSS2_RS00320;BSS2_RS07440;BSS2_RS09460;BSS2_RS07620;BSS2_RS10280;BSS2_RS10770;BSS2_RS00835;BSS2_RS12525;BSS2_RS13070;BSS2_RS10625;BSS2_RS08160;BSS2_RS13760;BSS2_RS10615;BSS2_RS09560;BSS2_RS05130;BSS2_RS12875;BSS2_RS09770	21	210	181	2197	0.196734
GO:0005215	transporter activity	molecular_function	3	BSS2_RS15640;BSS2_RS06330;BSS2_RS01030;BSS2_RS06335;BSS2_RS12405;BSS2_RS13070;BSS2_RS07125;BSS2_RS01040;BSS2_RS13770;BSS2_RS13775;BSS2_RS14170;BSS2_RS03130;BSS2_RS13850	13	210	106	2197	0.206853
GO:0032553	ribonucleotide binding	molecular_function	6	BSS2_RS09770;BSS2_RS13760;BSS2_RS08380;BSS2_RS13765;BSS2_RS09555;BSS2_RS05130;BSS2_RS13070;BSS2_RS09560	8	210	60	2197	0.209269
GO:0016829	lyase activity	molecular_function	4	BSS2_RS14365;BSS2_RS01135;BSS2_RS00380;BSS2_RS07440;BSS2_RS15470;BSS2_RS09605;BSS2_RS15230	7	210	51	2197	0.209289
GO:0006006	glucose metabolic process	biological_process	8	BSS2_RS14095;BSS2_RS09605	2	210	9	2197	0.209851
GO:1901700	response to oxygen-containing compound	biological_process	5	BSS2_RS07440;BSS2_RS08160	2	210	9	2197	0.209851
GO:0015696	ammonium transport	biological_process	8	BSS2_RS01040;BSS2_RS01030	2	210	9	2197	0.209851
GO:0019321	pentose metabolic process	biological_process	7	BSS2_RS14395;BSS2_RS15230	2	210	9	2197	0.209851
GO:0031460	glycine betaine transport	biological_process	11	BSS2_RS01040;BSS2_RS01030	2	210	9	2197	0.209851
GO:0061077	chaperone-mediated protein folding	biological_process	5	BSS2_RS12525;BSS2_RS09770	2	210	9	2197	0.209851
GO:0005304	L-valine transmembrane transporter activity	molecular_function	7	BSS2_RS10185;BSS2_RS13070	2	210	9	2197	0.209851
GO:0006857	oligopeptide transport	biological_process	9	BSS2_RS12525;BSS2_RS15140	2	210	9	2197	0.209851
GO:0071949	FAD binding	molecular_function	7	BSS2_RS17430;BSS2_RS04430;BSS2_RS15250	3	210	17	2197	0.21732
GO:0006779	porphyrin-containing compound biosynthetic process	biological_process	8	BSS2_RS06055;BSS2_RS15220;BSS2_RS00835	3	210	17	2197	0.21732
GO:0048518	positive regulation of biological process	biological_process	5	BSS2_RS11960;BSS2_RS07620;BSS2_RS15470;BSS2_RS00920;BSS2_RS05925	5	210	34	2197	0.21996
GO:0008144	drug binding	molecular_function	4	BSS2_RS09770;BSS2_RS13070;BSS2_RS09555;BSS2_RS09560;BSS2_RS05130;BSS2_RS13760;BSS2_RS15220;BSS2_RS13765	8	210	61	2197	0.222453
GO:1901615	organic hydroxy compound metabolic process	biological_process	5	BSS2_RS15470;BSS2_RS11455;BSS2_RS17430;BSS2_RS10215	4	210	26	2197	0.232597
GO:0097367	carbohydrate derivative binding	molecular_function	4	BSS2_RS13765;BSS2_RS09560;BSS2_RS09770;BSS2_RS13760;BSS2_RS09555;BSS2_RS05130;BSS2_RS08380;BSS2_RS13070	8	210	62	2197	0.235938
GO:0006950	response to stress	biological_process	4	BSS2_RS05130;BSS2_RS10280;BSS2_RS09770;BSS2_RS13760;BSS2_RS12525;BSS2_RS00330;BSS2_RS09555;BSS2_RS09560;BSS2_RS08160;BSS2_RS00320;BSS2_RS07440;BSS2_RS00835;BSS2_RS07620	13	210	109	2197	0.236786
GO:0051259	protein complex oligomerization	biological_process	7	BSS2_RS09560;BSS2_RS09555;BSS2_RS09390	3	210	18	2197	0.243703
GO:0015145	monosaccharide transmembrane transporter activity	molecular_function	7	BSS2_RS06210;BSS2_RS10080;BSS2_RS14395	3	210	18	2197	0.243703
GO:0005351	carbohydrate:proton symporter activity	molecular_function	7	BSS2_RS13235;BSS2_RS11445	2	210	10	2197	0.246721
GO:0006474	N-terminal protein amino acid acetylation	biological_process	11	BSS2_RS08480;BSS2_RS07205	2	210	10	2197	0.246721
GO:0031248	protein acetyltransferase complex	cellular_component	5	BSS2_RS07205;BSS2_RS08480	2	210	10	2197	0.246721
GO:0006098	pentose-phosphate shunt	biological_process	7	BSS2_RS05885;BSS2_RS14095	2	210	10	2197	0.246721
GO:0015695	organic cation transport	biological_process	8	BSS2_RS01040;BSS2_RS01030	2	210	10	2197	0.246721
GO:0019243	methylglyoxal catabolic process to D-lactate via S-lactoyl-glutathione	biological_process	11	BSS2_RS12955;BSS2_RS15470	2	210	10	2197	0.246721
GO:0044550	secondary metabolite biosynthetic process	biological_process	5	BSS2_RS04430;BSS2_RS09390	2	210	10	2197	0.246721
GO:0051082	unfolded protein binding	molecular_function	5	BSS2_RS09775;BSS2_RS09770	2	210	10	2197	0.246721
GO:0046436	D-alanine metabolic process	biological_process	13	BSS2_RS05895	1	210	3	2197	0.260325
GO:0000731	DNA synthesis involved in DNA repair	biological_process	9	BSS2_RS00320	1	210	3	2197	0.260325
GO:0006729	tetrahydrobiopterin biosynthetic process	biological_process	8	BSS2_RS00380	1	210	3	2197	0.260325
GO:0019354	siroheme biosynthetic process	biological_process	10	BSS2_RS00835	1	210	3	2197	0.260325
GO:0019556	histidine catabolic process to glutamate and formamide	biological_process	12	BSS2_RS14365	1	210	3	2197	0.260325
GO:0046416	D-amino acid metabolic process	biological_process	10	BSS2_RS05895	1	210	3	2197	0.260325
GO:0042908	xenobiotic transport	biological_process	6	BSS2_RS11560	1	210	3	2197	0.260325
GO:0071732	cellular response to nitric oxide	biological_process	8	BSS2_RS14600	1	210	3	2197	0.260325
GO:0051596	methylglyoxal catabolic process	biological_process	7	BSS2_RS15470	1	210	3	2197	0.260325
GO:0016877	ligase activity, forming carbon-sulfur bonds	molecular_function	5	BSS2_RS07995	1	210	3	2197	0.260325
GO:1900750	oligopeptide binding	molecular_function	6	BSS2_RS12525	1	210	3	2197	0.260325
GO:0015087	cobalt ion transmembrane transporter activity	molecular_function	10	BSS2_RS06065	1	210	3	2197	0.260325
GO:0010045	response to nickel cation	biological_process	7	BSS2_RS07325	1	210	3	2197	0.260325
GO:0006548	histidine catabolic process	biological_process	11	BSS2_RS14365	1	210	3	2197	0.260325
GO:0019541	propionate metabolic process	biological_process	7	BSS2_RS05500	1	210	3	2197	0.260325
GO:0004457	lactate dehydrogenase activity	molecular_function	6	BSS2_RS17430	1	210	3	2197	0.260325
GO:0009078	pyruvate family amino acid metabolic process	biological_process	10	BSS2_RS05895	1	210	3	2197	0.260325
GO:0004148	dihydrolipoyl dehydrogenase activity	molecular_function	7	BSS2_RS12480	1	210	3	2197	0.260325
GO:0048731	system development	biological_process	5	BSS2_RS09390	1	210	3	2197	0.260325
GO:0009653	anatomical structure morphogenesis	biological_process	4	BSS2_RS09390	1	210	3	2197	0.260325
GO:0004742	dihydrolipoyllysine-residue acetyltransferase activity	molecular_function	9	BSS2_RS10210	1	210	3	2197	0.260325
GO:0071322	cellular response to carbohydrate stimulus	biological_process	7	BSS2_RS14685	1	210	3	2197	0.260325
GO:0051116	cobaltochelatase activity	molecular_function	7	BSS2_RS06050	1	210	3	2197	0.260325
GO:0005985	sucrose metabolic process	biological_process	8	BSS2_RS14095	1	210	3	2197	0.260325
GO:0010447	response to acidic pH	biological_process	6	BSS2_RS07440	1	210	3	2197	0.260325
GO:0019068	virion assembly	biological_process	7	BSS2_RS02715	1	210	3	2197	0.260325
GO:0046912	transferase activity, transferring acyl groups, acyl groups converted into alkyl on transfer	molecular_function	6	BSS2_RS07440	1	210	3	2197	0.260325
GO:0051085	chaperone cofactor-dependent protein refolding	biological_process	7	BSS2_RS09770	1	210	3	2197	0.260325
GO:0004764	shikimate 3-dehydrogenase (NADP+) activity	molecular_function	7	BSS2_RS10215	1	210	3	2197	0.260325
GO:0010438	cellular response to sulfur starvation	biological_process	9	BSS2_RS15640	1	210	3	2197	0.260325
GO:0035375	zymogen binding	molecular_function	6	BSS2_RS07440	1	210	3	2197	0.260325
GO:0006097	glyoxylate cycle	biological_process	7	BSS2_RS07440	1	210	3	2197	0.260325
GO:0001406	glycerophosphodiester transmembrane transporter activity	molecular_function	8	BSS2_RS13235	1	210	3	2197	0.260325
GO:0004642	phosphoribosylformylglycinamidine synthase activity	molecular_function	7	BSS2_RS03880	1	210	3	2197	0.260325
GO:0015430	glycerol-3-phosphate-transporting ATPase activity	molecular_function	9	BSS2_RS13235	1	210	3	2197	0.260325
GO:0042121	alginic acid biosynthetic process	biological_process	9	BSS2_RS11615	1	210	3	2197	0.260325
GO:0006721	terpenoid metabolic process	biological_process	8	BSS2_RS09390	1	210	3	2197	0.260325
GO:0044421	extracellular region part	cellular_component	3	BSS2_RS09770	1	210	3	2197	0.260325
GO:0006270	DNA replication initiation	biological_process	8	BSS2_RS02635	1	210	3	2197	0.260325
GO:0005509	calcium ion binding	molecular_function	7	BSS2_RS06190	1	210	3	2197	0.260325
GO:0051084	'de novo' posttranslational protein folding	biological_process	6	BSS2_RS09770	1	210	3	2197	0.260325
GO:0046437	D-amino acid biosynthetic process	biological_process	11	BSS2_RS05895	1	210	3	2197	0.260325
GO:0008169	C-methyltransferase activity	molecular_function	7	BSS2_RS00835	1	210	3	2197	0.260325
GO:0003978	UDP-glucose 4-epimerase activity	molecular_function	7	BSS2_RS12545	1	210	3	2197	0.260325
GO:0015750	pentose transmembrane transport	biological_process	10	BSS2_RS02505	1	210	3	2197	0.260325
GO:0004851	uroporphyrin-III C-methyltransferase activity	molecular_function	8	BSS2_RS00835	1	210	3	2197	0.260325
GO:0016417	S-acyltransferase activity	molecular_function	7	BSS2_RS12475	1	210	3	2197	0.260325
GO:0070401	NADP+ binding	molecular_function	6	BSS2_RS15055	1	210	3	2197	0.260325
GO:0071702	organic substance transport	biological_process	6	BSS2_RS01040;BSS2_RS13795;BSS2_RS11445;BSS2_RS08380;BSS2_RS07125;BSS2_RS01030;BSS2_RS12525;BSS2_RS13070	8	210	64	2197	0.263719
GO:0051252	regulation of RNA metabolic process	biological_process	8	BSS2_RS15470;BSS2_RS07620;BSS2_RS00920;BSS2_RS00610;BSS2_RS11960;BSS2_RS09770;BSS2_RS05925	7	210	55	2197	0.268618
GO:1903507	negative regulation of nucleic acid-templated transcription	biological_process	10	BSS2_RS00920;BSS2_RS11960;BSS2_RS00610	3	210	19	2197	0.270563
GO:1902679	negative regulation of RNA biosynthetic process	biological_process	9	BSS2_RS00920;BSS2_RS11960;BSS2_RS00610	3	210	19	2197	0.270563
GO:0015658	branched-chain amino acid transmembrane transporter activity	molecular_function	8	BSS2_RS10180;BSS2_RS15575;BSS2_RS13070	3	210	19	2197	0.270563
GO:0009060	aerobic respiration	biological_process	8	BSS2_RS17430;BSS2_RS12730;BSS2_RS15250	3	210	19	2197	0.270563
GO:0050661	NADP binding	molecular_function	6	BSS2_RS10215;BSS2_RS10195;BSS2_RS04850	3	210	19	2197	0.270563
GO:0016614	oxidoreductase activity, acting on CH-OH group of donors	molecular_function	5	BSS2_RS17430;BSS2_RS14510;BSS2_RS11455;BSS2_RS10215	4	210	28	2197	0.276212
GO:0036094	small molecule binding	molecular_function	4	BSS2_RS09460;BSS2_RS13535;BSS2_RS09555;BSS2_RS09770;BSS2_RS13760;BSS2_RS13765;BSS2_RS05130;BSS2_RS15220;BSS2_RS13070;BSS2_RS09560;BSS2_RS17430;BSS2_RS10215;BSS2_RS08380	13	210	113	2197	0.279168
GO:0072350	tricarboxylic acid metabolic process	biological_process	8	BSS2_RS07440;BSS2_RS12730	2	210	11	2197	0.283791
GO:0004596	peptide alpha-N-acetyltransferase activity	molecular_function	10	BSS2_RS08480;BSS2_RS07205	2	210	11	2197	0.283791
GO:0003333	amino acid transmembrane transport	biological_process	11	BSS2_RS08990;BSS2_RS13070	2	210	11	2197	0.283791
GO:0065003	protein-containing complex assembly	biological_process	6	BSS2_RS09390;BSS2_RS09560;BSS2_RS09770;BSS2_RS06280;BSS2_RS09555;BSS2_RS08160;BSS2_RS12730;BSS2_RS12875	8	210	66	2197	0.292423
GO:0005576	extracellular region	cellular_component	3	BSS2_RS07440;BSS2_RS15440;BSS2_RS09770	3	210	20	2197	0.297731
GO:0020037	heme binding	molecular_function	6	BSS2_RS13780;BSS2_RS12415;BSS2_RS12410	3	210	20	2197	0.297731
GO:0006081	cellular aldehyde metabolic process	biological_process	5	BSS2_RS07440;BSS2_RS09390;BSS2_RS15470	3	210	20	2197	0.297731
GO:0051128	regulation of cellular component organization	biological_process	6	BSS2_RS07620;BSS2_RS00920;BSS2_RS11960	3	210	20	2197	0.297731
GO:0070011	peptidase activity, acting on L-amino acid peptides	molecular_function	6	BSS2_RS05130;BSS2_RS09555;BSS2_RS09560	3	210	20	2197	0.297731
GO:0051253	negative regulation of RNA metabolic process	biological_process	8	BSS2_RS00920;BSS2_RS11960;BSS2_RS00610	3	210	20	2197	0.297731
GO:0019219	regulation of nucleobase-containing compound metabolic process	biological_process	7	BSS2_RS09770;BSS2_RS00920;BSS2_RS11960;BSS2_RS07620;BSS2_RS15470;BSS2_RS00610;BSS2_RS05925	7	210	57	2197	0.299878
GO:0030246	carbohydrate binding	molecular_function	4	BSS2_RS14685;BSS2_RS13445	2	210	12	2197	0.320688
GO:0006865	amino acid transport	biological_process	10	BSS2_RS13070;BSS2_RS00065;BSS2_RS11880;BSS2_RS08990	4	210	30	2197	0.32103
GO:0045934	negative regulation of nucleobase-containing compound metabolic process	biological_process	8	BSS2_RS11960;BSS2_RS00920;BSS2_RS00610	3	210	21	2197	0.325047
GO:0042626	ATPase-coupled transmembrane transporter activity	molecular_function	8	BSS2_RS10090;BSS2_RS07125;BSS2_RS15140;BSS2_RS10180;BSS2_RS15315;BSS2_RS11530;BSS2_RS12405;BSS2_RS12510;BSS2_RS11525;BSS2_RS13235	10	210	88	2197	0.329609
GO:0009758	carbohydrate utilization	biological_process	3	BSS2_RS14685	1	210	4	2197	0.331124
GO:0006614	SRP-dependent cotranslational protein targeting to membrane	biological_process	14	BSS2_RS08380	1	210	4	2197	0.331124
GO:0071310	cellular response to organic substance	biological_process	6	BSS2_RS09770	1	210	4	2197	0.331124
GO:0006829	zinc ion transport	biological_process	10	BSS2_RS15315	1	210	4	2197	0.331124
GO:0042182	ketone catabolic process	biological_process	6	BSS2_RS15470	1	210	4	2197	0.331124
GO:0042445	hormone metabolic process	biological_process	4	BSS2_RS09390	1	210	4	2197	0.331124
GO:0009268	response to pH	biological_process	5	BSS2_RS07440	1	210	4	2197	0.331124
GO:0015175	neutral amino acid transmembrane transporter activity	molecular_function	8	BSS2_RS13070	1	210	4	2197	0.331124
GO:0036412	acetyl-CoA:oxalate CoA-transferase	molecular_function	7	BSS2_RS10790	1	210	4	2197	0.331124
GO:0097501	stress response to metal ion	biological_process	5	BSS2_RS10280	1	210	4	2197	0.331124
GO:0010817	regulation of hormone levels	biological_process	5	BSS2_RS09390	1	210	4	2197	0.331124
GO:0019570	L-arabinose catabolic process to 2-oxoglutarate	biological_process	10	BSS2_RS15055	1	210	4	2197	0.331124
GO:0006612	protein targeting to membrane	biological_process	12	BSS2_RS08380	1	210	4	2197	0.331124
GO:0006986	response to unfolded protein	biological_process	6	BSS2_RS09770	1	210	4	2197	0.331124
GO:0003857	3-hydroxyacyl-CoA dehydrogenase activity	molecular_function	7	BSS2_RS12135	1	210	4	2197	0.331124
GO:0004738	pyruvate dehydrogenase activity	molecular_function	6	BSS2_RS10210	1	210	4	2197	0.331124
GO:0006824	cobalt ion transport	biological_process	10	BSS2_RS06065	1	210	4	2197	0.331124
GO:0016709	oxidoreductase activity, acting on paired donors, with incorporation or reduction of molecular oxygen, NAD(P)H as one donor, and incorporation of one atom of oxygen	molecular_function	6	BSS2_RS04430	1	210	4	2197	0.331124
GO:0016679	oxidoreductase activity, acting on diphenols and related substances as donors	molecular_function	5	BSS2_RS12420	1	210	4	2197	0.331124
GO:0005319	lipid transporter activity	molecular_function	4	BSS2_RS07125	1	210	4	2197	0.331124
GO:0046943	carboxylic acid transmembrane transporter activity	molecular_function	6	BSS2_RS13070	1	210	4	2197	0.331124
GO:0019897	extrinsic component of plasma membrane	cellular_component	5	BSS2_RS17430	1	210	4	2197	0.331124
GO:0006002	fructose 6-phosphate metabolic process	biological_process	7	BSS2_RS14095	1	210	4	2197	0.331124
GO:0044183	protein folding chaperone	molecular_function	3	BSS2_RS09770	1	210	4	2197	0.331124
GO:0007275	multicellular organism development	biological_process	4	BSS2_RS09390	1	210	4	2197	0.331124
GO:0006004	fucose metabolic process	biological_process	8	BSS2_RS15230	1	210	4	2197	0.331124
GO:0004739	pyruvate dehydrogenase (acetyl-transferring) activity	molecular_function	7	BSS2_RS10205	1	210	4	2197	0.331124
GO:0032784	regulation of DNA-templated transcription, elongation	biological_process	9	BSS2_RS12895	1	210	4	2197	0.331124
GO:0019632	shikimate metabolic process	biological_process	9	BSS2_RS10215	1	210	4	2197	0.331124
GO:0009068	aspartate family amino acid catabolic process	biological_process	11	BSS2_RS15220	1	210	4	2197	0.331124
GO:0009395	phospholipid catabolic process	biological_process	8	BSS2_RS12125	1	210	4	2197	0.331124
GO:0016878	acid-thiol ligase activity	molecular_function	6	BSS2_RS07995	1	210	4	2197	0.331124
GO:0071111	cyclic-guanylate-specific phosphodiesterase activity	molecular_function	8	BSS2_RS14600	1	210	4	2197	0.331124
GO:0004004	ATP-dependent RNA helicase activity	molecular_function	11	BSS2_RS04865	1	210	4	2197	0.331124
GO:0071897	DNA biosynthetic process	biological_process	8	BSS2_RS00320	1	210	4	2197	0.331124
GO:0043335	protein unfolding	biological_process	4	BSS2_RS09555	1	210	4	2197	0.331124
GO:0019898	extrinsic component of membrane	cellular_component	4	BSS2_RS17430	1	210	4	2197	0.331124
GO:0018065	protein-cofactor linkage	biological_process	9	BSS2_RS12730	1	210	4	2197	0.331124
GO:0035966	response to topologically incorrect protein	biological_process	5	BSS2_RS09770	1	210	4	2197	0.331124
GO:0006694	steroid biosynthetic process	biological_process	7	BSS2_RS04850	1	210	4	2197	0.331124
GO:1990169	stress response to copper ion	biological_process	8	BSS2_RS10280	1	210	4	2197	0.331124
GO:0006458	'de novo' protein folding	biological_process	5	BSS2_RS09770	1	210	4	2197	0.331124
GO:0070063	RNA polymerase binding	molecular_function	6	BSS2_RS12895	1	210	4	2197	0.331124
GO:0043168	anion binding	molecular_function	5	BSS2_RS13760;BSS2_RS05130;BSS2_RS09555;BSS2_RS15220;BSS2_RS13765;BSS2_RS08380;BSS2_RS07655;BSS2_RS09560;BSS2_RS17430;BSS2_RS09460;BSS2_RS13070;BSS2_RS09770	12	210	109	2197	0.345921
GO:0033036	macromolecule localization	biological_process	4	BSS2_RS08380;BSS2_RS07125;BSS2_RS12525	3	210	22	2197	0.352366
GO:0010033	response to organic substance	biological_process	5	BSS2_RS09770;BSS2_RS07440	2	210	13	2197	0.357108
GO:1904949	ATPase complex	cellular_component	5	BSS2_RS09560;BSS2_RS09555	2	210	13	2197	0.357108
GO:1901363	heterocyclic compound binding	molecular_function	4	BSS2_RS13070;BSS2_RS02635;BSS2_RS09460;BSS2_RS10215;BSS2_RS08380;BSS2_RS09540;BSS2_RS00920;BSS2_RS09560;BSS2_RS07620;BSS2_RS05130;BSS2_RS11960;BSS2_RS09770;BSS2_RS13780;BSS2_RS15470;BSS2_RS13760;BSS2_RS17430;BSS2_RS05925;BSS2_RS13765;BSS2_RS15220;BSS2_RS09555	20	210	191	2197	0.364759
GO:0097159	organic cyclic compound binding	molecular_function	4	BSS2_RS09770;BSS2_RS08380;BSS2_RS02635;BSS2_RS13760;BSS2_RS10215;BSS2_RS05925;BSS2_RS17430;BSS2_RS00920;BSS2_RS09560;BSS2_RS09460;BSS2_RS05130;BSS2_RS15220;BSS2_RS13070;BSS2_RS15470;BSS2_RS09555;BSS2_RS09540;BSS2_RS07620;BSS2_RS13765;BSS2_RS13780;BSS2_RS11960	20	210	191	2197	0.364759
GO:0042597	periplasmic space	cellular_component	4	BSS2_RS12525;BSS2_RS15315;BSS2_RS14405;BSS2_RS13780;BSS2_RS02505;BSS2_RS11565	6	210	52	2197	0.378147
GO:0006310	DNA recombination	biological_process	8	BSS2_RS07620;BSS2_RS01210;BSS2_RS05000	3	210	23	2197	0.379557
GO:0032787	monocarboxylic acid metabolic process	biological_process	8	BSS2_RS10215;BSS2_RS15470;BSS2_RS17430;BSS2_RS07440;BSS2_RS15220;BSS2_RS09390;BSS2_RS05895	7	210	62	2197	0.380687
GO:0031224	intrinsic component of membrane	cellular_component	4	BSS2_RS11565;BSS2_RS06335;BSS2_RS13775;BSS2_RS14395;BSS2_RS13850;BSS2_RS12420;BSS2_RS06330;BSS2_RS13770	8	210	72	2197	0.382122
GO:0015833	peptide transport	biological_process	8	BSS2_RS12515;BSS2_RS13780;BSS2_RS08380;BSS2_RS12525	4	210	33	2197	0.38899
GO:0004175	endopeptidase activity	molecular_function	7	BSS2_RS05130;BSS2_RS09560	2	210	14	2197	0.392805
GO:0002097	tRNA wobble base modification	biological_process	13	BSS2_RS09460	1	210	5	2197	0.395175
GO:0046185	aldehyde catabolic process	biological_process	6	BSS2_RS15470	1	210	5	2197	0.395175
GO:0009225	nucleotide-sugar metabolic process	biological_process	8	BSS2_RS12540	1	210	5	2197	0.395175
GO:0004721	phosphoprotein phosphatase activity	molecular_function	8	BSS2_RS10615	1	210	5	2197	0.395175
GO:0032501	multicellular organismal process	biological_process	3	BSS2_RS09390	1	210	5	2197	0.395175
GO:0098562	cytoplasmic side of membrane	cellular_component	5	BSS2_RS17430	1	210	5	2197	0.395175
GO:0015820	leucine transport	biological_process	8	BSS2_RS11880	1	210	5	2197	0.395175
GO:0048856	anatomical structure development	biological_process	4	BSS2_RS09390	1	210	5	2197	0.395175
GO:0016114	terpenoid biosynthetic process	biological_process	9	BSS2_RS09390	1	210	5	2197	0.395175
GO:0000302	response to reactive oxygen species	biological_process	6	BSS2_RS08160	1	210	5	2197	0.395175
GO:0016840	carbon-nitrogen lyase activity	molecular_function	5	BSS2_RS14365	1	210	5	2197	0.395175
GO:0043531	ADP binding	molecular_function	9	BSS2_RS09770	1	210	5	2197	0.395175
GO:0019852	L-ascorbic acid metabolic process	biological_process	7	BSS2_RS15055	1	210	5	2197	0.395175
GO:0005342	organic acid transmembrane transporter activity	molecular_function	5	BSS2_RS13070	1	210	5	2197	0.395175
GO:0052564	response to immune response of other organism involved in symbiotic interaction	biological_process	8	BSS2_RS07440	1	210	5	2197	0.395175
GO:0001101	response to acid chemical	biological_process	5	BSS2_RS07440	1	210	5	2197	0.395175
GO:0009438	methylglyoxal metabolic process	biological_process	6	BSS2_RS15470	1	210	5	2197	0.395175
GO:0046688	response to copper ion	biological_process	7	BSS2_RS10280	1	210	5	2197	0.395175
GO:0099133	ATP hydrolysis coupled anion transmembrane transport	biological_process	9	BSS2_RS08990	1	210	5	2197	0.395175
GO:0004520	endodeoxyribonuclease activity	molecular_function	8	BSS2_RS09540	1	210	5	2197	0.395175
GO:0006605	protein targeting	biological_process	11	BSS2_RS08380	1	210	5	2197	0.395175
GO:0006768	biotin metabolic process	biological_process	7	BSS2_RS12335	1	210	5	2197	0.395175
GO:0010165	response to X-ray	biological_process	7	BSS2_RS05130	1	210	5	2197	0.395175
GO:0001407	glycerophosphodiester transmembrane transport	biological_process	9	BSS2_RS13235	1	210	5	2197	0.395175
GO:0005886	plasma membrane	cellular_component	4	BSS2_RS09770;BSS2_RS07620;BSS2_RS10615;BSS2_RS13775;BSS2_RS11565;BSS2_RS00320;BSS2_RS10770;BSS2_RS13765;BSS2_RS02635;BSS2_RS10080;BSS2_RS04900;BSS2_RS13445;BSS2_RS13795;BSS2_RS06210;BSS2_RS12515;BSS2_RS08380;BSS2_RS12405;BSS2_RS01040;BSS2_RS07440;BSS2_RS09390;BSS2_RS12520;BSS2_RS12110;BSS2_RS13850;BSS2_RS12420;BSS2_RS12415;BSS2_RS01030;BSS2_RS15640;BSS2_RS11435;BSS2_RS08990;BSS2_RS13760;BSS2_RS06…	39	210	390	2197	0.402232
GO:0006144	purine nucleobase metabolic process	biological_process	9	BSS2_RS06265;BSS2_RS06270;BSS2_RS06275	3	210	24	2197	0.406502
GO:0030170	pyridoxal phosphate binding	molecular_function	6	BSS2_RS12335;BSS2_RS15220;BSS2_RS05895	3	210	24	2197	0.406502
GO:0045892	negative regulation of transcription, DNA-templated	biological_process	9	BSS2_RS00610;BSS2_RS07325;BSS2_RS00920;BSS2_RS11960	4	210	34	2197	0.411527
GO:0010556	regulation of macromolecule biosynthetic process	biological_process	7	BSS2_RS15470;BSS2_RS00610;BSS2_RS11960;BSS2_RS05925;BSS2_RS07620;BSS2_RS00920;BSS2_RS09770	7	210	64	2197	0.413436
GO:0017111	nucleoside-triphosphatase activity	molecular_function	8	BSS2_RS07125;BSS2_RS10645;BSS2_RS09555;BSS2_RS05130;BSS2_RS09770;BSS2_RS08380	6	210	54	2197	0.413827
GO:0044265	cellular macromolecule catabolic process	biological_process	7	BSS2_RS09560;BSS2_RS05130	2	210	15	2197	0.427586
GO:0051262	protein tetramerization	biological_process	8	BSS2_RS15055;BSS2_RS09390	2	210	15	2197	0.427586
GO:0009411	response to UV	biological_process	7	BSS2_RS09460	1	210	6	2197	0.453119
GO:0010876	lipid localization	biological_process	5	BSS2_RS07125	1	210	6	2197	0.453119
GO:0030497	fatty acid elongation	biological_process	11	BSS2_RS10195	1	210	6	2197	0.453119
GO:1902475	L-alpha-amino acid transmembrane transport	biological_process	12	BSS2_RS13070	1	210	6	2197	0.453119
GO:0006970	response to osmotic stress	biological_process	5	BSS2_RS00835	1	210	6	2197	0.453119
GO:0019557	histidine catabolic process to glutamate and formate	biological_process	12	BSS2_RS14365	1	210	6	2197	0.453119
GO:0070482	response to oxygen levels	biological_process	5	BSS2_RS07440	1	210	6	2197	0.453119
GO:0036293	response to decreased oxygen levels	biological_process	6	BSS2_RS07440	1	210	6	2197	0.453119
GO:0090150	establishment of protein localization to membrane	biological_process	7	BSS2_RS08380	1	210	6	2197	0.453119
GO:0042277	peptide binding	molecular_function	5	BSS2_RS12525	1	210	6	2197	0.453119
GO:0008514	organic anion transmembrane transporter activity	molecular_function	7	BSS2_RS13070	1	210	6	2197	0.453119
GO:0046906	tetrapyrrole binding	molecular_function	5	BSS2_RS13780	1	210	6	2197	0.453119
GO:0006570	tyrosine metabolic process	biological_process	10	BSS2_RS15055	1	210	6	2197	0.453119
GO:0052200	response to host defenses	biological_process	8	BSS2_RS07440	1	210	6	2197	0.453119
GO:0046907	intracellular transport	biological_process	6	BSS2_RS08380	1	210	6	2197	0.453119
GO:0019323	pentose catabolic process	biological_process	8	BSS2_RS15230	1	210	6	2197	0.453119
GO:0006470	protein dephosphorylation	biological_process	9	BSS2_RS10615	1	210	6	2197	0.453119
GO:0015144	carbohydrate transmembrane transporter activity	molecular_function	5	BSS2_RS10090	1	210	6	2197	0.453119
GO:0034637	cellular carbohydrate biosynthetic process	biological_process	7	BSS2_RS14095	1	210	6	2197	0.453119
GO:0019320	hexose catabolic process	biological_process	8	BSS2_RS15230	1	210	6	2197	0.453119
GO:0004029	aldehyde dehydrogenase (NAD) activity	molecular_function	7	BSS2_RS09390	1	210	6	2197	0.453119
GO:0015591	D-ribose transmembrane transporter activity	molecular_function	9	BSS2_RS14395	1	210	6	2197	0.453119
GO:0004316	3-oxoacyl-[acyl-carrier-protein] reductase (NADPH) activity	molecular_function	8	BSS2_RS10195	1	210	6	2197	0.453119
GO:0051087	chaperone binding	molecular_function	5	BSS2_RS09770	1	210	6	2197	0.453119
GO:0052173	response to defenses of other organism involved in symbiotic interaction	biological_process	7	BSS2_RS07440	1	210	6	2197	0.453119
GO:0017000	antibiotic biosynthetic process	biological_process	7	BSS2_RS11455	1	210	6	2197	0.453119
GO:0051649	establishment of localization in cell	biological_process	5	BSS2_RS08380	1	210	6	2197	0.453119
GO:0000160	phosphorelay signal transduction system	biological_process	6	BSS2_RS07645;BSS2_RS00470;BSS2_RS07655;BSS2_RS00920	4	210	36	2197	0.456021
GO:0008233	peptidase activity	molecular_function	5	BSS2_RS09555;BSS2_RS09560;BSS2_RS05130;BSS2_RS02715	4	210	36	2197	0.456021
GO:0140097	catalytic activity, acting on DNA	molecular_function	4	BSS2_RS09540;BSS2_RS07620;BSS2_RS00320	3	210	26	2197	0.459249
GO:0045454	cell redox homeostasis	biological_process	5	BSS2_RS12405;BSS2_RS12480	2	210	16	2197	0.461298
GO:0009063	cellular amino acid catabolic process	biological_process	9	BSS2_RS15220;BSS2_RS12475	2	210	16	2197	0.461298
GO:0016051	carbohydrate biosynthetic process	biological_process	6	BSS2_RS14095;BSS2_RS09605	2	210	16	2197	0.461298
GO:0008483	transaminase activity	molecular_function	6	BSS2_RS15220;BSS2_RS05895	2	210	16	2197	0.461298
GO:0031326	regulation of cellular biosynthetic process	biological_process	7	BSS2_RS11960;BSS2_RS00610;BSS2_RS15470;BSS2_RS09770;BSS2_RS07620;BSS2_RS05925;BSS2_RS00920	7	210	67	2197	0.462302
GO:0009889	regulation of biosynthetic process	biological_process	6	BSS2_RS00920;BSS2_RS11960;BSS2_RS09770;BSS2_RS05925;BSS2_RS07620;BSS2_RS00610;BSS2_RS15470	7	210	67	2197	0.462302
GO:0008324	cation transmembrane transporter activity	molecular_function	6	BSS2_RS13770;BSS2_RS13070;BSS2_RS13775	3	210	27	2197	0.484879
GO:0003677	DNA binding	molecular_function	6	BSS2_RS05130;BSS2_RS15470;BSS2_RS00920;BSS2_RS11960;BSS2_RS02700;BSS2_RS02635;BSS2_RS07620;BSS2_RS09540;BSS2_RS12895;BSS2_RS05925;BSS2_RS01210;BSS2_RS07665	12	210	121	2197	0.492936
GO:0051287	NAD binding	molecular_function	6	BSS2_RS04850;BSS2_RS00835	2	210	17	2197	0.493828
GO:0070887	cellular response to chemical stimulus	biological_process	5	BSS2_RS07440;BSS2_RS09770	2	210	17	2197	0.493828
GO:0030288	outer membrane-bounded periplasmic space	cellular_component	5	BSS2_RS13535;BSS2_RS12525;BSS2_RS14405;BSS2_RS15155;BSS2_RS11880;BSS2_RS13780	6	210	59	2197	0.501574
GO:0046942	carboxylic acid transport	biological_process	9	BSS2_RS13070	1	210	7	2197	0.505536
GO:0030488	tRNA methylation	biological_process	11	BSS2_RS09460	1	210	7	2197	0.505536
GO:0045254	pyruvate dehydrogenase complex	cellular_component	6	BSS2_RS10210	1	210	7	2197	0.505536
GO:1905039	carboxylic acid transmembrane transport	biological_process	10	BSS2_RS13070	1	210	7	2197	0.505536
GO:0006869	lipid transport	biological_process	7	BSS2_RS07125	1	210	7	2197	0.505536
GO:0016903	oxidoreductase activity, acting on the aldehyde or oxo group of donors	molecular_function	5	BSS2_RS09390	1	210	7	2197	0.505536
GO:0006402	mRNA catabolic process	biological_process	10	BSS2_RS15380	1	210	7	2197	0.505536
GO:0070403	NAD+ binding	molecular_function	6	BSS2_RS15055	1	210	7	2197	0.505536
GO:0016620	oxidoreductase activity, acting on the aldehyde or oxo group of donors, NAD or NADP as acceptor	molecular_function	6	BSS2_RS09390	1	210	7	2197	0.505536
GO:0006531	aspartate metabolic process	biological_process	11	BSS2_RS05895	1	210	7	2197	0.505536
GO:0004497	monooxygenase activity	molecular_function	5	BSS2_RS04430	1	210	7	2197	0.505536
GO:0034040	ATPase-coupled lipid transmembrane transporter activity	molecular_function	5	BSS2_RS07125	1	210	7	2197	0.505536
GO:0008236	serine-type peptidase activity	molecular_function	6	BSS2_RS05130	1	210	7	2197	0.505536
GO:0075136	response to host	biological_process	6	BSS2_RS07440	1	210	7	2197	0.505536
GO:0006553	lysine metabolic process	biological_process	11	BSS2_RS15220	1	210	7	2197	0.505536
GO:0009416	response to light stimulus	biological_process	6	BSS2_RS09460	1	210	7	2197	0.505536
GO:0017171	serine hydrolase activity	molecular_function	5	BSS2_RS05130	1	210	7	2197	0.505536
GO:0015849	organic acid transport	biological_process	7	BSS2_RS13070	1	210	7	2197	0.505536
GO:0015562	efflux transmembrane transporter activity	molecular_function	5	BSS2_RS11560	1	210	7	2197	0.505536
GO:0004659	prenyltransferase activity	molecular_function	6	BSS2_RS14025	1	210	7	2197	0.505536
GO:0016407	acetyltransferase activity	molecular_function	7	BSS2_RS12475	1	210	7	2197	0.505536
GO:0010181	FMN binding	molecular_function	7	BSS2_RS04850	1	210	7	2197	0.505536
GO:1903825	organic acid transmembrane transport	biological_process	8	BSS2_RS13070	1	210	7	2197	0.505536
GO:0015179	L-amino acid transmembrane transporter activity	molecular_function	8	BSS2_RS13070	1	210	7	2197	0.505536
GO:0046417	chorismate metabolic process	biological_process	9	BSS2_RS10215	1	210	7	2197	0.505536
GO:0006260	DNA replication	biological_process	8	BSS2_RS09775;BSS2_RS00320;BSS2_RS02635	3	210	28	2197	0.509919
GO:0071705	nitrogen compound transport	biological_process	6	BSS2_RS13070;BSS2_RS12525;BSS2_RS01030;BSS2_RS08380;BSS2_RS01040	5	210	49	2197	0.510034
GO:0043933	protein-containing complex subunit organization	biological_process	5	BSS2_RS09555;BSS2_RS09390;BSS2_RS12730;BSS2_RS08160;BSS2_RS09770;BSS2_RS12875;BSS2_RS09560	7	210	70	2197	0.510253
GO:0051289	protein homotetramerization	biological_process	9	BSS2_RS09390;BSS2_RS04850	2	210	18	2197	0.525094
GO:0022890	inorganic cation transmembrane transporter activity	molecular_function	7	BSS2_RS13775;BSS2_RS13770	2	210	18	2197	0.525094
GO:0006259	DNA metabolic process	biological_process	7	BSS2_RS02635;BSS2_RS09540;BSS2_RS00320;BSS2_RS00330;BSS2_RS07620	5	210	50	2197	0.528643
GO:0006974	cellular response to DNA damage stimulus	biological_process	6	BSS2_RS04900;BSS2_RS06060;BSS2_RS00330;BSS2_RS00320;BSS2_RS13760	5	210	50	2197	0.528643
GO:2000113	negative regulation of cellular macromolecule biosynthetic process	biological_process	9	BSS2_RS11960;BSS2_RS00920;BSS2_RS00610	3	210	29	2197	0.534312
GO:0010558	negative regulation of macromolecule biosynthetic process	biological_process	8	BSS2_RS00920;BSS2_RS00610;BSS2_RS11960	3	210	29	2197	0.534312
GO:0043227	membrane-bounded organelle	cellular_component	4	BSS2_RS09770;BSS2_RS07995;BSS2_RS09390	3	210	29	2197	0.534312
GO:2000112	regulation of cellular macromolecule biosynthetic process	biological_process	8	BSS2_RS05925;BSS2_RS15470;BSS2_RS00610;BSS2_RS00920;BSS2_RS07620;BSS2_RS11960	6	210	62	2197	0.552045
GO:0015804	neutral amino acid transport	biological_process	11	BSS2_RS13070	1	210	8	2197	0.55295
GO:0051707	response to other organism	biological_process	6	BSS2_RS07440	1	210	8	2197	0.55295
GO:0006522	alanine metabolic process	biological_process	11	BSS2_RS05895	1	210	8	2197	0.55295
GO:0043207	response to external biotic stimulus	biological_process	5	BSS2_RS07440	1	210	8	2197	0.55295
GO:0015794	glycerol-3-phosphate transmembrane transport	biological_process	9	BSS2_RS13235	1	210	8	2197	0.55295
GO:0006720	isoprenoid metabolic process	biological_process	7	BSS2_RS09390	1	210	8	2197	0.55295
GO:0072657	protein localization to membrane	biological_process	7	BSS2_RS08380	1	210	8	2197	0.55295
GO:0003995	acyl-CoA dehydrogenase activity	molecular_function	6	BSS2_RS12125	1	210	8	2197	0.55295
GO:0006554	lysine catabolic process	biological_process	12	BSS2_RS15220	1	210	8	2197	0.55295
GO:0016832	aldehyde-lyase activity	molecular_function	6	BSS2_RS15230	1	210	8	2197	0.55295
GO:0008299	isoprenoid biosynthetic process	biological_process	8	BSS2_RS09390	1	210	8	2197	0.55295
GO:0001666	response to hypoxia	biological_process	5	BSS2_RS07440	1	210	8	2197	0.55295
GO:0019748	secondary metabolic process	biological_process	4	BSS2_RS09390	1	210	8	2197	0.55295
GO:0004536	deoxyribonuclease activity	molecular_function	7	BSS2_RS09540	1	210	8	2197	0.55295
GO:0009607	response to biotic stimulus	biological_process	4	BSS2_RS07440	1	210	8	2197	0.55295
GO:0032502	developmental process	biological_process	3	BSS2_RS09390	1	210	8	2197	0.55295
GO:0070279	vitamin B6 binding	molecular_function	5	BSS2_RS15220	1	210	8	2197	0.55295
GO:0016884	carbon-nitrogen ligase activity, with glutamine as amido-N-donor	molecular_function	6	BSS2_RS06855	1	210	8	2197	0.55295
GO:0006071	glycerol metabolic process	biological_process	8	BSS2_RS05885	1	210	8	2197	0.55295
GO:0042884	microcin transport	biological_process	9	BSS2_RS12510	1	210	8	2197	0.55295
GO:0009423	chorismate biosynthetic process	biological_process	10	BSS2_RS10215	1	210	8	2197	0.55295
GO:0042737	drug catabolic process	biological_process	6	BSS2_RS15220	1	210	8	2197	0.55295
GO:0006886	intracellular protein transport	biological_process	10	BSS2_RS08380	1	210	8	2197	0.55295
GO:0015171	amino acid transmembrane transporter activity	molecular_function	7	BSS2_RS13070	1	210	8	2197	0.55295
GO:0009057	macromolecule catabolic process	biological_process	6	BSS2_RS05130;BSS2_RS09560	2	210	19	2197	0.555039
GO:0042886	amide transport	biological_process	7	BSS2_RS12525;BSS2_RS08380	2	210	19	2197	0.555039
GO:0032259	methylation	biological_process	4	BSS2_RS09460;BSS2_RS06720;BSS2_RS00835	3	210	30	2197	0.55801
GO:0006631	fatty acid metabolic process	biological_process	9	BSS2_RS01130;BSS2_RS10195;BSS2_RS10200	3	210	30	2197	0.55801
GO:0031327	negative regulation of cellular biosynthetic process	biological_process	8	BSS2_RS00920;BSS2_RS11960;BSS2_RS00610	3	210	31	2197	0.580975
GO:0015980	energy derivation by oxidation of organic compounds	biological_process	6	BSS2_RS15220;BSS2_RS12730;BSS2_RS17430	3	210	31	2197	0.580975
GO:0051172	negative regulation of nitrogen compound metabolic process	biological_process	7	BSS2_RS00610;BSS2_RS11960;BSS2_RS00920	3	210	31	2197	0.580975
GO:1901565	organonitrogen compound catabolic process	biological_process	6	BSS2_RS09560;BSS2_RS05130;BSS2_RS15220	3	210	31	2197	0.580975
GO:0003924	GTPase activity	molecular_function	9	BSS2_RS08380;BSS2_RS06290	2	210	20	2197	0.583628
GO:0042273	ribosomal large subunit biogenesis	biological_process	6	BSS2_RS12875;BSS2_RS08160	2	210	20	2197	0.583628
GO:0000027	ribosomal large subunit assembly	biological_process	9	BSS2_RS12875;BSS2_RS08160	2	210	20	2197	0.583628
GO:0016818	hydrolase activity, acting on acid anhydrides, in phosphorus-containing anhydrides	molecular_function	6	BSS2_RS07125;BSS2_RS10645;BSS2_RS08380;BSS2_RS09770;BSS2_RS09555;BSS2_RS05130	6	210	64	2197	0.584385
GO:0016817	hydrolase activity, acting on acid anhydrides	molecular_function	5	BSS2_RS05130;BSS2_RS10645;BSS2_RS09555;BSS2_RS09770;BSS2_RS08380;BSS2_RS07125	6	210	64	2197	0.584385
GO:0009365	protein histidine kinase complex	cellular_component	8	BSS2_RS07645	1	210	9	2197	0.595837
GO:0009228	thiamine biosynthetic process	biological_process	8	BSS2_RS11110	1	210	9	2197	0.595837
GO:0006101	citrate metabolic process	biological_process	7	BSS2_RS12730	1	210	9	2197	0.595837
GO:0052572	response to host immune response	biological_process	9	BSS2_RS07440	1	210	9	2197	0.595837
GO:0034613	cellular protein localization	biological_process	6	BSS2_RS08380	1	210	9	2197	0.595837
GO:0042941	D-alanine transport	biological_process	9	BSS2_RS10185	1	210	9	2197	0.595837
GO:0098552	side of membrane	cellular_component	4	BSS2_RS17430	1	210	9	2197	0.595837
GO:0009094	L-phenylalanine biosynthetic process	biological_process	11	BSS2_RS10215	1	210	9	2197	0.595837
GO:0070727	cellular macromolecule localization	biological_process	5	BSS2_RS08380	1	210	9	2197	0.595837
GO:0051641	cellular localization	biological_process	4	BSS2_RS08380	1	210	9	2197	0.595837
GO:0015808	L-alanine transport	biological_process	12	BSS2_RS10185	1	210	9	2197	0.595837
GO:0009312	oligosaccharide biosynthetic process	biological_process	7	BSS2_RS14095	1	210	9	2197	0.595837
GO:0019899	enzyme binding	molecular_function	5	BSS2_RS07440	1	210	9	2197	0.595837
GO:0003887	DNA-directed DNA polymerase activity	molecular_function	8	BSS2_RS00320	1	210	9	2197	0.595837
GO:0046487	glyoxylate metabolic process	biological_process	6	BSS2_RS07440	1	210	9	2197	0.595837
GO:0016021	integral component of membrane	cellular_component	5	BSS2_RS12405;BSS2_RS14395;BSS2_RS13770;BSS2_RS12415;BSS2_RS06330;BSS2_RS13445;BSS2_RS10080;BSS2_RS10770;BSS2_RS13775;BSS2_RS06210;BSS2_RS04900;BSS2_RS06715;BSS2_RS12420;BSS2_RS06335;BSS2_RS13850	15	210	162	2197	0.596062
GO:0009055	electron transfer activity	molecular_function	5	BSS2_RS15250;BSS2_RS17430;BSS2_RS12480;BSS2_RS12410;BSS2_RS12415	5	210	54	2197	0.5997
GO:0005198	structural molecule activity	molecular_function	3	BSS2_RS12875;BSS2_RS10735;BSS2_RS15440;BSS2_RS08160;BSS2_RS15390	5	210	54	2197	0.5997
GO:0016462	pyrophosphatase activity	molecular_function	7	BSS2_RS10645;BSS2_RS09555;BSS2_RS09770;BSS2_RS07125;BSS2_RS08380;BSS2_RS05130	6	210	65	2197	0.600107
GO:0050662	coenzyme binding	molecular_function	5	BSS2_RS15220;BSS2_RS10215;BSS2_RS09460;BSS2_RS17430	4	210	43	2197	0.600383
GO:0022607	cellular component assembly	biological_process	5	BSS2_RS08160;BSS2_RS09555;BSS2_RS09390;BSS2_RS09560;BSS2_RS12875;BSS2_RS09770;BSS2_RS12730	7	210	76	2197	0.601139
GO:1901575	organic substance catabolic process	biological_process	5	BSS2_RS11455;BSS2_RS15220;BSS2_RS15470;BSS2_RS05130;BSS2_RS10210;BSS2_RS09560;BSS2_RS15230	7	210	76	2197	0.601139
GO:0009890	negative regulation of biosynthetic process	biological_process	7	BSS2_RS11960;BSS2_RS00610;BSS2_RS00920	3	210	32	2197	0.603178
GO:0022625	cytosolic large ribosomal subunit	cellular_component	8	BSS2_RS08160;BSS2_RS12875;BSS2_RS07925	3	210	32	2197	0.603178
GO:0046983	protein dimerization activity	molecular_function	5	BSS2_RS09390;BSS2_RS15220	2	210	21	2197	0.610847
GO:0042803	protein homodimerization activity	molecular_function	6	BSS2_RS09390;BSS2_RS15220	2	210	21	2197	0.610847
GO:0044459	plasma membrane part	cellular_component	4	BSS2_RS13770;BSS2_RS17430;BSS2_RS13850;BSS2_RS13775;BSS2_RS06330;BSS2_RS12420;BSS2_RS06335	7	210	77	2197	0.615442
GO:0006091	generation of precursor metabolites and energy	biological_process	5	BSS2_RS15220;BSS2_RS07995;BSS2_RS12730;BSS2_RS17430	4	210	44	2197	0.619079
GO:0010629	negative regulation of gene expression	biological_process	8	BSS2_RS11960;BSS2_RS00920;BSS2_RS00610	3	210	33	2197	0.624597
GO:0009314	response to radiation	biological_process	5	BSS2_RS08160;BSS2_RS05130;BSS2_RS09460	3	210	33	2197	0.624597
GO:0046914	transition metal ion binding	molecular_function	7	BSS2_RS15230;BSS2_RS13775;BSS2_RS06055;BSS2_RS09770;BSS2_RS13770;BSS2_RS13780	6	210	67	2197	0.630579
GO:0005975	carbohydrate metabolic process	biological_process	5	BSS2_RS15230;BSS2_RS05925;BSS2_RS14395;BSS2_RS09605;BSS2_RS07440;BSS2_RS14095	6	210	67	2197	0.630579
GO:0043233	organelle lumen	cellular_component	4	BSS2_RS07995	1	210	10	2197	0.634628
GO:0015036	disulfide oxidoreductase activity	molecular_function	6	BSS2_RS04750	1	210	10	2197	0.634628
GO:0032550	purine ribonucleoside binding	molecular_function	7	BSS2_RS08380	1	210	10	2197	0.634628
GO:0015807	L-amino acid transport	biological_process	11	BSS2_RS13070	1	210	10	2197	0.634628
GO:0010038	response to metal ion	biological_process	6	BSS2_RS10280	1	210	10	2197	0.634628
GO:0001883	purine nucleoside binding	molecular_function	6	BSS2_RS08380	1	210	10	2197	0.634628
GO:0009432	SOS response	biological_process	7	BSS2_RS00320	1	210	10	2197	0.634628
GO:0042180	cellular ketone metabolic process	biological_process	5	BSS2_RS15470	1	210	10	2197	0.634628
GO:0009311	oligosaccharide metabolic process	biological_process	6	BSS2_RS14095	1	210	10	2197	0.634628
GO:0005381	iron ion transmembrane transporter activity	molecular_function	10	BSS2_RS13530	1	210	10	2197	0.634628
GO:0044429	mitochondrial part	cellular_component	6	BSS2_RS07995	1	210	10	2197	0.634628
GO:0031974	membrane-enclosed lumen	cellular_component	3	BSS2_RS07995	1	210	10	2197	0.634628
GO:0070013	intracellular organelle lumen	cellular_component	5	BSS2_RS07995	1	210	10	2197	0.634628
GO:0006571	tyrosine biosynthetic process	biological_process	11	BSS2_RS10215	1	210	10	2197	0.634628
GO:0022904	respiratory electron transport chain	biological_process	7	BSS2_RS17430;BSS2_RS15250	2	210	22	2197	0.636696
GO:0044262	cellular carbohydrate metabolic process	biological_process	6	BSS2_RS07440;BSS2_RS14095	2	210	22	2197	0.636696
GO:0016052	carbohydrate catabolic process	biological_process	6	BSS2_RS15230;BSS2_RS01140	2	210	22	2197	0.636696
GO:0043648	dicarboxylic acid metabolic process	biological_process	8	BSS2_RS12730;BSS2_RS10215	2	210	22	2197	0.636696
GO:0005525	GTP binding	molecular_function	8	BSS2_RS08380;BSS2_RS06290	2	210	22	2197	0.636696
GO:0051171	regulation of nitrogen compound metabolic process	biological_process	6	BSS2_RS15470;BSS2_RS00920;BSS2_RS09770;BSS2_RS07620;BSS2_RS00610;BSS2_RS05925;BSS2_RS11960	7	210	79	2197	0.643206
GO:0044425	membrane part	cellular_component	3	BSS2_RS06335;BSS2_RS17430;BSS2_RS13850;BSS2_RS14395;BSS2_RS12420;BSS2_RS13770;BSS2_RS13775;BSS2_RS06330	8	210	91	2197	0.654745
GO:0080090	regulation of primary metabolic process	biological_process	6	BSS2_RS15470;BSS2_RS05925;BSS2_RS07620;BSS2_RS11960;BSS2_RS09770;BSS2_RS00920;BSS2_RS00610	7	210	80	2197	0.656649
GO:0060255	regulation of macromolecule metabolic process	biological_process	6	BSS2_RS05925;BSS2_RS00920;BSS2_RS09770;BSS2_RS15470;BSS2_RS00610;BSS2_RS11960;BSS2_RS07620	7	210	80	2197	0.656649
GO:0033554	cellular response to stress	biological_process	5	BSS2_RS00330;BSS2_RS13760;BSS2_RS09770;BSS2_RS07440;BSS2_RS00320	5	210	58	2197	0.664389
GO:0031324	negative regulation of cellular metabolic process	biological_process	7	BSS2_RS00610;BSS2_RS11960;BSS2_RS00920	3	210	35	2197	0.665028
GO:1901617	organic hydroxy compound biosynthetic process	biological_process	6	BSS2_RS15470	1	210	11	2197	0.669712
GO:0005634	nucleus	cellular_component	6	BSS2_RS09390	1	210	11	2197	0.669712
GO:0009636	response to toxic substance	biological_process	5	BSS2_RS04900	1	210	11	2197	0.669712
GO:0019001	guanyl nucleotide binding	molecular_function	7	BSS2_RS08380	1	210	11	2197	0.669712
GO:0015711	organic anion transport	biological_process	8	BSS2_RS13070	1	210	11	2197	0.669712
GO:0010212	response to ionizing radiation	biological_process	6	BSS2_RS05130	1	210	11	2197	0.669712
GO:0005759	mitochondrial matrix	cellular_component	7	BSS2_RS07995	1	210	11	2197	0.669712
GO:0042168	heme metabolic process	biological_process	8	BSS2_RS00835	1	210	11	2197	0.669712
GO:0032561	guanyl ribonucleotide binding	molecular_function	8	BSS2_RS08380	1	210	11	2197	0.669712
GO:0006012	galactose metabolic process	biological_process	8	BSS2_RS12545	1	210	11	2197	0.669712
GO:0000162	tryptophan biosynthetic process	biological_process	11	BSS2_RS10215	1	210	11	2197	0.669712
GO:0015994	chlorophyll metabolic process	biological_process	8	BSS2_RS00835	1	210	11	2197	0.669712
GO:0010468	regulation of gene expression	biological_process	7	BSS2_RS05925;BSS2_RS15470;BSS2_RS07620;BSS2_RS00610;BSS2_RS11960;BSS2_RS00920	6	210	70	2197	0.673684
GO:0043190	ATP-binding cassette (ABC) transporter complex	cellular_component	7	BSS2_RS11445;BSS2_RS12515;BSS2_RS12525;BSS2_RS14395;BSS2_RS13780	5	210	59	2197	0.679464
GO:0031323	regulation of cellular metabolic process	biological_process	6	BSS2_RS09770;BSS2_RS00610;BSS2_RS11960;BSS2_RS05925;BSS2_RS07620;BSS2_RS00920;BSS2_RS15470	7	210	82	2197	0.682617
GO:0043167	ion binding	molecular_function	4	BSS2_RS13775;BSS2_RS13760;BSS2_RS13770;BSS2_RS17430;BSS2_RS15230;BSS2_RS13070;BSS2_RS05130;BSS2_RS07440;BSS2_RS09770;BSS2_RS09460;BSS2_RS08380;BSS2_RS15220;BSS2_RS13780;BSS2_RS09560;BSS2_RS09555;BSS2_RS13765	16	210	182	2197	0.683071
GO:0010605	negative regulation of macromolecule metabolic process	biological_process	7	BSS2_RS11960;BSS2_RS00920;BSS2_RS00610	3	210	36	2197	0.684029
GO:0008757	S-adenosylmethionine-dependent methyltransferase activity	molecular_function	7	BSS2_RS00835;BSS2_RS06720	2	210	24	2197	0.684338
GO:0003700	DNA-binding transcription factor activity	molecular_function	4	BSS2_RS00920;BSS2_RS07325;BSS2_RS15470;BSS2_RS03510;BSS2_RS11960;BSS2_RS07010;BSS2_RS07620;BSS2_RS12955;BSS2_RS06105;BSS2_RS07665;BSS2_RS15150	11	210	128	2197	0.695024
GO:0046148	pigment biosynthetic process	biological_process	5	BSS2_RS00835	1	210	12	2197	0.701441
GO:0006778	porphyrin-containing compound metabolic process	biological_process	7	BSS2_RS00835	1	210	12	2197	0.701441
GO:0006261	DNA-dependent DNA replication	biological_process	9	BSS2_RS02635	1	210	12	2197	0.701441
GO:0042440	pigment metabolic process	biological_process	4	BSS2_RS00835	1	210	12	2197	0.701441
GO:0004252	serine-type endopeptidase activity	molecular_function	8	BSS2_RS05130	1	210	12	2197	0.701441
GO:0006783	heme biosynthetic process	biological_process	9	BSS2_RS00835	1	210	12	2197	0.701441
GO:1901606	alpha-amino acid catabolic process	biological_process	10	BSS2_RS15220	1	210	12	2197	0.701441
GO:0004803	transposase activity	molecular_function	5	BSS2_RS02375	1	210	12	2197	0.701441
GO:0046365	monosaccharide catabolic process	biological_process	7	BSS2_RS15230	1	210	12	2197	0.701441
GO:0016757	transferase activity, transferring glycosyl groups	molecular_function	5	BSS2_RS15410;BSS2_RS12045;BSS2_RS01505	3	210	37	2197	0.70222
GO:0048523	negative regulation of cellular process	biological_process	6	BSS2_RS00610;BSS2_RS11960;BSS2_RS00920	3	210	37	2197	0.70222
GO:0140096	catalytic activity, acting on a protein	molecular_function	4	BSS2_RS09555;BSS2_RS05130;BSS2_RS09560	3	210	37	2197	0.70222
GO:0007165	signal transduction	biological_process	4	BSS2_RS14600;BSS2_RS07645	2	210	26	2197	0.726763
GO:0016741	transferase activity, transferring one-carbon groups	molecular_function	5	BSS2_RS00835;BSS2_RS06720	2	210	26	2197	0.726763
GO:0033218	amide binding	molecular_function	4	BSS2_RS12525	1	210	13	2197	0.730136
GO:0042578	phosphoric ester hydrolase activity	molecular_function	6	BSS2_RS14095	1	210	13	2197	0.730136
GO:0016311	dephosphorylation	biological_process	7	BSS2_RS14095	1	210	13	2197	0.730136
GO:0006826	iron ion transport	biological_process	10	BSS2_RS13530	1	210	13	2197	0.730136
GO:0004222	metalloendopeptidase activity	molecular_function	8	BSS2_RS10980	1	210	13	2197	0.730136
GO:0006313	transposition, DNA-mediated	biological_process	9	BSS2_RS02375	1	210	13	2197	0.730136
GO:0001882	nucleoside binding	molecular_function	5	BSS2_RS08380	1	210	13	2197	0.730136
GO:0032549	ribonucleoside binding	molecular_function	6	BSS2_RS08380	1	210	13	2197	0.730136
GO:0043650	dicarboxylic acid biosynthetic process	biological_process	9	BSS2_RS10215	1	210	13	2197	0.730136
GO:0016791	phosphatase activity	molecular_function	7	BSS2_RS14095	1	210	13	2197	0.730136
GO:0008270	zinc ion binding	molecular_function	8	BSS2_RS14365;BSS2_RS15230;BSS2_RS09775;BSS2_RS09770;BSS2_RS15315	5	210	63	2197	0.735191
GO:0006979	response to oxidative stress	biological_process	5	BSS2_RS08160;BSS2_RS04850	2	210	27	2197	0.746114
GO:0042255	ribosome assembly	biological_process	9	BSS2_RS12875;BSS2_RS04865;BSS2_RS08160	3	210	40	2197	0.752015
GO:0006281	DNA repair	biological_process	8	BSS2_RS00320;BSS2_RS05935;BSS2_RS00330	3	210	40	2197	0.752015
GO:0019222	regulation of metabolic process	biological_process	5	BSS2_RS09770;BSS2_RS00610;BSS2_RS15470;BSS2_RS05925;BSS2_RS07620;BSS2_RS11960;BSS2_RS00920	7	210	88	2197	0.752841
GO:0010035	response to inorganic substance	biological_process	5	BSS2_RS10280	1	210	14	2197	0.756084
GO:0016831	carboxy-lyase activity	molecular_function	6	BSS2_RS09605	1	210	14	2197	0.756084
GO:0045184	establishment of protein localization	biological_process	6	BSS2_RS08380	1	210	14	2197	0.756084
GO:0008104	protein localization	biological_process	5	BSS2_RS08380	1	210	14	2197	0.756084
GO:0004519	endonuclease activity	molecular_function	7	BSS2_RS09540	1	210	14	2197	0.756084
GO:0044248	cellular catabolic process	biological_process	5	BSS2_RS15220;BSS2_RS15470;BSS2_RS11455;BSS2_RS05130;BSS2_RS09560	5	210	65	2197	0.760293
GO:0045333	cellular respiration	biological_process	7	BSS2_RS17430;BSS2_RS12730	2	210	28	2197	0.764283
GO:0043169	cation binding	molecular_function	5	BSS2_RS09555;BSS2_RS07440;BSS2_RS13775;BSS2_RS09560;BSS2_RS13770;BSS2_RS15230;BSS2_RS09770;BSS2_RS13780	8	210	101	2197	0.766401
GO:0009892	negative regulation of metabolic process	biological_process	6	BSS2_RS11960;BSS2_RS00610;BSS2_RS00920	3	210	41	2197	0.767063
GO:0006355	regulation of transcription, DNA-templated	biological_process	8	BSS2_RS00920;BSS2_RS07620;BSS2_RS06105;BSS2_RS07010;BSS2_RS15150;BSS2_RS05925;BSS2_RS15470;BSS2_RS03510;BSS2_RS00610;BSS2_RS11960;BSS2_RS12955;BSS2_RS07665;BSS2_RS07325	13	210	160	2197	0.778573
GO:0006544	glycine metabolic process	biological_process	11	BSS2_RS12480	1	210	15	2197	0.779548
GO:0006119	oxidative phosphorylation	biological_process	6	BSS2_RS12420	1	210	15	2197	0.779548
GO:0051260	protein homooligomerization	biological_process	8	BSS2_RS09390	1	210	15	2197	0.779548
GO:0015893	drug transport	biological_process	6	BSS2_RS13070	1	210	15	2197	0.779548
GO:0005506	iron ion binding	molecular_function	8	BSS2_RS14365	1	210	15	2197	0.779548
GO:0006566	threonine metabolic process	biological_process	11	BSS2_RS12480	1	210	15	2197	0.779548
GO:0033013	tetrapyrrole metabolic process	biological_process	6	BSS2_RS00835	1	210	15	2197	0.779548
GO:0033014	tetrapyrrole biosynthetic process	biological_process	7	BSS2_RS00835	1	210	15	2197	0.779548
GO:0072330	monocarboxylic acid biosynthetic process	biological_process	9	BSS2_RS15470;BSS2_RS09390	2	210	29	2197	0.781318
GO:0008168	methyltransferase activity	molecular_function	6	BSS2_RS00835;BSS2_RS06720	2	210	29	2197	0.781318
GO:0048037	cofactor binding	molecular_function	4	BSS2_RS15220;BSS2_RS10215;BSS2_RS09460;BSS2_RS17430;BSS2_RS13780	5	210	67	2197	0.783578
GO:0016491	oxidoreductase activity	molecular_function	4	BSS2_RS10215;BSS2_RS12420;BSS2_RS02515;BSS2_RS11870;BSS2_RS10200;BSS2_RS04850;BSS2_RS14510;BSS2_RS17430;BSS2_RS01130;BSS2_RS11455;BSS2_RS01120;BSS2_RS09390	12	210	150	2197	0.789681
GO:0044282	small molecule catabolic process	biological_process	5	BSS2_RS15220;BSS2_RS15230;BSS2_RS15470	3	210	43	2197	0.794937
GO:0015934	large ribosomal subunit	cellular_component	7	BSS2_RS08160;BSS2_RS12875	2	210	30	2197	0.797268
GO:0031668	cellular response to extracellular stimulus	biological_process	5	BSS2_RS00320	1	210	16	2197	0.800765
GO:0009066	aspartate family amino acid metabolic process	biological_process	10	BSS2_RS15220	1	210	16	2197	0.800765
GO:0006113	fermentation	biological_process	7	BSS2_RS15220	1	210	16	2197	0.800765
GO:0071496	cellular response to external stimulus	biological_process	5	BSS2_RS00320	1	210	16	2197	0.800765
GO:0000155	phosphorelay sensor kinase activity	molecular_function	9	BSS2_RS07645	1	210	16	2197	0.800765
GO:0003676	nucleic acid binding	molecular_function	5	BSS2_RS07620;BSS2_RS05130;BSS2_RS09540;BSS2_RS02635;BSS2_RS11960;BSS2_RS00920;BSS2_RS05925;BSS2_RS15470	8	210	106	2197	0.811545
GO:0019842	vitamin binding	molecular_function	5	BSS2_RS15220	1	210	17	2197	0.819949
GO:0009898	cytoplasmic side of plasma membrane	cellular_component	5	BSS2_RS17430	1	210	17	2197	0.819949
GO:0000156	phosphorelay response regulator activity	molecular_function	4	BSS2_RS00920	1	210	17	2197	0.819949
GO:0016836	hydro-lyase activity	molecular_function	6	BSS2_RS15470	1	210	17	2197	0.819949
GO:0001510	RNA methylation	biological_process	10	BSS2_RS09460	1	210	17	2197	0.819949
GO:0034622	cellular protein-containing complex assembly	biological_process	7	BSS2_RS08160;BSS2_RS12730;BSS2_RS12875	3	210	45	2197	0.819989
GO:0048519	negative regulation of biological process	biological_process	5	BSS2_RS11960;BSS2_RS00610;BSS2_RS00920	3	210	45	2197	0.819989
GO:0044445	cytosolic part	cellular_component	6	BSS2_RS09555;BSS2_RS09560;BSS2_RS08160;BSS2_RS12875	4	210	59	2197	0.831213
GO:0005488	binding	molecular_function	3	BSS2_RS12525;BSS2_RS07440;BSS2_RS13770;BSS2_RS09390;BSS2_RS09560;BSS2_RS13775;BSS2_RS01130;BSS2_RS08380;BSS2_RS09770;BSS2_RS15220;BSS2_RS10215;BSS2_RS13780;BSS2_RS15470;BSS2_RS10195;BSS2_RS10280;BSS2_RS15230;BSS2_RS13765;BSS2_RS07620;BSS2_RS13760;BSS2_RS09460;BSS2_RS11960;BSS2_RS00920;BSS2_RS05130;BSS2_RS09555;BSS2_RS17430;BSS2_RS13070;BSS2_RS07995;BSS2_RS02635;BSS2_RS09540;BSS2_RS05925;BSS2_RS13…	31	210	371	2197	0.831485
GO:0050794	regulation of cellular process	biological_process	5	BSS2_RS07620;BSS2_RS15470;BSS2_RS00610;BSS2_RS05925;BSS2_RS04890;BSS2_RS11960;BSS2_RS00920;BSS2_RS09770	8	210	109	2197	0.835289
GO:0043492	ATPase activity, coupled to movement of substances	molecular_function	11	BSS2_RS07125	1	210	18	2197	0.837293
GO:0015031	protein transport	biological_process	9	BSS2_RS08380	1	210	18	2197	0.837293
GO:0006563	L-serine metabolic process	biological_process	11	BSS2_RS12480	1	210	18	2197	0.837293
GO:0009991	response to extracellular stimulus	biological_process	5	BSS2_RS00320	1	210	18	2197	0.837293
GO:0043231	intracellular membrane-bounded organelle	cellular_component	5	BSS2_RS09390;BSS2_RS07995	2	210	33	2197	0.83912
GO:0009056	catabolic process	biological_process	4	BSS2_RS15220;BSS2_RS09560;BSS2_RS15230;BSS2_RS15470;BSS2_RS05130	5	210	73	2197	0.843035
GO:0051716	cellular response to stimulus	biological_process	4	BSS2_RS00320;BSS2_RS00330;BSS2_RS07440;BSS2_RS13760;BSS2_RS09770	5	210	73	2197	0.843035
GO:0016043	cellular component organization	biological_process	4	BSS2_RS09390;BSS2_RS09560;BSS2_RS12730;BSS2_RS08160;BSS2_RS09555;BSS2_RS12875;BSS2_RS09770	7	210	98	2197	0.84405
GO:0042623	ATPase activity, coupled	molecular_function	10	BSS2_RS05130;BSS2_RS07125	2	210	34	2197	0.851239
GO:0015405	P-P-bond-hydrolysis-driven transmembrane transporter activity	molecular_function	7	BSS2_RS07125	1	210	19	2197	0.852974
GO:0006508	proteolysis	biological_process	7	BSS2_RS09555;BSS2_RS09560;BSS2_RS10980;BSS2_RS05130	4	210	62	2197	0.859177
GO:0016835	carbon-oxygen lyase activity	molecular_function	5	BSS2_RS15470	1	210	20	2197	0.86715
GO:0015399	primary active transmembrane transporter activity	molecular_function	6	BSS2_RS07125	1	210	20	2197	0.86715
GO:0097659	nucleic acid-templated transcription	biological_process	8	BSS2_RS07620	1	210	20	2197	0.86715
GO:0051540	metal cluster binding	molecular_function	4	BSS2_RS13780	1	210	20	2197	0.86715
GO:0043414	macromolecule methylation	biological_process	5	BSS2_RS09460	1	210	20	2197	0.86715
GO:0005667	transcription factor complex	cellular_component	4	BSS2_RS07010;BSS2_RS07665	2	210	36	2197	0.873024
GO:0005515	protein binding	molecular_function	4	BSS2_RS14395;BSS2_RS09770;BSS2_RS09390;BSS2_RS13000;BSS2_RS13780;BSS2_RS07665;BSS2_RS06290;BSS2_RS15220;BSS2_RS10615;BSS2_RS12510;BSS2_RS12415;BSS2_RS09555;BSS2_RS00335;BSS2_RS08380;BSS2_RS07620;BSS2_RS07655;BSS2_RS05130;BSS2_RS09560;BSS2_RS12480;BSS2_RS07440;BSS2_RS10280;BSS2_RS11565	22	210	280	2197	0.875682
GO:0032774	RNA biosynthetic process	biological_process	7	BSS2_RS07620	1	210	21	2197	0.879965
GO:0016779	nucleotidyltransferase activity	molecular_function	6	BSS2_RS00320	1	210	21	2197	0.879965
GO:0022618	ribonucleoprotein complex assembly	biological_process	8	BSS2_RS12875;BSS2_RS08160	2	210	37	2197	0.882785
GO:0017144	drug metabolic process	biological_process	5	BSS2_RS15220;BSS2_RS07995;BSS2_RS11455;BSS2_RS12730	4	210	66	2197	0.890274
GO:0071826	ribonucleoprotein complex subunit organization	biological_process	6	BSS2_RS08160;BSS2_RS12875	2	210	38	2197	0.89185
GO:0070925	organelle assembly	biological_process	6	BSS2_RS12875;BSS2_RS08160	2	210	38	2197	0.89185
GO:0003735	structural constituent of ribosome	molecular_function	4	BSS2_RS08160;BSS2_RS12875;BSS2_RS07925	3	210	53	2197	0.895772
GO:0000287	magnesium ion binding	molecular_function	7	BSS2_RS14095;BSS2_RS09560;BSS2_RS09555;BSS2_RS01140	4	210	67	2197	0.897048
GO:0019867	outer membrane	cellular_component	4	BSS2_RS12420	1	210	23	2197	0.90202
GO:0090305	nucleic acid phosphodiester bond hydrolysis	biological_process	8	BSS2_RS09540	1	210	23	2197	0.90202
GO:0004518	nuclease activity	molecular_function	6	BSS2_RS09540	1	210	23	2197	0.90202
GO:0006090	pyruvate metabolic process	biological_process	9	BSS2_RS05895	1	210	23	2197	0.90202
GO:0007154	cell communication	biological_process	4	BSS2_RS00320	1	210	24	2197	0.911485
GO:0022804	active transmembrane transporter activity	molecular_function	5	BSS2_RS07125	1	210	24	2197	0.911485
GO:0006351	transcription, DNA-templated	biological_process	8	BSS2_RS07620	1	210	24	2197	0.911485
GO:0019843	rRNA binding	molecular_function	7	BSS2_RS07925	1	210	24	2197	0.911485
GO:0044085	cellular component biogenesis	biological_process	4	BSS2_RS09770;BSS2_RS12875;BSS2_RS12730;BSS2_RS08160;BSS2_RS09555;BSS2_RS09390;BSS2_RS09560	7	210	110	2197	0.915833
GO:0019439	aromatic compound catabolic process	biological_process	6	BSS2_RS13000	1	210	25	2197	0.920039
GO:0042254	ribosome biogenesis	biological_process	6	BSS2_RS08160;BSS2_RS07925;BSS2_RS12875	3	210	57	2197	0.921735
GO:1990904	ribonucleoprotein complex	cellular_component	4	BSS2_RS08160;BSS2_RS12875;BSS2_RS08380	3	210	57	2197	0.921735
GO:0016054	organic acid catabolic process	biological_process	6	BSS2_RS15220	1	210	26	2197	0.92777
GO:0046395	carboxylic acid catabolic process	biological_process	7	BSS2_RS15220	1	210	26	2197	0.92777
GO:0006400	tRNA modification	biological_process	12	BSS2_RS09460	1	210	26	2197	0.92777
GO:0016020	membrane	cellular_component	3	BSS2_RS13775;BSS2_RS07620;BSS2_RS06330;BSS2_RS08380;BSS2_RS04850;BSS2_RS11530;BSS2_RS01040;BSS2_RS12515;BSS2_RS04890;BSS2_RS17430;BSS2_RS02635;BSS2_RS01030;BSS2_RS10625;BSS2_RS09770;BSS2_RS06335;BSS2_RS12420;BSS2_RS11145;BSS2_RS00320;BSS2_RS13770;BSS2_RS06715;BSS2_RS15360;BSS2_RS14395;BSS2_RS09390;BSS2_RS08990;BSS2_RS07440;BSS2_RS12110;BSS2_RS13850;BSS2_RS14400	28	210	366	2197	0.930573
GO:0005840	ribosome	cellular_component	6	BSS2_RS07925;BSS2_RS08160;BSS2_RS12875	3	210	59	2197	0.932378
GO:0030313	cell envelope	cellular_component	5	BSS2_RS13780;BSS2_RS12525	2	210	45	2197	0.939224
GO:0050789	regulation of biological process	biological_process	4	BSS2_RS00610;BSS2_RS15470;BSS2_RS00920;BSS2_RS05925;BSS2_RS07620;BSS2_RS11960;BSS2_RS09770	7	210	116	2197	0.939596
GO:0016788	hydrolase activity, acting on ester bonds	molecular_function	5	BSS2_RS09540;BSS2_RS14095	2	210	46	2197	0.944119
GO:0046872	metal ion binding	molecular_function	6	BSS2_RS13775;BSS2_RS09560;BSS2_RS13780;BSS2_RS09555;BSS2_RS07440;BSS2_RS14600;BSS2_RS09770;BSS2_RS15315;BSS2_RS13770;BSS2_RS09605;BSS2_RS15230	11	210	169	2197	0.944408
GO:0005739	mitochondrion	cellular_component	6	BSS2_RS07995	1	210	29	2197	0.946776
GO:0008033	tRNA processing	biological_process	11	BSS2_RS09460	1	210	29	2197	0.946776
GO:0031975	envelope	cellular_component	4	BSS2_RS13780;BSS2_RS12525	2	210	47	2197	0.94864
GO:0051536	iron-sulfur cluster binding	molecular_function	5	BSS2_RS01795	1	210	30	2197	0.951932
GO:0022900	electron transport chain	biological_process	6	BSS2_RS17430	1	210	30	2197	0.951932
GO:1902494	catalytic complex	cellular_component	4	BSS2_RS09560;BSS2_RS09555	2	210	48	2197	0.952812
GO:0032991	protein-containing complex	cellular_component	3	BSS2_RS00920;BSS2_RS09770;BSS2_RS12875;BSS2_RS08380;BSS2_RS09560;BSS2_RS07620;BSS2_RS09555;BSS2_RS08160;BSS2_RS11960	9	210	148	2197	0.956112
GO:0009152	purine ribonucleotide biosynthetic process	biological_process	11	BSS2_RS03880	1	210	31	2197	0.95659
GO:0065007	biological regulation	biological_process	3	BSS2_RS09770;BSS2_RS15470;BSS2_RS00920;BSS2_RS11960;BSS2_RS07620;BSS2_RS00610;BSS2_RS05925;BSS2_RS09390	8	210	136	2197	0.9588
GO:0065008	regulation of biological quality	biological_process	4	BSS2_RS09390	1	210	32	2197	0.960799
GO:0009279	cell outer membrane	cellular_component	5	BSS2_RS10740	1	210	32	2197	0.960799
GO:0043229	intracellular organelle	cellular_component	4	BSS2_RS07995;BSS2_RS08160;BSS2_RS12875;BSS2_RS09390	4	210	82	2197	0.962599
GO:0022626	cytosolic ribosome	cellular_component	7	BSS2_RS08160;BSS2_RS12875	2	210	51	2197	0.963479
GO:0071944	cell periphery	cellular_component	4	BSS2_RS14395;BSS2_RS09770;BSS2_RS00320;BSS2_RS06335;BSS2_RS12420;BSS2_RS12110;BSS2_RS13770;BSS2_RS01030;BSS2_RS02635;BSS2_RS06330;BSS2_RS07440;BSS2_RS09390;BSS2_RS12515;BSS2_RS13850;BSS2_RS07620;BSS2_RS17430;BSS2_RS08380;BSS2_RS01040;BSS2_RS13775;BSS2_RS10625	20	210	289	2197	0.963754
GO:0055114	oxidation-reduction process	biological_process	4	BSS2_RS11455;BSS2_RS12730;BSS2_RS02515;BSS2_RS10215;BSS2_RS17430;BSS2_RS15055;BSS2_RS14510;BSS2_RS04850;BSS2_RS01120;BSS2_RS15220;BSS2_RS00835;BSS2_RS12420;BSS2_RS09390	13	210	204	2197	0.96564
GO:0044281	small molecule metabolic process	biological_process	4	BSS2_RS09605;BSS2_RS17430;BSS2_RS05895;BSS2_RS10215;BSS2_RS14095;BSS2_RS11455;BSS2_RS01135;BSS2_RS09390;BSS2_RS10205;BSS2_RS07440;BSS2_RS07995;BSS2_RS15220;BSS2_RS14395;BSS2_RS12730;BSS2_RS14365;BSS2_RS15470;BSS2_RS15230;BSS2_RS04430	18	210	266	2197	0.965668
GO:0044391	ribosomal subunit	cellular_component	6	BSS2_RS12875;BSS2_RS08160	2	210	52	2197	0.966491
GO:0019752	carboxylic acid metabolic process	biological_process	7	BSS2_RS15220;BSS2_RS07440;BSS2_RS09390;BSS2_RS12730;BSS2_RS10215;BSS2_RS17430;BSS2_RS15470;BSS2_RS14365;BSS2_RS05895	9	210	154	2197	0.968457
GO:0006996	organelle organization	biological_process	5	BSS2_RS08160;BSS2_RS12875	2	210	53	2197	0.969264
GO:0006082	organic acid metabolic process	biological_process	5	BSS2_RS17430;BSS2_RS15220;BSS2_RS09390;BSS2_RS05895;BSS2_RS15470;BSS2_RS10215;BSS2_RS14365;BSS2_RS07440;BSS2_RS12730	9	210	155	2197	0.970181
GO:0044446	intracellular organelle part	cellular_component	4	BSS2_RS08160;BSS2_RS12875;BSS2_RS07995	3	210	70	2197	0.970641
GO:0043436	oxoacid metabolic process	biological_process	6	BSS2_RS17430;BSS2_RS15470;BSS2_RS07440;BSS2_RS14365;BSS2_RS10215;BSS2_RS12730;BSS2_RS15220;BSS2_RS05895;BSS2_RS09390	9	210	156	2197	0.971819
GO:0071840	cellular component organization or biogenesis	biological_process	3	BSS2_RS12875;BSS2_RS09770;BSS2_RS09390;BSS2_RS09560;BSS2_RS09555;BSS2_RS08160;BSS2_RS12730	7	210	131	2197	0.97518
GO:0044283	small molecule biosynthetic process	biological_process	5	BSS2_RS09605;BSS2_RS14095;BSS2_RS10215;BSS2_RS15470;BSS2_RS07995;BSS2_RS05895;BSS2_RS09390	7	210	131	2197	0.97518
GO:0022613	ribonucleoprotein complex biogenesis	biological_process	5	BSS2_RS12875;BSS2_RS08160	2	210	56	2197	0.976324
GO:0009451	RNA modification	biological_process	9	BSS2_RS09460	1	210	37	2197	0.976475
GO:0008610	lipid biosynthetic process	biological_process	6	BSS2_RS09390	1	210	38	2197	0.978762
GO:0006399	tRNA metabolic process	biological_process	10	BSS2_RS09460	1	210	38	2197	0.978762
GO:0036211	protein modification process	biological_process	7	BSS2_RS12730	1	210	38	2197	0.978762
GO:0016772	transferase activity, transferring phosphorus-containing groups	molecular_function	5	BSS2_RS04890;BSS2_RS00320	2	210	58	2197	0.980134
GO:0005618	cell wall	cellular_component	5	BSS2_RS00320;BSS2_RS08380	2	210	58	2197	0.980134
GO:0043232	intracellular non-membrane-bounded organelle	cellular_component	5	BSS2_RS08160;BSS2_RS12875	2	210	58	2197	0.980134
GO:0006629	lipid metabolic process	biological_process	5	BSS2_RS12135;BSS2_RS09390	2	210	58	2197	0.980134
GO:0016053	organic acid biosynthetic process	biological_process	6	BSS2_RS15470;BSS2_RS09390;BSS2_RS10215;BSS2_RS05895	4	210	92	2197	0.981892
GO:0046394	carboxylic acid biosynthetic process	biological_process	7	BSS2_RS10215;BSS2_RS15470;BSS2_RS05895;BSS2_RS09390	4	210	92	2197	0.981892
GO:0042802	identical protein binding	molecular_function	5	BSS2_RS09555;BSS2_RS04850;BSS2_RS10280;BSS2_RS09560;BSS2_RS15220;BSS2_RS11560;BSS2_RS09390	7	210	138	2197	0.984039
GO:0044255	cellular lipid metabolic process	biological_process	6	BSS2_RS09390	1	210	43	2197	0.987274
GO:0006464	cellular protein modification process	biological_process	8	BSS2_RS12730	1	210	43	2197	0.987274
GO:0090304	nucleic acid metabolic process	biological_process	7	BSS2_RS02635;BSS2_RS09540;BSS2_RS00330;BSS2_RS09460;BSS2_RS07620;BSS2_RS00320	6	210	128	2197	0.988094
GO:0034470	ncRNA processing	biological_process	10	BSS2_RS09460	1	210	44	2197	0.988515
GO:1901605	alpha-amino acid metabolic process	biological_process	9	BSS2_RS05895;BSS2_RS15220	2	210	65	2197	0.989336
GO:0006412	translation	biological_process	8	BSS2_RS07925;BSS2_RS08160;BSS2_RS12875	3	210	84	2197	0.990455
GO:0040007	growth	biological_process	3	BSS2_RS11435;BSS2_RS07925;BSS2_RS08380;BSS2_RS06720	4	210	101	2197	0.990838
GO:0016787	hydrolase activity	molecular_function	4	BSS2_RS06055;BSS2_RS09560;BSS2_RS05130;BSS2_RS09770;BSS2_RS07125;BSS2_RS10645;BSS2_RS08380;BSS2_RS14095;BSS2_RS09540;BSS2_RS09555	10	210	189	2197	0.991013
GO:0006520	cellular amino acid metabolic process	biological_process	8	BSS2_RS14365;BSS2_RS05895;BSS2_RS15220	3	210	87	2197	0.992553
GO:0044267	cellular protein metabolic process	biological_process	7	BSS2_RS12875;BSS2_RS08160;BSS2_RS12730;BSS2_RS05130;BSS2_RS09560	5	210	120	2197	0.992815
GO:0043412	macromolecule modification	biological_process	6	BSS2_RS09460;BSS2_RS12730	2	210	70	2197	0.99321
GO:1901607	alpha-amino acid biosynthetic process	biological_process	10	BSS2_RS05895	1	210	50	2197	0.9938
GO:0006396	RNA processing	biological_process	9	BSS2_RS09460	1	210	51	2197	0.994407
GO:0016310	phosphorylation	biological_process	7	BSS2_RS07645	1	210	53	2197	0.995448
GO:0016874	ligase activity	molecular_function	4	BSS2_RS07995	1	210	53	2197	0.995448
GO:0030312	external encapsulating structure	cellular_component	4	BSS2_RS08380;BSS2_RS00320	2	210	75	2197	0.995699
GO:0019538	protein metabolic process	biological_process	6	BSS2_RS12730;BSS2_RS12875;BSS2_RS09560;BSS2_RS09555;BSS2_RS08160;BSS2_RS05130	6	210	143	2197	0.995868
GO:0072521	purine-containing compound metabolic process	biological_process	6	BSS2_RS04430	1	210	55	2197	0.996296
GO:0034654	nucleobase-containing compound biosynthetic process	biological_process	7	BSS2_RS07620;BSS2_RS00320	2	210	78	2197	0.996738
GO:0043043	peptide biosynthetic process	biological_process	8	BSS2_RS12875;BSS2_RS08160	2	210	78	2197	0.996738
GO:0008652	cellular amino acid biosynthetic process	biological_process	9	BSS2_RS05895	1	210	57	2197	0.996987
GO:0009059	macromolecule biosynthetic process	biological_process	6	BSS2_RS02635;BSS2_RS08160;BSS2_RS07620;BSS2_RS12875;BSS2_RS00320	5	210	132	2197	0.997094
GO:0034645	cellular macromolecule biosynthetic process	biological_process	7	BSS2_RS07620;BSS2_RS12875;BSS2_RS02635;BSS2_RS08160;BSS2_RS00320	5	210	132	2197	0.997094
GO:0034660	ncRNA metabolic process	biological_process	9	BSS2_RS09460	1	210	59	2197	0.997549
GO:0006518	peptide metabolic process	biological_process	7	BSS2_RS12875;BSS2_RS08160	2	210	82	2197	0.997749
GO:0044260	cellular macromolecule metabolic process	biological_process	6	BSS2_RS02635;BSS2_RS12730;BSS2_RS00330;BSS2_RS12875;BSS2_RS09460;BSS2_RS07620;BSS2_RS05130;BSS2_RS09540;BSS2_RS09560;BSS2_RS08160;BSS2_RS00320	11	210	226	2197	0.997887
GO:0051188	cofactor biosynthetic process	biological_process	6	BSS2_RS00835	1	210	61	2197	0.998007
GO:0005623	cell	cellular_component	3	BSS2_RS14405;BSS2_RS01030;BSS2_RS13850;BSS2_RS09770;BSS2_RS08160;BSS2_RS09560;BSS2_RS15230;BSS2_RS10760;BSS2_RS15440;BSS2_RS09555;BSS2_RS10740;BSS2_RS10215;BSS2_RS01040;BSS2_RS13775;BSS2_RS12515;BSS2_RS09390;BSS2_RS10625;BSS2_RS10280;BSS2_RS07995;BSS2_RS10645;BSS2_RS14095;BSS2_RS09605;BSS2_RS07440;BSS2_RS06330;BSS2_RS10750;BSS2_RS12110;BSS2_RS13770;BSS2_RS12525;BSS2_RS17430;BSS2_RS10730;BSS2_RS08…	46	210	664	2197	0.998201
GO:0019438	aromatic compound biosynthetic process	biological_process	6	BSS2_RS09390;BSS2_RS00320;BSS2_RS00835;BSS2_RS07620	4	210	123	2197	0.998422
GO:0016070	RNA metabolic process	biological_process	8	BSS2_RS09460;BSS2_RS07620	2	210	89	2197	0.998831
GO:0044464	cell part	cellular_component	3	BSS2_RS15230;BSS2_RS09605;BSS2_RS12875;BSS2_RS15375;BSS2_RS10735;BSS2_RS07995;BSS2_RS09770;BSS2_RS10625;BSS2_RS06330;BSS2_RS09560;BSS2_RS12420;BSS2_RS13770;BSS2_RS10740;BSS2_RS10725;BSS2_RS09460;BSS2_RS08380;BSS2_RS14395;BSS2_RS09390;BSS2_RS10645;BSS2_RS10730;BSS2_RS15440;BSS2_RS12515;BSS2_RS08160;BSS2_RS05130;BSS2_RS10750;BSS2_RS02635;BSS2_RS12110;BSS2_RS10215;BSS2_RS12480;BSS2_RS01040;BSS2_RS13…	46	210	680	2197	0.999166
GO:0043604	amide biosynthetic process	biological_process	7	BSS2_RS12875;BSS2_RS08160	2	210	93	2197	0.999199
GO:1901137	carbohydrate derivative biosynthetic process	biological_process	6	BSS2_RS11615	1	210	71	2197	0.999294
GO:0010467	gene expression	biological_process	6	BSS2_RS08160;BSS2_RS09460;BSS2_RS07620;BSS2_RS12875	4	210	138	2197	0.999553
GO:1901362	organic cyclic compound biosynthetic process	biological_process	6	BSS2_RS09390;BSS2_RS07620;BSS2_RS00835;BSS2_RS00320	4	210	138	2197	0.999553
GO:0005737	cytoplasm	cellular_component	5	BSS2_RS06265;BSS2_RS09770;BSS2_RS05130;BSS2_RS06720;BSS2_RS14095;BSS2_RS06295;BSS2_RS09460;BSS2_RS06270;BSS2_RS09560;BSS2_RS09605;BSS2_RS09555;BSS2_RS07440;BSS2_RS05895;BSS2_RS15230;BSS2_RS08160;BSS2_RS09775;BSS2_RS06275;BSS2_RS15055;BSS2_RS09390;BSS2_RS06280;BSS2_RS07995;BSS2_RS06285;BSS2_RS10280;BSS2_RS12475;BSS2_RS02635;BSS2_RS14365;BSS2_RS12875;BSS2_RS08380;BSS2_RS07620;BSS2_RS10215;BSS2_RS12…	32	210	526	2197	0.999568
GO:0043170	macromolecule metabolic process	biological_process	5	BSS2_RS09555;BSS2_RS00320;BSS2_RS12875;BSS2_RS12730;BSS2_RS00330;BSS2_RS05130;BSS2_RS09560;BSS2_RS09540;BSS2_RS07620;BSS2_RS09460;BSS2_RS08160;BSS2_RS02635	12	210	265	2197	0.999595
GO:0051186	cofactor metabolic process	biological_process	5	BSS2_RS00835	1	210	78	2197	0.999659
GO:0044444	cytoplasmic part	cellular_component	5	BSS2_RS07995;BSS2_RS09605;BSS2_RS09460;BSS2_RS10215;BSS2_RS09555;BSS2_RS07440;BSS2_RS06720;BSS2_RS08380;BSS2_RS05130;BSS2_RS15230;BSS2_RS07620;BSS2_RS09390;BSS2_RS12875;BSS2_RS09770;BSS2_RS08160;BSS2_RS09560;BSS2_RS14095	17	210	338	2197	0.999672
GO:0043603	cellular amide metabolic process	biological_process	6	BSS2_RS12875;BSS2_RS08160	2	210	103	2197	0.999692
GO:0005829	cytosol	cellular_component	6	BSS2_RS15470;BSS2_RS09555;BSS2_RS05130;BSS2_RS09770;BSS2_RS09460;BSS2_RS09390;BSS2_RS04850;BSS2_RS15230;BSS2_RS07440;BSS2_RS09605;BSS2_RS07620;BSS2_RS14095;BSS2_RS09560;BSS2_RS04865;BSS2_RS12875;BSS2_RS08380;BSS2_RS08160;BSS2_RS12955;BSS2_RS15375;BSS2_RS10215;BSS2_RS06720	21	210	395	2197	0.999736
GO:0003824	catalytic activity	molecular_function	3	BSS2_RS04850;BSS2_RS09390;BSS2_RS12420;BSS2_RS14095;BSS2_RS17430;BSS2_RS09555;BSS2_RS01795;BSS2_RS05895;BSS2_RS09770;BSS2_RS11455;BSS2_RS15230;BSS2_RS09605;BSS2_RS10215;BSS2_RS05130;BSS2_RS08380;BSS2_RS12290;BSS2_RS01135;BSS2_RS07125;BSS2_RS00320;BSS2_RS12540;BSS2_RS09560;BSS2_RS12335;BSS2_RS10790;BSS2_RS07995;BSS2_RS15220;BSS2_RS06720;BSS2_RS12070;BSS2_RS14365;BSS2_RS07620;BSS2_RS09540;BSS2_RS10…	34	210	570	2197	0.999856
GO:0018130	heterocycle biosynthetic process	biological_process	6	BSS2_RS00835;BSS2_RS00320;BSS2_RS07620	3	210	132	2197	0.999858
GO:0016740	transferase activity	molecular_function	4	BSS2_RS15220;BSS2_RS00320;BSS2_RS05895;BSS2_RS06720;BSS2_RS00835	5	210	176	2197	0.99992
GO:0008152	metabolic process	biological_process	3	BSS2_RS09460;BSS2_RS09390;BSS2_RS02635;BSS2_RS11455;BSS2_RS07620;BSS2_RS05895;BSS2_RS00330;BSS2_RS10215;BSS2_RS14395;BSS2_RS08160;BSS2_RS15470;BSS2_RS04850;BSS2_RS11870;BSS2_RS00835;BSS2_RS07995;BSS2_RS14510;BSS2_RS15220;BSS2_RS09605;BSS2_RS00320;BSS2_RS12475;BSS2_RS12730;BSS2_RS12875;BSS2_RS09540;BSS2_RS09555;BSS2_RS15410;BSS2_RS06720;BSS2_RS07440;BSS2_RS10645;BSS2_RS09560;BSS2_RS12420;BSS2_RS14…	38	210	635	2197	0.999944
GO:0009058	biosynthetic process	biological_process	4	BSS2_RS12335;BSS2_RS09390;BSS2_RS00835;BSS2_RS08160;BSS2_RS15470;BSS2_RS10215;BSS2_RS00320;BSS2_RS14095;BSS2_RS02635;BSS2_RS07620;BSS2_RS05895;BSS2_RS12875;BSS2_RS11455;BSS2_RS09605;BSS2_RS07995	15	210	337	2197	0.999946
GO:0071704	organic substance metabolic process	biological_process	4	BSS2_RS09390;BSS2_RS07620;BSS2_RS05130;BSS2_RS09555;BSS2_RS10205;BSS2_RS12875;BSS2_RS05925;BSS2_RS15230;BSS2_RS14365;BSS2_RS09460;BSS2_RS09605;BSS2_RS14395;BSS2_RS02635;BSS2_RS12730;BSS2_RS14095;BSS2_RS08160;BSS2_RS05895;BSS2_RS00320;BSS2_RS15470;BSS2_RS00330;BSS2_RS17430;BSS2_RS10215;BSS2_RS10790;BSS2_RS09560;BSS2_RS07995;BSS2_RS07440;BSS2_RS00835;BSS2_RS09540;BSS2_RS15220	29	210	526	2197	0.999952
GO:0019637	organophosphate metabolic process	biological_process	6	BSS2_RS14095	1	210	97	2197	0.999954
GO:0006725	cellular aromatic compound metabolic process	biological_process	5	BSS2_RS09460;BSS2_RS09390;BSS2_RS09540;BSS2_RS07620;BSS2_RS00320;BSS2_RS00330;BSS2_RS02635;BSS2_RS00835;BSS2_RS01135	9	210	257	2197	0.999975
GO:0005622	intracellular	cellular_component	4	BSS2_RS09605;BSS2_RS11960;BSS2_RS15230;BSS2_RS08160;BSS2_RS02635;BSS2_RS09770;BSS2_RS09390;BSS2_RS12875;BSS2_RS10215;BSS2_RS08380;BSS2_RS09560;BSS2_RS17430;BSS2_RS06720;BSS2_RS07620;BSS2_RS12480;BSS2_RS10280;BSS2_RS14095;BSS2_RS09460;BSS2_RS05130;BSS2_RS07440;BSS2_RS09555;BSS2_RS07995	22	210	445	2197	0.999976
GO:0044238	primary metabolic process	biological_process	4	BSS2_RS14365;BSS2_RS09540;BSS2_RS15230;BSS2_RS09605;BSS2_RS05895;BSS2_RS07440;BSS2_RS14095;BSS2_RS05130;BSS2_RS09560;BSS2_RS07620;BSS2_RS09390;BSS2_RS15220;BSS2_RS09555;BSS2_RS12875;BSS2_RS08160;BSS2_RS09460;BSS2_RS05925;BSS2_RS14395;BSS2_RS02635;BSS2_RS00320;BSS2_RS00330;BSS2_RS12730	22	210	445	2197	0.999976
GO:0044424	intracellular part	cellular_component	4	BSS2_RS06720;BSS2_RS05130;BSS2_RS12480;BSS2_RS07620;BSS2_RS15230;BSS2_RS09560;BSS2_RS08380;BSS2_RS07440;BSS2_RS07995;BSS2_RS09555;BSS2_RS10215;BSS2_RS14095;BSS2_RS09605;BSS2_RS08160;BSS2_RS09770;BSS2_RS10280;BSS2_RS09460;BSS2_RS02635;BSS2_RS09390;BSS2_RS17430;BSS2_RS12875	21	210	432	2197	0.999976
GO:0044249	cellular biosynthetic process	biological_process	5	BSS2_RS10215;BSS2_RS07995;BSS2_RS02635;BSS2_RS05895;BSS2_RS11455;BSS2_RS12875;BSS2_RS15470;BSS2_RS07620;BSS2_RS00835;BSS2_RS09390;BSS2_RS14095;BSS2_RS08160;BSS2_RS00320;BSS2_RS10200	14	210	334	2197	0.999977
GO:0006139	nucleobase-containing compound metabolic process	biological_process	6	BSS2_RS09460;BSS2_RS00320;BSS2_RS07620;BSS2_RS00330;BSS2_RS09540;BSS2_RS02635	6	210	208	2197	0.999977
GO:1901576	organic substance biosynthetic process	biological_process	5	BSS2_RS07995;BSS2_RS14095;BSS2_RS09605;BSS2_RS09390;BSS2_RS10215;BSS2_RS00320;BSS2_RS08160;BSS2_RS00835;BSS2_RS05895;BSS2_RS07620;BSS2_RS02635;BSS2_RS15470;BSS2_RS12875	13	210	327	2197	0.999987
GO:1901135	carbohydrate derivative metabolic process	biological_process	5	BSS2_RS14095	1	210	110	2197	0.999988
GO:1901360	organic cyclic compound metabolic process	biological_process	5	BSS2_RS09540;BSS2_RS09460;BSS2_RS07620;BSS2_RS00320;BSS2_RS02635;BSS2_RS01135;BSS2_RS09390;BSS2_RS00835;BSS2_RS00330	9	210	268	2197	0.99999
GO:0044271	cellular nitrogen compound biosynthetic process	biological_process	6	BSS2_RS00320;BSS2_RS07620;BSS2_RS00835;BSS2_RS12875;BSS2_RS08160	5	210	200	2197	0.99999
GO:0046483	heterocycle metabolic process	biological_process	5	BSS2_RS00835;BSS2_RS02635;BSS2_RS09540;BSS2_RS01135;BSS2_RS07620;BSS2_RS00320;BSS2_RS00330;BSS2_RS09460	8	210	261	2197	0.999995
GO:0009987	cellular process	biological_process	3	BSS2_RS09390;BSS2_RS05895;BSS2_RS09460;BSS2_RS15470;BSS2_RS12525;BSS2_RS09540;BSS2_RS08160;BSS2_RS12875;BSS2_RS00330;BSS2_RS14365;BSS2_RS15375;BSS2_RS14095;BSS2_RS07440;BSS2_RS10215;BSS2_RS00325;BSS2_RS02635;BSS2_RS10730;BSS2_RS00835;BSS2_RS15220;BSS2_RS09770;BSS2_RS05130;BSS2_RS09560;BSS2_RS09555;BSS2_RS17430;BSS2_RS09775;BSS2_RS11455;BSS2_RS12730;BSS2_RS07995;BSS2_RS13760;BSS2_RS07620;BSS2_RS00…	31	210	591	2197	0.999996
GO:0006793	phosphorus metabolic process	biological_process	5	BSS2_RS14095	1	210	123	2197	0.999997
GO:0006796	phosphate-containing compound metabolic process	biological_process	6	BSS2_RS14095	1	210	123	2197	0.999997
GO:0044237	cellular metabolic process	biological_process	4	BSS2_RS09460;BSS2_RS10205;BSS2_RS15470;BSS2_RS10215;BSS2_RS00835;BSS2_RS15220;BSS2_RS00320;BSS2_RS14365;BSS2_RS09390;BSS2_RS11455;BSS2_RS09540;BSS2_RS12875;BSS2_RS05130;BSS2_RS02515;BSS2_RS07440;BSS2_RS17430;BSS2_RS02635;BSS2_RS08160;BSS2_RS14095;BSS2_RS12730;BSS2_RS07995;BSS2_RS00330;BSS2_RS07620;BSS2_RS09560;BSS2_RS05895	25	210	528	2197	0.999999
GO:0006807	nitrogen compound metabolic process	biological_process	4	BSS2_RS14365;BSS2_RS05130;BSS2_RS12875;BSS2_RS05895;BSS2_RS06285;BSS2_RS15220;BSS2_RS06295;BSS2_RS00320;BSS2_RS09540;BSS2_RS09560;BSS2_RS09460;BSS2_RS00330;BSS2_RS09555;BSS2_RS06290;BSS2_RS02635;BSS2_RS00835;BSS2_RS08160;BSS2_RS12730;BSS2_RS07620	19	210	450	2197	0.999999
GO:0034641	cellular nitrogen compound metabolic process	biological_process	5	BSS2_RS01135;BSS2_RS07620;BSS2_RS09460;BSS2_RS09540;BSS2_RS00330;BSS2_RS00320;BSS2_RS00835;BSS2_RS08160;BSS2_RS02635;BSS2_RS12875	10	210	320	2197	0.999999
GO:1901564	organonitrogen compound metabolic process	biological_process	5	BSS2_RS00835;BSS2_RS14365;BSS2_RS08160;BSS2_RS05895;BSS2_RS05130;BSS2_RS09560;BSS2_RS15220;BSS2_RS09555;BSS2_RS12730;BSS2_RS12875	10	210	341	2197	1
GO:1901566	organonitrogen compound biosynthetic process	biological_process	6	BSS2_RS12875;BSS2_RS05895;BSS2_RS00835;BSS2_RS08160	4	210	236	2197	1

## Sheet: ΔbrbI-brbI vs ΔbrbI
GO_ID	GO_Term	GO_function	GO_class	Genes	Significant gene number enriched to specific terms	Significant gene number enriched to total terms	Total gene number enriched to specific terms	Total gene number enriched to total terms	pvalue
GO:0009425	bacterial-type flagellum basal body	cellular_component	5	BSS2_RS10615;BSS2_RS10770;BSS2_RS10730;BSS2_RS10725;BSS2_RS15400;BSS2_RS10735;BSS2_RS10625;BSS2_RS10750;BSS2_RS10760;BSS2_RS10740	10	187	10	2197	1.59477e-11
GO:0009288	bacterial-type flagellum	cellular_component	5	BSS2_RS10760;BSS2_RS10645;BSS2_RS10735;BSS2_RS15375;BSS2_RS10750;BSS2_RS10730;BSS2_RS10725;BSS2_RS10625;BSS2_RS10740	9	187	10	2197	1.81678e-09
GO:0044461	bacterial-type flagellum part	cellular_component	4	BSS2_RS15375;BSS2_RS10730;BSS2_RS10750;BSS2_RS10625;BSS2_RS10725;BSS2_RS10760;BSS2_RS10740;BSS2_RS10735	8	187	8	2197	2.39728e-09
GO:0044463	cell projection part	cellular_component	4	BSS2_RS15375;BSS2_RS10740;BSS2_RS10625;BSS2_RS10760;BSS2_RS10725;BSS2_RS10730;BSS2_RS10750;BSS2_RS10735	8	187	9	2197	2.00073e-08
GO:0042995	cell projection	cellular_component	4	BSS2_RS10750;BSS2_RS10645;BSS2_RS10740;BSS2_RS10730;BSS2_RS10625;BSS2_RS10735;BSS2_RS10760;BSS2_RS10725;BSS2_RS15375	9	187	12	2197	3.43338e-08
GO:0071973	bacterial-type flagellum-dependent cell motility	biological_process	8	BSS2_RS15375;BSS2_RS15425;BSS2_RS15400;BSS2_RS15390;BSS2_RS10735;BSS2_RS10630;BSS2_RS10730;BSS2_RS10740;BSS2_RS10725	9	187	12	2197	3.43338e-08
GO:0040011	locomotion	biological_process	3	BSS2_RS10625;BSS2_RS10615;BSS2_RS13780;BSS2_RS10630;BSS2_RS15375;BSS2_RS10770;BSS2_RS10730	7	187	9	2197	9.04468e-07
GO:0008272	sulfate transport	biological_process	9	BSS2_RS06165;BSS2_RS00510;BSS2_RS00515;BSS2_RS00505;BSS2_RS00500;BSS2_RS06160	6	187	7	2197	2.29645e-06
GO:0015419	ATPase-coupled sulfate transmembrane transporter activity	molecular_function	9	BSS2_RS00510;BSS2_RS00515;BSS2_RS06165;BSS2_RS00500;BSS2_RS00505	5	187	5	2197	4.25229e-06
GO:0042330	taxis	biological_process	4	BSS2_RS10625;BSS2_RS10630;BSS2_RS10770;BSS2_RS10615;BSS2_RS13780	5	187	5	2197	4.25229e-06
GO:0015413	ATPase-coupled nickel transmembrane transporter activity	molecular_function	11	BSS2_RS13775;BSS2_RS13765;BSS2_RS13760;BSS2_RS13770	4	187	4	2197	5.09578e-05
GO:0052116	chemotaxis in host environment	biological_process	7	BSS2_RS10770;BSS2_RS10630;BSS2_RS10625;BSS2_RS10615	4	187	4	2197	5.09578e-05
GO:0052192	movement in environment of other organism involved in symbiotic interaction	biological_process	4	BSS2_RS10770;BSS2_RS10630;BSS2_RS10625;BSS2_RS10615	4	187	4	2197	5.09578e-05
GO:0052243	chemotaxis on or near other organism involved in symbiotic interaction	biological_process	6	BSS2_RS10630;BSS2_RS10770;BSS2_RS10625;BSS2_RS10615	4	187	4	2197	5.09578e-05
GO:0052195	movement on or near other organism involved in symbiotic interaction	biological_process	5	BSS2_RS10770;BSS2_RS10615;BSS2_RS10625;BSS2_RS10630	4	187	4	2197	5.09578e-05
GO:0052126	movement in host environment	biological_process	6	BSS2_RS10770;BSS2_RS10615;BSS2_RS10625;BSS2_RS10630	4	187	4	2197	5.09578e-05
GO:0052216	chemotaxis in environment of other organism involved in symbiotic interaction	biological_process	6	BSS2_RS10625;BSS2_RS10615;BSS2_RS10630;BSS2_RS10770	4	187	4	2197	5.09578e-05
GO:0052127	movement on or near host	biological_process	7	BSS2_RS10615;BSS2_RS10770;BSS2_RS10630;BSS2_RS10625	4	187	4	2197	5.09578e-05
GO:0006935	chemotaxis	biological_process	5	BSS2_RS10615;BSS2_RS13780;BSS2_RS10625;BSS2_RS10630;BSS2_RS10770	5	187	7	2197	7.73784e-05
GO:0052143	chemotaxis on or near host involved in symbiotic interaction	biological_process	8	BSS2_RS10630;BSS2_RS10615;BSS2_RS15435;BSS2_RS10770;BSS2_RS10625	5	187	7	2197	7.73784e-05
GO:0015675	nickel cation transport	biological_process	10	BSS2_RS13765;BSS2_RS13780;BSS2_RS13770;BSS2_RS13760;BSS2_RS13775	5	187	8	2197	0.000192115
GO:0006790	sulfur compound metabolic process	biological_process	5	BSS2_RS04880;BSS2_RS00905;BSS2_RS04870;BSS2_RS00900;BSS2_RS00895;BSS2_RS06165;BSS2_RS00500;BSS2_RS03415;BSS2_RS00850;BSS2_RS00845;BSS2_RS03655	11	187	41	2197	0.000411777
GO:0048473	D-methionine transport	biological_process	13	BSS2_RS14525;BSS2_RS09995;BSS2_RS14515	3	187	3	2197	0.000607616
GO:0015709	thiosulfate transport	biological_process	9	BSS2_RS00500;BSS2_RS00515;BSS2_RS06165	3	187	3	2197	0.000607616
GO:0055052	ATP-binding cassette (ABC) transporter complex, substrate-binding subunit-containing	cellular_component	8	BSS2_RS13760;BSS2_RS13240;BSS2_RS13765;BSS2_RS13770;BSS2_RS14515;BSS2_RS13775;BSS2_RS09995;BSS2_RS00500	8	187	25	2197	0.0007238
GO:0016151	nickel cation binding	molecular_function	8	BSS2_RS01240;BSS2_RS13760;BSS2_RS13770;BSS2_RS13785;BSS2_RS13780;BSS2_RS13775;BSS2_RS13765	7	187	21	2197	0.00120055
GO:0006534	cysteine metabolic process	biological_process	10	BSS2_RS03655;BSS2_RS04880;BSS2_RS00850;BSS2_RS04870;BSS2_RS03415	5	187	11	2197	0.00128024
GO:0019344	cysteine biosynthetic process	biological_process	11	BSS2_RS00895;BSS2_RS04870;BSS2_RS03655;BSS2_RS00850	4	187	7	2197	0.00145046
GO:0009424	bacterial-type flagellum hook	cellular_component	5	BSS2_RS10730;BSS2_RS15400;BSS2_RS15375	3	187	4	2197	0.00227759
GO:0015811	L-cystine transport	biological_process	12	BSS2_RS13205;BSS2_RS13210;BSS2_RS13200	3	187	4	2197	0.00227759
GO:0015184	L-cystine transmembrane transporter activity	molecular_function	9	BSS2_RS13200;BSS2_RS13205;BSS2_RS13210	3	187	4	2197	0.00227759
GO:0071978	bacterial-type flagellum-dependent swarming motility	biological_process	9	BSS2_RS10730;BSS2_RS15375;BSS2_RS15400;BSS2_RS15425	4	187	8	2197	0.00270881
GO:0009605	response to external stimulus	biological_process	4	BSS2_RS10630;BSS2_RS04880;BSS2_RS13780;BSS2_RS10615;BSS2_RS09870;BSS2_RS10770;BSS2_RS14235;BSS2_RS10625	8	187	32	2197	0.00418337
GO:0000041	transition metal ion transport	biological_process	9	BSS2_RS13770;BSS2_RS13765;BSS2_RS13775;BSS2_RS13760	4	187	9	2197	0.00455384
GO:0001067	regulatory region nucleic acid binding	molecular_function	6	BSS2_RS13785;BSS2_RS12170;BSS2_RS14240;BSS2_RS00920;BSS2_RS15330	5	187	15	2197	0.0062726
GO:0035444	nickel cation transmembrane transport	biological_process	11	BSS2_RS13760;BSS2_RS13775;BSS2_RS13765;BSS2_RS13770	4	187	10	2197	0.00708993
GO:0036173	thiosulfate binding	molecular_function	6	BSS2_RS00500;BSS2_RS06165	2	187	2	2197	0.00720928
GO:0030694	bacterial-type flagellum basal body, rod	cellular_component	5	BSS2_RS10725;BSS2_RS10640	2	187	2	2197	0.00720928
GO:0003774	motor activity	molecular_function	9	BSS2_RS10615;BSS2_RS10735	2	187	2	2197	0.00720928
GO:0008199	ferric iron binding	molecular_function	9	BSS2_RS09870;BSS2_RS12655	2	187	2	2197	0.00720928
GO:0046658	anchored component of plasma membrane	cellular_component	6	BSS2_RS14515;BSS2_RS09995	2	187	2	2197	0.00720928
GO:0004124	cysteine synthase activity	molecular_function	6	BSS2_RS03655;BSS2_RS04870	2	187	2	2197	0.00720928
GO:0004781	sulfate adenylyltransferase (ATP) activity	molecular_function	9	BSS2_RS00900;BSS2_RS00895	2	187	2	2197	0.00720928
GO:0006535	cysteine biosynthetic process from serine	biological_process	12	BSS2_RS03655;BSS2_RS00850;BSS2_RS04870	3	187	6	2197	0.0100088
GO:0000103	sulfate assimilation	biological_process	6	BSS2_RS00900;BSS2_RS00905;BSS2_RS00895	3	187	6	2197	0.0100088
GO:0000096	sulfur amino acid metabolic process	biological_process	9	BSS2_RS04870;BSS2_RS03415;BSS2_RS00850;BSS2_RS03655	4	187	12	2197	0.0145924
GO:0032993	protein-DNA complex	cellular_component	4	BSS2_RS13785;BSS2_RS00920;BSS2_RS02790;BSS2_RS12170;BSS2_RS15330;BSS2_RS10245	6	187	25	2197	0.0157642
GO:0015179	L-amino acid transmembrane transporter activity	molecular_function	8	BSS2_RS10300;BSS2_RS15550;BSS2_RS13205	3	187	7	2197	0.0164275
GO:0050660	flavin adenine dinucleotide binding	molecular_function	6	BSS2_RS05185;BSS2_RS05220;BSS2_RS17430;BSS2_RS13755;BSS2_RS15250;BSS2_RS04850;BSS2_RS13015	7	187	33	2197	0.0183487
GO:1902679	negative regulation of RNA biosynthetic process	biological_process	9	BSS2_RS01710;BSS2_RS13785;BSS2_RS15330;BSS2_RS12170;BSS2_RS00920	5	187	19	2197	0.018353
GO:1903507	negative regulation of nucleic acid-templated transcription	biological_process	10	BSS2_RS15330;BSS2_RS12170;BSS2_RS00920;BSS2_RS13785;BSS2_RS01710	5	187	19	2197	0.018353
GO:0000976	transcription regulatory region sequence-specific DNA binding	molecular_function	8	BSS2_RS12170;BSS2_RS13785;BSS2_RS10245;BSS2_RS02790;BSS2_RS00920;BSS2_RS15330	6	187	26	2197	0.019082
GO:0051701	interaction with host	biological_process	5	BSS2_RS10615;BSS2_RS10625;BSS2_RS10630;BSS2_RS10770	4	187	13	2197	0.0197021
GO:0031234	extrinsic component of cytoplasmic side of plasma membrane	cellular_component	6	BSS2_RS15250;BSS2_RS17430	2	187	3	2197	0.0204126
GO:0043199	sulfate binding	molecular_function	6	BSS2_RS00500;BSS2_RS06165	2	187	3	2197	0.0204126
GO:0010045	response to nickel cation	biological_process	7	BSS2_RS13785;BSS2_RS12170	2	187	3	2197	0.0204126
GO:0009877	nodulation	biological_process	6	BSS2_RS00905;BSS2_RS00900	2	187	3	2197	0.0204126
GO:0019419	sulfate reduction	biological_process	6	BSS2_RS00895;BSS2_RS00845	2	187	3	2197	0.0204126
GO:0016901	oxidoreductase activity, acting on the CH-OH group of donors, quinone or similar compound as acceptor	molecular_function	6	BSS2_RS15250;BSS2_RS17430	2	187	3	2197	0.0204126
GO:0006729	tetrahydrobiopterin biosynthetic process	biological_process	8	BSS2_RS09055;BSS2_RS00380	2	187	3	2197	0.0204126
GO:1900750	oligopeptide binding	molecular_function	6	BSS2_RS12525;BSS2_RS12530	2	187	3	2197	0.0204126
GO:0019516	lactate oxidation	biological_process	10	BSS2_RS17430;BSS2_RS15250	2	187	3	2197	0.0204126
GO:1902358	sulfate transmembrane transport	biological_process	10	BSS2_RS06165;BSS2_RS00515	2	187	3	2197	0.0204126
GO:0004458	D-lactate dehydrogenase (cytochrome) activity	molecular_function	7	BSS2_RS15250;BSS2_RS17430	2	187	3	2197	0.0204126
GO:0051990	(R)-2-hydroxyglutarate dehydrogenase activity	molecular_function	6	BSS2_RS17430;BSS2_RS15250	2	187	3	2197	0.0204126
GO:0051253	negative regulation of RNA metabolic process	biological_process	8	BSS2_RS12170;BSS2_RS01710;BSS2_RS15330;BSS2_RS00920;BSS2_RS13785	5	187	20	2197	0.0228245
GO:0020037	heme binding	molecular_function	6	BSS2_RS12655;BSS2_RS00845;BSS2_RS13780;BSS2_RS10825;BSS2_RS11650	5	187	20	2197	0.0228245
GO:0046914	transition metal ion binding	molecular_function	7	BSS2_RS12035;BSS2_RS15330;BSS2_RS13775;BSS2_RS09055;BSS2_RS14850;BSS2_RS13770;BSS2_RS13780;BSS2_RS09870;BSS2_RS13785;BSS2_RS06055;BSS2_RS01710	11	187	67	2197	0.0234653
GO:0015421	ATPase-coupled oligopeptide transmembrane transporter activity	molecular_function	11	BSS2_RS12530;BSS2_RS12525;BSS2_RS12520	3	187	8	2197	0.0246587
GO:0072348	sulfur compound transport	biological_process	6	BSS2_RS06165;BSS2_RS06160;BSS2_RS13205	3	187	8	2197	0.0246587
GO:0009061	anaerobic respiration	biological_process	8	BSS2_RS17430;BSS2_RS15250;BSS2_RS03260	3	187	8	2197	0.0246587
GO:1990837	sequence-specific double-stranded DNA binding	molecular_function	8	BSS2_RS00920;BSS2_RS15330;BSS2_RS12170;BSS2_RS13785	4	187	14	2197	0.0257882
GO:0009069	serine family amino acid metabolic process	biological_process	10	BSS2_RS00850;BSS2_RS04870;BSS2_RS03655;BSS2_RS03415	4	187	14	2197	0.0257882
GO:0001217	DNA-binding transcription repressor activity	molecular_function	5	BSS2_RS12170;BSS2_RS13785;BSS2_RS00920;BSS2_RS15330	4	187	14	2197	0.0257882
GO:0045934	negative regulation of nucleobase-containing compound metabolic process	biological_process	8	BSS2_RS13785;BSS2_RS12170;BSS2_RS00920;BSS2_RS01710;BSS2_RS15330	5	187	21	2197	0.0279465
GO:0006810	transport	biological_process	5	BSS2_RS13775;BSS2_RS13225;BSS2_RS14170;BSS2_RS06165;BSS2_RS12530;BSS2_RS09995;BSS2_RS13765;BSS2_RS13205;BSS2_RS13240;BSS2_RS00755;BSS2_RS13780;BSS2_RS13760;BSS2_RS10645;BSS2_RS06160;BSS2_RS12525;BSS2_RS12510;BSS2_RS09010;BSS2_RS12245;BSS2_RS07520;BSS2_RS13535;BSS2_RS13770	21	187	162	2197	0.0297624
GO:0030313	cell envelope	cellular_component	5	BSS2_RS06165;BSS2_RS09995;BSS2_RS13780;BSS2_RS12035;BSS2_RS14515;BSS2_RS12525;BSS2_RS12530;BSS2_RS04510	8	187	45	2197	0.0329506
GO:0044212	transcription regulatory region DNA binding	molecular_function	7	BSS2_RS00920;BSS2_RS15330;BSS2_RS12170;BSS2_RS13785;BSS2_RS14240	5	187	22	2197	0.0337445
GO:0000097	sulfur amino acid biosynthetic process	biological_process	10	BSS2_RS03655;BSS2_RS04870;BSS2_RS00850	3	187	9	2197	0.0347112
GO:0015808	L-alanine transport	biological_process	12	BSS2_RS14495;BSS2_RS14490;BSS2_RS10300	3	187	9	2197	0.0347112
GO:0042941	D-alanine transport	biological_process	9	BSS2_RS14490;BSS2_RS14495;BSS2_RS10300	3	187	9	2197	0.0347112
GO:0009070	serine family amino acid biosynthetic process	biological_process	11	BSS2_RS00850;BSS2_RS04870;BSS2_RS03655	3	187	9	2197	0.0347112
GO:0016709	oxidoreductase activity, acting on paired donors, with incorporation or reduction of molecular oxygen, NAD(P)H as one donor, and incorporation of one atom of oxygen	molecular_function	6	BSS2_RS04430;BSS2_RS13015	2	187	4	2197	0.0385476
GO:0006928	movement of cell or subcellular component	biological_process	4	BSS2_RS10730;BSS2_RS15375	2	187	4	2197	0.0385476
GO:0044781	bacterial-type flagellum organization	biological_process	6	BSS2_RS10770;BSS2_RS15385	2	187	4	2197	0.0385476
GO:0097588	archaeal or bacterial-type flagellum-dependent cell motility	biological_process	7	BSS2_RS15375;BSS2_RS10730	2	187	4	2197	0.0385476
GO:0001539	cilium or flagellum-dependent cell motility	biological_process	6	BSS2_RS15375;BSS2_RS10730	2	187	4	2197	0.0385476
GO:0016846	carbon-sulfur lyase activity	molecular_function	5	BSS2_RS03415;BSS2_RS03655	2	187	4	2197	0.0385476
GO:0048870	cell motility	biological_process	5	BSS2_RS10730;BSS2_RS15375	2	187	4	2197	0.0385476
GO:0051674	localization of cell	biological_process	4	BSS2_RS10730;BSS2_RS15375	2	187	4	2197	0.0385476
GO:0005381	iron ion transmembrane transporter activity	molecular_function	10	BSS2_RS13285;BSS2_RS13525;BSS2_RS13530	3	187	10	2197	0.0465489
GO:0015036	disulfide oxidoreductase activity	molecular_function	6	BSS2_RS01325;BSS2_RS04750;BSS2_RS05220	3	187	10	2197	0.0465489
GO:0051179	localization	biological_process	3	BSS2_RS13775;BSS2_RS13205;BSS2_RS15375;BSS2_RS13770;BSS2_RS12530;BSS2_RS13760;BSS2_RS13765;BSS2_RS06165;BSS2_RS13225;BSS2_RS10730;BSS2_RS12525;BSS2_RS00755;BSS2_RS07520;BSS2_RS06160	14	187	102	2197	0.0466377
GO:0140110	transcription regulator activity	molecular_function	3	BSS2_RS12170;BSS2_RS15330;BSS2_RS01710;BSS2_RS13785;BSS2_RS00920	5	187	24	2197	0.0474404
GO:0071949	FAD binding	molecular_function	7	BSS2_RS15250;BSS2_RS17430;BSS2_RS13015;BSS2_RS04430	4	187	17	2197	0.0501744
GO:0030001	metal ion transport	biological_process	8	BSS2_RS13770;BSS2_RS13760;BSS2_RS13765;BSS2_RS13775	4	187	17	2197	0.0501744
GO:0051704	multi-organism process	biological_process	3	BSS2_RS10630;BSS2_RS10615;BSS2_RS10770;BSS2_RS14235;BSS2_RS10625	5	187	25	2197	0.0553595
GO:0043190	ATP-binding cassette (ABC) transporter complex	cellular_component	7	BSS2_RS12525;BSS2_RS00515;BSS2_RS12515;BSS2_RS00510;BSS2_RS13210;BSS2_RS13525;BSS2_RS12530;BSS2_RS00505;BSS2_RS13780	9	187	59	2197	0.0582583
GO:0030288	outer membrane-bounded periplasmic space	cellular_component	5	BSS2_RS12530;BSS2_RS11595;BSS2_RS13780;BSS2_RS12525;BSS2_RS03260;BSS2_RS06165;BSS2_RS00500;BSS2_RS13535;BSS2_RS13200	9	187	59	2197	0.0582583
GO:0015994	chlorophyll metabolic process	biological_process	8	BSS2_RS12655;BSS2_RS06045;BSS2_RS00835	3	187	11	2197	0.060101
GO:0006563	L-serine metabolic process	biological_process	11	BSS2_RS00850;BSS2_RS05220;BSS2_RS04870;BSS2_RS03655	4	187	18	2197	0.0603668
GO:0051289	protein homotetramerization	biological_process	9	BSS2_RS13785;BSS2_RS00940;BSS2_RS04850;BSS2_RS10110	4	187	18	2197	0.0603668
GO:0035672	oligopeptide transmembrane transport	biological_process	10	BSS2_RS12520;BSS2_RS12510	2	187	5	2197	0.0606879
GO:0015611	D-ribose-importing ATPase activity	molecular_function	9	BSS2_RS14680;BSS2_RS07520	2	187	5	2197	0.0606879
GO:0044403	symbiont process	biological_process	5	BSS2_RS10615;BSS2_RS10625;BSS2_RS10630;BSS2_RS10770	4	187	19	2197	0.0715704
GO:0004803	transposase activity	molecular_function	5	BSS2_RS16040;BSS2_RS10685;BSS2_RS02375	3	187	12	2197	0.0752706
GO:0000160	phosphorelay signal transduction system	biological_process	6	BSS2_RS10240;BSS2_RS00920;BSS2_RS10245;BSS2_RS00470;BSS2_RS02790;BSS2_RS02795	6	187	36	2197	0.0796959
GO:0009055	electron transfer activity	molecular_function	5	BSS2_RS05220;BSS2_RS08730;BSS2_RS17430;BSS2_RS15250;BSS2_RS10825;BSS2_RS04745;BSS2_RS13755;BSS2_RS03260	8	187	54	2197	0.0828119
GO:0055085	transmembrane transport	biological_process	6	BSS2_RS13765;BSS2_RS13205;BSS2_RS13760;BSS2_RS07520;BSS2_RS12520;BSS2_RS13225;BSS2_RS00510;BSS2_RS11565;BSS2_RS00755;BSS2_RS13770;BSS2_RS10300;BSS2_RS09010;BSS2_RS13780;BSS2_RS13775;BSS2_RS12525;BSS2_RS12530;BSS2_RS00505;BSS2_RS12515	18	187	151	2197	0.0843426
GO:0004053	arginase activity	molecular_function	7	BSS2_RS14225	1	187	1	2197	0.0851161
GO:0045281	succinate dehydrogenase complex	cellular_component	5	BSS2_RS08730	1	187	1	2197	0.0851161
GO:0034567	chromate reductase activity	molecular_function	5	BSS2_RS14235	1	187	1	2197	0.0851161
GO:0006005	L-fucose biosynthetic process	biological_process	10	BSS2_RS11975	1	187	1	2197	0.0851161
GO:0042350	GDP-L-fucose biosynthetic process	biological_process	10	BSS2_RS11975	1	187	1	2197	0.0851161
GO:1902209	negative regulation of bacterial-type flagellum assembly	biological_process	9	BSS2_RS15380	1	187	1	2197	0.0851161
GO:0004604	phosphoadenylyl-sulfate reductase (thioredoxin) activity	molecular_function	7	BSS2_RS00850	1	187	1	2197	0.0851161
GO:0051476	mannosylglycerate transport	biological_process	8	BSS2_RS00755	1	187	1	2197	0.0851161
GO:0045937	positive regulation of phosphate metabolic process	biological_process	9	BSS2_RS00755	1	187	1	2197	0.0851161
GO:0009357	protein-N(PI)-phosphohistidine-sugar phosphotransferase complex	cellular_component	6	BSS2_RS00755	1	187	1	2197	0.0851161
GO:0006021	inositol biosynthetic process	biological_process	8	BSS2_RS13360	1	187	1	2197	0.0851161
GO:0019853	L-ascorbic acid biosynthetic process	biological_process	8	BSS2_RS11975	1	187	1	2197	0.0851161
GO:0000099	sulfur amino acid transmembrane transporter activity	molecular_function	8	BSS2_RS13205	1	187	1	2197	0.0851161
GO:0042945	D-serine transmembrane transporter activity	molecular_function	8	BSS2_RS10300	1	187	1	2197	0.0851161
GO:0070814	hydrogen sulfide biosynthetic process	biological_process	7	BSS2_RS00895	1	187	1	2197	0.0851161
GO:0042262	DNA protection	biological_process	8	BSS2_RS04880	1	187	1	2197	0.0851161
GO:0048608	reproductive structure development	biological_process	5	BSS2_RS14235	1	187	1	2197	0.0851161
GO:0004586	ornithine decarboxylase activity	molecular_function	7	BSS2_RS10505	1	187	1	2197	0.0851161
GO:0009695	jasmonic acid biosynthetic process	biological_process	10	BSS2_RS14235	1	187	1	2197	0.0851161
GO:0008124	4-alpha-hydroxytetrahydrobiopterin dehydratase activity	molecular_function	7	BSS2_RS00380	1	187	1	2197	0.0851161
GO:1900231	regulation of single-species biofilm formation on inanimate substrate	biological_process	7	BSS2_RS14240	1	187	1	2197	0.0851161
GO:0009246	enterobacterial common antigen biosynthetic process	biological_process	9	BSS2_RS12035	1	187	1	2197	0.0851161
GO:0019209	kinase activator activity	molecular_function	6	BSS2_RS00755	1	187	1	2197	0.0851161
GO:0019448	L-cysteine catabolic process	biological_process	12	BSS2_RS03415	1	187	1	2197	0.0851161
GO:0008820	cobinamide phosphate guanylyltransferase activity	molecular_function	8	BSS2_RS06060	1	187	1	2197	0.0851161
GO:0070988	demethylation	biological_process	4	BSS2_RS01710	1	187	1	2197	0.0851161
GO:0019469	octopine catabolic process	biological_process	12	BSS2_RS14220	1	187	1	2197	0.0851161
GO:0009426	bacterial-type flagellum basal body, distal rod	cellular_component	5	BSS2_RS10740	1	187	1	2197	0.0851161
GO:0070497	6-carboxy-5,6,7,8-tetrahydropterin synthase activity	molecular_function	7	BSS2_RS09055	1	187	1	2197	0.0851161
GO:0016851	magnesium chelatase activity	molecular_function	7	BSS2_RS09805	1	187	1	2197	0.0851161
GO:0004121	cystathionine beta-lyase activity	molecular_function	6	BSS2_RS03415	1	187	1	2197	0.0851161
GO:0033229	cysteine transmembrane transporter activity	molecular_function	9	BSS2_RS13205	1	187	1	2197	0.0851161
GO:0030337	DNA polymerase processivity factor activity	molecular_function	5	BSS2_RS00165	1	187	1	2197	0.0851161
GO:0015816	glycine transport	biological_process	8	BSS2_RS10300	1	187	1	2197	0.0851161
GO:0008177	succinate dehydrogenase (ubiquinone) activity	molecular_function	7	BSS2_RS08730	1	187	1	2197	0.0851161
GO:0019379	sulfate assimilation, phosphoadenylyl sulfate reduction by phosphoadenylyl-sulfate reductase (thioredoxin)	biological_process	7	BSS2_RS00850	1	187	1	2197	0.0851161
GO:0032412	regulation of ion transmembrane transporter activity	biological_process	7	BSS2_RS00755	1	187	1	2197	0.0851161
GO:0031317	tripartite ATP-independent periplasmic transporter complex	cellular_component	4	BSS2_RS01600	1	187	1	2197	0.0851161
GO:0000101	sulfur amino acid transport	biological_process	11	BSS2_RS13205	1	187	1	2197	0.0851161
GO:0051347	positive regulation of transferase activity	biological_process	7	BSS2_RS00755	1	187	1	2197	0.0851161
GO:0048443	stamen development	biological_process	6	BSS2_RS14235	1	187	1	2197	0.0851161
GO:0033723	fluoroacetaldehyde dehydrogenase activity	molecular_function	8	BSS2_RS00940	1	187	1	2197	0.0851161
GO:0032147	activation of protein kinase activity	biological_process	12	BSS2_RS00755	1	187	1	2197	0.0851161
GO:0019250	aerobic cobalamin biosynthetic process	biological_process	9	BSS2_RS06045	1	187	1	2197	0.0851161
GO:0090581	protein-phosphocysteine-mannosylglycerate-phosphotransferase system transporter activity	molecular_function	7	BSS2_RS00755	1	187	1	2197	0.0851161
GO:1990451	cellular stress response to acidic pH	biological_process	6	BSS2_RS11595	1	187	1	2197	0.0851161
GO:0009791	post-embryonic development	biological_process	4	BSS2_RS14235	1	187	1	2197	0.0851161
GO:0043866	adenylyl-sulfate reductase (thioredoxin) activity	molecular_function	7	BSS2_RS00850	1	187	1	2197	0.0851161
GO:0004792	thiosulfate sulfurtransferase activity	molecular_function	7	BSS2_RS04880	1	187	1	2197	0.0851161
GO:0032409	regulation of transporter activity	biological_process	5	BSS2_RS00755	1	187	1	2197	0.0851161
GO:0045859	regulation of protein kinase activity	biological_process	10	BSS2_RS00755	1	187	1	2197	0.0851161
GO:0072349	modified amino acid transmembrane transporter activity	molecular_function	5	BSS2_RS13205	1	187	1	2197	0.0851161
GO:0005777	peroxisome	cellular_component	7	BSS2_RS14235	1	187	1	2197	0.0851161
GO:0009620	response to fungus	biological_process	7	BSS2_RS14235	1	187	1	2197	0.0851161
GO:0046378	enterobacterial common antigen metabolic process	biological_process	8	BSS2_RS12035	1	187	1	2197	0.0851161
GO:0043878	glyceraldehyde-3-phosphate dehydrogenase (NAD+) (non-phosphorylating) activity	molecular_function	7	BSS2_RS00940	1	187	1	2197	0.0851161
GO:0071579	regulation of zinc ion transport	biological_process	9	BSS2_RS15330	1	187	1	2197	0.0851161
GO:0042744	hydrogen peroxide catabolic process	biological_process	8	BSS2_RS11650	1	187	1	2197	0.0851161
GO:2001158	positive regulation of proline catabolic process to glutamate	biological_process	10	BSS2_RS12955	1	187	1	2197	0.0851161
GO:0035510	DNA dealkylation	biological_process	9	BSS2_RS01710	1	187	1	2197	0.0851161
GO:0042325	regulation of phosphorylation	biological_process	9	BSS2_RS00755	1	187	1	2197	0.0851161
GO:0031401	positive regulation of protein modification process	biological_process	9	BSS2_RS00755	1	187	1	2197	0.0851161
GO:0006880	intracellular sequestering of iron ion	biological_process	5	BSS2_RS12655	1	187	1	2197	0.0851161
GO:0003961	O-acetylhomoserine aminocarboxypropyltransferase activity	molecular_function	6	BSS2_RS03655	1	187	1	2197	0.0851161
GO:0071265	L-methionine biosynthetic process	biological_process	12	BSS2_RS03655	1	187	1	2197	0.0851161
GO:0001762	beta-alanine transport	biological_process	7	BSS2_RS10300	1	187	1	2197	0.0851161
GO:0022898	regulation of transmembrane transporter activity	biological_process	6	BSS2_RS00755	1	187	1	2197	0.0851161
GO:0010562	positive regulation of phosphorus metabolic process	biological_process	8	BSS2_RS00755	1	187	1	2197	0.0851161
GO:0015187	glycine transmembrane transporter activity	molecular_function	5	BSS2_RS10300	1	187	1	2197	0.0851161
GO:0016784	3-mercaptopyruvate sulfurtransferase activity	molecular_function	7	BSS2_RS04880	1	187	1	2197	0.0851161
GO:0008047	enzyme activator activity	molecular_function	5	BSS2_RS00755	1	187	1	2197	0.0851161
GO:0009970	cellular response to sulfate starvation	biological_process	9	BSS2_RS00900	1	187	1	2197	0.0851161
GO:0090563	protein-phosphocysteine-sugar phosphotransferase activity	molecular_function	6	BSS2_RS00755	1	187	1	2197	0.0851161
GO:0043115	precorrin-2 dehydrogenase activity	molecular_function	7	BSS2_RS00835	1	187	1	2197	0.0851161
GO:0033387	putrescine biosynthetic process from ornithine	biological_process	11	BSS2_RS10505	1	187	1	2197	0.0851161
GO:1903712	cysteine transmembrane transport	biological_process	12	BSS2_RS13205	1	187	1	2197	0.0851161
GO:0016629	12-oxophytodienoate reductase activity	molecular_function	7	BSS2_RS14235	1	187	1	2197	0.0851161
GO:0071073	positive regulation of phospholipid biosynthetic process	biological_process	9	BSS2_RS02790	1	187	1	2197	0.0851161
GO:0003874	6-pyruvoyltetrahydropterin synthase activity	molecular_function	7	BSS2_RS09055	1	187	1	2197	0.0851161
GO:0051266	sirohydrochlorin ferrochelatase activity	molecular_function	6	BSS2_RS00835	1	187	1	2197	0.0851161
GO:0019450	L-cysteine catabolic process to pyruvate	biological_process	10	BSS2_RS03415	1	187	1	2197	0.0851161
GO:1990414	replication-born double-strand break repair via sister chromatid exchange	biological_process	11	BSS2_RS03415	1	187	1	2197	0.0851161
GO:0042542	response to hydrogen peroxide	biological_process	7	BSS2_RS11650	1	187	1	2197	0.0851161
GO:0033674	positive regulation of kinase activity	biological_process	11	BSS2_RS00755	1	187	1	2197	0.0851161
GO:0045226	extracellular polysaccharide biosynthetic process	biological_process	9	BSS2_RS12080	1	187	1	2197	0.0851161
GO:0019887	protein kinase regulator activity	molecular_function	6	BSS2_RS00755	1	187	1	2197	0.0851161
GO:0048367	shoot system development	biological_process	6	BSS2_RS14235	1	187	1	2197	0.0851161
GO:0015979	photosynthesis	biological_process	5	BSS2_RS10825	1	187	1	2197	0.0851161
GO:0050918	positive chemotaxis	biological_process	6	BSS2_RS10625	1	187	1	2197	0.0851161
GO:0033214	siderophore-dependent iron import into cell	biological_process	12	BSS2_RS12655	1	187	1	2197	0.0851161
GO:0009014	succinyl-diaminopimelate desuccinylase activity	molecular_function	7	BSS2_RS14850	1	187	1	2197	0.0851161
GO:0004020	adenylylsulfate kinase activity	molecular_function	7	BSS2_RS00900	1	187	1	2197	0.0851161
GO:0015180	L-alanine transmembrane transporter activity	molecular_function	9	BSS2_RS10300	1	187	1	2197	0.0851161
GO:0042327	positive regulation of phosphorylation	biological_process	10	BSS2_RS00755	1	187	1	2197	0.0851161
GO:0008819	cobinamide kinase activity	molecular_function	7	BSS2_RS06060	1	187	1	2197	0.0851161
GO:0008373	sialyltransferase activity	molecular_function	6	BSS2_RS01510	1	187	1	2197	0.0851161
GO:0080111	DNA demethylation	biological_process	10	BSS2_RS01710	1	187	1	2197	0.0851161
GO:0061458	reproductive system development	biological_process	6	BSS2_RS14235	1	187	1	2197	0.0851161
GO:0042939	tripeptide transport	biological_process	10	BSS2_RS12525	1	187	1	2197	0.0851161
GO:0043752	adenosylcobinamide kinase activity	molecular_function	7	BSS2_RS06060	1	187	1	2197	0.0851161
GO:0009431	bacterial-type flagellum basal body, MS ring	cellular_component	5	BSS2_RS15435	1	187	1	2197	0.0851161
GO:0102025	ATPase-coupled thiosulfate transmembrane transporter activity	molecular_function	7	BSS2_RS00515	1	187	1	2197	0.0851161
GO:0018125	peptidyl-cysteine methylation	biological_process	11	BSS2_RS01710	1	187	1	2197	0.0851161
GO:0071266	'de novo' L-methionine biosynthetic process	biological_process	13	BSS2_RS03655	1	187	1	2197	0.0851161
GO:0042351	'de novo' GDP-L-fucose biosynthetic process	biological_process	11	BSS2_RS11975	1	187	1	2197	0.0851161
GO:0004332	fructose-bisphosphate aldolase activity	molecular_function	7	BSS2_RS14090	1	187	1	2197	0.0851161
GO:0050919	negative chemotaxis	biological_process	6	BSS2_RS13780	1	187	1	2197	0.0851161
GO:0120101	bacterial-type flagellum stator complex	cellular_component	7	BSS2_RS10630	1	187	1	2197	0.0851161
GO:0008473	ornithine cyclodeaminase activity	molecular_function	7	BSS2_RS14220	1	187	1	2197	0.0851161
GO:0003979	UDP-glucose 6-dehydrogenase activity	molecular_function	7	BSS2_RS12555	1	187	1	2197	0.0851161
GO:0018659	4-hydroxybenzoate 3-monooxygenase activity	molecular_function	7	BSS2_RS13015	1	187	1	2197	0.0851161
GO:0071269	L-homocysteine biosynthetic process	biological_process	12	BSS2_RS03655	1	187	1	2197	0.0851161
GO:0008667	2,3-dihydro-2,3-dihydroxybenzoate dehydrogenase activity	molecular_function	7	BSS2_RS10110	1	187	1	2197	0.0851161
GO:0030272	5-formyltetrahydrofolate cyclo-ligase activity	molecular_function	7	BSS2_RS07960	1	187	1	2197	0.0851161
GO:0033230	ATPase-coupled cysteine transporter activity	molecular_function	9	BSS2_RS13210	1	187	1	2197	0.0851161
GO:0001761	beta-alanine transmembrane transporter activity	molecular_function	5	BSS2_RS10300	1	187	1	2197	0.0851161
GO:0006882	cellular zinc ion homeostasis	biological_process	12	BSS2_RS15330	1	187	1	2197	0.0851161
GO:0047804	cysteine-S-conjugate beta-lyase activity	molecular_function	6	BSS2_RS03415	1	187	1	2197	0.0851161
GO:0001932	regulation of protein phosphorylation	biological_process	9	BSS2_RS00755	1	187	1	2197	0.0851161
GO:0071467	cellular response to pH	biological_process	6	BSS2_RS11595	1	187	1	2197	0.0851161
GO:0046256	2,4,6-trinitrotoluene catabolic process	biological_process	8	BSS2_RS14235	1	187	1	2197	0.0851161
GO:0044728	DNA methylation or demethylation	biological_process	9	BSS2_RS01710	1	187	1	2197	0.0851161
GO:0090567	reproductive shoot system development	biological_process	5	BSS2_RS14235	1	187	1	2197	0.0851161
GO:0009337	sulfite reductase complex (NADPH)	cellular_component	4	BSS2_RS00845	1	187	1	2197	0.0851161
GO:0018937	nitroglycerin metabolic process	biological_process	6	BSS2_RS14235	1	187	1	2197	0.0851161
GO:0006527	arginine catabolic process	biological_process	12	BSS2_RS14225	1	187	1	2197	0.0851161
GO:0009276	Gram-negative-bacterium-type cell wall	cellular_component	7	BSS2_RS12035	1	187	1	2197	0.0851161
GO:0043956	3-hydroxypropionyl-CoA dehydratase activity	molecular_function	7	BSS2_RS09395	1	187	1	2197	0.0851161
GO:0030295	protein kinase activator activity	molecular_function	7	BSS2_RS00755	1	187	1	2197	0.0851161
GO:0048466	androecium development	biological_process	6	BSS2_RS14235	1	187	1	2197	0.0851161
GO:0015129	lactate transmembrane transporter activity	molecular_function	8	BSS2_RS03310	1	187	1	2197	0.0851161
GO:0042937	tripeptide transmembrane transporter activity	molecular_function	8	BSS2_RS12520	1	187	1	2197	0.0851161
GO:0030257	type III protein secretion system complex	cellular_component	4	BSS2_RS10645	1	187	1	2197	0.0851161
GO:0003955	NAD(P)H dehydrogenase (quinone) activity	molecular_function	7	BSS2_RS04850	1	187	1	2197	0.0851161
GO:0050577	GDP-L-fucose synthase activity	molecular_function	7	BSS2_RS11975	1	187	1	2197	0.0851161
GO:0004779	sulfate adenylyltransferase activity	molecular_function	8	BSS2_RS00895	1	187	1	2197	0.0851161
GO:0001934	positive regulation of protein phosphorylation	biological_process	10	BSS2_RS00755	1	187	1	2197	0.0851161
GO:0048437	floral organ development	biological_process	5	BSS2_RS14235	1	187	1	2197	0.0851161
GO:0008748	N-ethylmaleimide reductase activity	molecular_function	7	BSS2_RS14235	1	187	1	2197	0.0851161
GO:0045150	acetoin catabolic process	biological_process	7	BSS2_RS00940	1	187	1	2197	0.0851161
GO:0006068	ethanol catabolic process	biological_process	8	BSS2_RS00940	1	187	1	2197	0.0851161
GO:0048438	floral whorl development	biological_process	5	BSS2_RS14235	1	187	1	2197	0.0851161
GO:0008441	3'(2'),5'-bisphosphate nucleotidase activity	molecular_function	9	BSS2_RS00905	1	187	1	2197	0.0851161
GO:0035864	response to potassium ion	biological_process	7	BSS2_RS02035	1	187	1	2197	0.0851161
GO:0042944	D-alanine transmembrane transporter activity	molecular_function	8	BSS2_RS10300	1	187	1	2197	0.0851161
GO:0015727	lactate transport	biological_process	11	BSS2_RS03310	1	187	1	2197	0.0851161
GO:0019207	kinase regulator activity	molecular_function	5	BSS2_RS00755	1	187	1	2197	0.0851161
GO:0043549	regulation of kinase activity	biological_process	10	BSS2_RS00755	1	187	1	2197	0.0851161
GO:0045860	positive regulation of protein kinase activity	biological_process	11	BSS2_RS00755	1	187	1	2197	0.0851161
GO:0009694	jasmonic acid metabolic process	biological_process	9	BSS2_RS14235	1	187	1	2197	0.0851161
GO:0051338	regulation of transferase activity	biological_process	6	BSS2_RS00755	1	187	1	2197	0.0851161
GO:0008830	dTDP-4-dehydrorhamnose 3,5-epimerase activity	molecular_function	7	BSS2_RS12080	1	187	1	2197	0.0851161
GO:0042579	microbody	cellular_component	6	BSS2_RS14235	1	187	1	2197	0.0851161
GO:0048827	phyllome development	biological_process	6	BSS2_RS14235	1	187	1	2197	0.0851161
GO:0042942	D-serine transport	biological_process	7	BSS2_RS10300	1	187	1	2197	0.0851161
GO:0046915	transition metal ion transmembrane transporter activity	molecular_function	9	BSS2_RS13775;BSS2_RS13770	2	187	6	2197	0.0860274
GO:0015144	carbohydrate transmembrane transporter activity	molecular_function	5	BSS2_RS07520;BSS2_RS00755	2	187	6	2197	0.0860274
GO:0006470	protein dephosphorylation	biological_process	9	BSS2_RS10615;BSS2_RS03065	2	187	6	2197	0.0860274
GO:0042277	peptide binding	molecular_function	5	BSS2_RS12525;BSS2_RS12530	2	187	6	2197	0.0860274
GO:0015297	antiporter activity	molecular_function	7	BSS2_RS15550;BSS2_RS10300	2	187	6	2197	0.0860274
GO:0006826	iron ion transport	biological_process	10	BSS2_RS13525;BSS2_RS13530;BSS2_RS13285	3	187	13	2197	0.0919411
GO:0006313	transposition, DNA-mediated	biological_process	9	BSS2_RS10685;BSS2_RS16040;BSS2_RS02375	3	187	13	2197	0.0919411
GO:0010558	negative regulation of macromolecule biosynthetic process	biological_process	8	BSS2_RS12170;BSS2_RS01710;BSS2_RS15330;BSS2_RS00920;BSS2_RS13785	5	187	29	2197	0.0941565
GO:2000113	negative regulation of cellular macromolecule biosynthetic process	biological_process	9	BSS2_RS12170;BSS2_RS00920;BSS2_RS15330;BSS2_RS01710;BSS2_RS13785	5	187	29	2197	0.0941565
GO:0009236	cobalamin biosynthetic process	biological_process	8	BSS2_RS06060;BSS2_RS06045;BSS2_RS06055;BSS2_RS00835	4	187	21	2197	0.0968888
GO:0003690	double-stranded DNA binding	molecular_function	7	BSS2_RS00920;BSS2_RS13785;BSS2_RS12170;BSS2_RS15330	4	187	21	2197	0.0968888
GO:0044419	interspecies interaction between organisms	biological_process	4	BSS2_RS10615;BSS2_RS10625;BSS2_RS10630;BSS2_RS10770	4	187	21	2197	0.0968888
GO:0042221	response to chemical	biological_process	4	BSS2_RS10770;BSS2_RS15330;BSS2_RS04880;BSS2_RS14235;BSS2_RS14685;BSS2_RS13780;BSS2_RS10625;BSS2_RS10615;BSS2_RS10630;BSS2_RS00755	10	187	75	2197	0.0994941
GO:0009103	lipopolysaccharide biosynthetic process	biological_process	7	BSS2_RS02355;BSS2_RS12080;BSS2_RS12035	3	187	14	2197	0.109983
GO:0043228	non-membrane-bounded organelle	cellular_component	4	BSS2_RS10735;BSS2_RS10645;BSS2_RS10740;BSS2_RS15375;BSS2_RS10730;BSS2_RS10625;BSS2_RS10725;BSS2_RS10750;BSS2_RS10760	9	187	67	2197	0.110696
GO:0009405	pathogenesis	biological_process	5	BSS2_RS13445;BSS2_RS12770;BSS2_RS06990;BSS2_RS01240	4	187	22	2197	0.110921
GO:0004497	monooxygenase activity	molecular_function	5	BSS2_RS13015;BSS2_RS04430	2	187	7	2197	0.113867
GO:0034219	carbohydrate transmembrane transport	biological_process	8	BSS2_RS00755;BSS2_RS07520	2	187	7	2197	0.113867
GO:0030234	enzyme regulator activity	molecular_function	4	BSS2_RS00755;BSS2_RS00165	2	187	7	2197	0.113867
GO:0001017	bacterial-type RNA polymerase regulatory region DNA binding	molecular_function	8	BSS2_RS13785;BSS2_RS00920	2	187	7	2197	0.113867
GO:0010181	FMN binding	molecular_function	7	BSS2_RS14235;BSS2_RS04850	2	187	7	2197	0.113867
GO:0000150	recombinase activity	molecular_function	5	BSS2_RS05015;BSS2_RS01220	2	187	7	2197	0.113867
GO:0000984	bacterial-type RNA polymerase regulatory region sequence-specific DNA binding	molecular_function	9	BSS2_RS13785;BSS2_RS00920	2	187	7	2197	0.113867
GO:0051172	negative regulation of nitrogen compound metabolic process	biological_process	7	BSS2_RS12170;BSS2_RS15330;BSS2_RS00920;BSS2_RS13785;BSS2_RS01710	5	187	31	2197	0.117652
GO:0031327	negative regulation of cellular biosynthetic process	biological_process	8	BSS2_RS01710;BSS2_RS00920;BSS2_RS15330;BSS2_RS13785;BSS2_RS12170	5	187	31	2197	0.117652
GO:0045893	positive regulation of transcription, DNA-templated	biological_process	9	BSS2_RS01710;BSS2_RS15330;BSS2_RS00920;BSS2_RS10245;BSS2_RS02790	5	187	31	2197	0.117652
GO:0051234	establishment of localization	biological_process	4	BSS2_RS13770;BSS2_RS12530;BSS2_RS12525;BSS2_RS13205;BSS2_RS00755;BSS2_RS13775;BSS2_RS13760;BSS2_RS13225;BSS2_RS07520;BSS2_RS06160;BSS2_RS06165;BSS2_RS13765	12	187	98	2197	0.123345
GO:0016810	hydrolase activity, acting on carbon-nitrogen (but not peptide) bonds	molecular_function	5	BSS2_RS14225;BSS2_RS14850;BSS2_RS15560;BSS2_RS01500	4	187	23	2197	0.125802
GO:0098662	inorganic cation transmembrane transport	biological_process	9	BSS2_RS13760;BSS2_RS13775;BSS2_RS13770;BSS2_RS13765	4	187	23	2197	0.125802
GO:0009890	negative regulation of biosynthetic process	biological_process	7	BSS2_RS13785;BSS2_RS12170;BSS2_RS01710;BSS2_RS00920;BSS2_RS15330	5	187	32	2197	0.130349
GO:0032502	developmental process	biological_process	3	BSS2_RS07960;BSS2_RS14235	2	187	8	2197	0.143604
GO:0009086	methionine biosynthetic process	biological_process	11	BSS2_RS03655;BSS2_RS03415	2	187	8	2197	0.143604
GO:0046873	metal ion transmembrane transporter activity	molecular_function	8	BSS2_RS13775;BSS2_RS13770	2	187	8	2197	0.143604
GO:0015188	L-isoleucine transmembrane transporter activity	molecular_function	7	BSS2_RS14495;BSS2_RS14490	2	187	8	2197	0.143604
GO:0072511	divalent inorganic cation transport	biological_process	8	BSS2_RS13765;BSS2_RS13760	2	187	8	2197	0.143604
GO:0015823	phenylalanine transport	biological_process	8	BSS2_RS14495;BSS2_RS14490	2	187	8	2197	0.143604
GO:0015099	nickel cation transmembrane transporter activity	molecular_function	10	BSS2_RS13770;BSS2_RS13775	2	187	8	2197	0.143604
GO:0019172	glyoxalase III activity	molecular_function	7	BSS2_RS05540;BSS2_RS12955	2	187	8	2197	0.143604
GO:0006554	lysine catabolic process	biological_process	12	BSS2_RS05220;BSS2_RS14265	2	187	8	2197	0.143604
GO:0099132	ATP hydrolysis coupled cation transmembrane transport	biological_process	8	BSS2_RS13760;BSS2_RS13765	2	187	8	2197	0.143604
GO:0098772	molecular function regulator	molecular_function	3	BSS2_RS00755;BSS2_RS00165	2	187	8	2197	0.143604
GO:0005976	polysaccharide metabolic process	biological_process	6	BSS2_RS12035;BSS2_RS01500	2	187	8	2197	0.143604
GO:0010629	negative regulation of gene expression	biological_process	8	BSS2_RS00920;BSS2_RS15330;BSS2_RS12170;BSS2_RS13785;BSS2_RS01710	5	187	33	2197	0.14364
GO:0042597	periplasmic space	cellular_component	4	BSS2_RS06165;BSS2_RS12525;BSS2_RS11565;BSS2_RS12530;BSS2_RS11650;BSS2_RS13780;BSS2_RS10825	7	187	52	2197	0.148133
GO:0005887	integral component of plasma membrane	cellular_component	6	BSS2_RS12245;BSS2_RS15550;BSS2_RS13225;BSS2_RS13770;BSS2_RS12520;BSS2_RS12515;BSS2_RS13775;BSS2_RS10300;BSS2_RS00510;BSS2_RS00505;BSS2_RS03310;BSS2_RS12035;BSS2_RS10460;BSS2_RS15425	14	187	123	2197	0.156302
GO:0098655	cation transmembrane transport	biological_process	8	BSS2_RS13205;BSS2_RS13770;BSS2_RS13760;BSS2_RS13765;BSS2_RS13775	5	187	34	2197	0.157492
GO:0045892	negative regulation of transcription, DNA-templated	biological_process	9	BSS2_RS13785;BSS2_RS01710;BSS2_RS00920;BSS2_RS15330;BSS2_RS12170	5	187	34	2197	0.157492
GO:0006811	ion transport	biological_process	6	BSS2_RS06165;BSS2_RS10630;BSS2_RS13770;BSS2_RS13765;BSS2_RS13775;BSS2_RS13205;BSS2_RS06160;BSS2_RS13760	8	187	63	2197	0.161976
GO:2000143	negative regulation of DNA-templated transcription, initiation	biological_process	10	BSS2_RS13785	1	187	2	2197	0.163023
GO:0016002	sulfite reductase activity	molecular_function	6	BSS2_RS00845	1	187	2	2197	0.163023
GO:0019483	beta-alanine biosynthetic process	biological_process	10	BSS2_RS14350	1	187	2	2197	0.163023
GO:1900376	regulation of secondary metabolite biosynthetic process	biological_process	7	BSS2_RS15330	1	187	2	2197	0.163023
GO:0070404	NADH binding	molecular_function	6	BSS2_RS05220	1	187	2	2197	0.163023
GO:0042446	hormone biosynthetic process	biological_process	5	BSS2_RS14235	1	187	2	2197	0.163023
GO:0031399	regulation of protein modification process	biological_process	8	BSS2_RS00755	1	187	2	2197	0.163023
GO:0006791	sulfur utilization	biological_process	3	BSS2_RS13200	1	187	2	2197	0.163023
GO:0046278	3,4-dihydroxybenzoate metabolic process	biological_process	8	BSS2_RS13040	1	187	2	2197	0.163023
GO:0006486	protein glycosylation	biological_process	9	BSS2_RS01510	1	187	2	2197	0.163023
GO:0032025	response to cobalt ion	biological_process	7	BSS2_RS12170	1	187	2	2197	0.163023
GO:0004591	oxoglutarate dehydrogenase (succinyl-transferring) activity	molecular_function	7	BSS2_RS05220	1	187	2	2197	0.163023
GO:1902021	regulation of bacterial-type flagellum-dependent cell motility	biological_process	7	BSS2_RS10615	1	187	2	2197	0.163023
GO:0034762	regulation of transmembrane transport	biological_process	7	BSS2_RS00755	1	187	2	2197	0.163023
GO:0080134	regulation of response to stress	biological_process	6	BSS2_RS08955	1	187	2	2197	0.163023
GO:0008172	S-methyltransferase activity	molecular_function	7	BSS2_RS01710	1	187	2	2197	0.163023
GO:0008963	phospho-N-acetylmuramoyl-pentapeptide-transferase activity	molecular_function	7	BSS2_RS12035	1	187	2	2197	0.163023
GO:0043846	DNA polymerase III, clamp loader complex	cellular_component	4	BSS2_RS00165	1	187	2	2197	0.163023
GO:0003908	methylated-DNA-[protein]-cysteine S-methyltransferase activity	molecular_function	8	BSS2_RS01710	1	187	2	2197	0.163023
GO:0015947	methane metabolic process	biological_process	6	BSS2_RS11650	1	187	2	2197	0.163023
GO:0006304	DNA modification	biological_process	8	BSS2_RS01710	1	187	2	2197	0.163023
GO:0015295	solute:proton symporter activity	molecular_function	10	BSS2_RS03310	1	187	2	2197	0.163023
GO:0046685	response to arsenic-containing substance	biological_process	5	BSS2_RS01175	1	187	2	2197	0.163023
GO:0035438	cyclic-di-GMP binding	molecular_function	5	BSS2_RS15335	1	187	2	2197	0.163023
GO:0000985	bacterial-type RNA polymerase core promoter sequence-specific DNA binding	molecular_function	10	BSS2_RS13785	1	187	2	2197	0.163023
GO:0001047	core promoter binding	molecular_function	8	BSS2_RS13785	1	187	2	2197	0.163023
GO:0016812	hydrolase activity, acting on carbon-nitrogen (but not peptide) bonds, in cyclic amides	molecular_function	6	BSS2_RS15560	1	187	2	2197	0.163023
GO:0015685	ferric-enterobactin import into cell	biological_process	13	BSS2_RS13525	1	187	2	2197	0.163023
GO:0071468	cellular response to acidic pH	biological_process	7	BSS2_RS11595	1	187	2	2197	0.163023
GO:0008794	arsenate reductase (glutaredoxin) activity	molecular_function	6	BSS2_RS01175	1	187	2	2197	0.163023
GO:0008817	cob(I)yrinic acid a,c-diamide adenosyltransferase activity	molecular_function	6	BSS2_RS06045	1	187	2	2197	0.163023
GO:0030420	establishment of competence for transformation	biological_process	6	BSS2_RS09805	1	187	2	2197	0.163023
GO:0016898	oxidoreductase activity, acting on the CH-OH group of donors, cytochrome as acceptor	molecular_function	6	BSS2_RS17430	1	187	2	2197	0.163023
GO:0006065	UDP-glucuronate biosynthetic process	biological_process	10	BSS2_RS12555	1	187	2	2197	0.163023
GO:0015426	ATPase-coupled polar amino acid-transporter activity	molecular_function	9	BSS2_RS13210	1	187	2	2197	0.163023
GO:0004368	glycerol-3-phosphate dehydrogenase (quinone) activity	molecular_function	7	BSS2_RS14060	1	187	2	2197	0.163023
GO:0004725	protein tyrosine phosphatase activity	molecular_function	9	BSS2_RS03065	1	187	2	2197	0.163023
GO:0099402	plant organ development	biological_process	5	BSS2_RS14235	1	187	2	2197	0.163023
GO:0048027	mRNA 5'-UTR binding	molecular_function	8	BSS2_RS15380	1	187	2	2197	0.163023
GO:0051129	negative regulation of cellular component organization	biological_process	7	BSS2_RS13785	1	187	2	2197	0.163023
GO:0010039	response to iron ion	biological_process	7	BSS2_RS12655	1	187	2	2197	0.163023
GO:0018578	protocatechuate 3,4-dioxygenase activity	molecular_function	7	BSS2_RS13040	1	187	2	2197	0.163023
GO:0050311	sulfite reductase (ferredoxin) activity	molecular_function	7	BSS2_RS00845	1	187	2	2197	0.163023
GO:0034765	regulation of ion transmembrane transport	biological_process	8	BSS2_RS00755	1	187	2	2197	0.163023
GO:0003689	DNA clamp loader activity	molecular_function	7	BSS2_RS00165	1	187	2	2197	0.163023
GO:0001046	core promoter sequence-specific DNA binding	molecular_function	9	BSS2_RS13785	1	187	2	2197	0.163023
GO:0017150	tRNA dihydrouridine synthase activity	molecular_function	6	BSS2_RS05185	1	187	2	2197	0.163023
GO:0010193	response to ozone	biological_process	7	BSS2_RS14235	1	187	2	2197	0.163023
GO:0042839	D-glucuronate metabolic process	biological_process	9	BSS2_RS13815	1	187	2	2197	0.163023
GO:0003006	developmental process involved in reproduction	biological_process	4	BSS2_RS14235	1	187	2	2197	0.163023
GO:0004322	ferroxidase activity	molecular_function	7	BSS2_RS12655	1	187	2	2197	0.163023
GO:0015620	ferric-enterobactin transmembrane transporter activity	molecular_function	7	BSS2_RS13525	1	187	2	2197	0.163023
GO:0031333	negative regulation of protein complex assembly	biological_process	7	BSS2_RS13785	1	187	2	2197	0.163023
GO:0022611	dormancy process	biological_process	4	BSS2_RS07960	1	187	2	2197	0.163023
GO:0044780	bacterial-type flagellum assembly	biological_process	7	BSS2_RS10645	1	187	2	2197	0.163023
GO:0008982	protein-N(PI)-phosphohistidine-sugar phosphotransferase activity	molecular_function	6	BSS2_RS00755	1	187	2	2197	0.163023
GO:0019585	glucuronate metabolic process	biological_process	8	BSS2_RS13815	1	187	2	2197	0.163023
GO:0009908	flower development	biological_process	6	BSS2_RS14235	1	187	2	2197	0.163023
GO:0046156	siroheme metabolic process	biological_process	9	BSS2_RS00835	1	187	2	2197	0.163023
GO:0052562	negative regulation by symbiont of host immune response	biological_process	9	BSS2_RS00940	1	187	2	2197	0.163023
GO:0042883	cysteine transport	biological_process	12	BSS2_RS13205	1	187	2	2197	0.163023
GO:0030955	potassium ion binding	molecular_function	8	BSS2_RS02035	1	187	2	2197	0.163023
GO:0043269	regulation of ion transport	biological_process	7	BSS2_RS00755	1	187	2	2197	0.163023
GO:0046439	L-cysteine metabolic process	biological_process	11	BSS2_RS03415	1	187	2	2197	0.163023
GO:0019547	arginine catabolic process to ornithine	biological_process	13	BSS2_RS14225	1	187	2	2197	0.163023
GO:0005663	DNA replication factor C complex	cellular_component	4	BSS2_RS00165	1	187	2	2197	0.163023
GO:1900190	regulation of single-species biofilm formation	biological_process	6	BSS2_RS00920	1	187	2	2197	0.163023
GO:0008866	fructuronate reductase activity	molecular_function	7	BSS2_RS13815	1	187	2	2197	0.163023
GO:0000724	double-strand break repair via homologous recombination	biological_process	10	BSS2_RS03415	1	187	2	2197	0.163023
GO:0046857	oxidoreductase activity, acting on other nitrogenous compounds as donors, with NAD or NADP as acceptor	molecular_function	6	BSS2_RS14235	1	187	2	2197	0.163023
GO:0034220	ion transmembrane transport	biological_process	7	BSS2_RS13205;BSS2_RS13770;BSS2_RS13775;BSS2_RS13760;BSS2_RS13200;BSS2_RS13765	6	187	44	2197	0.166061
GO:0006779	porphyrin-containing compound biosynthetic process	biological_process	8	BSS2_RS06045;BSS2_RS06055;BSS2_RS00835	3	187	17	2197	0.170932
[truncated: 578 more rows]
